# Supplementary material for: CATMA, a comprehensive genome-scale resource for silencing and transcript profiling of Arabidopsis genes
Source: BMC Bioinformatics. 2007 Oct 18;8:400. doi: 10.1186/1471-2105-8-400 (PMC2147040; doi:10.1186/1471-2105-8-400)
Supplement: Additional file 1 — EuGène 040917 Arabidopsis genome annotation.. The text file lists the protein-encoding gene models identified in-house with the EuGène algorithm upon processing the reference chromosome molecules (ATH1_chr1.1con.01222004 to ATH1_chr5.1con.01222004, to be downloaded at [29]). The header of each gene model consists of the chromosome name, followed by the EuGène gene name (only used as internal reference). Each annotated gene name is followed by the list of its constituting exons, indicating exon type, start and stop chromosomal coordinates and strand polarity. Exon types include: coding sequence (cds), 5' UTR (5_utr), 3' UTR (3_utr) and extended UTR (e_utr) not flanking the translated sequence. The genes are listed according to their positional order on each successive chromosome. [file 1471-2105-8-400-S1.txt]

> CHR101212004 EUG4#1#00001
cds	3228	3293	+
cds	3515	3523	+
> CHR101212004 EUG4#1#00002
e_utr	3629	3913	+
e_utr	3996	4276	+
5_utr	4486	4581	+
cds	4582	4605	+
cds	4706	5095	+
cds	5174	5326	+
cds	5439	5630	+
3_utr	5631	5697	+
> CHR101212004 EUG4#1#00003
cds	8072	8101	-
cds	8236	8325	-
cds	8417	8464	-
cds	8571	8666	-
> CHR101212004 EUG4#1#00004
3_utr	11649	11863	-
cds	11864	12940	-
> CHR101212004 EUG4#1#00005
5_utr	23146	23518	+
cds	23519	24451	+
cds	24542	24655	+
cds	24752	24962	+
cds	25041	25435	+
cds	25524	25743	+
cds	25825	25997	+
cds	26081	26203	+
cds	26292	26452	+
cds	26543	26776	+
cds	26862	27012	+
cds	27099	27281	+
cds	27372	27533	+
cds	27618	27713	+
cds	27803	28431	+
cds	28708	28805	+
cds	28890	29080	+
cds	29160	30065	+
cds	30147	30311	+
cds	30410	30816	+
cds	30902	31079	+
3_utr	31080	31155	+
> CHR101212004 EUG4#1#00006
e_utr	31186	31424	-
e_utr	31521	31602	-
3_utr	31693	31808	-
cds	31809	31868	-
cds	31933	31998	-
cds	32088	32195	-
cds	32282	32347	-
cds	32431	32459	-
cds	32547	32670	-
> CHR101212004 EUG4#1#00007
3_utr	33927	33991	-
cds	33992	34327	-
cds	34401	35474	-
cds	35567	35647	-
cds	35730	35963	-
cds	36624	36685	-
cds	36810	36921	-
cds	37023	37061	-
5_utr	37062	37203	-
e_utr	37373	37398	-
e_utr	37569	37840	-
> CHR101212004 EUG4#1#00008
3_utr	38756	38897	-
cds	38898	39054	-
cds	39136	39287	-
cds	39409	39814	-
cds	40213	40329	-
cds	40473	40535	-
cds	40675	40877	-
5_utr	40878	40944	-
> CHR101212004 EUG4#1#00009
cds	45610	45954	-
cds	46044	46145	-
cds	46376	46789	-
5_utr	46790	46817	-
> CHR101212004 EUG4#1#00010
3_utr	47497	47704	-
cds	47705	47982	-
cds	48075	48852	-
cds	48936	49166	-
5_utr	49167	49284	-
> CHR101212004 EUG4#1#00011
3_utr	50272	50283	-
cds	50284	50337	-
cds	50419	50631	-
cds	50883	50954	-
5_utr	50955	50963	-
e_utr	51126	51182	-
> CHR101212004 EUG4#1#00012
cds	52239	52346	+
cds	52434	52730	+
cds	52938	53183	+
cds	53484	53624	+
cds	53703	54494	+
> CHR101212004 EUG4#1#00013
3_utr	57288	57391	-
cds	57392	58978	-
> CHR101212004 EUG4#1#00014
cds	63371	63811	-
> CHR101212004 EUG4#1#00015
3_utr	64181	64397	-
cds	64398	64475	-
cds	64582	64656	-
cds	64751	64807	-
cds	64901	65017	-
cds	65110	65217	-
cds	65331	65456	-
cds	65563	65652	-
cds	65739	65864	-
cds	66107	66160	-
cds	66262	66342	-
cds	66450	66557	-
cds	66678	66749	-
cds	66835	66897	-
cds	67324	67512	-
5_utr	67513	67619	-
> CHR101212004 EUG4#1#00016
cds	70828	70968	-
cds	71041	71721	-
cds	71942	71998	-
> CHR101212004 EUG4#1#00017
5_utr	72357	72582	+
cds	72583	72669	+
cds	72729	72755	+
> CHR101212004 EUG4#1#00018
e_utr	72357	72669	+
e_utr	73087	73163	+
5_utr	73287	73314	+
cds	73315	73395	+
cds	73488	73740	+
cds	73822	73883	+
3_utr	73884	74096	+
> CHR101212004 EUG4#1#00019
cds	75633	76556	+
> CHR101212004 EUG4#1#00020
cds	83045	83671	-
cds	83884	84804	-
> CHR101212004 EUG4#1#00021
3_utr	86550	86714	-
cds	86715	87162	-
cds	87880	88145	-
5_utr	88146	88210	-
> CHR101212004 EUG4#1#00022
5_utr	88898	88976	+
cds	88977	89081	+
cds	89173	89263	+
cds	89405	89529	+
3_utr	89530	89552	+
e_utr	91425	91579	+
> CHR101212004 EUG4#1#00023
cds	91750	92070	+
cds	92270	92501	+
cds	92569	92933	+
cds	93045	94281	+
cds	94357	95075	+
cds	95160	95552	+
> CHR101212004 EUG4#1#00024
5_utr	95987	96063	+
cds	96064	96157	+
cds	96554	97242	+
3_utr	97243	97407	+
> CHR101212004 EUG4#1#00025
5_utr	99922	100028	+
cds	100029	100031	+
cds	100593	100599	+
cds	100657	101678	+
3_utr	101679	101833	+
> CHR101212004 EUG4#1#00026
3_utr	104498	104730	-
cds	104731	105309	-
> CHR101212004 EUG4#1#00027
5_utr	109032	109441	+
cds	109442	109480	+
cds	109547	111367	+
> CHR101212004 EUG4#1#00028
cds	112290	113195	+
cds	113279	113905	+
> CHR101212004 EUG4#1#00029
cds	114299	114433	+
cds	114619	115296	+
> CHR101212004 EUG4#1#00030
5_utr	116994	117064	+
cds	117065	118522	+
3_utr	118523	118678	+
> CHR101212004 EUG4#1#00031
cds	119429	119854	+
> CHR101212004 EUG4#1#00032
5_utr	120154	120220	+
cds	120221	120946	+
> CHR101212004 EUG4#1#00033
cds	121403	121406	-
cds	121595	123501	-
cds	123579	123669	-
cds	123785	123897	-
cds	123992	124123	-
cds	124211	124394	-
cds	124499	124632	-
cds	124714	124818	-
cds	124921	125022	-
cds	125134	125226	-
cds	125329	125655	-
cds	125742	125843	-
cds	126076	126589	-
cds	126686	126840	-
cds	126935	127453	-
cds	127532	127573	-
cds	127651	127782	-
cds	128020	128312	-
cds	128479	128551	-
cds	128968	129060	-
cds	129853	129914	-
cds	130039	130099	-
> CHR101212004 EUG4#1#00034
3_utr	132323	132413	-
cds	132414	132744	-
cds	132824	133218	-
cds	133303	133539	-
cds	133641	133752	-
cds	133911	134206	-
cds	134289	134501	-
cds	134582	135104	-
cds	135188	135216	-
5_utr	135217	135322	-
> CHR101212004 EUG4#1#00035
cds	136732	136816	+
cds	136935	137758	+
cds	137848	137966	+
cds	138522	138778	+
cds	138863	139114	+
cds	139203	139345	+
cds	139488	139568	+
> CHR101212004 EUG4#1#00036
5_utr	142024	142137	+
cds	142138	142237	+
cds	142424	142449	+
3_utr	142450	142639	+
e_utr	142711	143175	+
> CHR101212004 EUG4#1#00037
cds	147267	147333	+
cds	147452	147539	+
cds	147644	147740	+
> CHR101212004 EUG4#1#00038
3_utr	148120	148318	-
cds	148319	149761	-
> CHR101212004 EUG4#1#00039
cds	151158	151298	-
cds	151393	151731	-
cds	151932	152002	-
cds	152086	152149	-
> CHR101212004 EUG4#1#00040
cds	152833	152949	+
cds	153107	154198	+
> CHR101212004 EUG4#1#00041
cds	154566	156020	-
> CHR101212004 EUG4#1#00042
3_utr	156798	156952	-
cds	156953	157756	-
cds	157829	158112	-
cds	158254	158536	-
5_utr	158537	158655	-
> CHR101212004 EUG4#1#00043
cds	159935	159992	-
cds	160079	160302	-
cds	160418	160478	-
cds	160568	162219	-
> CHR101212004 EUG4#1#00044
cds	162722	162769	+
cds	163387	163515	+
> CHR101212004 EUG4#1#00045
cds	164893	164901	-
cds	165185	166138	-
> CHR101212004 EUG4#1#00046
cds	166853	166871	-
cds	167014	167798	-
> CHR101212004 EUG4#1#00047
e_utr	168723	168801	+
5_utr	169037	169114	+
cds	169115	169257	+
cds	169347	169509	+
cds	169600	169710	+
cds	169806	169993	+
cds	170071	170162	+
cds	170266	170313	+
cds	170412	170507	+
cds	170622	170760	+
cds	170851	171154	+
3_utr	171155	171165	+
> CHR101212004 EUG4#1#00048
3_utr	172196	172294	-
cds	172295	172544	-
cds	172621	172826	-
5_utr	172827	172886	-
> CHR101212004 EUG4#1#00049
5_utr	175782	175861	+
cds	175862	176032	+
cds	176207	176338	+
cds	176592	176752	+
cds	177025	178051	+
> CHR101212004 EUG4#1#00050
3_utr	180287	180400	-
cds	180401	180835	-
> CHR101212004 EUG4#1#00051
cds	182552	182564	-
cds	182650	182684	-
> CHR101212004 EUG4#1#00052
5_utr	185133	185259	+
cds	185260	186009	+
cds	186340	186573	+
3_utr	186574	186857	+
> CHR101212004 EUG4#1#00053
5_utr	187211	187234	+
cds	187235	187822	+
cds	188011	188176	+
cds	188284	188414	+
cds	188529	189320	+
cds	189417	189464	+
cds	189562	189675	+
cds	189765	189836	+
3_utr	189837	190042	+
> CHR101212004 EUG4#1#00054
cds	192640	193071	-
cds	193351	193662	-
> CHR101212004 EUG4#1#00055
5_utr	195823	195979	+
cds	195980	196542	+
cds	197115	197219	+
cds	197300	197422	+
cds	197501	197671	+
cds	197775	197904	+
cds	197974	198183	+
cds	198267	198383	+
3_utr	198384	198563	+
> CHR101212004 EUG4#1#00056
5_utr	199663	200525	+
cds	200526	201575	+
3_utr	201576	201667	+
> CHR101212004 EUG4#1#00057
5_utr	202263	202344	+
cds	202345	202508	+
cds	202782	202911	+
cds	202991	203128	+
cds	203267	203599	+
cds	203760	203943	+
cds	204029	204189	+
3_utr	204190	204365	+
> CHR101212004 EUG4#1#00058
cds	205083	205949	+
cds	206692	207243	+
cds	207325	207435	+
> CHR101212004 EUG4#1#00059
cds	209395	209608	+
cds	209764	209866	+
cds	209950	210144	+
cds	210385	210619	+
cds	211052	211379	+
cds	211474	211717	+
cds	211855	212573	+
cds	212671	212810	+
> CHR101212004 EUG4#1#00060
cds	214229	214406	+
cds	214480	214582	+
cds	214697	214897	+
cds	215317	215554	+
cds	215633	215960	+
cds	216044	216293	+
cds	216414	217090	+
cds	217165	217235	+
cds	217480	217527	+
> CHR101212004 EUG4#1#00061
3_utr	221732	221949	-
cds	221950	222359	-
cds	222622	223096	-
cds	223551	223866	-
cds	223945	224255	-
5_utr	224256	224303	-
> CHR101212004 EUG4#1#00062
3_utr	225871	225985	-
cds	225986	226081	-
cds	226171	226311	-
cds	226396	226608	-
5_utr	226609	226691	-
e_utr	226849	227230	-
> CHR101212004 EUG4#1#00063
cds	227576	227749	-
> CHR101212004 EUG4#1#00064
5_utr	229057	229205	+
cds	229206	229343	+
cds	229429	229724	+
cds	229829	229934	+
cds	230349	230459	+
cds	230559	230675	+
3_utr	230676	230844	+
> CHR101212004 EUG4#1#00065
cds	231164	231655	-
cds	231784	231915	-
> CHR101212004 EUG4#1#00066
cds	234860	234988	-
cds	235845	236296	-
cds	236429	236548	-
cds	236673	236784	-
cds	236865	237023	-
cds	237504	237647	-
5_utr	237648	237723	-
> CHR101212004 EUG4#1#00067
cds	238671	238877	+
> CHR101212004 EUG4#1#00068
cds	240057	240242	-
cds	240352	240672	-
cds	240744	240892	-
cds	240965	241226	-
cds	241306	241443	-
cds	241539	241719	-
cds	241805	241909	-
cds	241983	242113	-
cds	242214	242290	-
cds	242449	242660	-
cds	242962	243128	-
cds	243336	243746	-
cds	244035	244182	-
cds	244257	244361	-
cds	244505	244635	-
cds	244770	244873	-
cds	245151	245307	-
> CHR101212004 EUG4#1#00069
cds	246661	246678	-
cds	246731	246853	-
cds	246949	247078	-
cds	247167	247268	-
cds	247362	247492	-
cds	247577	247680	-
cds	248191	248329	-
> CHR101212004 EUG4#1#00070
cds	249242	249306	+
cds	249540	249693	+
cds	249774	249930	+
cds	250014	250151	+
cds	250536	250588	+
cds	250669	250863	+
cds	251004	251066	+
cds	251143	251184	+
cds	251260	251316	+
cds	251399	251440	+
cds	251680	251688	+
> CHR101212004 EUG4#1#00071
cds	253094	253457	+
cds	253531	253683	+
cds	253775	253792	+
cds	253954	254495	+
> CHR101212004 EUG4#1#00072
cds	256999	257598	+
> CHR101212004 EUG4#1#00073
cds	259495	259614	-
cds	259690	260034	-
cds	260118	260582	-
cds	260670	260824	-
cds	260921	261040	-
cds	261129	261474	-
> CHR101212004 EUG4#1#00074
5_utr	262828	262949	+
cds	262950	262965	+
cds	263047	263139	+
cds	263232	263299	+
cds	263369	263444	+
cds	263526	263572	+
cds	263645	263770	+
cds	263857	263934	+
cds	264073	264160	+
cds	264280	264392	+
cds	264520	264582	+
cds	264657	264712	+
cds	264797	264901	+
cds	265021	265077	+
cds	265578	265626	+
cds	265740	265799	+
3_utr	265800	265845	+
e_utr	265952	266204	+
> CHR101212004 EUG4#1#00075
5_utr	268330	268470	+
cds	268471	268630	+
cds	268717	268994	+
cds	269083	269514	+
3_utr	269515	269794	+
> CHR101212004 EUG4#1#00076
3_utr	269792	270015	-
cds	270016	270090	-
cds	270622	270735	-
5_utr	270736	270775	-
> CHR101212004 EUG4#1#00077
5_utr	270967	271001	+
cds	271002	271289	+
cds	271379	271433	+
cds	271541	271872	+
3_utr	271873	272021	+
> CHR101212004 EUG4#1#00078
cds	272111	272362	-
cds	272445	272555	-
cds	272651	272983	-
cds	273064	273149	-
cds	273234	273300	-
cds	273429	273788	-
cds	273863	273922	-
> CHR101212004 EUG4#1#00079
5_utr	275366	275527	+
cds	275528	275530	+
cds	275632	275897	+
cds	275973	276126	+
3_utr	276127	276310	+
> CHR101212004 EUG4#1#00080
cds	276412	276519	-
cds	276706	276793	-
cds	276870	276989	-
cds	277077	277153	-
cds	277232	277401	-
cds	277493	277606	-
cds	277717	277863	-
cds	277947	278252	-
cds	278316	278487	-
> CHR101212004 EUG4#1#00081
5_utr	278637	278758	+
cds	278759	278809	+
cds	278887	279088	+
cds	279166	279240	+
cds	279327	279425	+
cds	279536	279576	+
cds	279797	279910	+
cds	279974	280088	+
cds	280180	280370	+
cds	280449	280568	+
cds	280657	280737	+
cds	280889	281121	+
cds	281309	281348	+
cds	281438	281536	+
cds	281759	282193	+
> CHR101212004 EUG4#1#00082
e_utr	282114	282189	+
e_utr	282484	282766	+
5_utr	282849	282918	+
cds	282919	283053	+
cds	283132	283231	+
cds	283314	283336	+
cds	283444	283533	+
cds	283813	284082	+
3_utr	284083	284229	+
> CHR101212004 EUG4#1#00083
cds	284781	286351	+
cds	286693	286754	+
cds	286997	287133	+
cds	287221	287280	+
cds	287395	287514	+
cds	287642	287710	+
cds	287789	287854	+
cds	288087	288176	+
cds	288401	288505	+
cds	288593	288721	+
cds	288882	289091	+
cds	289237	289386	+
cds	289539	289592	+
cds	289718	289776	+
cds	290028	290094	+
cds	290170	290346	+
cds	290439	290495	+
cds	290578	290652	+
cds	290747	290869	+
> CHR101212004 EUG4#1#00084
5_utr	293342	293395	+
cds	293396	293409	+
cds	293500	293719	+
cds	294055	294120	+
cds	294210	294386	+
cds	294511	294888	+
3_utr	294889	295047	+
> CHR101212004 EUG4#1#00085
cds	295242	295724	+
> CHR101212004 EUG4#1#00086
3_utr	296053	296212	-
cds	296213	296248	-
cds	296362	296535	-
cds	296626	296700	-
cds	296782	296862	-
cds	296951	297025	-
cds	297101	297175	-
cds	297532	297723	-
5_utr	297724	297743	-
e_utr	298013	298161	-
> CHR101212004 EUG4#1#00087
3_utr	298601	298716	-
cds	298717	300441	-
> CHR101212004 EUG4#1#00088
5_utr	303537	303649	+
cds	303650	304108	+
> CHR101212004 EUG4#1#00089
3_utr	304147	304438	-
cds	304439	304504	-
cds	304697	304807	-
cds	304880	304963	-
cds	305038	305090	-
cds	305174	305258	-
cds	305347	305442	-
cds	305547	305702	-
cds	305785	305934	-
cds	306045	306275	-
5_utr	306276	306287	-
> CHR101212004 EUG4#1#00090
cds	306558	306800	-
cds	306893	307359	-
cds	307441	307805	-
cds	307889	308070	-
cds	308148	308318	-
cds	308397	308573	-
cds	308797	308991	-
> CHR101212004 EUG4#1#00091
5_utr	310309	310382	+
cds	310383	310981	+
cds	311337	313011	+
3_utr	313012	313130	+
> CHR101212004 EUG4#1#00092
e_utr	313215	313418	-
3_utr	313567	313594	-
cds	313595	313759	-
cds	313880	313995	-
cds	314087	314222	-
5_utr	314223	314225	-
e_utr	314441	314551	-
e_utr	314648	314802	-
e_utr	314891	315015	-
e_utr	315577	315900	-
> CHR101212004 EUG4#1#00093
cds	314640	314802	-
cds	314891	315015	-
cds	315577	315831	-
5_utr	315832	315900	-
> CHR101212004 EUG4#1#00094
cds	316438	316440	+
cds	316523	316713	+
cds	316792	316897	+
cds	317008	317090	+
cds	317167	317193	+
cds	317294	317394	+
cds	317553	317642	+
cds	317979	318040	+
cds	318145	318201	+
cds	318362	318433	+
cds	318565	318813	+
cds	318986	319101	+
cds	319204	319296	+
cds	319372	319507	+
> CHR101212004 EUG4#1#00095
3_utr	319841	320040	-
cds	320041	320145	-
cds	320252	320296	-
cds	320380	320457	-
cds	320769	321422	-
cds	321751	321865	-
cds	321958	322406	-
cds	322513	322809	-
5_utr	322810	322860	-
> CHR101212004 EUG4#1#00096
5_utr	323025	323081	+
cds	323082	323084	+
cds	323208	323282	+
cds	323679	323840	+
cds	324258	324416	+
cds	324636	324719	+
3_utr	324720	324868	+
> CHR101212004 EUG4#1#00097
cds	325473	325641	+
cds	325913	326013	+
cds	326106	326228	+
cds	326332	326517	+
cds	326594	326815	+
cds	326931	327084	+
cds	327237	327386	+
cds	327488	327576	+
cds	327663	327866	+
cds	328000	328107	+
cds	328188	328322	+
cds	328424	328555	+
cds	328898	329030	+
cds	329119	329211	+
cds	329311	329436	+
cds	329573	329698	+
cds	329781	329924	+
cds	330027	330155	+
cds	330243	330403	+
> CHR101212004 EUG4#1#00098
cds	330830	331423	-
cds	331534	332183	-
cds	332276	332633	-
cds	332724	333045	-
cds	333129	333628	-
cds	333905	334178	-
cds	334471	334763	-
cds	334899	335321	-
cds	335419	335773	-
cds	335916	336233	-
cds	336417	337582	-
> CHR101212004 EUG4#1#00099
cds	337942	337985	+
cds	338190	338301	+
> CHR101212004 EUG4#1#00100
cds	338538	338987	+
cds	339126	339905	+
> CHR101212004 EUG4#1#00101
cds	340374	341878	-
cds	341982	342012	-
> CHR101212004 EUG4#1#00102
3_utr	342928	343461	-
cds	343462	344199	-
> CHR101212004 EUG4#1#00103
5_utr	345812	346051	+
cds	346052	347356	+
> CHR101212004 EUG4#1#00104
5_utr	347889	348045	+
cds	348046	348127	+
cds	348212	348267	+
cds	348373	348454	+
cds	348562	348640	+
cds	348735	348785	+
cds	348880	348976	+
cds	349067	349099	+
cds	349238	349366	+
cds	349550	349720	+
cds	349803	349886	+
cds	350049	350147	+
cds	350226	350296	+
cds	350474	350570	+
cds	350658	350783	+
cds	350871	350966	+
cds	351044	351160	+
cds	351252	351329	+
cds	351412	351699	+
3_utr	351700	351819	+
e_utr	351912	352001	+
e_utr	352126	352480	+
> CHR101212004 EUG4#1#00105
3_utr	352632	352841	-
cds	352842	353162	-
cds	353238	354113	-
cds	354213	354845	-
5_utr	354846	354969	-
> CHR101212004 EUG4#1#00106
cds	355385	356188	-
> CHR101212004 EUG4#1#00107
cds	358104	358907	-
> CHR101212004 EUG4#1#00108
cds	359164	360149	-
cds	360240	360441	-
> CHR101212004 EUG4#1#00109
cds	360918	361513	-
cds	361619	363050	-
> CHR101212004 EUG4#1#00110
5_utr	365209	365624	+
cds	365625	366325	+
cds	366387	366450	+
> CHR101212004 EUG4#1#00111
3_utr	370258	370444	-
cds	370445	370751	-
cds	370859	370947	-
5_utr	370948	370967	-
> CHR101212004 EUG4#1#00112
cds	373694	373786	+
cds	373892	374189	+
cds	374272	374500	+
cds	374583	374922	+
cds	375125	375238	+
cds	375325	375453	+
cds	375528	375719	+
cds	375808	376002	+
cds	376114	376251	+
cds	376352	376474	+
cds	376562	376815	+
cds	376925	377028	+
cds	377211	377305	+
cds	377391	377615	+
cds	377881	377996	+
cds	378068	378201	+
cds	378298	378365	+
cds	378504	378649	+
cds	378746	378854	+
cds	378943	379089	+
cds	379183	379230	+
cds	379305	379433	+
cds	379528	379770	+
cds	379866	380003	+
cds	380086	380174	+
cds	380270	380375	+
cds	380602	380697	+
cds	380846	380998	+
cds	381150	381332	+
cds	381405	381634	+
cds	381730	381832	+
cds	381912	382040	+
cds	382127	382171	+
cds	382373	382567	+
cds	382803	382929	+
cds	383030	383130	+
cds	383395	383529	+
cds	383608	383688	+
cds	384084	384230	+
cds	384318	384449	+
cds	384558	384605	+
cds	384694	384840	+
cds	384908	384969	+
cds	385171	385324	+
cds	385432	385623	+
cds	385713	385817	+
cds	385909	386043	+
cds	386133	386333	+
cds	386428	386682	+
> CHR101212004 EUG4#1#00113
3_utr	388037	388039	-
cds	388040	388087	-
cds	388268	388406	-
cds	388539	388609	-
cds	388716	388760	-
cds	388851	388940	-
cds	389050	389138	-
cds	389226	389301	-
cds	389410	389568	-
5_utr	389569	389646	-
> CHR101212004 EUG4#1#00114
5_utr	389809	389875	+
cds	389876	389943	+
cds	390037	390250	+
cds	390352	390399	+
cds	390483	390564	+
cds	391166	391263	+
cds	391458	391541	+
cds	391652	391716	+
cds	392374	392425	+
3_utr	392426	392816	+
> CHR101212004 EUG4#1#00115
cds	392939	393875	+
cds	393966	394153	+
cds	394228	394451	+
cds	394672	395434	+
> CHR101212004 EUG4#1#00116
cds	395623	395946	+
cds	396029	396088	+
cds	396291	396356	+
cds	396439	396534	+
cds	396793	396863	+
cds	396941	397106	+
> CHR101212004 EUG4#1#00117
cds	400484	400502	-
cds	400725	400828	-
cds	400931	401086	-
cds	401164	401235	-
cds	401323	401370	-
cds	401461	401529	-
> CHR101212004 EUG4#1#00118
3_utr	403195	403466	-
cds	403467	403526	-
cds	403771	403947	-
cds	404186	404401	-
5_utr	404402	404452	-
> CHR101212004 EUG4#1#00119
cds	407493	407550	+
cds	407722	407821	+
cds	408073	408138	+
cds	408236	408353	+
> CHR101212004 EUG4#1#00120
5_utr	408759	408778	+
cds	408779	409138	+
cds	409219	410433	+
3_utr	410434	410611	+
> CHR101212004 EUG4#1#00121
5_utr	410785	410802	+
cds	410803	410893	+
cds	411177	411253	+
cds	411336	411383	+
3_utr	411384	411590	+
> CHR101212004 EUG4#1#00122
cds	411883	412258	+
cds	412460	412790	+
cds	412883	413003	+
cds	413080	413295	+
cds	413367	413426	+
> CHR101212004 EUG4#1#00123
3_utr	413522	413618	-
cds	413619	414217	-
cds	414424	414505	-
5_utr	414506	414645	-
> CHR101212004 EUG4#1#00124
5_utr	415079	415153	+
cds	415154	415670	+
cds	415742	415961	+
cds	416045	416435	+
cds	416964	417101	+
3_utr	417102	417162	+
e_utr	417248	417520	+
e_utr	417623	418014	+
> CHR101212004 EUG4#1#00125
cds	418924	419210	+
cds	419297	419529	+
cds	419675	419894	+
cds	420514	420889	+
cds	420984	421091	+
cds	421191	421391	+
cds	421526	421633	+
cds	421735	421908	+
cds	421981	422154	+
3_utr	422155	422272	+
e_utr	422273	422365	+
> CHR101212004 EUG4#1#00126
3_utr	428778	428901	-
cds	428902	429099	-
cds	429248	429370	-
cds	429462	429776	-
cds	429851	429997	-
cds	430069	430316	-
cds	430414	430567	-
5_utr	430568	430653	-
> CHR101212004 EUG4#1#00127
cds	435174	435323	-
cds	435450	435563	-
cds	435650	435916	-
cds	435997	436128	-
cds	436277	436539	-
cds	436622	436775	-
> CHR101212004 EUG4#1#00128
cds	437951	438106	-
cds	438422	438679	-
cds	438783	438923	-
cds	439052	439314	-
cds	439406	439559	-
> CHR101212004 EUG4#1#00129
cds	441077	441325	-
cds	441398	442459	-
5_utr	442460	442620	-
e_utr	442718	442772	-
> CHR101212004 EUG4#1#00130
3_utr	443163	443300	-
cds	443301	443525	-
cds	443629	443736	-
cds	443979	444089	-
cds	444258	444383	-
cds	444489	444597	-
cds	444683	444759	-
cds	444846	445066	-
cds	445454	445559	-
cds	445648	445752	-
cds	445844	445942	-
cds	446030	446032	-
5_utr	446033	446227	-
> CHR101212004 EUG4#1#00131
3_utr	448465	448664	-
cds	448665	448733	-
cds	448812	448973	-
cds	449055	449123	-
cds	449225	449489	-
cds	449714	449838	-
cds	449939	450046	-
cds	450151	450246	-
5_utr	450247	450258	-
e_utr	450361	450416	-
> CHR101212004 EUG4#1#00132
3_utr	450540	450645	-
cds	450646	451977	-
> CHR101212004 EUG4#1#00133
cds	453288	453365	+
cds	453594	453647	+
cds	453730	453810	+
cds	453907	454063	+
cds	454170	454174	+
cds	454622	454840	+
cds	454927	455040	+
cds	455112	455147	+
cds	455242	455335	+
cds	456282	456394	+
cds	456490	456558	+
cds	456843	456917	+
cds	457010	457135	+
cds	457211	457429	+
cds	457514	457627	+
cds	457716	457746	+
cds	457840	457886	+
> CHR101212004 EUG4#1#00134
3_utr	458133	458242	-
cds	458243	458636	-
cds	458732	458940	-
cds	459021	459152	-
> CHR101212004 EUG4#1#00135
3_utr	462081	462201	-
cds	462202	462383	-
cds	462475	462632	-
cds	462727	462800	-
cds	462876	462999	-
cds	463123	463323	-
cds	463421	463521	-
5_utr	463522	463610	-
> CHR101212004 EUG4#1#00136
3_utr	463868	463978	-
cds	463979	464523	-
cds	464762	464876	-
5_utr	464877	464924	-
> CHR101212004 EUG4#1#00137
3_utr	465718	466074	-
cds	466075	466247	-
cds	466732	466855	-
cds	466958	467086	-
cds	467186	467533	-
5_utr	467534	467552	-
e_utr	467684	467844	-
> CHR101212004 EUG4#1#00138
cds	469818	469994	+
> CHR101212004 EUG4#1#00139
cds	472138	472507	-
cds	472668	473116	-
> CHR101212004 EUG4#1#00140
5_utr	474500	474515	+
cds	474516	474887	+
cds	475142	476383	+
3_utr	476384	476525	+
> CHR101212004 EUG4#1#00141
e_utr	477000	477205	+
5_utr	477716	477813	+
cds	477814	478303	+
cds	478525	478669	+
cds	478790	478850	+
3_utr	478851	478971	+
> CHR101212004 EUG4#1#00142
5_utr	480852	480920	+
cds	480921	481619	+
cds	482270	483163	+
3_utr	483164	483292	+
> CHR101212004 EUG4#1#00143
cds	486769	486777	+
cds	486897	487031	+
> CHR101212004 EUG4#1#00144
cds	488407	488465	+
cds	488720	489062	+
cds	489146	489391	+
3_utr	489392	489569	+
> CHR101212004 EUG4#1#00145
cds	490093	490449	-
> CHR101212004 EUG4#1#00146
e_utr	490875	491006	+
5_utr	491234	491299	+
cds	491300	491379	+
cds	491488	491803	+
cds	491907	491959	+
cds	492086	492158	+
cds	492248	492352	+
cds	492443	492523	+
cds	492607	492762	+
3_utr	492763	492862	+
> CHR101212004 EUG4#1#00147
cds	493683	494718	+
cds	494865	494872	+
> CHR101212004 EUG4#1#00148
cds	495175	495259	-
cds	495350	495489	-
cds	495757	495833	-
cds	495912	496062	-
> CHR101212004 EUG4#1#00149
cds	496586	496670	-
cds	496760	496899	-
cds	496972	497091	-
cds	497165	497241	-
cds	497329	497479	-
> CHR101212004 EUG4#1#00150
3_utr	497985	498051	-
cds	498052	498480	-
> CHR101212004 EUG4#1#00151
3_utr	504671	504896	-
cds	504897	505407	-
cds	505499	505583	-
cds	505845	506052	-
cds	506137	506184	-
cds	506367	506534	-
cds	506644	507036	-
5_utr	507037	507204	-
> CHR101212004 EUG4#1#00152
cds	515637	515681	-
cds	515938	515970	-
> CHR101212004 EUG4#1#00153
e_utr	518251	518378	+
5_utr	519036	519036	+
cds	519037	520218	+
> CHR101212004 EUG4#1#00154
3_utr	520498	520686	-
cds	520687	520804	-
cds	520890	521626	-
5_utr	521627	521668	-
> CHR101212004 EUG4#1#00155
cds	524134	524436	+
cds	524521	524575	+
cds	524662	524837	+
cds	524917	525138	+
cds	525224	525462	+
cds	525546	527202	+
cds	527311	527577	+
cds	527658	527921	+
cds	528010	528309	+
cds	528392	528745	+
> CHR101212004 EUG4#1#00156
cds	529836	530099	+
cds	530182	530236	+
cds	530403	530578	+
cds	530681	530902	+
cds	530980	531218	+
cds	531325	533005	+
cds	533079	533345	+
cds	533453	533716	+
cds	533808	534107	+
cds	534189	534542	+
> CHR101212004 EUG4#1#00157
cds	534827	535699	-
> CHR101212004 EUG4#1#00158
cds	536483	537211	+
> CHR101212004 EUG4#1#00159
5_utr	537899	537999	+
cds	538000	538130	+
cds	538209	538328	+
cds	538419	538533	+
cds	538627	538719	+
cds	538808	538853	+
cds	538936	539008	+
cds	539255	539289	+
cds	539391	539479	+
cds	539611	539805	+
3_utr	539806	539993	+
> CHR101212004 EUG4#1#00160
5_utr	541335	541379	+
cds	541380	542216	+
> CHR101212004 EUG4#1#00161
cds	543216	543983	+
> CHR101212004 EUG4#1#00162
e_utr	544783	544804	+
e_utr	544973	545062	+
5_utr	545632	545757	+
cds	545758	545969	+
cds	546062	546235	+
cds	546313	546400	+
cds	546512	546637	+
cds	546727	546774	+
cds	546853	546939	+
cds	547024	547172	+
cds	547248	547374	+
cds	547463	547671	+
cds	547748	547879	+
cds	547970	548051	+
cds	548134	548181	+
cds	548311	548439	+
cds	548525	548602	+
cds	548815	548994	+
3_utr	548995	549202	+
> CHR101212004 EUG4#1#00163
cds	557653	557991	-
cds	558209	558211	-
> CHR101212004 EUG4#1#00164
cds	560180	560233	-
cds	561070	561320	-
cds	561453	561695	-
cds	561902	562382	-
> CHR101212004 EUG4#1#00165
5_utr	564205	564292	+
cds	564293	564697	+
cds	565433	565711	+
cds	565784	565953	+
cds	566043	566140	+
cds	566226	567580	+
3_utr	567581	567663	+
> CHR101212004 EUG4#1#00166
cds	568704	568739	+
cds	568832	569223	+
cds	569305	570418	+
> CHR101212004 EUG4#1#00167
3_utr	571950	572186	-
cds	572187	572759	-
cds	572836	573252	-
cds	573338	573397	-
cds	573489	573953	-
cds	574120	574746	-
5_utr	574747	574981	-
> CHR101212004 EUG4#1#00168
cds	576562	576613	+
cds	576850	577592	+
cds	577784	577906	+
cds	577979	578052	+
cds	578181	578244	+
cds	578332	578451	+
cds	578535	578620	+
cds	578722	578791	+
cds	578895	579017	+
cds	579196	579312	+
cds	579421	579525	+
cds	579647	579799	+
cds	579879	579967	+
cds	580050	580130	+
cds	580227	580299	+
> CHR101212004 EUG4#1#00169
cds	582571	582906	+
> CHR101212004 EUG4#1#00170
5_utr	584260	584396	+
cds	584397	584618	+
cds	584860	584956	+
cds	585053	585144	+
cds	585237	585368	+
cds	585500	585685	+
cds	585779	585942	+
cds	586023	586101	+
cds	586192	586320	+
cds	586439	586566	+
cds	586649	587036	+
3_utr	587037	587218	+
> CHR101212004 EUG4#1#00171
5_utr	588329	588366	+
cds	588367	588540	+
cds	588663	589232	+
3_utr	589233	589479	+
> CHR101212004 EUG4#1#00172
cds	589706	589996	-
> CHR101212004 EUG4#1#00173
5_utr	591824	591987	+
cds	591988	592025	+
cds	592087	593200	+
> CHR101212004 EUG4#1#00174
cds	594697	596478	-
cds	596572	597382	-
cds	597521	598473	-
> CHR101212004 EUG4#1#00175
cds	599734	599812	-
cds	599892	599976	-
cds	600065	600234	-
cds	600434	600513	-
cds	600721	600825	-
cds	600936	600976	-
cds	601227	601372	-
cds	601547	601560	-
cds	601812	602021	-
> CHR101212004 EUG4#1#00176
5_utr	602564	602672	+
cds	602673	602754	+
cds	602980	603206	+
> CHR101212004 EUG4#1#00177
3_utr	604930	605070	-
cds	605071	605403	-
cds	605515	605604	-
cds	605705	605805	-
cds	605919	606102	-
cds	606176	606322	-
cds	606529	606624	-
5_utr	606625	606676	-
> CHR101212004 EUG4#1#00178
3_utr	607946	608119	-
cds	608120	608147	-
cds	608242	608309	-
cds	608398	608711	-
cds	608816	608938	-
cds	609280	609391	-
5_utr	609392	609434	-
> CHR101212004 EUG4#1#00179
3_utr	610418	610680	-
cds	610681	610935	-
cds	611026	611529	-
cds	611618	611920	-
cds	612019	612225	-
5_utr	612226	612294	-
> CHR101212004 EUG4#1#00180
3_utr	613240	613385	-
cds	613386	613706	-
cds	613994	614157	-
cds	614240	614345	-
cds	614449	614610	-
cds	614722	614814	-
cds	614989	615189	-
cds	615277	615483	-
cds	615852	616103	-
5_utr	616104	616173	-
> CHR101212004 EUG4#1#00181
cds	618284	619328	+
cds	619454	619462	+
cds	619639	620333	+
3_utr	620334	620435	+
> CHR101212004 EUG4#1#00182
5_utr	620678	620772	+
cds	620773	621222	+
> CHR101212004 EUG4#1#00183
5_utr	621461	621636	+
cds	621637	622137	+
3_utr	622138	622355	+
> CHR101212004 EUG4#1#00184
3_utr	623782	623932	-
cds	623933	624134	-
cds	624231	624304	-
5_utr	624305	624474	-
> CHR101212004 EUG4#1#00185
cds	625145	625292	-
cds	625373	625608	-
> CHR101212004 EUG4#1#00186
e_utr	626741	626828	+
5_utr	626913	626917	+
cds	626918	627004	+
cds	627100	627165	+
cds	627308	627382	+
cds	627482	627614	+
cds	627701	627747	+
cds	627835	627892	+
cds	627970	628019	+
cds	628112	628168	+
cds	628246	628469	+
cds	628777	628798	+
> CHR101212004 EUG4#1#00187
e_utr	630512	630703	+
e_utr	630832	630895	+
e_utr	630978	631033	+
e_utr	631104	631179	+
e_utr	631265	631336	+
5_utr	631431	631484	+
cds	631485	631516	+
cds	631603	631858	+
cds	631928	632043	+
cds	632128	632348	+
cds	632421	632449	+
cds	632716	632724	+
3_utr	632725	632806	+
e_utr	632884	633257	+
> CHR101212004 EUG4#1#00188
5_utr	635144	635473	+
cds	635474	635651	+
cds	635739	636010	+
> CHR101212004 EUG4#1#00189
3_utr	637214	637400	-
cds	637401	637514	-
cds	637602	637723	-
cds	638258	638603	-
5_utr	638604	638677	-
> CHR101212004 EUG4#1#00190
3_utr	642893	643062	-
cds	643063	643208	-
cds	643305	643554	-
cds	643644	643745	-
cds	643877	643983	-
cds	644160	644261	-
cds	644350	644485	-
5_utr	644486	644539	-
> CHR101212004 EUG4#1#00191
cds	645372	645485	-
cds	645575	645679	-
cds	645755	645814	-
cds	645899	646037	-
cds	646126	646310	-
cds	646406	646489	-
cds	646567	646689	-
cds	646831	646956	-
cds	647038	647107	-
cds	647184	647280	-
cds	647367	647442	-
cds	647531	647620	-
cds	647703	647807	-
cds	647924	647995	-
cds	648102	648275	-
cds	648508	648656	-
cds	648911	649139	-
cds	649368	649459	-
cds	649551	649675	-
cds	649762	650438	-
cds	650563	650709	-
cds	650791	650904	-
cds	651128	651219	-
cds	651320	651539	-
cds	651711	651797	-
> CHR101212004 EUG4#1#00192
cds	653976	654338	-
> CHR101212004 EUG4#1#00193
3_utr	655572	655748	-
cds	655749	655823	-
cds	655933	656029	-
cds	656134	656234	-
cds	656317	656505	-
cds	656588	656745	-
cds	656827	657058	-
cds	657142	657277	-
cds	657392	657495	-
cds	657856	658125	-
5_utr	658126	658165	-
> CHR101212004 EUG4#1#00194
3_utr	658668	658885	-
cds	658886	659316	-
cds	659423	659471	-
cds	659556	659705	-
5_utr	659706	659770	-
> CHR101212004 EUG4#1#00195
3_utr	661184	661362	-
cds	661363	661790	-
cds	661901	661949	-
cds	662042	662191	-
5_utr	662192	662266	-
> CHR101212004 EUG4#1#00196
cds	663079	663545	-
cds	663615	663663	-
cds	663760	663902	-
cds	664017	664128	-
> CHR101212004 EUG4#1#00197
3_utr	665171	665307	-
cds	665308	665777	-
cds	665862	665910	-
cds	666114	666256	-
cds	666351	666420	-
5_utr	666421	666452	-
> CHR101212004 EUG4#1#00198
cds	667325	667464	-
cds	667541	667641	-
cds	667735	667868	-
cds	667957	668082	-
cds	668173	668745	-
cds	668856	668987	-
cds	669461	669513	-
cds	669620	669650	-
cds	669750	669773	-
5_utr	669774	669805	-
> CHR101212004 EUG4#1#00199
5_utr	673384	673407	+
cds	673408	673706	+
cds	673964	674024	+
cds	674099	674165	+
cds	674441	674704	+
cds	674813	674880	+
cds	674968	675077	+
cds	675187	675227	+
cds	675340	675494	+
cds	675592	675945	+
cds	676044	676127	+
3_utr	676128	676357	+
> CHR101212004 EUG4#1#00200
cds	677869	677979	+
cds	678289	678522	+
cds	678592	678873	+
cds	678971	679060	+
cds	679148	679288	+
cds	679368	679490	+
cds	679578	679730	+
cds	679821	679997	+
cds	680103	680264	+
cds	680341	680484	+
cds	680559	680777	+
cds	680858	681025	+
cds	681111	681212	+
> CHR101212004 EUG4#1#00201
3_utr	681395	681723	-
cds	681724	681921	-
cds	682243	682403	-
cds	682732	682892	-
cds	683175	684777	-
cds	684864	685965	-
cds	686056	686424	-
cds	686505	686605	-
cds	686679	686751	-
cds	686844	686996	-
5_utr	686997	687009	-
e_utr	687115	687315	-
> CHR101212004 EUG4#1#00202
3_utr	687908	688056	-
cds	688057	688146	-
cds	688281	688364	-
cds	688458	688602	-
cds	688679	688950	-
cds	689036	689158	-
cds	689251	689409	-
cds	689532	689813	-
cds	689985	690173	-
cds	690399	690579	-
cds	690757	690898	-
cds	691121	691364	-
cds	691443	692078	-
cds	692175	692453	-
5_utr	692454	692560	-
> CHR101212004 EUG4#1#00203
cds	693480	693571	+
cds	694117	694183	+
cds	694280	695476	+
cds	695547	695793	+
cds	695887	696188	+
> CHR101212004 EUG4#1#00204
cds	698207	698515	-
> CHR101212004 EUG4#1#00205
e_utr	701543	701681	+
e_utr	701775	701875	+
e_utr	701976	702019	+
5_utr	702106	702109	+
cds	702110	702183	+
cds	702276	702468	+
cds	702567	702597	+
cds	703353	703381	+
cds	703482	703568	+
3_utr	703569	703846	+
> CHR101212004 EUG4#1#00206
3_utr	703947	704278	-
cds	704279	704494	-
cds	704588	704668	-
cds	705064	705129	-
cds	705302	705367	-
cds	705534	705656	-
cds	706101	706457	-
5_utr	706458	706631	-
> CHR101212004 EUG4#1#00207
cds	707726	708189	+
cds	708304	708509	+
cds	708601	709467	+
cds	709555	709574	+
> CHR101212004 EUG4#1#00208
e_utr	710019	710136	-
e_utr	710241	710333	-
3_utr	710695	710792	-
cds	710793	710801	-
cds	711092	711184	-
cds	711263	711408	-
cds	711505	711763	-
5_utr	711764	711803	-
> CHR101212004 EUG4#1#00209
cds	712971	714206	-
cds	714317	714463	-
cds	714558	714864	-
cds	715007	715315	-
cds	715660	718662	-
cds	718935	720585	-
cds	720681	721795	-
cds	721905	722007	-
cds	722116	722815	-
cds	722966	724119	-
cds	724275	724389	-
cds	724681	724746	-
cds	724890	725081	-
cds	725236	725409	-
cds	725552	725608	-
cds	725689	725824	-
cds	726037	726122	-
cds	726275	726344	-
cds	726710	726891	-
> CHR101212004 EUG4#1#00210
cds	730148	730415	+
cds	730497	730610	+
cds	730916	731073	+
cds	731176	731379	+
> CHR101212004 EUG4#1#00211
cds	731794	732774	-
cds	732928	737081	-
cds	737233	737332	-
> CHR101212004 EUG4#1#00212
5_utr	739687	739714	+
cds	739715	740050	+
cds	740124	740245	+
cds	740355	740502	+
cds	740620	740757	+
cds	740970	741065	+
cds	741148	741207	+
cds	741509	741601	+
cds	741684	741795	+
cds	741946	742050	+
cds	742181	742317	+
cds	742502	742736	+
cds	742822	742982	+
cds	743090	743203	+
cds	743301	743546	+
cds	743620	743716	+
cds	743815	743819	+
3_utr	743820	743957	+
> CHR101212004 EUG4#1#00213
cds	744026	746407	-
> CHR101212004 EUG4#1#00214
cds	747219	747531	+
cds	747622	747726	+
cds	747858	747955	+
> CHR101212004 EUG4#1#00215
5_utr	749247	749358	+
cds	749359	749495	+
cds	749785	749949	+
cds	750118	750298	+
cds	750416	750472	+
cds	750557	750627	+
cds	750796	750874	+
cds	750957	751016	+
cds	751120	751227	+
cds	751428	751796	+
3_utr	751797	751963	+
> CHR101212004 EUG4#1#00216
cds	752271	752678	+
> CHR101212004 EUG4#1#00217
3_utr	753421	753527	-
cds	753528	754142	-
> CHR101212004 EUG4#1#00218
3_utr	754378	754470	-
cds	754471	754890	-
cds	755381	756223	-
5_utr	756224	756303	-
> CHR101212004 EUG4#1#00219
5_utr	756418	756460	+
cds	756461	756538	+
cds	756645	756735	+
cds	757554	757686	+
cds	757937	758006	+
cds	758199	758259	+
cds	758350	758441	+
3_utr	758442	758612	+
> CHR101212004 EUG4#1#00220
cds	761321	761810	+
cds	761886	762391	+
cds	762510	762578	+
cds	763013	763210	+
cds	763299	763430	+
cds	763980	764066	+
cds	764157	764597	+
cds	764699	764866	+
cds	765025	765255	+
cds	765485	765600	+
cds	765753	766053	+
> CHR101212004 EUG4#1#00221
5_utr	769632	769804	+
cds	769805	770527	+
> CHR101212004 EUG4#1#00222
cds	773543	773691	+
cds	774096	774153	+
cds	774231	774539	+
cds	774652	774700	+
cds	774785	774879	+
cds	774968	775121	+
cds	775808	776355	+
cds	776482	776762	+
cds	777155	777237	+
cds	777336	777739	+
cds	777872	778065	+
cds	778153	778333	+
cds	778486	778610	+
cds	778807	778896	+
cds	779002	779080	+
cds	779174	779250	+
cds	779538	779646	+
cds	779744	779863	+
> CHR101212004 EUG4#1#00223
5_utr	780531	780754	+
cds	780755	780836	+
cds	781081	781124	+
3_utr	781125	781177	+
e_utr	782926	783596	+
e_utr	783681	783842	+
e_utr	783943	784026	+
e_utr	784133	784329	+
> CHR101212004 EUG4#1#00224
e_utr	780531	780836	+
e_utr	781081	781177	+
5_utr	782926	782947	+
cds	782948	783217	+
cds	783318	783596	+
cds	783681	783842	+
cds	783943	784080	+
> CHR101212004 EUG4#1#00225
cds	784447	784722	+
> CHR101212004 EUG4#1#00226
5_utr	787122	787142	+
cds	787143	788444	+
3_utr	788445	788475	+
> CHR101212004 EUG4#1#00227
5_utr	790091	790109	+
cds	790110	791414	+
3_utr	791415	791447	+
> CHR101212004 EUG4#1#00228
3_utr	793352	793600	-
cds	793601	793731	-
cds	793834	793930	-
cds	794022	794180	-
cds	794328	794410	-
cds	794542	794650	-
cds	794899	794969	-
cds	795102	795159	-
5_utr	795160	795338	-
> CHR101212004 EUG4#1#00229
3_utr	795514	795677	-
cds	795678	795856	-
cds	795988	796018	-
cds	796536	796631	-
cds	796711	796892	-
cds	797124	797127	-
cds	797313	797411	-
cds	797546	797600	-
cds	797974	798182	-
5_utr	798183	798463	-
> CHR101212004 EUG4#1#00230
5_utr	799138	799190	+
cds	799191	799431	+
cds	799641	799717	+
cds	799827	799910	+
cds	800382	800465	+
cds	800629	800700	+
cds	800972	801039	+
cds	801185	801272	+
cds	801356	801429	+
cds	801517	801889	+
cds	802012	802058	+
cds	802163	802223	+
cds	802320	802436	+
3_utr	802437	802583	+
> CHR101212004 EUG4#1#00231
e_utr	803068	803117	+
5_utr	803565	803634	+
cds	803635	803687	+
cds	803835	803957	+
cds	804247	804367	+
cds	804739	804863	+
cds	804945	805070	+
cds	805167	805350	+
cds	805458	805652	+
cds	805860	806141	+
cds	806196	806409	+
cds	806661	806758	+
3_utr	806759	807010	+
> CHR101212004 EUG4#1#00232
cds	807970	808017	+
cds	808211	808394	+
cds	808532	809214	+
cds	809409	809582	+
cds	809672	809716	+
cds	809911	810090	+
cds	810188	810234	+
cds	810380	810680	+
> CHR101212004 EUG4#1#00233
cds	811033	811946	-
cds	812030	813086	-
> CHR101212004 EUG4#1#00234
e_utr	813479	813581	+
5_utr	813929	813974	+
cds	813975	814922	+
cds	814986	816623	+
> CHR101212004 EUG4#1#00235
cds	817027	817096	+
cds	817175	817767	+
> CHR101212004 EUG4#1#00236
3_utr	818009	818160	-
cds	818161	818280	-
cds	818920	819078	-
cds	819295	819297	-
5_utr	819298	819400	-
> CHR101212004 EUG4#1#00237
5_utr	819662	819711	+
cds	819712	819783	+
cds	819897	820077	+
cds	820159	820501	+
cds	820595	820666	+
cds	820738	821227	+
3_utr	821228	821317	+
> CHR101212004 EUG4#1#00238
3_utr	822682	822833	-
cds	822834	824246	-
> CHR101212004 EUG4#1#00239
cds	824653	824813	+
cds	824891	824992	+
cds	825102	825147	+
cds	825253	825342	+
cds	825422	825487	+
cds	825587	825655	+
cds	825745	826179	+
> CHR101212004 EUG4#1#00240
cds	826797	826817	+
cds	827179	829182	+
cds	829721	830191	+
> CHR101212004 EUG4#1#00241
5_utr	830821	830967	+
cds	830968	831313	+
cds	831420	832640	+
cds	832753	832935	+
cds	833084	833367	+
cds	833694	833956	+
cds	834254	834419	+
cds	834514	834996	+
3_utr	834997	835239	+
> CHR101212004 EUG4#1#00242
e_utr	835826	836328	+
5_utr	836769	837185	+
cds	837186	837233	+
cds	837471	838001	+
> CHR101212004 EUG4#1#00243
cds	840860	840946	-
cds	841077	842417	-
> CHR101212004 EUG4#1#00244
3_utr	842746	842893	-
cds	842894	843145	-
cds	843230	843551	-
cds	843676	844157	-
5_utr	844158	844165	-
> CHR101212004 EUG4#1#00245
cds	844781	845032	-
cds	845113	845434	-
cds	845951	846462	-
> CHR101212004 EUG4#1#00246
5_utr	846798	847025	+
cds	847026	847541	+
3_utr	847542	847572	+
> CHR101212004 EUG4#1#00247
5_utr	852166	852679	+
cds	852680	853873	+
> CHR101212004 EUG4#1#00248
3_utr	854409	854651	-
cds	854652	854705	-
cds	854802	854932	-
cds	855030	855165	-
cds	855254	855329	-
cds	855404	855600	-
cds	855687	855785	-
cds	855858	855942	-
cds	856055	856293	-
cds	856369	856443	-
cds	856539	856650	-
cds	856758	856839	-
cds	857012	857092	-
cds	857278	857436	-
cds	857546	857627	-
cds	857703	857798	-
cds	857970	858039	-
cds	858119	858215	-
cds	858598	858692	-
cds	858776	858849	-
cds	859000	859078	-
cds	859231	859291	-
cds	859397	859559	-
5_utr	859560	859701	-
> CHR101212004 EUG4#1#00249
3_utr	860787	861108	-
cds	861109	861278	-
cds	861368	861511	-
cds	861606	861909	-
cds	862042	862212	-
cds	862314	862393	-
cds	862488	862640	-
cds	862753	862804	-
cds	863459	863541	-
cds	863860	864019	-
5_utr	864020	864048	-
> CHR101212004 EUG4#1#00250
3_utr	866028	866216	-
cds	866217	866693	-
cds	866832	866969	-
> CHR101212004 EUG4#1#00251
e_utr	869053	869370	-
3_utr	869454	869457	-
cds	869458	869553	-
cds	869659	869783	-
cds	869876	869963	-
cds	870145	870228	-
cds	870314	870408	-
cds	870497	870572	-
cds	870652	871176	-
5_utr	871177	871212	-
> CHR101212004 EUG4#1#00252
cds	871875	872297	+
> CHR101212004 EUG4#1#00253
cds	872479	872730	+
> CHR101212004 EUG4#1#00254
cds	873437	874477	+
> CHR101212004 EUG4#1#00255
cds	875851	876065	-
cds	876288	877548	-
> CHR101212004 EUG4#1#00256
3_utr	877863	877948	-
cds	877949	878457	-
cds	878541	878656	-
cds	878736	878811	-
cds	878912	879554	-
5_utr	879555	880159	-
> CHR101212004 EUG4#1#00257
3_utr	880545	880638	-
cds	880639	881874	-
> CHR101212004 EUG4#1#00258
e_utr	880545	881877	-
e_utr	881979	882056	-
3_utr	882251	882423	-
cds	882424	883116	-
> CHR101212004 EUG4#1#00259
cds	883782	885611	+
> CHR101212004 EUG4#1#00260
3_utr	885623	885850	-
cds	885851	885937	-
cds	886196	886244	-
cds	886393	886460	-
cds	886554	886599	-
cds	886696	886789	-
cds	887015	887137	-
cds	887225	887258	-
cds	887368	887430	-
cds	887531	887635	-
cds	887725	887778	-
5_utr	887779	887956	-
> CHR101212004 EUG4#1#00261
3_utr	889225	889480	-
cds	889481	889524	-
cds	889769	889850	-
5_utr	889851	890031	-
> CHR101212004 EUG4#1#00262
cds	890428	892410	-
> CHR101212004 EUG4#1#00263
cds	892847	892953	+
cds	893043	893206	+
cds	893285	893409	+
cds	893569	894009	+
> CHR101212004 EUG4#1#00264
cds	894480	894944	-
cds	895030	895253	-
cds	895355	895472	-
cds	895583	895921	-
cds	896015	896143	-
> CHR101212004 EUG4#1#00265
5_utr	898875	898914	+
cds	898915	899439	+
3_utr	899440	899637	+
> CHR101212004 EUG4#1#00266
5_utr	900886	901302	+
cds	901303	901395	+
cds	901485	901705	+
cds	901890	902076	+
cds	902169	902346	+
cds	902424	902671	+
3_utr	902672	902924	+
> CHR101212004 EUG4#1#00267
cds	904318	904419	-
cds	904520	904614	-
cds	904727	904774	-
cds	904880	905003	-
cds	905118	905172	-
cds	905267	905382	-
cds	905496	905564	-
cds	905666	905783	-
cds	905942	906012	-
> CHR101212004 EUG4#1#00268
5_utr	907650	907697	+
cds	907698	907754	+
cds	907848	907946	+
cds	908032	908569	+
cds	908654	909009	+
cds	909089	909244	+
3_utr	909245	909357	+
> CHR101212004 EUG4#1#00269
3_utr	910111	910247	-
cds	910248	910480	-
cds	910859	911102	-
5_utr	911103	911192	-
> CHR101212004 EUG4#1#00270
cds	911435	911758	-
> CHR101212004 EUG4#1#00271
cds	914221	914838	-
cds	914908	915455	-
cds	915537	916221	-
> CHR101212004 EUG4#1#00272
3_utr	916871	916988	-
cds	916989	917302	-
cds	917639	917864	-
5_utr	917865	917968	-
> CHR101212004 EUG4#1#00273
cds	918308	918601	+
cds	918868	919008	+
cds	919096	919393	+
cds	919503	919609	+
cds	919737	919817	+
cds	919913	919995	+
cds	920087	920306	+
> CHR101212004 EUG4#1#00274
5_utr	920953	921037	+
cds	921038	921195	+
cds	921299	921401	+
cds	921611	921844	+
3_utr	921845	921902	+
> CHR101212004 EUG4#1#00275
5_utr	923487	923491	+
cds	923492	923755	+
cds	923828	923971	+
cds	924093	924279	+
cds	924470	924522	+
3_utr	924523	924657	+
> CHR101212004 EUG4#1#00276
cds	924996	925208	-
cds	925303	925446	-
cds	925551	925780	-
cds	925887	925968	-
cds	926206	926373	-
> CHR101212004 EUG4#1#00277
3_utr	927625	927800	-
cds	927801	927983	-
> CHR101212004 EUG4#1#00278
3_utr	930833	931016	-
cds	931017	931520	-
> CHR101212004 EUG4#1#00279
3_utr	933708	934117	-
cds	934118	934273	-
> CHR101212004 EUG4#1#00280
5_utr	933709	934477	+
cds	934478	934708	+
cds	934785	935069	+
cds	935164	935481	+
cds	935570	935797	+
cds	935882	936025	+
3_utr	936026	936096	+
e_utr	936188	936571	+
e_utr	936654	936971	+
> CHR101212004 EUG4#1#00281
cds	937919	938308	+
cds	938423	938529	+
cds	938633	939799	+
cds	939875	940001	+
cds	940091	940366	+
cds	940452	940677	+
cds	940772	941067	+
> CHR101212004 EUG4#1#00282
cds	941503	941571	-
cds	941693	941793	-
cds	941914	941947	-
cds	942030	942104	-
cds	942186	942566	-
cds	942652	942819	-
cds	942979	943038	-
cds	943122	943319	-
5_utr	943320	943376	-
> CHR101212004 EUG4#1#00283
cds	944771	944981	+
cds	945779	945860	+
cds	945951	946071	+
cds	946168	946209	+
cds	946308	946811	+
cds	947149	947292	+
cds	947398	947430	+
> CHR101212004 EUG4#1#00284
cds	947784	948008	-
cds	948087	948146	-
cds	948234	948342	-
cds	948428	948639	-
cds	948696	948815	-
cds	948911	948991	-
cds	949075	949206	-
cds	949296	949451	-
cds	949540	949620	-
cds	949733	949795	-
cds	949882	950124	-
cds	950197	950310	-
cds	950403	950499	-
cds	950581	950793	-
cds	950880	951040	-
cds	951125	951210	-
cds	951527	951695	-
> CHR101212004 EUG4#1#00285
5_utr	954524	954587	+
cds	954588	955769	+
> CHR101212004 EUG4#1#00286
cds	957260	957997	-
> CHR101212004 EUG4#1#00287
cds	958758	959007	+
cds	959427	959608	+
> CHR101212004 EUG4#1#00288
3_utr	959927	960006	-
cds	960007	960675	-
> CHR101212004 EUG4#1#00289
cds	962127	963320	-
cds	963468	963545	-
cds	963638	964190	-
cds	964294	964379	-
cds	964503	964625	-
cds	964738	964872	-
cds	964951	965040	-
cds	965123	965308	-
cds	965452	965505	-
cds	965598	965735	-
cds	965822	965887	-
cds	965995	966156	-
cds	966445	966621	-
> CHR101212004 EUG4#1#00290
cds	967595	968567	-
cds	969314	969710	-
cds	969907	970057	-
> CHR101212004 EUG4#1#00291
3_utr	976015	977231	-
cds	977232	977684	-
5_utr	977685	977760	-
> CHR101212004 EUG4#1#00292
3_utr	979329	979609	-
cds	979610	979798	-
cds	979890	980102	-
cds	980184	980354	-
cds	980777	980893	-
cds	980986	981159	-
cds	981695	981724	-
5_utr	981725	981761	-
> CHR101212004 EUG4#1#00293
3_utr	982511	982623	-
cds	982624	983367	-
> CHR101212004 EUG4#1#00294
5_utr	985754	985784	+
cds	985785	986067	+
cds	986278	986540	+
cds	986853	987179	+
cds	987242	987256	+
3_utr	987257	987281	+
e_utr	987523	988134	+
> CHR101212004 EUG4#1#00295
5_utr	989212	989248	+
cds	989249	989549	+
cds	989652	989917	+
cds	990048	990458	+
cds	990530	990907	+
3_utr	990908	990985	+
> CHR101212004 EUG4#1#00296
5_utr	991189	991250	+
cds	991251	991745	+
cds	992442	992690	+
cds	992777	992851	+
3_utr	992852	993108	+
> CHR101212004 EUG4#1#00297
5_utr	993417	993476	+
cds	993477	993630	+
cds	994045	994205	+
cds	994353	994404	+
cds	994495	994631	+
cds	994827	994913	+
cds	995312	995593	+
3_utr	995594	995730	+
> CHR101212004 EUG4#1#00298
cds	996350	996355	+
cds	996425	996733	+
cds	996847	996938	+
cds	997176	997275	+
cds	997417	997488	+
cds	997603	997665	+
cds	997754	997894	+
cds	998419	998514	+
cds	998732	999016	+
cds	999108	999410	+
cds	999503	999679	+
cds	999759	1000025	+
cds	1000111	1000230	+
> CHR101212004 EUG4#1#00299
5_utr	1001320	1001471	+
cds	1001472	1001746	+
cds	1001808	1002066	+
cds	1002142	1002383	+
cds	1002470	1002686	+
cds	1002757	1002822	+
3_utr	1002823	1002861	+
e_utr	1002947	1003031	+
e_utr	1003136	1003267	+
e_utr	1003388	1003501	+
e_utr	1003606	1003653	+
e_utr	1003809	1003893	+
e_utr	1003970	1004026	+
e_utr	1004124	1004382	+
> CHR101212004 EUG4#1#00300
e_utr	1001320	1001746	+
e_utr	1001808	1002066	+
e_utr	1002142	1002383	+
e_utr	1002470	1002686	+
e_utr	1002782	1002861	+
5_utr	1002947	1002965	+
cds	1002966	1003031	+
cds	1003136	1003267	+
cds	1003388	1003501	+
cds	1003606	1003653	+
cds	1003809	1003893	+
cds	1003970	1004026	+
cds	1004124	1004239	+
3_utr	1004240	1004382	+
> CHR101212004 EUG4#1#00301
5_utr	1004768	1005437	+
cds	1005438	1005513	+
cds	1005611	1005651	+
cds	1005745	1005814	+
cds	1005925	1006073	+
cds	1006175	1006270	+
cds	1006427	1006497	+
cds	1006580	1006641	+
cds	1006733	1006796	+
cds	1006916	1007000	+
cds	1007080	1007206	+
cds	1007289	1007374	+
cds	1007458	1007524	+
cds	1007601	1007731	+
cds	1007827	1008117	+
3_utr	1008118	1008369	+
> CHR101212004 EUG4#1#00302
cds	1009541	1010950	-
> CHR101212004 EUG4#1#00303
3_utr	1011235	1011386	-
cds	1011387	1011432	-
cds	1011501	1011556	-
cds	1011777	1011857	-
cds	1011941	1012012	-
cds	1012164	1012235	-
cds	1012334	1012438	-
cds	1012508	1012558	-
cds	1012645	1012679	-
cds	1012867	1012911	-
cds	1013178	1013211	-
5_utr	1013212	1013359	-
> CHR101212004 EUG4#1#00304
5_utr	1013714	1014083	+
cds	1014084	1014236	+
cds	1014333	1014542	+
cds	1014766	1014814	+
cds	1014950	1015049	+
cds	1015198	1015303	+
cds	1015427	1015517	+
cds	1015683	1015824	+
cds	1016078	1016225	+
cds	1016339	1016448	+
cds	1016794	1016950	+
cds	1017057	1017182	+
cds	1017331	1017471	+
3_utr	1017472	1017480	+
e_utr	1017567	1017901	+
> CHR101212004 EUG4#1#00305
5_utr	1018099	1018235	+
cds	1018236	1019048	+
> CHR101212004 EUG4#1#00306
3_utr	1019097	1019309	-
cds	1019310	1019393	-
cds	1019603	1019778	-
cds	1019905	1020091	-
cds	1020186	1020413	-
cds	1020512	1020563	-
cds	1020654	1020817	-
cds	1020981	1021442	-
cds	1021799	1021870	-
5_utr	1021871	1022107	-
> CHR101212004 EUG4#1#00307
cds	1022423	1022745	-
cds	1022830	1022911	-
cds	1023007	1023113	-
cds	1023223	1023283	-
> CHR101212004 EUG4#1#00308
cds	1024846	1025094	+
cds	1025292	1025567	+
cds	1025864	1027037	+
cds	1027143	1027615	+
> CHR101212004 EUG4#1#00309
3_utr	1028105	1028413	-
cds	1028414	1028872	-
> CHR101212004 EUG4#1#00310
cds	1029260	1029466	-
> CHR101212004 EUG4#1#00311
cds	1031702	1031783	-
cds	1031900	1031984	-
cds	1032058	1032162	-
cds	1032243	1032411	-
cds	1032581	1032652	-
cds	1032807	1032858	-
cds	1033186	1033280	-
cds	1033437	1033536	-
cds	1033875	1034028	-
cds	1034885	1035054	-
cds	1035139	1035283	-
cds	1035382	1035517	-
cds	1035885	1036127	-
> CHR101212004 EUG4#1#00312
5_utr	1036559	1036608	+
cds	1036609	1036691	+
cds	1036943	1037013	+
cds	1037088	1037440	+
cds	1037530	1037745	+
cds	1037920	1038174	+
cds	1038275	1038375	+
cds	1038518	1038704	+
cds	1038800	1038897	+
cds	1038994	1039084	+
cds	1039223	1039388	+
cds	1039487	1039605	+
cds	1039694	1040044	+
3_utr	1040045	1040140	+
> CHR101212004 EUG4#1#00313
cds	1040596	1040679	+
cds	1040873	1040973	+
cds	1041048	1042092	+
cds	1042238	1042312	+
> CHR101212004 EUG4#1#00314
cds	1045958	1045994	-
cds	1046098	1046126	-
cds	1046328	1046378	-
cds	1046469	1046535	-
cds	1046623	1046876	-
cds	1046986	1048004	-
cds	1048151	1048421	-
cds	1048498	1048629	-
cds	1048719	1048757	-
cds	1048852	1048914	-
cds	1049013	1049195	-
> CHR101212004 EUG4#1#00315
3_utr	1050557	1050830	-
cds	1050831	1051115	-
> CHR101212004 EUG4#1#00316
e_utr	1051375	1051490	+
5_utr	1051768	1051801	+
cds	1051802	1052036	+
cds	1052159	1052268	+
cds	1052545	1052774	+
cds	1053326	1053493	+
cds	1053806	1054199	+
cds	1054284	1054371	+
cds	1054484	1054527	+
cds	1054662	1054805	+
cds	1054935	1055087	+
cds	1055173	1055289	+
cds	1055477	1055707	+
cds	1055797	1056102	+
cds	1056186	1056287	+
cds	1056433	1056549	+
3_utr	1056550	1056681	+
> CHR101212004 EUG4#1#00317
5_utr	1057150	1057223	+
cds	1057224	1057329	+
cds	1057634	1059246	+
3_utr	1059247	1059403	+
> CHR101212004 EUG4#1#00318
5_utr	1059487	1059807	+
cds	1059808	1060079	+
cds	1060323	1060626	+
cds	1060731	1060811	+
3_utr	1060812	1060863	+
e_utr	1060956	1061168	+
> CHR101212004 EUG4#1#00319
cds	1061456	1063783	-
> CHR101212004 EUG4#1#00320
3_utr	1064606	1064846	-
cds	1064847	1064959	-
cds	1065054	1065293	-
cds	1065379	1065442	-
cds	1065549	1065854	-
cds	1065934	1066148	-
cds	1066230	1066524	-
cds	1066606	1066770	-
cds	1066851	1067549	-
cds	1067762	1067848	-
cds	1067926	1068246	-
cds	1068356	1069918	-
5_utr	1069919	1070493	-
e_utr	1070687	1070815	-
> CHR101212004 EUG4#1#00321
cds	1070916	1070975	-
cds	1071346	1071348	-
> CHR101212004 EUG4#1#00322
5_utr	1073426	1073463	+
cds	1073464	1073568	+
cds	1073648	1073860	+
cds	1073939	1074130	+
cds	1074224	1074402	+
cds	1074539	1074566	+
3_utr	1074567	1074609	+
e_utr	1074897	1075020	+
e_utr	1075107	1075199	+
e_utr	1075300	1075546	+
> CHR101212004 EUG4#1#00323
3_utr	1075613	1075982	-
cds	1075983	1076009	-
cds	1076135	1076224	-
cds	1076310	1076423	-
cds	1076565	1076678	-
cds	1076871	1076931	-
cds	1077035	1077235	-
cds	1077340	1078352	-
cds	1078426	1078551	-
cds	1078681	1078748	-
cds	1078837	1078945	-
cds	1079245	1079291	-
cds	1079409	1079433	-
5_utr	1079434	1079525	-
e_utr	1079620	1079778	-
e_utr	1080232	1080628	-
> CHR101212004 EUG4#1#00324
cds	1081207	1081977	-
cds	1082170	1083165	-
cds	1083310	1084245	-
> CHR101212004 EUG4#1#00325
cds	1086494	1086496	+
cds	1087113	1087241	+
cds	1087369	1087512	+
cds	1087656	1087801	+
cds	1087889	1088048	+
cds	1088250	1088308	+
cds	1088410	1088569	+
cds	1088663	1088812	+
cds	1088894	1089030	+
cds	1089120	1089266	+
cds	1089392	1089545	+
> CHR101212004 EUG4#1#00326
cds	1090054	1090161	+
cds	1090405	1090442	+
cds	1090566	1090692	+
cds	1090814	1090981	+
cds	1091073	1091204	+
cds	1091303	1091412	+
cds	1091501	1091561	+
cds	1091655	1091832	+
cds	1091925	1092130	+
cds	1092301	1092420	+
cds	1092571	1092669	+
cds	1092775	1092987	+
cds	1093108	1093247	+
cds	1093335	1093449	+
cds	1093540	1093584	+
cds	1093691	1093741	+
cds	1093824	1093994	+
cds	1094311	1094463	+
cds	1094550	1094741	+
cds	1094900	1095028	+
cds	1095106	1095176	+
cds	1095346	1095442	+
cds	1095517	1095573	+
cds	1095664	1095720	+
cds	1095803	1095966	+
cds	1096034	1096145	+
> CHR101212004 EUG4#1#00327
e_utr	1096946	1097119	+
5_utr	1097398	1097421	+
cds	1097422	1097530	+
cds	1097618	1097679	+
cds	1097799	1097911	+
cds	1097998	1098100	+
cds	1098378	1098605	+
cds	1098717	1098935	+
cds	1099009	1099035	+
> CHR101212004 EUG4#1#00328
cds	1104622	1105287	+
cds	1105388	1105987	+
> CHR101212004 EUG4#1#00329
3_utr	1106425	1106615	-
cds	1106616	1106691	-
cds	1106856	1106989	-
cds	1107069	1107188	-
cds	1107267	1107446	-
cds	1107555	1107869	-
cds	1107984	1108077	-
cds	1108399	1108556	-
5_utr	1108557	1108707	-
> CHR101212004 EUG4#1#00330
5_utr	1109489	1109674	+
cds	1109675	1109864	+
cds	1109983	1110222	+
cds	1110299	1110357	+
cds	1110481	1110585	+
cds	1110677	1110818	+
cds	1111304	1111391	+
cds	1111522	1111624	+
cds	1111790	1111918	+
cds	1112000	1112113	+
cds	1112290	1112408	+
cds	1112499	1112589	+
cds	1112688	1112780	+
cds	1112860	1112949	+
cds	1113071	1113190	+
cds	1113300	1113391	+
cds	1113506	1113563	+
cds	1113785	1113874	+
3_utr	1113875	1113999	+
> CHR101212004 EUG4#1#00331
5_utr	1114404	1114694	+
cds	1114695	1115191	+
cds	1115556	1115820	+
cds	1115937	1116099	+
cds	1116225	1116960	+
cds	1117052	1117481	+
cds	1117574	1117755	+
cds	1117988	1118144	+
cds	1118222	1118446	+
cds	1118530	1118880	+
cds	1118967	1119068	+
cds	1119152	1119382	+
3_utr	1119383	1119738	+
> CHR101212004 EUG4#1#00332
3_utr	1119818	1119851	-
cds	1119852	1120592	-
> CHR101212004 EUG4#1#00333
cds	1121617	1121646	-
cds	1121715	1122482	-
5_utr	1122483	1122572	-
> CHR101212004 EUG4#1#00334
5_utr	1125571	1125574	+
cds	1125575	1125727	+
cds	1125994	1126084	+
cds	1126232	1126362	+
cds	1126534	1126672	+
cds	1126847	1126961	+
cds	1127192	1127255	+
cds	1127433	1127672	+
cds	1127822	1127827	+
3_utr	1127828	1128167	+
> CHR101212004 EUG4#1#00335
3_utr	1128242	1128562	-
cds	1128563	1128638	-
cds	1128743	1129051	-
cds	1129134	1129318	-
5_utr	1129319	1129414	-
> CHR101212004 EUG4#1#00336
5_utr	1136257	1136380	+
cds	1136381	1136619	+
cds	1136933	1137144	+
cds	1137459	1137597	+
cds	1137739	1137800	+
cds	1138302	1138339	+
3_utr	1138340	1138573	+
> CHR101212004 EUG4#1#00337
3_utr	1140634	1140747	-
cds	1140748	1141296	-
> CHR101212004 EUG4#1#00338
3_utr	1141669	1141850	-
cds	1141851	1142099	-
cds	1142575	1142632	-
cds	1142720	1142868	-
cds	1142957	1142959	-
5_utr	1142960	1143050	-
> CHR101212004 EUG4#1#00339
cds	1143642	1143887	-
cds	1143979	1144123	-
cds	1144233	1144555	-
cds	1144654	1144783	-
cds	1144875	1145093	-
cds	1145294	1145358	-
cds	1145496	1145719	-
cds	1146140	1146373	-
cds	1146522	1146540	-
> CHR101212004 EUG4#1#00340
cds	1148817	1149995	-
cds	1150117	1150318	-
cds	1150391	1150881	-
cds	1150967	1151117	-
cds	1151211	1151323	-
cds	1151502	1151850	-
cds	1152316	1152474	-
cds	1152676	1152831	-
cds	1153233	1153344	-
cds	1153717	1153894	-
> CHR101212004 EUG4#1#00341
cds	1155115	1155276	-
cds	1155349	1157124	-
> CHR101212004 EUG4#1#00342
3_utr	1161350	1161582	-
cds	1161583	1161885	-
> CHR101212004 EUG4#1#00343
3_utr	1163155	1163343	-
cds	1163344	1163451	-
cds	1163605	1163703	-
cds	1163790	1163879	-
cds	1163971	1164085	-
cds	1164669	1164736	-
5_utr	1164737	1164850	-
> CHR101212004 EUG4#1#00344
5_utr	1165164	1165294	+
cds	1165295	1165800	+
cds	1165872	1166166	+
cds	1166283	1166537	+
3_utr	1166538	1166764	+
> CHR101212004 EUG4#1#00345
3_utr	1167456	1167505	-
cds	1167506	1168651	-
> CHR101212004 EUG4#1#00346
cds	1175176	1175577	+
> CHR101212004 EUG4#1#00347
3_utr	1176963	1177140	-
cds	1177141	1177392	-
cds	1177525	1177846	-
cds	1177920	1178383	-
5_utr	1178384	1178396	-
> CHR101212004 EUG4#1#00348
cds	1178762	1179151	-
> CHR101212004 EUG4#1#00349
cds	1179677	1180109	-
cds	1180478	1180630	-
cds	1180716	1181840	-
cds	1181937	1182393	-
cds	1182690	1183197	-
cds	1183301	1183427	-
cds	1183529	1183614	-
> CHR101212004 EUG4#1#00350
cds	1184749	1184961	-
> CHR101212004 EUG4#1#00351
3_utr	1185554	1185717	-
cds	1185718	1186305	-
cds	1186451	1187163	-
cds	1187259	1187483	-
cds	1187588	1187875	-
cds	1187959	1187971	-
5_utr	1187972	1188005	-
e_utr	1188186	1188427	-
> CHR101212004 EUG4#1#00352
3_utr	1189186	1189416	-
cds	1189417	1189511	-
cds	1189600	1189711	-
cds	1189804	1189939	-
cds	1190029	1190387	-
> CHR101212004 EUG4#1#00353
cds	1190699	1190938	+
> CHR101212004 EUG4#1#00354
5_utr	1191609	1191632	+
cds	1191633	1191857	+
cds	1191938	1192033	+
cds	1192213	1192296	+
cds	1192412	1192513	+
cds	1192712	1192834	+
cds	1192924	1193059	+
cds	1193142	1193320	+
cds	1193459	1193698	+
3_utr	1193699	1193885	+
> CHR101212004 EUG4#1#00355
e_utr	1198210	1198325	+
5_utr	1198787	1198858	+
cds	1198859	1199113	+
cds	1199196	1199360	+
cds	1199458	1199640	+
cds	1199709	1200303	+
cds	1200423	1200535	+
cds	1200642	1200862	+
cds	1200961	1201300	+
3_utr	1201301	1201462	+
> CHR101212004 EUG4#1#00356
5_utr	1202281	1202813	+
cds	1202814	1202889	+
cds	1202975	1203015	+
cds	1203103	1203172	+
cds	1203271	1203419	+
cds	1203494	1203589	+
cds	1203697	1203767	+
cds	1203843	1203904	+
cds	1204043	1204106	+
cds	1204181	1204265	+
cds	1204392	1204518	+
cds	1204618	1204703	+
cds	1204794	1204857	+
cds	1205114	1205250	+
cds	1205385	1205663	+
3_utr	1205664	1205802	+
> CHR101212004 EUG4#1#00357
cds	1207337	1207861	+
> CHR101212004 EUG4#1#00358
cds	1209005	1209059	+
cds	1209158	1209258	+
cds	1209346	1209852	+
> CHR101212004 EUG4#1#00359
cds	1210318	1210550	-
cds	1210639	1210646	-
cds	1211276	1212143	-
cds	1212221	1212407	-
cds	1212485	1213157	-
cds	1213229	1213896	-
cds	1213979	1214590	-
> CHR101212004 EUG4#1#00360
cds	1216179	1216527	+
cds	1216815	1216876	+
> CHR101212004 EUG4#1#00361
3_utr	1218003	1218018	-
cds	1218019	1218180	-
cds	1218281	1219324	-
5_utr	1219325	1219351	-
e_utr	1219578	1219632	-
e_utr	1219793	1219913	-
> CHR101212004 EUG4#1#00362
3_utr	1221455	1221755	-
cds	1221756	1221863	-
cds	1221955	1222080	-
cds	1222134	1222364	-
cds	1222488	1223180	-
cds	1223271	1223285	-
> CHR101212004 EUG4#1#00363
5_utr	1226587	1226747	+
cds	1226748	1226760	+
cds	1226851	1226944	+
cds	1227065	1227110	+
cds	1227246	1227308	+
cds	1227579	1227665	+
cds	1227782	1227956	+
cds	1228045	1228166	+
cds	1228330	1228446	+
cds	1228705	1228800	+
cds	1228863	1228874	+
> CHR101212004 EUG4#1#00364
cds	1228969	1229127	+
cds	1229232	1229336	+
cds	1229503	1229622	+
cds	1229716	1229793	+
cds	1229892	1229976	+
cds	1230064	1230115	+
cds	1230302	1230372	+
cds	1230464	1230591	+
3_utr	1230592	1230800	+
> CHR101212004 EUG4#1#00365
5_utr	1231577	1231850	+
cds	1231851	1232271	+
cds	1232604	1232990	+
cds	1233492	1233622	+
> CHR101212004 EUG4#1#00366
3_utr	1234197	1234454	-
cds	1234455	1234503	-
cds	1234603	1234757	-
cds	1234993	1235107	-
cds	1235184	1235356	-
cds	1235454	1235894	-
5_utr	1235895	1236033	-
> CHR101212004 EUG4#1#00367
cds	1237255	1239060	+
> CHR101212004 EUG4#1#00368
5_utr	1240413	1240580	+
cds	1240581	1240783	+
cds	1241056	1241342	+
cds	1241424	1241541	+
cds	1241615	1241676	+
cds	1241760	1241809	+
3_utr	1241810	1242119	+
> CHR101212004 EUG4#1#00369
cds	1242742	1242895	+
cds	1243441	1243511	+
cds	1243607	1243742	+
cds	1243851	1243948	+
> CHR101212004 EUG4#1#00370
5_utr	1244993	1245068	+
cds	1245069	1245198	+
cds	1245291	1245468	+
cds	1245635	1245887	+
3_utr	1245888	1246052	+
> CHR101212004 EUG4#1#00371
3_utr	1246727	1246857	-
cds	1246858	1248002	-
cds	1248116	1248599	-
5_utr	1248600	1248774	-
> CHR101212004 EUG4#1#00372
cds	1252211	1252440	-
cds	1252541	1252730	-
cds	1252826	1252924	-
cds	1253011	1253106	-
cds	1253181	1254146	-
cds	1254219	1254437	-
cds	1254540	1254749	-
cds	1254865	1255124	-
cds	1255276	1256883	-
cds	1257374	1257509	-
> CHR101212004 EUG4#1#00373
3_utr	1258576	1258758	-
cds	1258759	1258898	-
cds	1259026	1259218	-
cds	1259357	1259569	-
cds	1259727	1259870	-
cds	1260011	1260124	-
cds	1260524	1260625	-
cds	1260745	1260805	-
cds	1260941	1260977	-
cds	1261269	1261410	-
5_utr	1261411	1261423	-
> CHR101212004 EUG4#1#00374
cds	1262049	1262086	+
cds	1262533	1262680	+
cds	1262896	1263039	+
cds	1263174	1263319	+
cds	1263411	1263567	+
cds	1263680	1263738	+
cds	1263832	1263991	+
cds	1264093	1264242	+
cds	1264309	1264445	+
cds	1264532	1264678	+
cds	1264759	1264860	+
cds	1265613	1265739	+
cds	1265822	1265992	+
cds	1266313	1266422	+
cds	1266551	1266611	+
cds	1266814	1266991	+
cds	1267075	1267280	+
cds	1267394	1267513	+
cds	1267770	1267868	+
cds	1267995	1268282	+
cds	1268405	1268557	+
cds	1268672	1268821	+
cds	1268939	1269103	+
cds	1269191	1269330	+
cds	1269451	1269565	+
cds	1269644	1269664	+
cds	1269770	1269859	+
> CHR101212004 EUG4#1#00375
cds	1279523	1280236	+
cds	1280399	1280770	+
cds	1281103	1281330	+
> CHR101212004 EUG4#1#00376
3_utr	1282742	1282867	-
cds	1282868	1282976	-
cds	1283067	1283161	-
cds	1283257	1283321	-
cds	1283482	1283539	-
cds	1283638	1283707	-
cds	1283793	1283872	-
cds	1283968	1283995	-
cds	1284100	1284161	-
cds	1284242	1284277	-
cds	1284355	1284452	-
cds	1284627	1284689	-
cds	1284789	1284840	-
cds	1284925	1285003	-
cds	1285284	1285327	-
5_utr	1285328	1285368	-
e_utr	1285515	1285626	-
e_utr	1285718	1285802	-
e_utr	1285895	1286000	-
e_utr	1286410	1286583	-
> CHR101212004 EUG4#1#00377
3_utr	1289739	1290701	-
cds	1290702	1290714	-
cds	1290771	1290985	-
5_utr	1290986	1291111	-
> CHR101212004 EUG4#1#00378
cds	1291349	1291804	+
> CHR101212004 EUG4#1#00379
cds	1292273	1292332	+
cds	1292537	1293247	+
3_utr	1293248	1293356	+
> CHR101212004 EUG4#1#00380
3_utr	1293769	1293851	-
cds	1293852	1294238	-
> CHR101212004 EUG4#1#00381
cds	1294892	1295774	-
cds	1295940	1297543	-
> CHR101212004 EUG4#1#00382
3_utr	1300485	1300666	-
cds	1300667	1301305	-
> CHR101212004 EUG4#1#00383
cds	1301984	1302088	+
cds	1302160	1302285	+
cds	1302382	1302531	+
> CHR101212004 EUG4#1#00384
3_utr	1303662	1304050	-
cds	1304051	1304278	-
cds	1304372	1304510	-
cds	1304620	1304723	-
cds	1304822	1305464	-
cds	1306791	1306871	-
cds	1307679	1307779	-
5_utr	1307780	1307881	-
> CHR101212004 EUG4#1#00385
5_utr	1313577	1313660	+
cds	1313661	1314028	+
cds	1314463	1314658	+
cds	1314779	1314922	+
cds	1315040	1315204	+
cds	1315306	1315419	+
3_utr	1315420	1315742	+
> CHR101212004 EUG4#1#00386
cds	1316918	1318786	+
cds	1318866	1319186	+
cds	1319284	1319523	+
cds	1319604	1319767	+
cds	1319851	1319998	+
cds	1320087	1320209	+
cds	1320285	1320372	+
cds	1320477	1320652	+
> CHR101212004 EUG4#1#00387
5_utr	1321908	1321939	+
cds	1321940	1322017	+
cds	1322256	1322320	+
cds	1322406	1322490	+
cds	1322572	1322698	+
cds	1322787	1322885	+
cds	1322966	1323033	+
cds	1323131	1323238	+
cds	1323322	1323399	+
cds	1323505	1323637	+
cds	1323731	1323827	+
cds	1323904	1324027	+
cds	1324133	1324241	+
cds	1324307	1324390	+
cds	1324479	1324555	+
3_utr	1324556	1324779	+
> CHR101212004 EUG4#1#00388
cds	1325850	1326092	-
cds	1326193	1326252	-
cds	1326339	1326530	-
cds	1326636	1326769	-
cds	1327043	1327121	-
cds	1327224	1327305	-
cds	1327393	1327490	-
cds	1327571	1327639	-
cds	1327836	1327903	-
cds	1328033	1328106	-
cds	1328456	1328500	-
cds	1328721	1328881	-
cds	1329147	1329212	-
cds	1329318	1329419	-
cds	1329558	1329644	-
cds	1329763	1330035	-
cds	1330146	1330345	-
cds	1330473	1330606	-
cds	1330679	1331085	-
> CHR101212004 EUG4#1#00389
3_utr	1331628	1331855	-
cds	1331856	1331999	-
cds	1332136	1332198	-
cds	1332388	1332508	-
cds	1332588	1332729	-
cds	1333236	1333425	-
5_utr	1333426	1333510	-
> CHR101212004 EUG4#1#00390
cds	1334759	1334948	+
cds	1335331	1335472	+
cds	1335562	1335682	+
cds	1335767	1335829	+
cds	1335923	1336069	+
> CHR101212004 EUG4#1#00391
3_utr	1336415	1336562	-
cds	1336563	1336985	-
cds	1337086	1337241	-
cds	1337343	1337555	-
cds	1337647	1337766	-
5_utr	1337767	1337838	-
> CHR101212004 EUG4#1#00392
cds	1339891	1340154	-
> CHR101212004 EUG4#1#00393
3_utr	1340811	1340889	-
cds	1340890	1341258	-
cds	1341339	1342953	-
cds	1343063	1343109	-
5_utr	1343110	1343583	-
> CHR101212004 EUG4#1#00394
e_utr	1345031	1345107	+
5_utr	1345467	1345467	+
cds	1345468	1346240	+
cds	1346358	1346838	+
cds	1346941	1347039	+
cds	1347237	1347437	+
cds	1347526	1347726	+
3_utr	1347727	1347803	+
e_utr	1347898	1347996	+
e_utr	1348080	1348435	+
> CHR101212004 EUG4#1#00395
3_utr	1348480	1348633	-
cds	1348634	1349236	-
5_utr	1349237	1349249	-
> CHR101212004 EUG4#1#00396
5_utr	1350179	1350302	+
cds	1350303	1350448	+
cds	1350832	1350901	+
cds	1351106	1351211	+
cds	1351525	1351633	+
cds	1351712	1351880	+
cds	1352070	1352530	+
cds	1352637	1352772	+
cds	1352875	1353123	+
cds	1353223	1353443	+
cds	1353540	1353798	+
cds	1353920	1354152	+
cds	1354239	1354737	+
cds	1354913	1355260	+
3_utr	1355261	1355441	+
> CHR101212004 EUG4#1#00397
3_utr	1356205	1356419	-
cds	1356420	1357073	-
cds	1357157	1357762	-
cds	1358173	1358265	-
5_utr	1358266	1358374	-
> CHR101212004 EUG4#1#00398
e_utr	1358912	1359250	-
e_utr	1359380	1359496	-
e_utr	1359719	1359898	-
e_utr	1360224	1360352	-
e_utr	1360437	1360535	-
3_utr	1360679	1360781	-
cds	1360782	1360835	-
cds	1361074	1361178	-
cds	1361317	1361409	-
cds	1361538	1361843	-
5_utr	1361844	1361980	-
> CHR101212004 EUG4#1#00399
cds	1362866	1363698	-
cds	1363797	1364961	-
> CHR101212004 EUG4#1#00400
3_utr	1365120	1365309	-
cds	1365310	1365486	-
cds	1365611	1365730	-
cds	1365872	1365949	-
cds	1366038	1366127	-
cds	1366217	1366298	-
cds	1366390	1366457	-
cds	1366600	1366660	-
cds	1366806	1366885	-
cds	1367146	1367222	-
cds	1367612	1367707	-
cds	1367789	1367933	-
cds	1368577	1368705	-
5_utr	1368706	1368792	-
> CHR101212004 EUG4#1#00401
3_utr	1369053	1369304	-
cds	1369305	1369545	-
cds	1369645	1370285	-
cds	1370445	1372289	-
5_utr	1372290	1372295	-
e_utr	1372827	1373097	-
> CHR101212004 EUG4#1#00402
3_utr	1373308	1373483	-
cds	1373484	1373660	-
cds	1373750	1373833	-
cds	1373916	1374101	-
cds	1374247	1374436	-
cds	1374741	1374846	-
cds	1375028	1375220	-
cds	1375382	1375597	-
5_utr	1375598	1375739	-
> CHR101212004 EUG4#1#00403
3_utr	1375954	1376104	-
cds	1376105	1376524	-
cds	1376619	1377034	-
cds	1377138	1377260	-
cds	1377353	1377509	-
cds	1377664	1377742	-
cds	1378112	1378263	-
5_utr	1378264	1378265	-
e_utr	1379092	1379175	-
> CHR101212004 EUG4#1#00404
cds	1381115	1381180	-
cds	1381275	1382081	-
cds	1382172	1382248	-
cds	1382350	1382803	-
> CHR101212004 EUG4#1#00405
5_utr	1383839	1383910	+
cds	1383911	1384039	+
cds	1384339	1384450	+
cds	1384658	1384740	+
cds	1384836	1384901	+
cds	1385400	1385500	+
cds	1385646	1385764	+
cds	1386108	1386148	+
cds	1386249	1386337	+
cds	1386409	1386568	+
cds	1386640	1386756	+
cds	1387023	1387067	+
cds	1387202	1387333	+
cds	1387426	1387560	+
3_utr	1387561	1387894	+
> CHR101212004 EUG4#1#00406
3_utr	1387891	1388099	-
cds	1388100	1388714	-
cds	1388880	1389009	-
cds	1389203	1389486	-
cds	1389580	1389703	-
cds	1389992	1390080	-
cds	1390263	1390333	-
cds	1390450	1390528	-
cds	1390776	1390935	-
cds	1391066	1391073	-
5_utr	1391074	1391177	-
> CHR101212004 EUG4#1#00407
3_utr	1391499	1391672	-
cds	1391673	1391949	-
cds	1392055	1392182	-
cds	1392256	1393191	-
cds	1393268	1393330	-
cds	1393479	1393709	-
cds	1393795	1393926	-
cds	1394013	1394147	-
cds	1394230	1394925	-
cds	1395007	1395070	-
cds	1395144	1395376	-
cds	1395462	1395755	-
5_utr	1395756	1395863	-
> CHR101212004 EUG4#1#00408
3_utr	1396291	1396544	-
cds	1396545	1396626	-
cds	1396785	1396864	-
cds	1397010	1397123	-
cds	1397496	1397576	-
cds	1397667	1397706	-
cds	1397829	1397881	-
cds	1398439	1398987	-
5_utr	1398988	1399052	-
> CHR101212004 EUG4#1#00409
e_utr	1399235	1399321	+
5_utr	1399569	1399749	+
cds	1399750	1399777	+
cds	1399978	1400469	+
cds	1400566	1400615	+
3_utr	1400616	1400769	+
> CHR101212004 EUG4#1#00410
5_utr	1400936	1400967	+
cds	1400968	1401154	+
cds	1401302	1401506	+
cds	1401675	1401743	+
cds	1401845	1401977	+
cds	1402066	1402650	+
3_utr	1402651	1403006	+
> CHR101212004 EUG4#1#00411
e_utr	1403142	1403439	-
3_utr	1403595	1403604	-
cds	1403605	1404111	-
cds	1404200	1404325	-
cds	1404616	1404748	-
cds	1405109	1405233	-
cds	1405559	1405654	-
cds	1405742	1405879	-
cds	1405956	1406056	-
cds	1406338	1406446	-
cds	1406540	1406641	-
cds	1406871	1406957	-
cds	1407058	1407204	-
cds	1407285	1407359	-
5_utr	1407360	1407458	-
> CHR101212004 EUG4#1#00412
cds	1408792	1408828	-
cds	1408970	1409004	-
cds	1409351	1409440	-
cds	1409527	1409628	-
cds	1409755	1409822	-
cds	1409951	1410032	-
cds	1410184	1410317	-
cds	1410618	1410672	-
5_utr	1410673	1410754	-
> CHR101212004 EUG4#1#00413
5_utr	1411168	1411214	+
cds	1411215	1411622	+
cds	1411914	1412053	+
cds	1412159	1412510	+
cds	1412655	1412903	+
cds	1413016	1413141	+
cds	1413239	1413430	+
3_utr	1413431	1413628	+
> CHR101212004 EUG4#1#00414
cds	1413868	1414054	-
cds	1414155	1414301	-
cds	1414416	1414561	-
cds	1414645	1414821	-
cds	1414992	1415091	-
cds	1415196	1415374	-
cds	1415449	1415562	-
cds	1415674	1415832	-
cds	1415985	1416119	-
> CHR101212004 EUG4#1#00415
3_utr	1416338	1416561	-
cds	1416562	1416778	-
cds	1416868	1416977	-
cds	1417325	1417389	-
cds	1417973	1418045	-
cds	1418174	1418290	-
5_utr	1418291	1418441	-
> CHR101212004 EUG4#1#00416
3_utr	1419075	1419366	-
cds	1419367	1419657	-
cds	1419786	1420031	-
cds	1420103	1420372	-
cds	1420447	1420563	-
cds	1420824	1420880	-
cds	1420972	1421129	-
cds	1421378	1421453	-
5_utr	1421454	1421639	-
> CHR101212004 EUG4#1#00417
cds	1425659	1425924	+
cds	1426015	1426108	+
cds	1427898	1427955	+
cds	1428070	1428113	+
cds	1428207	1428392	+
> CHR101212004 EUG4#1#00418
cds	1429366	1430043	+
> CHR101212004 EUG4#1#00419
e_utr	1431189	1431723	-
e_utr	1431806	1432139	-
3_utr	1432291	1432510	-
cds	1432511	1432517	-
cds	1432590	1432657	-
5_utr	1432658	1432857	-
> CHR101212004 EUG4#1#00420
3_utr	1435253	1435382	-
cds	1435383	1437344	-
> CHR101212004 EUG4#1#00421
3_utr	1438151	1438322	-
cds	1438323	1438538	-
cds	1438595	1438709	-
cds	1438810	1438898	-
cds	1438984	1439057	-
cds	1439501	1439657	-
cds	1439734	1439827	-
cds	1439897	1440009	-
cds	1440233	1440332	-
cds	1440445	1440645	-
cds	1441002	1441125	-
cds	1441216	1441384	-
5_utr	1441385	1441416	-
> CHR101212004 EUG4#1#00422
cds	1447757	1447846	-
cds	1447953	1448055	-
cds	1448140	1448447	-
> CHR101212004 EUG4#1#00423
cds	1448912	1449060	-
cds	1449236	1449614	-
cds	1449712	1450173	-
cds	1450576	1450851	-
> CHR101212004 EUG4#1#00424
3_utr	1451080	1451253	-
cds	1451254	1451361	-
cds	1451450	1451536	-
cds	1451664	1451755	-
cds	1452294	1452418	-
cds	1452508	1452857	-
5_utr	1452858	1452871	-
> CHR101212004 EUG4#1#00425
3_utr	1457059	1457170	-
cds	1457171	1457517	-
cds	1457617	1457640	-
cds	1457855	1457861	-
5_utr	1457862	1458678	-
> CHR101212004 EUG4#1#00426
e_utr	1457085	1457517	-
3_utr	1457617	1458268	-
cds	1458269	1458273	-
cds	1458347	1458530	-
5_utr	1458531	1458696	-
> CHR101212004 EUG4#1#00427
cds	1459090	1459977	+
cds	1460062	1460196	+
cds	1460282	1460578	+
> CHR101212004 EUG4#1#00428
cds	1461504	1461555	+
cds	1461731	1461891	+
> CHR101212004 EUG4#1#00429
cds	1463078	1463527	+
cds	1463648	1464091	+
cds	1464173	1465323	+
cds	1465447	1465621	+
> CHR101212004 EUG4#1#00430
5_utr	1469609	1469677	+
cds	1469678	1470697	+
3_utr	1470698	1470728	+
> CHR101212004 EUG4#1#00431
3_utr	1471513	1471622	-
cds	1471623	1471695	-
cds	1471779	1471859	-
cds	1471947	1472035	-
cds	1472129	1472281	-
cds	1472372	1472476	-
cds	1472602	1472832	-
cds	1473008	1473130	-
cds	1473237	1473306	-
cds	1473393	1473478	-
cds	1473670	1473816	-
cds	1473920	1473983	-
cds	1474094	1474167	-
cds	1474252	1474374	-
cds	1474595	1475538	-
cds	1475630	1475722	-
cds	1476021	1476066	-
5_utr	1476067	1476080	-
> CHR101212004 EUG4#1#00432
cds	1477666	1478820	-
> CHR101212004 EUG4#1#00433
5_utr	1482591	1482679	+
cds	1482680	1484005	+
> CHR101212004 EUG4#1#00434
cds	1484279	1486705	-
> CHR101212004 EUG4#1#00435
3_utr	1487437	1487638	-
cds	1487639	1487729	-
cds	1487811	1487935	-
cds	1488018	1488124	-
cds	1488219	1488297	-
cds	1488389	1488478	-
cds	1488560	1488823	-
cds	1488908	1489385	-
cds	1489589	1489827	-
5_utr	1489828	1489952	-
e_utr	1490729	1490946	-
> CHR101212004 EUG4#1#00436
3_utr	1491107	1491458	-
cds	1491459	1491607	-
cds	1491939	1492048	-
cds	1492135	1492263	-
cds	1492335	1492363	-
5_utr	1492364	1492422	-
e_utr	1492527	1492647	-
e_utr	1492732	1492804	-
e_utr	1492888	1492951	-
e_utr	1493028	1493239	-
e_utr	1493327	1493391	-
e_utr	1493494	1493590	-
e_utr	1493821	1494218	-
> CHR101212004 EUG4#1#00437
e_utr	1491107	1491607	-
e_utr	1491939	1492048	-
e_utr	1492135	1492260	-
e_utr	1492335	1492422	-
e_utr	1492527	1492647	-
3_utr	1492732	1492781	-
cds	1492782	1492804	-
cds	1492895	1492951	-
cds	1493028	1493239	-
cds	1493327	1493400	-
cds	1493494	1493590	-
cds	1493821	1493930	-
5_utr	1493931	1494218	-
> CHR101212004 EUG4#1#00438
3_utr	1498206	1498355	-
cds	1498356	1498439	-
cds	1498565	1498745	-
cds	1498835	1498918	-
cds	1499228	1499313	-
cds	1499455	1499617	-
cds	1499705	1499778	-
cds	1499890	1499978	-
cds	1500155	1500248	-
cds	1500331	1500484	-
cds	1500599	1500678	-
cds	1500803	1500913	-
cds	1501166	1501329	-
cds	1501424	1501596	-
cds	1501689	1501774	-
5_utr	1501775	1501816	-
> CHR101212004 EUG4#1#00439
3_utr	1502343	1502513	-
cds	1502514	1502850	-
cds	1502961	1503260	-
cds	1503703	1503737	-
5_utr	1503738	1503826	-
> CHR101212004 EUG4#1#00440
e_utr	1505051	1505152	+
5_utr	1505560	1505640	+
cds	1505641	1505992	+
cds	1506116	1507805	+
cds	1507885	1507916	+
cds	1508023	1508432	+
cds	1508528	1509001	+
3_utr	1509002	1509149	+
> CHR101212004 EUG4#1#00441
5_utr	1510418	1510467	+
cds	1510468	1510791	+
cds	1511119	1511211	+
cds	1511302	1511484	+
3_utr	1511485	1511678	+
> CHR101212004 EUG4#1#00442
cds	1511942	1512262	+
cds	1512494	1512655	+
> CHR101212004 EUG4#1#00443
e_utr	1512900	1513292	-
3_utr	1513373	1513386	-
cds	1513387	1513743	-
cds	1513830	1513919	-
cds	1513993	1514264	-
cds	1514349	1514523	-
cds	1514589	1514789	-
cds	1514861	1514962	-
cds	1515037	1515450	-
cds	1515820	1516008	-
cds	1516586	1516703	-
cds	1516782	1517023	-
5_utr	1517024	1517056	-
e_utr	1517175	1517245	-
> CHR101212004 EUG4#1#00444
5_utr	1521136	1521200	+
cds	1521201	1521413	+
cds	1521503	1521688	+
cds	1521782	1521947	+
cds	1522034	1522446	+
3_utr	1522447	1522656	+
> CHR101212004 EUG4#1#00445
3_utr	1525867	1525922	-
cds	1525923	1526335	-
cds	1526422	1526587	-
cds	1526681	1526866	-
cds	1526956	1527168	-
5_utr	1527169	1527207	-
> CHR101212004 EUG4#1#00446
5_utr	1529767	1529825	+
cds	1529826	1530038	+
cds	1530147	1530335	+
cds	1530429	1530591	+
cds	1530855	1531270	+
3_utr	1531271	1531432	+
> CHR101212004 EUG4#1#00447
3_utr	1531640	1531804	-
cds	1531805	1531933	-
cds	1532018	1532129	-
cds	1532263	1532363	-
cds	1532483	1532833	-
cds	1532912	1532974	-
cds	1533351	1533410	-
cds	1533502	1533549	-
cds	1533942	1534304	-
5_utr	1534305	1534389	-
> CHR101212004 EUG4#1#00448
cds	1535078	1535197	-
cds	1535584	1535886	-
cds	1535974	1536213	-
cds	1536296	1536751	-
cds	1537042	1537413	-
> CHR101212004 EUG4#1#00449
cds	1539151	1539295	-
cds	1539383	1539693	-
cds	1539781	1539969	-
cds	1540081	1540545	-
> CHR101212004 EUG4#1#00450
cds	1541347	1541626	-
cds	1541911	1542113	-
cds	1542191	1542322	-
> CHR101212004 EUG4#1#00451
cds	1543614	1543677	-
cds	1543810	1544030	-
> CHR101212004 EUG4#1#00452
3_utr	1545123	1545256	-
cds	1545257	1545562	-
cds	1546187	1546336	-
cds	1547082	1547708	-
5_utr	1547709	1547797	-
> CHR101212004 EUG4#1#00453
cds	1550614	1550770	-
cds	1550860	1551119	-
cds	1551211	1551417	-
cds	1551798	1551969	-
cds	1552048	1552433	-
> CHR101212004 EUG4#1#00454
cds	1554855	1554899	+
cds	1554990	1555532	+
cds	1555614	1556585	+
cds	1556657	1556866	+
cds	1556944	1557078	+
cds	1557131	1557220	+
> CHR101212004 EUG4#1#00455
cds	1558169	1558582	+
> CHR101212004 EUG4#1#00456
cds	1560890	1561038	-
cds	1561142	1561194	-
cds	1561312	1561430	-
cds	1561743	1561817	-
cds	1561952	1562026	-
cds	1562204	1562286	-
cds	1562368	1562404	-
cds	1562577	1562732	-
cds	1563011	1563079	-
cds	1563164	1563292	-
cds	1563389	1563502	-
cds	1563581	1563649	-
cds	1563924	1564004	-
> CHR101212004 EUG4#1#00457
5_utr	1564621	1564801	+
cds	1564802	1564818	+
cds	1565134	1565362	+
cds	1565621	1565735	+
cds	1565817	1566104	+
cds	1566341	1566489	+
cds	1566611	1566727	+
cds	1566825	1567004	+
cds	1567098	1567277	+
3_utr	1567278	1567420	+
> CHR101212004 EUG4#1#00458
cds	1569417	1570085	-
cds	1570245	1570378	-
cds	1570987	1571075	-
cds	1571157	1571203	-
cds	1571295	1571383	-
cds	1571948	1572065	-
cds	1572172	1572279	-
> CHR101212004 EUG4#1#00459
cds	1577230	1579194	+
cds	1579313	1579439	+
cds	1579533	1579618	+
cds	1580029	1580267	+
cds	1580624	1580710	+
cds	1581183	1581282	+
cds	1581377	1582189	+
> CHR101212004 EUG4#1#00460
3_utr	1582673	1582745	-
cds	1582746	1582883	-
cds	1582964	1583346	-
cds	1583569	1583647	-
5_utr	1583648	1583717	-
> CHR101212004 EUG4#1#00461
cds	1584335	1584587	+
cds	1584680	1584726	+
> CHR101212004 EUG4#1#00462
3_utr	1585409	1585502	-
cds	1585503	1585952	-
cds	1586157	1586722	-
cds	1586907	1587267	-
5_utr	1587268	1587277	-
e_utr	1587595	1587773	-
> CHR101212004 EUG4#1#00463
cds	1590024	1590752	+
> CHR101212004 EUG4#1#00464
3_utr	1594056	1594225	-
cds	1594226	1594429	-
cds	1594539	1594806	-
cds	1594922	1595042	-
cds	1595132	1595185	-
cds	1595320	1595425	-
cds	1595674	1595730	-
5_utr	1595731	1595817	-
> CHR101212004 EUG4#1#00465
cds	1596373	1596666	-
cds	1596902	1597051	-
cds	1597132	1597842	-
> CHR101212004 EUG4#1#00466
3_utr	1599957	1600082	-
cds	1600083	1600307	-
> CHR101212004 EUG4#1#00467
3_utr	1601147	1601355	-
cds	1601356	1601961	-
cds	1602052	1603506	-
cds	1603622	1603786	-
cds	1603875	1604657	-
5_utr	1604658	1604676	-
e_utr	1604889	1605026	-
> CHR101212004 EUG4#1#00468
e_utr	1607356	1607536	-
e_utr	1607639	1607780	-
e_utr	1607870	1607941	-
3_utr	1608522	1608556	-
cds	1608557	1608779	-
cds	1608867	1609015	-
cds	1609098	1609206	-
cds	1609315	1609508	-
cds	1609601	1609711	-
5_utr	1609712	1610396	-
e_utr	1610481	1610589	-
e_utr	1610673	1610760	-
e_utr	1610853	1610924	-
e_utr	1611073	1611160	-
e_utr	1611261	1611710	-
> CHR101212004 EUG4#1#00469
e_utr	1607356	1607536	+
e_utr	1607639	1607780	+
e_utr	1607870	1607941	+
e_utr	1608522	1608779	+
e_utr	1608867	1609015	+
e_utr	1609098	1609206	+
e_utr	1609315	1609508	+
5_utr	1609601	1610020	+
cds	1610021	1610455	+
> CHR101212004 EUG4#1#00470
cds	1618794	1619399	-
cds	1619457	1620728	-
cds	1620816	1620965	-
cds	1621047	1623194	-
> CHR101212004 EUG4#1#00471
5_utr	1624974	1625096	+
cds	1625097	1625201	+
cds	1625284	1625364	+
cds	1625526	1625576	+
cds	1625697	1625817	+
cds	1626230	1626351	+
cds	1626509	1626610	+
cds	1626841	1626915	+
cds	1627328	1627407	+
cds	1627603	1627753	+
cds	1627827	1628057	+
cds	1628159	1628437	+
cds	1628528	1628641	+
cds	1628793	1628939	+
3_utr	1628940	1629185	+
> CHR101212004 EUG4#1#00472
5_utr	1629475	1629525	+
cds	1629526	1629671	+
cds	1630015	1630418	+
cds	1630514	1630689	+
3_utr	1630690	1630828	+
> CHR101212004 EUG4#1#00473
3_utr	1630898	1631124	-
cds	1631125	1631271	-
cds	1631389	1631493	-
cds	1631578	1631841	-
cds	1631915	1632076	-
cds	1632343	1632420	-
cds	1632971	1633052	-
cds	1633131	1633303	-
cds	1633399	1633474	-
cds	1633618	1633760	-
cds	1633933	1634094	-
cds	1634603	1634776	-
cds	1634917	1635702	-
5_utr	1635703	1635710	-
> CHR101212004 EUG4#1#00474
cds	1636495	1637084	-
cds	1637148	1637862	-
> CHR101212004 EUG4#1#00475
cds	1639347	1639400	+
cds	1639586	1640313	+
cds	1640385	1640706	+
> CHR101212004 EUG4#1#00476
cds	1641228	1641558	-
cds	1641649	1641875	-
> CHR101212004 EUG4#1#00477
cds	1643704	1643855	-
cds	1644373	1644394	-
> CHR101212004 EUG4#1#00478
3_utr	1645551	1645672	-
cds	1645673	1647082	-
5_utr	1647083	1647174	-
> CHR101212004 EUG4#1#00479
3_utr	1647753	1647878	-
cds	1647879	1648153	-
cds	1648226	1648411	-
cds	1648498	1648548	-
cds	1648726	1649425	-
cds	1649530	1649759	-
cds	1649903	1649961	-
cds	1650043	1650126	-
cds	1650215	1650333	-
cds	1650456	1650575	-
cds	1650727	1650886	-
cds	1650981	1651170	-
cds	1651255	1651323	-
cds	1651436	1651561	-
cds	1651647	1651756	-
cds	1651832	1651941	-
5_utr	1651942	1651983	-
e_utr	1652109	1652242	-
e_utr	1652326	1652423	-
e_utr	1652513	1652636	-
e_utr	1652718	1652878	-
e_utr	1652966	1653050	-
e_utr	1653822	1653916	-
e_utr	1654018	1654155	-
e_utr	1654281	1654367	-
e_utr	1654450	1654499	-
e_utr	1654587	1654668	-
e_utr	1654831	1654891	-
e_utr	1654975	1655027	-
e_utr	1655119	1655456	-
e_utr	1655630	1655747	-
e_utr	1655829	1655948	-
e_utr	1656200	1656293	-
e_utr	1656390	1656466	-
e_utr	1656554	1656691	-
e_utr	1656794	1656920	-
e_utr	1657066	1657157	-
e_utr	1657262	1657354	-
e_utr	1657439	1657555	-
e_utr	1657640	1657750	-
e_utr	1657887	1657980	-
e_utr	1658083	1658204	-
e_utr	1658298	1658398	-
e_utr	1658490	1658685	-
> CHR101212004 EUG4#1#00480
cds	1652489	1652636	-
cds	1652718	1652860	-
5_utr	1652861	1652878	-
e_utr	1652966	1653050	-
e_utr	1653822	1653916	-
e_utr	1654018	1654155	-
e_utr	1654281	1654367	-
e_utr	1654450	1654499	-
e_utr	1654587	1654668	-
e_utr	1654831	1654891	-
e_utr	1654975	1655027	-
e_utr	1655119	1655456	-
e_utr	1655630	1655747	-
e_utr	1655829	1655948	-
e_utr	1656200	1656293	-
e_utr	1656390	1656466	-
e_utr	1656554	1656691	-
e_utr	1656794	1656920	-
e_utr	1657066	1657157	-
e_utr	1657262	1657354	-
e_utr	1657439	1657555	-
e_utr	1657640	1657750	-
e_utr	1657887	1657980	-
e_utr	1658083	1658204	-
e_utr	1658298	1658398	-
e_utr	1658490	1658685	-
> CHR101212004 EUG4#1#00481
cds	1653767	1653916	-
cds	1654018	1654155	-
cds	1654281	1654367	-
cds	1654450	1654499	-
cds	1654587	1654668	-
cds	1655119	1655456	-
cds	1655630	1655747	-
cds	1655829	1655948	-
cds	1656200	1656293	-
cds	1656390	1656466	-
cds	1656554	1656691	-
cds	1656794	1656920	-
cds	1657066	1657157	-
cds	1657262	1657354	-
cds	1657439	1657555	-
cds	1657640	1657750	-
cds	1657887	1657980	-
cds	1658083	1658204	-
cds	1658298	1658398	-
cds	1658490	1658676	-
5_utr	1658677	1658685	-
> CHR101212004 EUG4#1#00482
3_utr	1661685	1661827	-
cds	1661828	1662097	-
> CHR101212004 EUG4#1#00483
cds	1662642	1662837	-
cds	1662913	1663017	-
cds	1663235	1663733	-
cds	1663806	1663921	-
cds	1663999	1664068	-
cds	1664155	1664287	-
> CHR101212004 EUG4#1#00484
3_utr	1665463	1665592	-
cds	1665593	1666942	-
cds	1667236	1667777	-
cds	1667998	1668454	-
cds	1668539	1668793	-
5_utr	1668794	1668899	-
> CHR101212004 EUG4#1#00485
e_utr	1669497	1669526	+
5_utr	1669850	1669869	+
cds	1669870	1670659	+
cds	1670733	1671685	+
3_utr	1671686	1671834	+
> CHR101212004 EUG4#1#00486
5_utr	1672098	1672159	+
cds	1672160	1673674	+
> CHR101212004 EUG4#1#00487
cds	1673894	1674010	-
cds	1674103	1674228	-
cds	1674323	1674421	-
cds	1674516	1674633	-
cds	1674731	1674816	-
cds	1674889	1675062	-
cds	1675131	1675391	-
cds	1675484	1675933	-
> CHR101212004 EUG4#1#00488
cds	1677506	1677910	-
> CHR101212004 EUG4#1#00489
5_utr	1679165	1679284	+
cds	1679285	1679336	+
cds	1679600	1679715	+
cds	1679823	1679882	+
cds	1680120	1680305	+
cds	1680400	1680504	+
cds	1680622	1680718	+
cds	1681161	1681296	+
cds	1681418	1681526	+
3_utr	1681527	1681704	+
> CHR101212004 EUG4#1#00490
cds	1682482	1683298	+
cds	1683388	1683640	+
cds	1683733	1684540	+
cds	1684644	1684768	+
cds	1684902	1684986	+
cds	1685318	1685626	+
cds	1685713	1685980	+
cds	1686126	1686249	+
cds	1686347	1686707	+
cds	1686790	1687152	+
> CHR101212004 EUG4#1#00491
cds	1687435	1688304	-
cds	1688388	1688797	-
cds	1688897	1689500	-
> CHR101212004 EUG4#1#00492
cds	1690263	1690490	-
cds	1690601	1690829	-
cds	1690978	1691267	-
cds	1691688	1692125	-
> CHR101212004 EUG4#1#00493
cds	1694285	1694512	-
cds	1694619	1694847	-
cds	1694995	1695284	-
cds	1695620	1696057	-
> CHR101212004 EUG4#1#00494
cds	1698573	1700771	-
> CHR101212004 EUG4#1#00495
cds	1701212	1701928	-
cds	1702070	1702714	-
> CHR101212004 EUG4#1#00496
3_utr	1703094	1703194	-
cds	1703195	1703911	-
cds	1703994	1704638	-
5_utr	1704639	1704675	-
> CHR101212004 EUG4#1#00497
e_utr	1707082	1707194	+
5_utr	1707643	1707903	+
cds	1707904	1708026	+
cds	1708104	1708234	+
cds	1708311	1708925	+
cds	1709002	1709131	+
3_utr	1709132	1709346	+
> CHR101212004 EUG4#1#00498
cds	1709795	1709882	+
cds	1709982	1710519	+
cds	1710646	1711121	+
cds	1711201	1711339	+
cds	1711738	1711976	+
cds	1712070	1712284	+
cds	1712361	1712550	+
cds	1712637	1712826	+
cds	1712905	1713244	+
> CHR101212004 EUG4#1#00499
cds	1715641	1715660	+
cds	1716211	1716442	+
cds	1716558	1716734	+
cds	1716861	1717022	+
3_utr	1717023	1717178	+
> CHR101212004 EUG4#1#00500
3_utr	1717471	1717675	-
cds	1717676	1717748	-
cds	1718119	1718300	-
cds	1718429	1718487	-
cds	1718671	1718848	-
5_utr	1718849	1718852	-
> CHR101212004 EUG4#1#00501
5_utr	1718554	1719105	+
cds	1719106	1719234	+
cds	1719759	1719896	+
cds	1719976	1720158	+
3_utr	1720159	1720302	+
> CHR101212004 EUG4#1#00502
cds	1720673	1720801	+
cds	1720955	1721092	+
cds	1721171	1721308	+
> CHR101212004 EUG4#1#00503
cds	1721522	1723024	+
> CHR101212004 EUG4#1#00504
3_utr	1723730	1723795	-
cds	1723796	1724116	-
cds	1724233	1724439	-
5_utr	1724440	1724485	-
> CHR101212004 EUG4#1#00505
cds	1725546	1725881	-
cds	1726031	1726249	-
> CHR101212004 EUG4#1#00506
cds	1727896	1728093	-
> CHR101212004 EUG4#1#00507
cds	1733038	1733298	+
cds	1733477	1733615	+
cds	1733777	1733969	+
cds	1734113	1734213	+
cds	1734670	1734791	+
cds	1734865	1734956	+
cds	1735111	1735216	+
cds	1735495	1735649	+
cds	1735937	1736043	+
cds	1736531	1736595	+
> CHR101212004 EUG4#1#00508
cds	1741203	1742618	+
> CHR101212004 EUG4#1#00509
5_utr	1744771	1744841	+
cds	1744842	1745316	+
cds	1746209	1746501	+
cds	1746760	1746888	+
cds	1747035	1747100	+
cds	1747192	1747260	+
cds	1747370	1747426	+
3_utr	1747427	1747669	+
> CHR101212004 EUG4#1#00510
5_utr	1748313	1748441	+
cds	1748442	1748775	+
cds	1749027	1749349	+
3_utr	1749350	1749459	+
> CHR101212004 EUG4#1#00511
cds	1749775	1749912	+
cds	1750361	1750519	+
cds	1750627	1750738	+
cds	1751114	1751271	+
cds	1751526	1751705	+
cds	1751930	1751964	+
cds	1752073	1752229	+
cds	1753097	1753239	+
cds	1753392	1753546	+
cds	1753660	1753766	+
> CHR101212004 EUG4#1#00512
cds	1754451	1755076	+
cds	1755261	1755312	+
cds	1755407	1755481	+
cds	1755562	1755855	+
> CHR101212004 EUG4#1#00513
cds	1756592	1756766	+
cds	1756864	1756956	+
cds	1757046	1757143	+
cds	1757226	1757387	+
cds	1757733	1757876	+
cds	1758145	1758262	+
cds	1758340	1758405	+
cds	1758522	1758574	+
cds	1758923	1758991	+
cds	1759114	1759309	+
cds	1759617	1759862	+
cds	1760190	1760251	+
cds	1760334	1760411	+
cds	1760716	1760811	+
cds	1760901	1761004	+
cds	1761083	1761224	+
> CHR101212004 EUG4#1#00514
5_utr	1762223	1762246	+
cds	1762247	1762307	+
cds	1762379	1762701	+
3_utr	1762702	1762739	+
> CHR101212004 EUG4#1#00515
cds	1763685	1763751	-
cds	1763803	1763876	-
cds	1763952	1764114	-
cds	1764366	1764593	-
cds	1765300	1765547	-
cds	1765630	1765759	-
cds	1765917	1766149	-
5_utr	1766150	1766280	-
> CHR101212004 EUG4#1#00516
e_utr	1766578	1767249	-
3_utr	1767351	1767477	-
cds	1767478	1767510	-
cds	1767748	1768116	-
5_utr	1768117	1768150	-
e_utr	1768547	1768662	-
> CHR101212004 EUG4#1#00517
5_utr	1769013	1769059	+
cds	1769060	1769637	+
cds	1770084	1770348	+
3_utr	1770349	1770402	+
e_utr	1770883	1771114	+
> CHR101212004 EUG4#1#00518
3_utr	1772214	1772452	-
cds	1772453	1772532	-
cds	1772738	1773227	-
5_utr	1773228	1773274	-
> CHR101212004 EUG4#1#00519
cds	1775654	1775886	+
cds	1775984	1776083	+
cds	1776184	1776274	+
cds	1776356	1776552	+
cds	1776665	1776751	+
cds	1776838	1776935	+
cds	1776987	1777094	+
cds	1777194	1777272	+
cds	1777357	1777437	+
cds	1777524	1777568	+
cds	1777652	1777723	+
cds	1777823	1777922	+
cds	1777999	1778125	+
cds	1778227	1778329	+
> CHR101212004 EUG4#1#00520
5_utr	1779313	1779629	+
cds	1779630	1779878	+
> CHR101212004 EUG4#1#00521
cds	1780496	1780630	+
cds	1780719	1780809	+
cds	1781086	1781258	+
cds	1781694	1781798	+
cds	1781926	1782014	+
cds	1782190	1782297	+
cds	1782453	1782543	+
cds	1782649	1782738	+
cds	1782820	1782867	+
cds	1783161	1783232	+
cds	1783318	1783411	+
cds	1783501	1783627	+
cds	1783982	1784165	+
3_utr	1784166	1784473	+
> CHR101212004 EUG4#1#00522
cds	1784830	1786203	+
> CHR101212004 EUG4#1#00523
5_utr	1786872	1786951	+
cds	1786952	1787042	+
cds	1787147	1787265	+
cds	1787450	1787516	+
cds	1787616	1787687	+
cds	1787785	1787909	+
cds	1788221	1788287	+
cds	1788414	1788505	+
cds	1788696	1788833	+
cds	1788920	1789036	+
3_utr	1789037	1789244	+
e_utr	1789358	1789666	+
> CHR101212004 EUG4#1#00524
e_utr	1790221	1790345	+
5_utr	1790753	1790794	+
cds	1790795	1791022	+
cds	1791309	1791410	+
cds	1791517	1793340	+
cds	1793422	1793610	+
cds	1793758	1793894	+
cds	1794409	1794651	+
cds	1795070	1795256	+
cds	1795527	1795592	+
cds	1795705	1795954	+
cds	1796096	1796502	+
3_utr	1796503	1796646	+
> CHR101212004 EUG4#1#00525
cds	1797043	1797990	+
> CHR101212004 EUG4#1#00526
cds	1799417	1800313	+
> CHR101212004 EUG4#1#00527
cds	1801364	1801501	-
cds	1802023	1802259	-
cds	1802356	1802532	-
cds	1802645	1802869	-
cds	1802941	1803117	-
cds	1803197	1803643	-
cds	1803737	1804039	-
> CHR101212004 EUG4#1#00528
cds	1804572	1804723	-
cds	1804815	1804881	-
cds	1804951	1805105	-
cds	1805186	1805252	-
cds	1805368	1805583	-
cds	1805666	1805878	-
cds	1805963	1806116	-
cds	1806537	1806684	-
cds	1806762	1807197	-
cds	1807306	1807470	-
> CHR101212004 EUG4#1#00529
3_utr	1808309	1808476	-
cds	1808477	1808635	-
cds	1808735	1808935	-
cds	1809018	1809152	-
cds	1809221	1809361	-
cds	1809505	1809699	-
cds	1809812	1809889	-
5_utr	1809890	1809939	-
e_utr	1810505	1810580	-
e_utr	1810871	1811020	-
e_utr	1811162	1811515	-
e_utr	1811607	1811756	-
e_utr	1812449	1812738	-
e_utr	1812832	1813028	-
e_utr	1813133	1813287	-
e_utr	1813385	1813432	-
e_utr	1813926	1814054	-
e_utr	1814143	1814257	-
e_utr	1814446	1814561	-
e_utr	1814658	1814732	-
e_utr	1814925	1815084	-
e_utr	1815173	1815241	-
e_utr	1815391	1815463	-
> CHR101212004 EUG4#1#00530
e_utr	1808309	1808635	-
e_utr	1808735	1808935	-
e_utr	1809018	1809152	-
e_utr	1809221	1809361	-
e_utr	1809505	1809699	-
e_utr	1809812	1809939	-
e_utr	1810505	1810580	-
e_utr	1810871	1811020	-
e_utr	1811162	1811515	-
e_utr	1811607	1811756	-
e_utr	1812449	1812738	-
e_utr	1812832	1813028	-
e_utr	1813133	1813287	-
e_utr	1813385	1813432	-
e_utr	1813926	1814054	-
3_utr	1814446	1814544	-
cds	1814545	1814577	-
cds	1814658	1814732	-
cds	1814925	1815059	-
5_utr	1815060	1815084	-
e_utr	1815173	1815241	-
e_utr	1815391	1815463	-
> CHR101212004 EUG4#1#00531
e_utr	1816128	1816407	-
3_utr	1816544	1816989	-
cds	1816990	1816992	-
cds	1817098	1817193	-
> CHR101212004 EUG4#1#00532
cds	1818587	1819039	+
> CHR101212004 EUG4#1#00533
3_utr	1820309	1820493	-
cds	1820494	1821801	-
> CHR101212004 EUG4#1#00534
cds	1822538	1822546	+
cds	1823343	1823409	+
cds	1823497	1823669	+
> CHR101212004 EUG4#1#00535
cds	1824547	1824948	+
cds	1825313	1825645	+
cds	1825724	1825840	+
cds	1825915	1826100	+
> CHR101212004 EUG4#1#00536
cds	1826879	1827283	+
cds	1827373	1827705	+
cds	1827797	1827913	+
cds	1827995	1828129	+
3_utr	1828130	1828160	+
> CHR101212004 EUG4#1#00537
3_utr	1828453	1828660	-
cds	1828661	1828903	-
cds	1828986	1829306	-
cds	1829476	1829658	-
5_utr	1829659	1829888	-
> CHR101212004 EUG4#1#00538
cds	1830018	1830021	-
cds	1830729	1831666	-
> CHR101212004 EUG4#1#00539
5_utr	1832942	1833069	+
cds	1833070	1833096	+
cds	1833419	1833560	+
cds	1833654	1833801	+
cds	1833885	1833960	+
cds	1834068	1834179	+
cds	1834274	1834365	+
cds	1834471	1834515	+
3_utr	1834516	1834854	+
> CHR101212004 EUG4#1#00540
3_utr	1834828	1835199	-
cds	1835200	1835606	-
cds	1835944	1836028	-
cds	1836113	1836245	-
cds	1836469	1837115	-
5_utr	1837116	1837143	-
e_utr	1837427	1837647	-
> CHR101212004 EUG4#1#00541
5_utr	1843567	1843659	+
cds	1843660	1843989	+
cds	1844628	1844768	+
cds	1844845	1844985	+
cds	1845101	1845207	+
cds	1845894	1846092	+
3_utr	1846093	1846301	+
> CHR101212004 EUG4#1#00542
5_utr	1847888	1847919	+
cds	1847920	1848231	+
cds	1848315	1848455	+
cds	1848588	1848728	+
cds	1849108	1849214	+
cds	1849301	1849499	+
3_utr	1849500	1849692	+
> CHR101212004 EUG4#1#00543
cds	1851529	1851840	+
cds	1851956	1852096	+
cds	1852222	1852362	+
cds	1852611	1852717	+
cds	1852820	1853018	+
> CHR101212004 EUG4#1#00544
3_utr	1853074	1853235	-
cds	1853236	1853314	-
cds	1853404	1853510	-
cds	1853614	1853832	-
cds	1853914	1854615	-
cds	1854734	1854937	-
5_utr	1854938	1855021	-
> CHR101212004 EUG4#1#00545
5_utr	1855942	1855961	+
cds	1855962	1856273	+
cds	1856354	1856494	+
cds	1856622	1856762	+
cds	1857124	1857230	+
cds	1857317	1857515	+
3_utr	1857516	1857724	+
> CHR101212004 EUG4#1#00546
3_utr	1857806	1858032	-
cds	1858033	1858185	-
cds	1858333	1858431	-
cds	1858517	1858591	-
cds	1858692	1858792	-
cds	1859328	1859451	-
cds	1859560	1859763	-
cds	1859979	1860164	-
cds	1860586	1860639	-
5_utr	1860640	1860715	-
> CHR101212004 EUG4#1#00547
5_utr	1862196	1862305	+
cds	1862306	1862515	+
> CHR101212004 EUG4#1#00548
cds	1864795	1866471	+
> CHR101212004 EUG4#1#00549
cds	1867128	1868861	-
> CHR101212004 EUG4#1#00550
cds	1869556	1869723	-
cds	1869862	1870002	-
cds	1870156	1870257	-
cds	1870366	1871574	-
cds	1871666	1871785	-
cds	1872225	1872266	-
cds	1872349	1872430	-
cds	1872744	1872887	-
cds	1873099	1873193	-
> CHR101212004 EUG4#1#00551
cds	1876708	1876762	-
cds	1876839	1876954	-
cds	1877042	1877149	-
> CHR101212004 EUG4#1#00552
cds	1883045	1883779	+
> CHR101212004 EUG4#1#00553
3_utr	1884980	1885144	-
cds	1885145	1885267	-
cds	1885340	1885747	-
cds	1885832	1886563	-
5_utr	1886564	1886581	-
e_utr	1886786	1886896	-
> CHR101212004 EUG4#1#00554
cds	1889509	1889641	+
cds	1889796	1889925	+
cds	1890611	1891088	+
> CHR101212004 EUG4#1#00555
cds	1894603	1894687	-
cds	1894786	1894892	-
cds	1894990	1895173	-
cds	1895761	1895933	-
cds	1896780	1896962	-
> CHR101212004 EUG4#1#00556
e_utr	1897208	1897303	+
5_utr	1897561	1897565	+
cds	1897566	1898051	+
cds	1898140	1898421	+
cds	1898602	1898985	+
3_utr	1898986	1899191	+
> CHR101212004 EUG4#1#00557
cds	1900523	1901263	+
cds	1901350	1901418	+
cds	1901523	1902716	+
cds	1902828	1902926	+
cds	1903040	1903198	+
cds	1903315	1903400	+
cds	1903485	1903683	+
cds	1903762	1903872	+
cds	1903964	1904170	+
cds	1904484	1904582	+
> CHR101212004 EUG4#1#00558
cds	1907502	1907504	+
cds	1907637	1909721	+
cds	1909806	1909854	+
cds	1909934	1910041	+
cds	1910136	1910182	+
> CHR101212004 EUG4#1#00559
5_utr	1911121	1911164	+
cds	1911165	1911566	+
cds	1911641	1911849	+
cds	1911932	1912064	+
cds	1912155	1912314	+
cds	1912440	1912521	+
cds	1912628	1912700	+
cds	1912803	1912874	+
3_utr	1912875	1913143	+
> CHR101212004 EUG4#1#00560
5_utr	1913255	1913628	+
cds	1913629	1913661	+
cds	1913900	1913983	+
> CHR101212004 EUG4#1#00561
cds	1916448	1916892	+
cds	1916998	1917584	+
> CHR101212004 EUG4#1#00562
cds	1920326	1920955	-
cds	1921047	1921142	-
> CHR101212004 EUG4#1#00563
5_utr	1922351	1922421	+
cds	1922422	1922891	+
cds	1923140	1923257	+
cds	1923352	1923459	+
cds	1923569	1923741	+
cds	1923821	1923920	+
cds	1924008	1924082	+
cds	1924192	1924322	+
cds	1924464	1924599	+
cds	1924685	1924804	+
cds	1924896	1925042	+
cds	1925137	1925241	+
cds	1925340	1925441	+
cds	1925759	1926001	+
3_utr	1926002	1926277	+
> CHR101212004 EUG4#1#00564
cds	1926801	1927270	+
cds	1927359	1927476	+
cds	1927554	1927661	+
cds	1927766	1927908	+
cds	1927994	1928093	+
cds	1928177	1928251	+
cds	1928362	1928492	+
cds	1928734	1928869	+
cds	1928958	1929077	+
cds	1929161	1929307	+
cds	1929391	1929495	+
cds	1929580	1929681	+
cds	1929984	1930226	+
> CHR101212004 EUG4#1#00565
cds	1931670	1932050	-
> CHR101212004 EUG4#1#00566
cds	1933582	1933986	-
> CHR101212004 EUG4#1#00567
3_utr	1935348	1935508	-
cds	1935509	1935707	-
cds	1935798	1935904	-
cds	1936003	1936143	-
cds	1936227	1936367	-
cds	1936474	1936788	-
5_utr	1936789	1936816	-
> CHR101212004 EUG4#1#00568
3_utr	1938958	1940089	-
cds	1940090	1940416	-
5_utr	1940417	1940440	-
> CHR101212004 EUG4#1#00569
cds	1943191	1943358	-
> CHR101212004 EUG4#1#00570
cds	1943849	1944250	+
3_utr	1944251	1944370	+
e_utr	1944444	1944545	+
e_utr	1944649	1944888	+
> CHR101212004 EUG4#1#00571
e_utr	1942854	1943113	-
e_utr	1943195	1943342	-
e_utr	1943443	1943652	-
e_utr	1943753	1943796	-
e_utr	1943893	1944022	-
e_utr	1944161	1944370	-
3_utr	1944444	1944527	-
cds	1944528	1944545	-
cds	1944649	1944771	-
5_utr	1944772	1944932	-
> CHR101212004 EUG4#1#00572
cds	1945123	1945887	+
> CHR101212004 EUG4#1#00573
5_utr	1946816	1946858	+
cds	1946859	1946963	+
cds	1948122	1948214	+
cds	1948428	1948487	+
cds	1948573	1948845	+
cds	1948935	1949009	+
cds	1949084	1949140	+
cds	1949314	1949454	+
cds	1949724	1949819	+
cds	1949937	1950020	+
cds	1950148	1950249	+
cds	1950330	1950416	+
3_utr	1950417	1950454	+
e_utr	1950601	1950763	+
> CHR101212004 EUG4#1#00574
3_utr	1951009	1952391	-
cds	1952392	1952404	-
cds	1952465	1952685	-
5_utr	1952686	1952729	-
> CHR101212004 EUG4#1#00575
cds	1955412	1957381	+
cds	1957476	1957749	+
cds	1957841	1958152	+
> CHR101212004 EUG4#1#00576
cds	1958986	1959651	+
> CHR101212004 EUG4#1#00577
e_utr	1960080	1960563	-
3_utr	1960654	1960741	-
cds	1960742	1960779	-
cds	1960830	1960894	-
cds	1960969	1961282	-
cds	1961373	1962524	-
> CHR101212004 EUG4#1#00578
3_utr	1963379	1963731	-
cds	1963732	1964904	-
> CHR101212004 EUG4#1#00579
5_utr	1965840	1965922	+
cds	1965923	1967005	+
3_utr	1967006	1967036	+
> CHR101212004 EUG4#1#00580
cds	1969940	1970107	-
> CHR101212004 EUG4#1#00581
e_utr	1969728	1969882	+
e_utr	1970423	1970579	+
5_utr	1970675	1970724	+
cds	1970725	1970996	+
cds	1971082	1971251	+
cds	1971477	1971626	+
cds	1972030	1972107	+
cds	1972387	1972571	+
cds	1972629	1972796	+
cds	1973222	1973316	+
cds	1973422	1973539	+
3_utr	1973540	1973754	+
> CHR101212004 EUG4#1#00582
cds	1973991	1974272	-
> CHR101212004 EUG4#1#00583
cds	1978761	1978995	+
cds	1979084	1979184	+
cds	1979321	1979433	+
cds	1979530	1979617	+
cds	1979707	1979817	+
cds	1979897	1980049	+
cds	1980145	1980234	+
cds	1980311	1980402	+
cds	1980527	1980650	+
cds	1980811	1980945	+
cds	1981032	1981108	+
cds	1981189	1981279	+
cds	1981453	1981575	+
cds	1981658	1981775	+
cds	1981857	1982241	+
cds	1982477	1982537	+
cds	1983256	1983360	+
cds	1983453	1983547	+
cds	1983647	1983728	+
cds	1983813	1983976	+
cds	1984078	1984201	+
cds	1984306	1984406	+
cds	1984558	1984669	+
cds	1984749	1984900	+
cds	1985073	1985182	+
cds	1985259	1985378	+
cds	1985688	1985877	+
cds	1985958	1986069	+
cds	1986230	1986352	+
cds	1986427	1986545	+
cds	1986643	1986726	+
cds	1986913	1987025	+
cds	1987104	1987333	+
cds	1987435	1988232	+
cds	1988524	1988709	+
cds	1988800	1989045	+
> CHR101212004 EUG4#1#00584
5_utr	1989477	1990174	+
cds	1990175	1990585	+
3_utr	1990586	1990664	+
> CHR101212004 EUG4#1#00585
3_utr	1991758	1991784	-
cds	1991785	1991967	-
5_utr	1991968	1992845	-
> CHR101212004 EUG4#1#00586
5_utr	1992360	1992387	+
cds	1992388	1992544	+
cds	1992751	1992905	+
cds	1993023	1993459	+
cds	1993543	1993582	+
3_utr	1993583	1993839	+
> CHR101212004 EUG4#1#00587
3_utr	1994067	1994168	-
cds	1994169	1995038	-
cds	1995179	1996066	-
5_utr	1996067	1996111	-
> CHR101212004 EUG4#1#00588
cds	1998649	1998676	-
cds	1998877	1998917	-
> CHR101212004 EUG4#1#00589
cds	2001624	2002589	+
cds	2002766	2002846	+
> CHR101212004 EUG4#1#00590
3_utr	2002876	2002906	-
cds	2002907	2003002	-
cds	2003111	2003392	-
> CHR101212004 EUG4#1#00591
cds	2003833	2003881	-
cds	2003987	2004096	-
cds	2004192	2004233	-
cds	2004349	2004450	-
cds	2004687	2004785	-
cds	2004866	2004926	-
cds	2005048	2005169	-
cds	2005385	2005470	-
cds	2005558	2005633	-
cds	2005886	2005959	-
cds	2006052	2006115	-
cds	2006195	2006263	-
cds	2006350	2006433	-
cds	2006531	2006563	-
> CHR101212004 EUG4#1#00592
cds	2007659	2007897	+
cds	2008185	2008473	+
cds	2008722	2008884	+
cds	2009260	2009397	+
cds	2009725	2009846	+
cds	2010016	2010247	+
cds	2010558	2010769	+
cds	2011086	2011186	+
cds	2011353	2011434	+
cds	2011538	2011599	+
cds	2011712	2011823	+
> CHR101212004 EUG4#1#00593
3_utr	2011928	2012171	-
cds	2012172	2012188	-
cds	2012303	2013542	-
5_utr	2013543	2013544	-
> CHR101212004 EUG4#1#00594
cds	2014921	2014933	-
cds	2015094	2015941	-
> CHR101212004 EUG4#1#00595
e_utr	2016378	2016655	-
3_utr	2017123	2017233	-
cds	2017234	2017387	-
cds	2017689	2017699	-
cds	2017910	2018010	-
cds	2018651	2018718	-
cds	2018870	2018929	-
cds	2019682	2019944	-
cds	2020028	2020105	-
cds	2020748	2020996	-
cds	2021372	2021404	-
cds	2021776	2021900	-
cds	2022279	2022361	-
cds	2022452	2022629	-
cds	2023049	2023283	-
cds	2023655	2023776	-
cds	2023862	2024021	-
cds	2024334	2024504	-
5_utr	2024505	2024645	-
> CHR101212004 EUG4#1#00596
cds	2025391	2025399	+
cds	2025608	2026140	+
cds	2026433	2026736	+
cds	2026842	2027093	+
> CHR101212004 EUG4#1#00597
e_utr	2027759	2027815	+
5_utr	2028052	2028069	+
cds	2028070	2028975	+
cds	2029049	2029198	+
cds	2029286	2029441	+
3_utr	2029442	2029592	+
> CHR101212004 EUG4#1#00598
5_utr	2032343	2032364	+
cds	2032365	2032897	+
cds	2033069	2033436	+
cds	2033520	2033557	+
3_utr	2033558	2033935	+
> CHR101212004 EUG4#1#00599
cds	2034228	2034751	+
cds	2034823	2035189	+
cds	2035244	2035498	+
> CHR101212004 EUG4#1#00600
5_utr	2035838	2035907	+
cds	2035908	2036440	+
cds	2036519	2036867	+
cds	2036931	2037185	+
3_utr	2037186	2037362	+
> CHR101212004 EUG4#1#00601
3_utr	2037327	2037459	-
cds	2037460	2037553	-
cds	2037638	2037729	-
cds	2037808	2038543	-
cds	2038722	2038942	-
cds	2039499	2039581	-
cds	2039686	2039734	-
cds	2039977	2040063	-
5_utr	2040064	2040245	-
> CHR101212004 EUG4#1#00602
5_utr	2040432	2040565	+
cds	2040566	2040668	+
cds	2040880	2040970	+
cds	2041074	2041506	+
cds	2041629	2041703	+
cds	2041837	2041881	+
cds	2042186	2042194	+
cds	2042580	2042705	+
cds	2042961	2043013	+
cds	2043279	2043312	+
cds	2043395	2043484	+
cds	2043589	2044575	+
cds	2044706	2045785	+
cds	2045872	2047332	+
3_utr	2047333	2047611	+
> CHR101212004 EUG4#1#00603
5_utr	2047877	2047938	+
cds	2047939	2048185	+
cds	2048296	2048528	+
cds	2048619	2048669	+
cds	2048925	2049185	+
3_utr	2049186	2049297	+
> CHR101212004 EUG4#1#00604
3_utr	2049621	2049740	-
cds	2049741	2049926	-
cds	2050095	2050157	-
cds	2050473	2050555	-
cds	2050702	2050869	-
cds	2050959	2051030	-
cds	2051231	2051395	-
cds	2051483	2051486	-
cds	2051601	2051692	-
cds	2051798	2052038	-
5_utr	2052039	2052059	-
> CHR101212004 EUG4#1#00605
3_utr	2052623	2052748	-
cds	2052749	2052874	-
cds	2052985	2053071	-
cds	2053157	2053289	-
cds	2053374	2053647	-
cds	2053785	2053911	-
cds	2053994	2054247	-
cds	2054467	2054551	-
5_utr	2054552	2054595	-
e_utr	2055142	2055250	-
> CHR101212004 EUG4#1#00606
cds	2056998	2057042	-
cds	2057293	2060118	-
> CHR101212004 EUG4#1#00607
cds	2060614	2060775	-
cds	2060871	2061074	-
cds	2061196	2061444	-
cds	2061527	2061736	-
cds	2062195	2062434	-
cds	2062602	2062820	-
cds	2063101	2063103	-
> CHR101212004 EUG4#1#00608
cds	2063290	2063670	-
cds	2063759	2063955	-
cds	2064118	2064298	-
cds	2064635	2064924	-
cds	2065131	2065371	-
cds	2065832	2066042	-
cds	2066131	2066321	-
cds	2066495	2066613	-
cds	2066732	2066822	-
cds	2066901	2067047	-
cds	2067149	2067280	-
> CHR101212004 EUG4#1#00609
5_utr	2067528	2067631	+
cds	2067632	2068009	+
cds	2068248	2068495	+
cds	2068984	2069275	+
cds	2069357	2069509	+
cds	2069653	2070048	+
3_utr	2070049	2070425	+
> CHR101212004 EUG4#1#00610
cds	2071193	2073373	+
> CHR101212004 EUG4#1#00611
cds	2074029	2074152	+
cds	2074246	2074469	+
cds	2074554	2074615	+
cds	2074721	2074942	+
cds	2075057	2075177	+
cds	2075267	2075589	+
cds	2075679	2075823	+
cds	2076083	2076349	+
> CHR101212004 EUG4#1#00612
3_utr	2076522	2076685	-
cds	2076686	2077309	-
cds	2077415	2077615	-
5_utr	2077616	2077697	-
> CHR101212004 EUG4#1#00613
3_utr	2078910	2079220	-
cds	2079221	2079400	-
cds	2079511	2079583	-
cds	2079876	2080306	-
cds	2080469	2080822	-
> CHR101212004 EUG4#1#00614
cds	2083026	2083112	-
cds	2083164	2083259	-
> CHR101212004 EUG4#1#00615
5_utr	2083423	2083687	+
cds	2083688	2083799	+
cds	2083990	2084024	+
cds	2084185	2084226	+
cds	2084317	2084398	+
cds	2084486	2084556	+
cds	2084807	2085078	+
cds	2085224	2085581	+
cds	2085645	2085689	+
> CHR101212004 EUG4#1#00616
e_utr	2087231	2087363	+
5_utr	2087642	2087643	+
cds	2087644	2087754	+
cds	2087858	2087953	+
cds	2088301	2088388	+
cds	2088560	2088644	+
cds	2088765	2088834	+
cds	2088919	2089008	+
cds	2089212	2089286	+
3_utr	2089287	2089785	+
> CHR101212004 EUG4#1#00617
3_utr	2090040	2090081	-
cds	2090082	2090085	-
cds	2090145	2091442	-
5_utr	2091443	2091464	-
> CHR101212004 EUG4#1#00618
cds	2091737	2091829	-
cds	2091929	2092308	-
cds	2092392	2092527	-
> CHR101212004 EUG4#1#00619
3_utr	2092980	2093143	-
cds	2093144	2093217	-
cds	2093311	2093419	-
cds	2093520	2093630	-
cds	2093792	2093905	-
cds	2094015	2094149	-
cds	2094233	2094381	-
cds	2094495	2094573	-
cds	2094680	2094837	-
cds	2095308	2095407	-
cds	2095484	2095690	-
cds	2095803	2096219	-
5_utr	2096220	2096231	-
> CHR101212004 EUG4#1#00620
cds	2096387	2096427	+
cds	2097139	2097487	+
> CHR101212004 EUG4#1#00621
cds	2097853	2098194	-
cds	2098275	2098409	-
cds	2098488	2098738	-
cds	2098942	2098993	-
cds	2099076	2099359	-
cds	2099467	2099625	-
cds	2099850	2100352	-
cds	2100552	2100620	-
cds	2100729	2100815	-
cds	2100933	2101004	-
cds	2101309	2101377	-
cds	2101660	2101734	-
cds	2101852	2101923	-
cds	2102077	2102148	-
cds	2102265	2102408	-
cds	2102483	2102554	-
cds	2102652	2102723	-
cds	2102807	2102957	-
cds	2103096	2103207	-
> CHR101212004 EUG4#1#00622
5_utr	2105047	2105231	+
cds	2105232	2105692	+
cds	2105773	2105905	+
cds	2106017	2106101	+
cds	2106183	2106517	+
3_utr	2106518	2106748	+
> CHR101212004 EUG4#1#00623
5_utr	2108592	2108830	+
cds	2108831	2109517	+
cds	2109762	2109830	+
cds	2109917	2109985	+
cds	2110169	2110255	+
cds	2110357	2110428	+
> CHR101212004 EUG4#1#00624
3_utr	2111562	2111726	-
cds	2111727	2111858	-
cds	2112063	2112335	-
cds	2112437	2112598	-
cds	2112705	2112837	-
cds	2113070	2113137	-
cds	2113236	2113420	-
cds	2113917	2114037	-
5_utr	2114038	2114088	-
e_utr	2114173	2114222	-
e_utr	2114435	2114533	-
> CHR101212004 EUG4#1#00625
cds	2115154	2115397	-
cds	2115520	2115641	-
cds	2115729	2115882	-
cds	2115973	2116076	-
cds	2116192	2116395	-
cds	2116511	2116693	-
cds	2116823	2116939	-
> CHR101212004 EUG4#1#00626
cds	2117038	2117429	-
cds	2117516	2117665	-
cds	2117821	2117977	-
cds	2118234	2118382	-
cds	2118484	2118717	-
cds	2118845	2118964	-
cds	2119283	2119356	-
cds	2119665	2119777	-
cds	2120010	2120075	-
> CHR101212004 EUG4#1#00627
5_utr	2120990	2121097	+
cds	2121098	2121680	+
cds	2121787	2122073	+
cds	2122436	2122620	+
cds	2122707	2122767	+
cds	2122857	2122913	+
3_utr	2122914	2122917	+
e_utr	2123505	2123690	+
> CHR101212004 EUG4#1#00628
cds	2124853	2125800	-
> CHR101212004 EUG4#1#00629
cds	2129162	2129650	+
cds	2130070	2130099	+
> CHR101212004 EUG4#1#00630
3_utr	2130152	2130301	-
cds	2130302	2130550	-
cds	2130659	2131630	-
cds	2131737	2131862	-
cds	2132017	2132171	-
cds	2132478	2132694	-
cds	2132836	2133003	-
> CHR101212004 EUG4#1#00631
e_utr	2130152	2130550	-
e_utr	2130659	2131630	-
e_utr	2131737	2131862	-
e_utr	2132017	2132171	-
e_utr	2132478	2132694	-
e_utr	2132836	2132936	-
e_utr	2133010	2133137	-
e_utr	2133568	2133662	-
3_utr	2134123	2134184	-
cds	2134185	2134189	-
cds	2134319	2134580	-
cds	2134687	2134810	-
cds	2134896	2134955	-
cds	2135039	2135562	-
5_utr	2135563	2135664	-
> CHR101212004 EUG4#1#00632
5_utr	2135850	2135928	+
cds	2135929	2136001	+
cds	2136414	2136586	+
cds	2136870	2137043	+
> CHR101212004 EUG4#1#00633
cds	2138108	2138359	+
cds	2138484	2139479	+
cds	2139576	2140817	+
> CHR101212004 EUG4#1#00634
3_utr	2143030	2143246	-
cds	2143247	2143756	-
> CHR101212004 EUG4#1#00635
5_utr	2148386	2148490	+
cds	2148491	2149021	+
cds	2149149	2149410	+
cds	2149780	2149787	+
> CHR101212004 EUG4#1#00636
3_utr	2150193	2150396	-
cds	2150397	2151704	-
cds	2151813	2152304	-
5_utr	2152305	2152314	-
> CHR101212004 EUG4#1#00637
5_utr	2152876	2152947	+
cds	2152948	2153131	+
cds	2153195	2153322	+
cds	2153491	2153604	+
cds	2153749	2153961	+
cds	2154027	2154186	+
cds	2154273	2154553	+
3_utr	2154554	2154634	+
e_utr	2154718	2154787	+
e_utr	2154881	2155237	+
> CHR101212004 EUG4#1#00638
3_utr	2155212	2155317	-
cds	2155318	2155754	-
cds	2155877	2155883	-
5_utr	2155884	2156007	-
> CHR101212004 EUG4#1#00639
cds	2157657	2158157	-
> CHR101212004 EUG4#1#00640
3_utr	2158421	2158629	-
cds	2158630	2158836	-
cds	2159750	2160523	-
5_utr	2160524	2160808	-
> CHR101212004 EUG4#1#00641
3_utr	2160945	2161223	-
cds	2161224	2161322	-
cds	2161489	2161643	-
cds	2161721	2161884	-
cds	2161974	2162095	-
cds	2162170	2162385	-
cds	2162476	2162628	-
cds	2162828	2163034	-
5_utr	2163035	2163307	-
> CHR101212004 EUG4#1#00642
3_utr	2164191	2164325	-
cds	2164326	2164352	-
cds	2164481	2164633	-
cds	2164725	2165132	-
5_utr	2165133	2165238	-
> CHR101212004 EUG4#1#00643
cds	2166654	2166853	-
cds	2167205	2167346	-
cds	2167670	2167813	-
cds	2167964	2168171	-
cds	2168257	2168396	-
> CHR101212004 EUG4#1#00644
5_utr	2168563	2168650	+
cds	2168651	2168682	+
cds	2168908	2168943	+
cds	2169340	2169568	+
cds	2169661	2169702	+
3_utr	2169703	2169850	+
> CHR101212004 EUG4#1#00645
5_utr	2170039	2170067	+
cds	2170068	2170349	+
cds	2170523	2170588	+
cds	2170701	2170841	+
cds	2171064	2171156	+
cds	2171645	2171860	+
3_utr	2171861	2172133	+
> CHR101212004 EUG4#1#00646
3_utr	2173055	2174200	-
cds	2174201	2174791	-
> CHR101212004 EUG4#1#00647
3_utr	2178173	2178361	-
cds	2178362	2178439	-
cds	2178554	2178619	-
cds	2178770	2178833	-
cds	2178914	2178982	-
cds	2179107	2179198	-
cds	2179292	2179354	-
cds	2179941	2180016	-
cds	2180253	2180350	-
cds	2180576	2180623	-
cds	2180750	2180824	-
cds	2180953	2181010	-
cds	2181085	2181176	-
cds	2181378	2181455	-
cds	2181528	2181581	-
cds	2181760	2181813	-
cds	2182037	2182135	-
cds	2182324	2182419	-
cds	2182515	2182661	-
cds	2182810	2183028	-
cds	2183216	2183508	-
cds	2183629	2183692	-
cds	2183809	2183979	-
5_utr	2183980	2184122	-
> CHR101212004 EUG4#1#00648
cds	2185559	2185915	-
cds	2186043	2186579	-
> CHR101212004 EUG4#1#00649
cds	2187014	2187025	+
cds	2187271	2187393	+
> CHR101212004 EUG4#1#00650
5_utr	2187881	2187926	+
cds	2187927	2188409	+
3_utr	2188410	2188440	+
> CHR101212004 EUG4#1#00651
cds	2190156	2190623	-
> CHR101212004 EUG4#1#00652
3_utr	2191950	2192358	-
cds	2192359	2192612	-
cds	2193029	2193154	-
cds	2193261	2193412	-
cds	2193533	2193687	-
5_utr	2193688	2193779	-
> CHR101212004 EUG4#1#00653
cds	2194278	2195735	-
> CHR101212004 EUG4#1#00654
3_utr	2197907	2198153	-
cds	2198154	2198498	-
cds	2198574	2198918	-
cds	2199225	2199275	-
5_utr	2199276	2199747	-
> CHR101212004 EUG4#1#00655
e_utr	2197907	2198498	+
e_utr	2198574	2198918	+
5_utr	2199225	2199435	+
cds	2199436	2199687	+
> CHR101212004 EUG4#1#00656
5_utr	2200133	2200684	+
cds	2200685	2201017	+
3_utr	2201018	2201048	+
> CHR101212004 EUG4#1#00657
5_utr	2204319	2204412	+
cds	2204413	2204892	+
cds	2205178	2205391	+
cds	2205482	2205642	+
cds	2205733	2205798	+
cds	2205885	2206048	+
cds	2206142	2206256	+
cds	2206338	2206517	+
cds	2206620	2206772	+
3_utr	2206773	2206902	+
> CHR101212004 EUG4#1#00658
cds	2209032	2210527	-
cds	2210611	2210858	-
cds	2211120	2212315	-
> CHR101212004 EUG4#1#00659
cds	2215319	2215421	+
cds	2215512	2215855	+
cds	2216154	2216240	+
cds	2216326	2216385	+
cds	2216476	2216667	+
> CHR101212004 EUG4#1#00660
3_utr	2216994	2217071	-
cds	2217072	2217419	-
cds	2217498	2217708	-
cds	2217794	2217858	-
cds	2217935	2218124	-
cds	2218201	2218551	-
cds	2218708	2218763	-
5_utr	2218764	2218906	-
e_utr	2219259	2219459	-
> CHR101212004 EUG4#1#00661
3_utr	2220249	2220507	-
cds	2220508	2220833	-
cds	2221205	2221381	-
cds	2221679	2222777	-
5_utr	2222778	2222981	-
> CHR101212004 EUG4#1#00662
5_utr	2223830	2223887	+
cds	2223888	2224304	+
cds	2224365	2225330	+
3_utr	2225331	2225434	+
> CHR101212004 EUG4#1#00663
5_utr	2225899	2225961	+
cds	2225962	2227401	+
3_utr	2227402	2227432	+
> CHR101212004 EUG4#1#00664
3_utr	2227621	2227746	-
cds	2227747	2229177	-
> CHR101212004 EUG4#1#00665
cds	2231846	2231971	-
cds	2232026	2232100	-
cds	2232188	2232415	-
cds	2232675	2232896	-
> CHR101212004 EUG4#1#00666
e_utr	2238105	2238175	+
5_utr	2238389	2238503	+
cds	2238504	2239909	+
cds	2240025	2240106	+
> CHR101212004 EUG4#1#00667
5_utr	2240496	2240690	+
cds	2240691	2240990	+
3_utr	2240991	2241129	+
> CHR101212004 EUG4#1#00668
cds	2243102	2243260	-
cds	2243534	2243663	-
cds	2243744	2243883	-
cds	2243967	2244159	-
cds	2244276	2244427	-
> CHR101212004 EUG4#1#00669
3_utr	2245757	2245912	-
cds	2245913	2246299	-
> CHR101212004 EUG4#1#00670
3_utr	2247525	2247773	-
cds	2247774	2248832	-
> CHR101212004 EUG4#1#00671
5_utr	2249132	2249188	+
cds	2249189	2250020	+
cds	2250172	2250188	+
3_utr	2250189	2250369	+
> CHR101212004 EUG4#1#00672
cds	2251130	2252267	+
cds	2252354	2253114	+
cds	2253222	2253584	+
> CHR101212004 EUG4#1#00673
5_utr	2254817	2254871	+
cds	2254872	2255004	+
cds	2255087	2255406	+
cds	2255569	2256195	+
cds	2256295	2256366	+
3_utr	2256367	2256848	+
> CHR101212004 EUG4#1#00674
3_utr	2257699	2257729	-
cds	2257730	2257904	-
cds	2257986	2258445	-
cds	2258537	2258600	-
cds	2259001	2259150	-
cds	2259275	2259383	-
cds	2259484	2259584	-
cds	2260010	2260099	-
> CHR101212004 EUG4#1#00675
3_utr	2260388	2260559	-
cds	2260560	2261406	-
cds	2261738	2261961	-
cds	2262083	2262352	-
cds	2262689	2262793	-
5_utr	2262794	2262845	-
> CHR101212004 EUG4#1#00676
5_utr	2263140	2263201	+
cds	2263202	2263520	+
cds	2263713	2263865	+
cds	2263949	2264046	+
cds	2264159	2264380	+
3_utr	2264381	2264549	+
> CHR101212004 EUG4#1#00677
cds	2264827	2265086	-
cds	2265472	2265766	-
cds	2265856	2266025	-
cds	2266111	2266174	-
cds	2266256	2266381	-
cds	2266471	2266741	-
cds	2266853	2267117	-
cds	2267207	2267551	-
cds	2267653	2267861	-
cds	2267970	2268307	-
> CHR101212004 EUG4#1#00678
cds	2273392	2274651	+
> CHR101212004 EUG4#1#00679
5_utr	2274940	2275144	+
cds	2275145	2275618	+
3_utr	2275619	2275649	+
> CHR101212004 EUG4#1#00680
cds	2276267	2276431	+
cds	2276672	2276948	+
cds	2277899	2277936	+
cds	2278969	2279114	+
cds	2279255	2279374	+
cds	2279463	2279675	+
cds	2279774	2279854	+
cds	2279958	2280030	+
> CHR101212004 EUG4#1#00681
3_utr	2280831	2281147	-
cds	2281148	2281660	-
cds	2281745	2282056	-
cds	2282150	2282653	-
5_utr	2282654	2282825	-
> CHR101212004 EUG4#1#00682
3_utr	2284491	2284511	-
cds	2284512	2284685	-
> CHR101212004 EUG4#1#00683
cds	2286697	2286815	-
cds	2287008	2287224	-
cds	2287297	2287504	-
cds	2287583	2287662	-
5_utr	2287663	2287671	-
> CHR101212004 EUG4#1#00684
3_utr	2288004	2288034	-
cds	2288035	2288220	-
cds	2288306	2288412	-
cds	2288497	2288710	-
cds	2288846	2289053	-
cds	2289186	2289253	-
> CHR101212004 EUG4#1#00685
cds	2290198	2290974	+
> CHR101212004 EUG4#1#00686
e_utr	2291455	2291565	+
5_utr	2291660	2291719	+
cds	2291720	2291845	+
cds	2292024	2292188	+
cds	2292302	2292454	+
cds	2292537	2292582	+
cds	2292656	2292714	+
cds	2292893	2293003	+
cds	2293333	2293476	+
cds	2293774	2293834	+
cds	2293923	2294077	+
cds	2294168	2294293	+
> CHR101212004 EUG4#1#00687
cds	2294725	2295102	-
> CHR101212004 EUG4#1#00688
cds	2295931	2296350	+
> CHR101212004 EUG4#1#00689
cds	2296765	2296890	-
cds	2296980	2297134	-
cds	2297222	2297282	-
cds	2297527	2297670	-
cds	2297823	2297933	-
cds	2298125	2298183	-
cds	2298277	2298322	-
cds	2298478	2298630	-
cds	2298744	2298908	-
cds	2299087	2299212	-
5_utr	2299213	2299272	-
e_utr	2299367	2299467	-
> CHR101212004 EUG4#1#00690
3_utr	2301377	2301464	-
cds	2301465	2301474	-
cds	2301566	2301846	-
> CHR101212004 EUG4#1#00691
cds	2304780	2305028	-
> CHR101212004 EUG4#1#00692
5_utr	2305374	2305685	+
cds	2305686	2305736	+
cds	2305823	2306054	+
cds	2306150	2306241	+
cds	2306695	2307177	+
cds	2307278	2308045	+
cds	2308281	2308508	+
cds	2308901	2309377	+
3_utr	2309378	2309539	+
> CHR101212004 EUG4#1#00693
3_utr	2309579	2309714	-
cds	2309715	2311805	-
5_utr	2311806	2311953	-
> CHR101212004 EUG4#1#00694
3_utr	2313595	2313824	-
cds	2313825	2316134	-
> CHR101212004 EUG4#1#00695
cds	2318430	2318609	-
cds	2318689	2318752	-
cds	2318851	2319117	-
cds	2319217	2319458	-
cds	2319547	2319626	-
cds	2319712	2319786	-
cds	2319871	2320864	-
cds	2320965	2321030	-
cds	2321100	2321106	-
cds	2321195	2321235	-
> CHR101212004 EUG4#1#00696
3_utr	2322647	2322705	-
cds	2322706	2323111	-
cds	2323226	2323412	-
cds	2323520	2323585	-
cds	2323668	2323794	-
cds	2323901	2324097	-
cds	2324182	2324327	-
cds	2324414	2324491	-
cds	2324585	2324656	-
cds	2324885	2325029	-
cds	2325105	2325583	-
cds	2325765	2326063	-
5_utr	2326064	2326302	-
e_utr	2326428	2326558	-
> CHR101212004 EUG4#1#00697
3_utr	2331222	2331365	-
cds	2331366	2331835	-
cds	2331920	2332043	-
cds	2332149	2332291	-
cds	2332394	2332529	-
cds	2332611	2332927	-
cds	2333165	2333207	-
5_utr	2333208	2333262	-
e_utr	2333488	2333681	-
> CHR101212004 EUG4#1#00698
3_utr	2336520	2336645	-
cds	2336646	2337896	-
cds	2338125	2338478	-
5_utr	2338479	2338982	-
e_utr	2339263	2339380	-
> CHR101212004 EUG4#1#00699
3_utr	2338658	2339068	-
cds	2339069	2339135	-
cds	2339263	2339318	-
5_utr	2339319	2339380	-
> CHR101212004 EUG4#1#00700
5_utr	2341541	2341599	+
cds	2341600	2341655	+
cds	2341781	2341862	+
3_utr	2341863	2342125	+
> CHR101212004 EUG4#1#00701
3_utr	2342195	2342273	-
cds	2342274	2343362	-
cds	2343456	2343518	-
cds	2343607	2343689	-
cds	2343852	2343960	-
cds	2344060	2344197	-
5_utr	2344198	2344268	-
> CHR101212004 EUG4#1#00702
cds	2344553	2345064	-
cds	2345143	2346159	-
cds	2346242	2346371	-
> CHR101212004 EUG4#1#00703
5_utr	2349094	2349185	+
cds	2349186	2350679	+
cds	2350769	2350882	+
cds	2350970	2351234	+
cds	2351319	2351434	+
3_utr	2351435	2351564	+
> CHR101212004 EUG4#1#00704
cds	2355993	2356047	-
cds	2356314	2356324	-
> CHR101212004 EUG4#1#00705
3_utr	2359640	2359813	-
cds	2359814	2360173	-
cds	2360267	2360417	-
cds	2360509	2360749	-
cds	2360838	2361048	-
cds	2361158	2361276	-
cds	2361379	2361519	-
cds	2361758	2361809	-
cds	2361901	2362200	-
5_utr	2362201	2362295	-
e_utr	2362412	2362470	-
e_utr	2362627	2362662	-
e_utr	2362749	2362817	-
e_utr	2362902	2362967	-
e_utr	2363036	2363107	-
e_utr	2363211	2363282	-
e_utr	2363362	2363433	-
e_utr	2363538	2363609	-
e_utr	2363688	2363759	-
e_utr	2363855	2363926	-
e_utr	2364090	2364161	-
e_utr	2364293	2364364	-
e_utr	2364451	2364519	-
e_utr	2364617	2364688	-
e_utr	2366002	2366182	-
e_utr	2366318	2366350	-
> CHR101212004 EUG4#1#00706
3_utr	2362455	2362622	-
cds	2362623	2362662	-
cds	2362749	2362817	-
cds	2362902	2362967	-
cds	2363036	2363055	-
5_utr	2363056	2363107	-
e_utr	2363211	2363282	-
e_utr	2363362	2363433	-
e_utr	2363538	2363609	-
e_utr	2363688	2363759	-
e_utr	2363855	2363926	-
e_utr	2364090	2364161	-
e_utr	2364293	2364364	-
e_utr	2364451	2364519	-
e_utr	2364617	2364688	-
e_utr	2366002	2366182	-
e_utr	2366318	2366558	-
> CHR101212004 EUG4#1#00707
cds	2367749	2367751	-
cds	2367826	2367988	-
cds	2368219	2368346	-
5_utr	2368347	2368382	-
> CHR101212004 EUG4#1#00708
e_utr	2368946	2369004	+
5_utr	2369186	2369208	+
cds	2369209	2369520	+
> CHR101212004 EUG4#1#00709
cds	2370135	2370183	-
cds	2370306	2370886	-
cds	2370965	2371193	-
cds	2371288	2371397	-
cds	2371479	2371856	-
cds	2371944	2372225	-
cds	2372380	2372501	-
cds	2372593	2372659	-
cds	2372781	2374193	-
> CHR101212004 EUG4#1#00710
cds	2376059	2376128	+
cds	2376265	2376540	+
cds	2376878	2376990	+
> CHR101212004 EUG4#1#00711
5_utr	2379644	2380491	+
cds	2380492	2380779	+
cds	2380868	2380921	+
cds	2381011	2381124	+
3_utr	2381125	2381357	+
> CHR101212004 EUG4#1#00712
cds	2382323	2382332	+
cds	2382401	2382579	+
cds	2382679	2382727	+
cds	2382870	2383046	+
cds	2383344	2383550	+
cds	2383639	2383740	+
cds	2384123	2384211	+
cds	2384310	2384462	+
cds	2384569	2384994	+
cds	2385104	2385156	+
cds	2385234	2385275	+
cds	2385567	2385705	+
cds	2385785	2385853	+
> CHR101212004 EUG4#1#00713
cds	2386272	2387560	-
cds	2387641	2387983	-
> CHR101212004 EUG4#1#00714
3_utr	2390751	2390966	-
cds	2390967	2392403	-
> CHR101212004 EUG4#1#00715
cds	2395246	2395873	-
cds	2395973	2397093	-
> CHR101212004 EUG4#1#00716
3_utr	2397440	2397523	-
cds	2397524	2398693	-
> CHR101212004 EUG4#1#00717
e_utr	2397440	2398686	-
3_utr	2399096	2399113	-
cds	2399114	2400493	-
> CHR101212004 EUG4#1#00718
cds	2400794	2400850	-
cds	2400945	2401100	-
cds	2401185	2401255	-
cds	2401353	2401443	-
cds	2401734	2401868	-
cds	2402078	2402275	-
cds	2402376	2402455	-
cds	2402662	2402839	-
> CHR101212004 EUG4#1#00719
3_utr	2404074	2404296	-
cds	2404297	2404450	-
cds	2404539	2405259	-
cds	2405665	2405860	-
5_utr	2405861	2405939	-
> CHR101212004 EUG4#1#00720
3_utr	2408225	2408409	-
cds	2408410	2408508	-
cds	2408678	2408838	-
cds	2408930	2409062	-
5_utr	2409063	2409085	-
e_utr	2409476	2409546	-
> CHR101212004 EUG4#1#00721
3_utr	2410216	2410348	-
cds	2410349	2410574	-
cds	2410730	2410893	-
cds	2410984	2411348	-
cds	2411821	2411830	-
5_utr	2411831	2411926	-
e_utr	2412191	2412216	-
e_utr	2412607	2412664	-
> CHR101212004 EUG4#1#00722
5_utr	2412976	2413045	+
cds	2413046	2413492	+
> CHR101212004 EUG4#1#00723
5_utr	2414283	2414434	+
cds	2414435	2414791	+
> CHR101212004 EUG4#1#00724
5_utr	2416605	2416677	+
cds	2416678	2418090	+
cds	2418212	2418278	+
cds	2418371	2418492	+
cds	2418644	2418925	+
cds	2419007	2419384	+
cds	2419464	2419573	+
cds	2419674	2419902	+
cds	2419985	2420569	+
3_utr	2420570	2420751	+
> CHR101212004 EUG4#1#00725
3_utr	2421229	2421431	-
cds	2421432	2421743	-
> CHR101212004 EUG4#1#00726
e_utr	2422295	2422348	+
5_utr	2422505	2422545	+
cds	2422546	2422714	+
cds	2422946	2423103	+
cds	2423282	2423389	+
3_utr	2423390	2423615	+
> CHR101212004 EUG4#1#00727
e_utr	2424058	2424150	+
5_utr	2424568	2424599	+
cds	2424600	2424643	+
cds	2424836	2424923	+
cds	2425166	2425345	+
cds	2425429	2425608	+
cds	2425692	2425859	+
cds	2425949	2426100	+
cds	2426189	2426303	+
cds	2426371	2426448	+
3_utr	2426449	2426648	+
> CHR101212004 EUG4#1#00728
cds	2426742	2427298	+
cds	2427374	2427776	+
cds	2427890	2428435	+
cds	2428597	2428716	+
> CHR101212004 EUG4#1#00729
3_utr	2429692	2429929	-
cds	2429930	2430238	-
cds	2430318	2430709	-
cds	2430815	2431004	-
cds	2431102	2431340	-
cds	2431699	2431840	-
5_utr	2431841	2432018	-
> CHR101212004 EUG4#1#00730
3_utr	2434026	2434189	-
cds	2434190	2434353	-
cds	2434435	2434618	-
cds	2434724	2435056	-
cds	2435149	2435286	-
cds	2435356	2435485	-
cds	2435567	2435709	-
5_utr	2435710	2435754	-
> CHR101212004 EUG4#1#00731
cds	2437852	2437859	+
cds	2437990	2437996	+
3_utr	2437997	2438120	+
e_utr	2438208	2438382	+
e_utr	2438488	2438553	+
e_utr	2438706	2438840	+
e_utr	2438932	2439011	+
e_utr	2439085	2439187	+
e_utr	2439275	2439333	+
e_utr	2439417	2439650	+
> CHR101212004 EUG4#1#00732
cds	2438387	2438389	+
cds	2438488	2438553	+
cds	2438706	2438840	+
cds	2438932	2439011	+
cds	2439085	2439187	+
cds	2439275	2439333	+
cds	2439417	2439432	+
3_utr	2439433	2439657	+
> CHR101212004 EUG4#1#00733
cds	2442621	2442857	+
cds	2443293	2443628	+
> CHR101212004 EUG4#1#00734
cds	2446182	2446355	+
cds	2446634	2447101	+
cds	2447198	2447248	+
cds	2447342	2447424	+
cds	2447883	2447940	+
cds	2448952	2449054	+
cds	2449160	2449224	+
cds	2449341	2449496	+
cds	2449651	2449811	+
cds	2449914	2449945	+
cds	2450205	2450368	+
cds	2450484	2450563	+
cds	2450760	2450825	+
cds	2450983	2451272	+
cds	2451565	2451672	+
cds	2452466	2452542	+
cds	2452654	2452725	+
cds	2452804	2452880	+
cds	2453000	2453080	+
cds	2453439	2453541	+
cds	2453695	2453853	+
cds	2453985	2454383	+
> CHR101212004 EUG4#1#00735
5_utr	2455535	2455555	+
cds	2455556	2456017	+
cds	2456111	2456998	+
3_utr	2456999	2457272	+
> CHR101212004 EUG4#1#00736
e_utr	2458270	2458342	+
5_utr	2458988	2459010	+
cds	2459011	2459472	+
cds	2459568	2460455	+
3_utr	2460456	2460787	+
> CHR101212004 EUG4#1#00737
3_utr	2463119	2463346	-
cds	2463347	2464234	-
cds	2464328	2464789	-
5_utr	2464790	2464813	-
> CHR101212004 EUG4#1#00738
3_utr	2465772	2466057	-
cds	2466058	2466291	-
cds	2466637	2466702	-
cds	2466815	2466979	-
5_utr	2466980	2467014	-
> CHR101212004 EUG4#1#00739
cds	2469713	2469721	-
cds	2469777	2470150	-
cds	2470229	2470432	-
cds	2470687	2470885	-
cds	2471043	2471944	-
cds	2472038	2472093	-
cds	2472310	2472515	-
5_utr	2472516	2472592	-
> CHR101212004 EUG4#1#00740
3_utr	2473250	2473519	-
cds	2473520	2473593	-
cds	2473960	2474044	-
cds	2474488	2474907	-
5_utr	2474908	2474924	-
> CHR101212004 EUG4#1#00741
cds	2475505	2475939	+
> CHR101212004 EUG4#1#00742
5_utr	2477155	2477409	+
cds	2477410	2477448	+
cds	2477673	2477776	+
cds	2477963	2478049	+
cds	2478183	2478258	+
cds	2478385	2478459	+
cds	2478976	2479035	+
cds	2479120	2479236	+
cds	2479397	2479491	+
cds	2479587	2479795	+
cds	2480175	2480272	+
cds	2480403	2480506	+
cds	2480594	2480756	+
cds	2480917	2481039	+
cds	2481212	2481294	+
cds	2481577	2481709	+
cds	2481793	2481822	+
cds	2481969	2482039	+
cds	2482208	2482895	+
3_utr	2482896	2483135	+
> CHR101212004 EUG4#1#00743
3_utr	2483236	2483456	-
cds	2483457	2484122	-
cds	2484301	2484561	-
5_utr	2484562	2484564	-
e_utr	2484884	2485013	-
> CHR101212004 EUG4#1#00744
3_utr	2485922	2486198	-
cds	2486199	2486843	-
cds	2487133	2487399	-
5_utr	2487400	2487412	-
e_utr	2487855	2487990	-
> CHR101212004 EUG4#1#00745
cds	2490951	2491154	-
cds	2491247	2491351	-
cds	2491431	2491571	-
cds	2491680	2491965	-
cds	2492259	2492371	-
> CHR101212004 EUG4#1#00746
cds	2495050	2495172	-
cds	2495516	2495599	-
cds	2495691	2495726	-
cds	2495818	2495892	-
cds	2496004	2496057	-
cds	2496227	2496293	-
cds	2496536	2496649	-
cds	2496721	2496822	-
cds	2496927	2497042	-
cds	2497129	2497212	-
cds	2497326	2497430	-
cds	2497559	2497669	-
cds	2497751	2497862	-
cds	2497951	2497970	-
> CHR101212004 EUG4#1#00747
3_utr	2498833	2499084	-
cds	2499085	2500812	-
cds	2501111	2501308	-
5_utr	2501309	2501388	-
> CHR101212004 EUG4#1#00748
3_utr	2501739	2501977	-
cds	2501978	2502501	-
cds	2502575	2502752	-
5_utr	2502753	2502785	-
e_utr	2502868	2503067	-
e_utr	2503157	2503334	-
e_utr	2503468	2503632	-
e_utr	2503716	2503871	-
e_utr	2504015	2504170	-
e_utr	2504306	2505703	-
e_utr	2505904	2506008	-
e_utr	2506569	2506810	-
e_utr	2506891	2507812	-
e_utr	2508106	2508279	-
e_utr	2508673	2508918	-
e_utr	2509034	2509112	-
e_utr	2509236	2510490	-
e_utr	2510778	2511081	-
> CHR101212004 EUG4#1#00749
e_utr	2501739	2502501	-
e_utr	2502575	2502785	-
e_utr	2502868	2503067	-
e_utr	2503157	2503334	-
3_utr	2503468	2503570	-
cds	2503571	2503632	-
cds	2503739	2503871	-
cds	2504015	2504170	-
cds	2504306	2505703	-
cds	2505904	2506008	-
cds	2506569	2506810	-
cds	2506891	2507815	-
cds	2508106	2508279	-
cds	2508673	2508918	-
cds	2509034	2509112	-
cds	2509236	2510485	-
5_utr	2510486	2510490	-
e_utr	2510778	2511081	-
> CHR101212004 EUG4#1#00750
cds	2511785	2511874	-
cds	2512001	2512054	-
cds	2512148	2512315	-
cds	2512429	2512531	-
cds	2512687	2512799	-
cds	2512886	2513149	-
> CHR101212004 EUG4#1#00751
cds	2514371	2516431	-
> CHR101212004 EUG4#1#00752
3_utr	2516988	2517018	-
cds	2517019	2517093	-
cds	2517211	2517264	-
cds	2517348	2517515	-
cds	2517625	2517727	-
cds	2517823	2517929	-
cds	2518151	2518368	-
cds	2518441	2518543	-
> CHR101212004 EUG4#1#00753
5_utr	2524076	2524135	+
cds	2524136	2524945	+
cds	2525046	2525161	+
cds	2525251	2525917	+
3_utr	2525918	2526161	+
> CHR101212004 EUG4#1#00754
3_utr	2527167	2527264	-
cds	2527265	2527913	-
cds	2528052	2528167	-
cds	2528272	2529075	-
5_utr	2529076	2529117	-
> CHR101212004 EUG4#1#00755
e_utr	2535351	2535382	+
5_utr	2535655	2535698	+
cds	2535699	2535791	+
cds	2536393	2536454	+
cds	2536564	2536624	+
cds	2536874	2536953	+
cds	2537036	2537106	+
cds	2537327	2537416	+
cds	2537527	2537627	+
3_utr	2537628	2537926	+
> CHR101212004 EUG4#1#00756
cds	2538675	2538938	+
> CHR101212004 EUG4#1#00757
cds	2539279	2539458	+
> CHR101212004 EUG4#1#00758
3_utr	2539637	2539744	-
cds	2539745	2539756	-
cds	2539849	2540160	-
cds	2540234	2540326	-
cds	2540585	2540682	-
cds	2540878	2540994	-
cds	2541113	2541206	-
cds	2541653	2541718	-
cds	2541793	2541859	-
cds	2542214	2542227	-
5_utr	2542228	2542332	-
> CHR101212004 EUG4#1#00759
3_utr	2542744	2542909	-
cds	2542910	2542978	-
cds	2543094	2543171	-
cds	2543274	2543351	-
cds	2543457	2543513	-
cds	2543592	2543665	-
cds	2543766	2543837	-
cds	2543917	2543986	-
> CHR101212004 EUG4#1#00760
cds	2544883	2544909	-
cds	2544961	2545092	-
cds	2545551	2545578	-
cds	2545717	2545811	-
cds	2545906	2546136	-
cds	2546367	2546483	-
cds	2546560	2546661	-
cds	2546790	2546906	-
cds	2547027	2547812	-
5_utr	2547813	2547943	-
> CHR101212004 EUG4#1#00761
cds	2548816	2549247	-
cds	2549335	2549988	-
cds	2550082	2551098	-
cds	2551183	2551470	-
> CHR101212004 EUG4#1#00762
3_utr	2552035	2552202	-
cds	2552203	2552697	-
cds	2552921	2553583	-
cds	2553678	2554697	-
cds	2554793	2555071	-
5_utr	2555072	2555158	-
> CHR101212004 EUG4#1#00763
cds	2556340	2556804	-
cds	2556904	2557563	-
cds	2557668	2558687	-
cds	2558769	2559071	-
> CHR101212004 EUG4#1#00764
3_utr	2559484	2559668	-
cds	2559669	2560334	-
> CHR101212004 EUG4#1#00765
cds	2561910	2561960	-
cds	2562053	2562145	-
> CHR101212004 EUG4#1#00766
cds	2562938	2563669	-
> CHR101212004 EUG4#1#00767
cds	2564738	2565108	-
cds	2565435	2565561	-
> CHR101212004 EUG4#1#00768
cds	2567649	2567888	+
cds	2568158	2568430	+
cds	2568509	2568688	+
cds	2568785	2569042	+
cds	2569145	2569277	+
cds	2569366	2569456	+
cds	2569553	2569655	+
cds	2570016	2570119	+
cds	2570205	2570298	+
cds	2570470	2570625	+
cds	2570705	2570767	+
cds	2570875	2570940	+
cds	2571262	2571489	+
cds	2571581	2571658	+
cds	2571747	2571866	+
cds	2571995	2572075	+
cds	2572189	2572274	+
cds	2572493	2572574	+
cds	2572663	2573139	+
> CHR101212004 EUG4#1#00769
3_utr	2573949	2574255	-
cds	2574256	2574368	-
cds	2574455	2574590	-
cds	2574684	2574776	-
cds	2574873	2574974	-
cds	2575064	2575197	-
cds	2575279	2575393	-
cds	2575657	2575707	-
> CHR101212004 EUG4#1#00770
cds	2576370	2576714	+
> CHR101212004 EUG4#1#00771
3_utr	2577020	2577115	-
cds	2577116	2577276	-
cds	2577354	2577425	-
cds	2577507	2577573	-
cds	2577861	2577954	-
cds	2578037	2578110	-
cds	2578312	2578474	-
cds	2578862	2579089	-
cds	2579431	2579675	-
cds	2579816	2579945	-
cds	2580334	2580578	-
5_utr	2580579	2580666	-
> CHR101212004 EUG4#1#00772
cds	2581571	2581688	-
cds	2581785	2581960	-
cds	2582084	2582155	-
cds	2582367	2582555	-
cds	2582794	2582862	-
cds	2583121	2583285	-
> CHR101212004 EUG4#1#00773
cds	2583712	2584092	-
cds	2584200	2584439	-
cds	2584577	2584707	-
cds	2584797	2585043	-
> CHR101212004 EUG4#1#00774
3_utr	2586223	2586247	-
cds	2586248	2586516	-
cds	2586610	2586697	-
5_utr	2586698	2586710	-
> CHR101212004 EUG4#1#00775
3_utr	2588877	2588990	-
cds	2588991	2590232	-
> CHR101212004 EUG4#1#00776
cds	2590941	2591099	+
cds	2591314	2591379	+
cds	2591502	2591561	+
cds	2591658	2591753	+
cds	2592179	2592339	+
cds	2592496	2592584	+
cds	2592662	2592879	+
cds	2593250	2593336	+
cds	2593420	2593554	+
cds	2594090	2594212	+
cds	2594323	2594406	+
cds	2594741	2594905	+
cds	2594990	2595199	+
> CHR101212004 EUG4#1#00777
cds	2595484	2595540	+
cds	2595963	2596067	+
cds	2596264	2596382	+
cds	2596472	2596616	+
cds	2596691	2596785	+
cds	2596941	2597046	+
cds	2597129	2597208	+
cds	2597305	2597481	+
cds	2597686	2597770	+
cds	2597916	2597996	+
cds	2598080	2598223	+
cds	2598766	2598861	+
cds	2599007	2599207	+
cds	2599628	2599682	+
cds	2599762	2599904	+
cds	2599994	2600391	+
cds	2600535	2600664	+
cds	2600746	2600841	+
cds	2601020	2601094	+
cds	2601602	2601792	+
cds	2602094	2602274	+
cds	2602355	2602419	+
cds	2602756	2602888	+
cds	2602990	2603091	+
cds	2603177	2603260	+
cds	2603512	2603586	+
cds	2603715	2603774	+
cds	2603846	2604108	+
cds	2604183	2604231	+
cds	2604530	2604690	+
cds	2605175	2605226	+
> CHR101212004 EUG4#1#00778
e_utr	2606266	2606565	-
3_utr	2606680	2606844	-
cds	2606845	2606882	-
cds	2606974	2607334	-
5_utr	2607335	2607504	-
> CHR101212004 EUG4#1#00779
cds	2607500	2607682	+
> CHR101212004 EUG4#1#00780
cds	2608405	2609601	+
> CHR101212004 EUG4#1#00781
cds	2615031	2615423	+
cds	2615515	2615852	+
cds	2616032	2616545	+
cds	2616696	2616809	+
cds	2617754	2618365	+
> CHR101212004 EUG4#1#00782
e_utr	2618683	2619036	+
5_utr	2619112	2619130	+
cds	2619131	2619289	+
cds	2619403	2619533	+
cds	2619688	2619952	+
cds	2620024	2620335	+
3_utr	2620336	2620408	+
> CHR101212004 EUG4#1#00783
3_utr	2620338	2620496	-
cds	2620497	2621474	-
> CHR101212004 EUG4#1#00784
3_utr	2622017	2622109	-
cds	2622110	2622197	-
cds	2622289	2622431	-
cds	2623225	2623446	-
cds	2623668	2623939	-
cds	2624045	2624093	-
cds	2624253	2624330	-
cds	2624662	2624721	-
cds	2624882	2624920	-
cds	2625600	2625809	-
cds	2626187	2626269	-
cds	2626771	2626865	-
cds	2627342	2627448	-
5_utr	2627449	2627504	-
e_utr	2627728	2627761	-
> CHR101212004 EUG4#1#00785
cds	2631305	2631429	+
cds	2631527	2631767	+
cds	2631818	2631823	+
> CHR101212004 EUG4#1#00786
cds	2632001	2632084	+
cds	2632268	2632666	+
> CHR101212004 EUG4#1#00787
3_utr	2632847	2632966	-
cds	2632967	2633183	-
cds	2633409	2633896	-
cds	2633992	2634148	-
cds	2634285	2634416	-
cds	2634520	2635108	-
cds	2635206	2635246	-
cds	2635457	2635602	-
5_utr	2635603	2635619	-
e_utr	2635784	2635839	-
> CHR101212004 EUG4#1#00788
5_utr	2636180	2636227	+
cds	2636228	2636232	+
cds	2636645	2636864	+
cds	2637028	2637045	+
> CHR101212004 EUG4#1#00789
5_utr	2638251	2638351	+
cds	2638352	2638510	+
cds	2638591	2638631	+
cds	2638719	2638768	+
cds	2638904	2639048	+
cds	2639250	2639306	+
cds	2639458	2639572	+
cds	2639763	2640242	+
cds	2640308	2640364	+
3_utr	2640365	2640538	+
> CHR101212004 EUG4#1#00790
3_utr	2640896	2641000	-
cds	2641001	2641271	-
cds	2641489	2641561	-
cds	2641658	2641736	-
5_utr	2641737	2641743	-
> CHR101212004 EUG4#1#00791
cds	2642217	2642307	+
cds	2642417	2642454	+
3_utr	2642455	2642596	+
e_utr	2642987	2643131	+
> CHR101212004 EUG4#1#00792
3_utr	2643327	2643344	-
cds	2643345	2645285	-
cds	2645375	2645463	-
cds	2645536	2645625	-
cds	2645708	2646002	-
5_utr	2646003	2646032	-
> CHR101212004 EUG4#1#00793
cds	2646304	2646530	+
cds	2646698	2646799	+
cds	2646888	2646974	+
cds	2647480	2647573	+
cds	2647678	2647734	+
cds	2647818	2647897	+
cds	2647981	2649103	+
> CHR101212004 EUG4#1#00794
cds	2649956	2650424	+
cds	2650964	2651024	+
cds	2651139	2651217	+
cds	2651329	2651408	+
cds	2651492	2651586	+
cds	2651686	2651785	+
cds	2651863	2651932	+
cds	2652480	2652581	+
cds	2652658	2652739	+
cds	2652963	2653142	+
cds	2653456	2653723	+
cds	2653816	2654053	+
cds	2654204	2654374	+
cds	2654713	2654951	+
cds	2655042	2655321	+
cds	2655390	2655589	+
cds	2655669	2655744	+
cds	2656016	2656151	+
cds	2656246	2656385	+
cds	2656475	2656561	+
> CHR101212004 EUG4#1#00795
cds	2658797	2659007	+
cds	2659130	2659270	+
cds	2659404	2659676	+
cds	2659771	2659892	+
cds	2659980	2660123	+
cds	2660436	2661026	+
> CHR101212004 EUG4#1#00796
cds	2663024	2663225	+
cds	2663367	2663507	+
cds	2663681	2663953	+
cds	2664155	2664276	+
cds	2664392	2664535	+
cds	2664717	2665340	+
> CHR101212004 EUG4#1#00797
3_utr	2667855	2668004	-
cds	2668005	2668016	-
cds	2668132	2668164	-
cds	2668285	2668371	-
cds	2668465	2668602	-
> CHR101212004 EUG4#1#00798
cds	2669203	2669280	-
cds	2669371	2669457	-
cds	2669645	2669692	-
cds	2669819	2669875	-
cds	2670156	2670252	-
cds	2670604	2670796	-
cds	2671286	2671393	-
cds	2671686	2671797	-
5_utr	2671798	2671822	-
> CHR101212004 EUG4#1#00799
5_utr	2672460	2672523	+
cds	2672524	2672767	+
cds	2672918	2673504	+
cds	2674164	2674466	+
3_utr	2674467	2674609	+
> CHR101212004 EUG4#1#00800
e_utr	2675842	2676098	+
5_utr	2678317	2678422	+
cds	2678423	2678438	+
cds	2678552	2678602	+
cds	2678679	2678740	+
3_utr	2678741	2678757	+
e_utr	2679278	2679623	+
> CHR101212004 EUG4#1#00801
3_utr	2682130	2682264	-
cds	2682265	2682667	-
cds	2682872	2683039	-
cds	2683302	2683577	-
cds	2683655	2683980	-
5_utr	2683981	2684091	-
> CHR101212004 EUG4#1#00802
3_utr	2685661	2685982	-
cds	2685983	2686153	-
cds	2686676	2686834	-
cds	2686939	2687038	-
cds	2687118	2687181	-
cds	2687337	2687370	-
cds	2687452	2687597	-
cds	2687707	2687893	-
cds	2687969	2688262	-
cds	2688353	2688550	-
5_utr	2688551	2688592	-
> CHR101212004 EUG4#1#00803
5_utr	2689057	2689112	+
cds	2689113	2689305	+
cds	2689391	2689884	+
3_utr	2689885	2690047	+
> CHR101212004 EUG4#1#00804
3_utr	2691204	2691548	-
cds	2691549	2691869	-
cds	2691960	2692131	-
cds	2692359	2692472	-
cds	2692700	2692833	-
cds	2692915	2693412	-
5_utr	2693413	2693439	-
e_utr	2694060	2694374	-
> CHR101212004 EUG4#1#00805
5_utr	2696481	2696540	+
cds	2696541	2696813	+
cds	2697018	2697200	+
3_utr	2697201	2697370	+
e_utr	2697456	2697772	+
e_utr	2697875	2697998	+
e_utr	2698114	2698206	+
e_utr	2698630	2698725	+
e_utr	2698974	2699117	+
e_utr	2699197	2699403	+
e_utr	2699470	2699625	+
e_utr	2699816	2699923	+
e_utr	2700024	2700158	+
e_utr	2700258	2700416	+
e_utr	2700521	2700641	+
e_utr	2700737	2700960	+
> CHR101212004 EUG4#1#00806
e_utr	2696483	2696813	+
e_utr	2697018	2697196	+
e_utr	2697286	2697370	+
e_utr	2697456	2697772	+
5_utr	2697875	2697887	+
cds	2697888	2697998	+
cds	2698114	2698206	+
cds	2698630	2698725	+
cds	2698974	2699117	+
cds	2699197	2699403	+
cds	2699470	2699625	+
cds	2699816	2699923	+
cds	2700024	2700158	+
cds	2700258	2700416	+
cds	2700521	2700641	+
cds	2700737	2700822	+
3_utr	2700823	2700960	+
> CHR101212004 EUG4#1#00807
5_utr	2702268	2702357	+
cds	2702358	2702398	+
cds	2702584	2702684	+
cds	2702810	2702955	+
3_utr	2702956	2702986	+
> CHR101212004 EUG4#1#00808
5_utr	2703342	2703463	+
cds	2703464	2703542	+
cds	2704083	2704264	+
cds	2704498	2705094	+
cds	2705540	2705770	+
cds	2705882	2706022	+
cds	2706109	2706309	+
cds	2706412	2706699	+
3_utr	2706700	2706833	+
> CHR101212004 EUG4#1#00809
cds	2708167	2708286	+
cds	2708391	2708785	+
cds	2708877	2709390	+
3_utr	2709391	2709534	+
> CHR101212004 EUG4#1#00810
3_utr	2709638	2709780	-
cds	2709781	2710713	-
> CHR101212004 EUG4#1#00811
cds	2712618	2712620	+
cds	2712918	2712971	+
> CHR101212004 EUG4#1#00812
e_utr	2712930	2713298	+
e_utr	2713550	2713726	+
5_utr	2713812	2713880	+
cds	2713881	2713976	+
cds	2714067	2714315	+
3_utr	2714316	2714731	+
> CHR101212004 EUG4#1#00813
3_utr	2715248	2715298	-
cds	2715299	2715360	-
cds	2715946	2716012	-
cds	2716193	2716354	-
5_utr	2716355	2716407	-
> CHR101212004 EUG4#1#00814
cds	2718862	2721951	+
> CHR101212004 EUG4#1#00815
cds	2724565	2724879	+
cds	2724964	2725026	+
cds	2725125	2725220	+
cds	2725303	2725395	+
cds	2725506	2725696	+
cds	2725781	2726024	+
cds	2726536	2726649	+
cds	2726953	2727036	+
cds	2727451	2727804	+
cds	2728253	2728566	+
cds	2728662	2728752	+
cds	2728858	2729067	+
cds	2729219	2729338	+
cds	2729478	2729644	+
cds	2730005	2730146	+
cds	2730405	2730554	+
cds	2730639	2730682	+
cds	2730755	2731082	+
cds	2731226	2731355	+
cds	2731766	2731821	+
cds	2731936	2732162	+
cds	2732243	2732567	+
> CHR101212004 EUG4#1#00816
cds	2733791	2734936	-
> CHR101212004 EUG4#1#00817
e_utr	2736885	2737344	+
5_utr	2737541	2737556	+
cds	2737557	2737868	+
cds	2737961	2738032	+
cds	2738164	2738241	+
cds	2738328	2738855	+
cds	2738952	2739224	+
3_utr	2739225	2739400	+
> CHR101212004 EUG4#1#00818
cds	2739625	2739750	+
cds	2740061	2740429	+
cds	2740831	2742129	+
> CHR101212004 EUG4#1#00819
3_utr	2743797	2743950	-
cds	2743951	2743989	-
cds	2744075	2744141	-
cds	2744240	2744340	-
cds	2744478	2744536	-
cds	2744617	2744821	-
cds	2744906	2744956	-
cds	2745036	2745147	-
cds	2745246	2745688	-
5_utr	2745689	2745705	-
e_utr	2746407	2746480	-
e_utr	2747893	2747966	-
> CHR101212004 EUG4#1#00820
cds	2748994	2748999	-
cds	2749194	2749265	-
cds	2749485	2749580	-
cds	2749679	2749804	-
cds	2750022	2750079	-
cds	2750173	2750228	-
cds	2750318	2750395	-
cds	2750492	2750596	-
cds	2750682	2750781	-
cds	2751082	2751212	-
5_utr	2751213	2751281	-
> CHR101212004 EUG4#1#00821
5_utr	2752159	2752208	+
cds	2752209	2753013	+
cds	2753186	2753235	+
3_utr	2753236	2753708	+
> CHR101212004 EUG4#1#00822
3_utr	2757044	2757118	-
cds	2757119	2757496	-
5_utr	2757497	2759680	-
> CHR101212004 EUG4#1#00823
cds	2758317	2758412	-
cds	2758534	2758911	-
cds	2758991	2759068	-
cds	2759162	2759260	-
> CHR101212004 EUG4#1#00824
cds	2759570	2759797	+
> CHR101212004 EUG4#1#00825
3_utr	2760391	2760421	-
cds	2760422	2760874	-
> CHR101212004 EUG4#1#00826
5_utr	2762609	2762822	+
cds	2762823	2762921	+
cds	2763301	2763362	+
cds	2764239	2764318	+
cds	2764413	2764474	+
cds	2765059	2765454	+
cds	2765579	2766178	+
cds	2766512	2766646	+
cds	2766729	2766824	+
cds	2766948	2767034	+
cds	2767615	2767750	+
cds	2768063	2768096	+
cds	2768336	2768390	+
3_utr	2768391	2768621	+
> CHR101212004 EUG4#1#00827
3_utr	2769818	2769887	-
cds	2769888	2770927	-
cds	2771030	2771351	-
5_utr	2771352	2771480	-
> CHR101212004 EUG4#1#00828
5_utr	2771713	2771722	+
cds	2771723	2771958	+
cds	2772047	2772220	+
cds	2772447	2772609	+
cds	2772700	2772898	+
cds	2773201	2773253	+
3_utr	2773254	2773462	+
> CHR101212004 EUG4#1#00829
5_utr	2774033	2774091	+
cds	2774092	2774502	+
cds	2774854	2775276	+
cds	2775522	2775625	+
cds	2775711	2776804	+
cds	2777043	2777083	+
cds	2777600	2777668	+
cds	2777809	2777909	+
cds	2778001	2778079	+
cds	2778171	2778269	+
cds	2778365	2778433	+
cds	2778558	2778607	+
cds	2778740	2778916	+
cds	2778996	2779080	+
3_utr	2779081	2779300	+
> CHR101212004 EUG4#1#00830
cds	2779499	2779561	+
cds	2780136	2780264	+
cds	2780358	2780501	+
cds	2780584	2780729	+
cds	2780825	2780981	+
cds	2781075	2781133	+
cds	2781217	2781376	+
cds	2781449	2781598	+
cds	2781700	2781836	+
cds	2781911	2782061	+
> CHR101212004 EUG4#1#00831
cds	2783295	2783432	+
cds	2783568	2783677	+
cds	2783770	2783830	+
cds	2783951	2784128	+
cds	2784243	2784448	+
cds	2784537	2784656	+
cds	2784953	2785051	+
cds	2785131	2785352	+
cds	2785467	2785606	+
cds	2785712	2785823	+
cds	2785920	2785967	+
cds	2786060	2786314	+
cds	2786472	2786558	+
cds	2786662	2786868	+
cds	2786956	2787099	+
cds	2787665	2787721	+
cds	2787870	2787950	+
cds	2788048	2788170	+
> CHR101212004 EUG4#1#00832
5_utr	2801070	2801285	+
cds	2801286	2801398	+
cds	2801985	2802129	+
cds	2802391	2802620	+
cds	2802827	2802884	+
cds	2803020	2803097	+
cds	2803244	2803332	+
cds	2803540	2803621	+
cds	2803879	2804067	+
cds	2804255	2804395	+
3_utr	2804396	2804505	+
> CHR101212004 EUG4#1#00833
5_utr	2805374	2805525	+
cds	2805526	2806467	+
cds	2806761	2807060	+
cds	2807314	2807405	+
cds	2807545	2808412	+
3_utr	2808413	2808624	+
> CHR101212004 EUG4#1#00834
5_utr	2808886	2808935	+
cds	2808936	2809565	+
> CHR101212004 EUG4#1#00835
3_utr	2809755	2809867	-
cds	2809868	2809885	-
cds	2809976	2810188	-
cds	2810913	2811029	-
cds	2811118	2811129	-
5_utr	2811130	2811194	-
> CHR101212004 EUG4#1#00836
cds	2811992	2812481	+
cds	2812567	2812649	+
> CHR101212004 EUG4#1#00837
e_utr	2813066	2813425	-
3_utr	2813555	2813580	-
cds	2813581	2814761	-
cds	2814921	2817081	-
5_utr	2817082	2817161	-
e_utr	2817427	2817642	-
> CHR101212004 EUG4#1#00838
3_utr	2819068	2819281	-
cds	2819282	2819861	-
cds	2819973	2820102	-
cds	2820200	2820332	-
5_utr	2820333	2820351	-
> CHR101212004 EUG4#1#00839
cds	2821813	2821926	-
cds	2822020	2822097	-
cds	2822174	2822644	-
cds	2822836	2823015	-
cds	2823108	2823223	-
cds	2823619	2823700	-
cds	2823872	2823900	-
cds	2824367	2824479	-
cds	2824670	2824704	-
> CHR101212004 EUG4#1#00840
e_utr	2827089	2827194	+
5_utr	2827683	2827702	+
cds	2827703	2827778	+
cds	2827875	2827976	+
cds	2828109	2828204	+
cds	2828383	2828414	+
cds	2828509	2828584	+
cds	2828756	2828809	+
cds	2829034	2829056	+
3_utr	2829057	2829256	+
> CHR101212004 EUG4#1#00841
cds	2829582	2829707	-
cds	2829794	2829913	-
cds	2830007	2830144	-
cds	2830208	2830281	-
cds	2830376	2830415	-
cds	2830772	2830909	-
cds	2830999	2831091	-
cds	2831472	2831623	-
cds	2831698	2831767	-
cds	2831983	2832150	-
cds	2832276	2832380	-
cds	2832724	2832774	-
cds	2832904	2832978	-
cds	2833148	2833402	-
cds	2833495	2833629	-
cds	2834154	2834264	-
cds	2834342	2834399	-
cds	2834492	2834547	-
cds	2834642	2834797	-
cds	2834930	2834995	-
cds	2835375	2835457	-
cds	2835742	2835838	-
cds	2835951	2836061	-
cds	2836161	2836293	-
cds	2836599	2836660	-
cds	2836726	2836779	-
cds	2836864	2837070	-
cds	2837251	2837313	-
cds	2837389	2837613	-
cds	2837740	2837868	-
cds	2838037	2838372	-
> CHR101212004 EUG4#1#00842
e_utr	2839147	2839307	+
5_utr	2839843	2839857	+
cds	2839858	2839974	+
cds	2840506	2840958	+
3_utr	2840959	2840979	+
> CHR101212004 EUG4#1#00843
cds	2842156	2842320	+
cds	2843008	2843055	+
cds	2843182	2843330	+
cds	2843415	2843616	+
cds	2843749	2843928	+
cds	2844023	2844157	+
cds	2844238	2844299	+
cds	2844380	2844476	+
cds	2844559	2844673	+
cds	2844756	2844832	+
cds	2845072	2845209	+
cds	2845363	2845527	+
cds	2845642	2845755	+
cds	2845845	2845941	+
cds	2846035	2846141	+
> CHR101212004 EUG4#1#00844
3_utr	2846958	2847146	-
cds	2847147	2847368	-
cds	2847473	2847679	-
5_utr	2847680	2847784	-
> CHR101212004 EUG4#1#00845
5_utr	2848351	2848376	+
cds	2848377	2848508	+
cds	2848740	2848802	+
cds	2848914	2849003	+
cds	2849076	2849090	+
> CHR101212004 EUG4#1#00846
cds	2850495	2850564	+
cds	2850818	2850880	+
cds	2851440	2851474	+
> CHR101212004 EUG4#1#00847
e_utr	2852457	2852606	+
e_utr	2852719	2852781	+
e_utr	2852909	2852998	+
e_utr	2853113	2853172	+
e_utr	2853274	2853339	+
e_utr	2853439	2853504	+
e_utr	2853607	2853682	+
e_utr	2853782	2853846	+
e_utr	2853949	2854041	+
e_utr	2854146	2854226	+
5_utr	2854318	2854351	+
cds	2854352	2854421	+
cds	2854526	2854569	+
cds	2854661	2854723	+
cds	2854815	2854880	+
> CHR101212004 EUG4#1#00848
cds	2856230	2856252	+
cds	2856424	2856486	+
cds	2856609	2856681	+
cds	2856779	2856847	+
cds	2856944	2857009	+
cds	2857090	2857172	+
cds	2857304	2857355	+
cds	2857434	2857505	+
cds	2857782	2857849	+
cds	2857939	2857987	+
cds	2858079	2858163	+
cds	2858506	2858557	+
cds	2858656	2858707	+
cds	2858998	2859060	+
cds	2859196	2859849	+
cds	2859956	2860819	+
> CHR101212004 EUG4#1#00849
5_utr	2867269	2867448	+
cds	2867449	2867595	+
cds	2867686	2867748	+
cds	2867846	2867935	+
cds	2868014	2868139	+
cds	2868234	2868299	+
cds	2868719	2868811	+
cds	2868907	2868987	+
cds	2869081	2869165	+
cds	2869254	2869297	+
cds	2869381	2869443	+
cds	2869539	2869598	+
cds	2869717	2869762	+
cds	2869863	2869921	+
3_utr	2869922	2869922	+
e_utr	2870017	2870131	+
e_utr	2870239	2870500	+
> CHR101212004 EUG4#1#00850
5_utr	2873493	2873606	+
cds	2873607	2873831	+
cds	2873961	2874023	+
cds	2874099	2874188	+
cds	2874495	2874560	+
cds	2874651	2874716	+
cds	2874819	2874894	+
cds	2874999	2875063	+
cds	2875213	2875305	+
cds	2875418	2875498	+
cds	2875638	2875722	+
cds	2875827	2875885	+
> CHR101212004 EUG4#1#00851
5_utr	2877627	2877696	+
cds	2877697	2878153	+
cds	2878719	2879107	+
3_utr	2879108	2879165	+
> CHR101212004 EUG4#1#00852
5_utr	2879769	2880093	+
cds	2880094	2880576	+
cds	2881116	2881880	+
3_utr	2881881	2882186	+
> CHR101212004 EUG4#1#00853
5_utr	2882534	2883146	+
cds	2883147	2883842	+
> CHR101212004 EUG4#1#00854
5_utr	2884428	2884457	+
cds	2884458	2884570	+
cds	2884652	2884804	+
cds	2884937	2885061	+
cds	2885153	2885278	+
cds	2885354	2885536	+
cds	2885617	2885773	+
cds	2885843	2886011	+
cds	2886102	2886236	+
cds	2886317	2886433	+
3_utr	2886434	2886623	+
> CHR101212004 EUG4#1#00855
5_utr	2887288	2887331	+
cds	2887332	2887637	+
> CHR101212004 EUG4#1#00856
cds	2888873	2889503	+
cds	2889641	2890107	+
cds	2890271	2890756	+
> CHR101212004 EUG4#1#00857
5_utr	2891040	2891113	+
cds	2891114	2891410	+
cds	2891665	2891730	+
cds	2891831	2891941	+
cds	2892185	2892262	+
cds	2892403	2892485	+
cds	2892627	2892708	+
cds	2892790	2892890	+
cds	2893002	2893041	+
cds	2893126	2893185	+
cds	2893270	2893319	+
cds	2893418	2893637	+
cds	2893754	2893924	+
cds	2894018	2894370	+
cds	2894633	2894703	+
cds	2894896	2894990	+
3_utr	2894991	2895184	+
> CHR101212004 EUG4#1#00858
cds	2895262	2895996	-
cds	2896149	2896376	-
cds	2896544	2897188	-
cds	2897269	2897473	-
cds	2897560	2897729	-
cds	2897843	2898073	-
cds	2898184	2898232	-
cds	2898308	2898366	-
cds	2898451	2898675	-
cds	2898765	2898921	-
cds	2899142	2899290	-
> CHR101212004 EUG4#1#00859
3_utr	2899918	2900151	-
cds	2900152	2900246	-
cds	2900351	2900468	-
cds	2900661	2900730	-
cds	2900818	2900881	-
cds	2901269	2901442	-
cds	2901731	2901875	-
cds	2902040	2902174	-
cds	2902655	2902714	-
cds	2902842	2902964	-
cds	2903246	2903422	-
cds	2903856	2903943	-
cds	2904091	2904192	-
cds	2904357	2904391	-
5_utr	2904392	2904818	-
> CHR101212004 EUG4#1#00860
cds	2908614	2909033	-
> CHR101212004 EUG4#1#00861
cds	2911765	2911803	+
cds	2912329	2913090	+
cds	2913168	2915177	+
3_utr	2915178	2915390	+
> CHR101212004 EUG4#1#00862
5_utr	2918034	2918180	+
cds	2918181	2918759	+
cds	2918837	2920861	+
3_utr	2920862	2920892	+
> CHR101212004 EUG4#1#00863
cds	2921238	2921340	-
cds	2921442	2921512	-
cds	2921613	2921732	-
cds	2921821	2921906	-
cds	2921996	2922065	-
cds	2922158	2922529	-
cds	2922667	2922996	-
cds	2923075	2923720	-
cds	2923829	2923883	-
cds	2923976	2924108	-
cds	2924212	2924311	-
cds	2924409	2924551	-
cds	2924652	2925215	-
> CHR101212004 EUG4#1#00864
5_utr	2927706	2927769	+
cds	2927770	2928744	+
> CHR101212004 EUG4#1#00865
3_utr	2929220	2929260	-
cds	2929261	2929756	-
cds	2929846	2930083	-
cds	2930179	2930901	-
cds	2931071	2931282	-
cds	2931378	2931658	-
5_utr	2931659	2931672	-
e_utr	2931734	2931843	-
> CHR101212004 EUG4#1#00866
5_utr	2932740	2932882	+
cds	2932883	2933129	+
cds	2933286	2933445	+
cds	2933560	2933608	+
cds	2933698	2933811	+
cds	2933954	2934391	+
cds	2934551	2934937	+
cds	2935063	2935158	+
cds	2935270	2935385	+
cds	2935469	2935571	+
cds	2935646	2935719	+
cds	2935799	2936298	+
cds	2936388	2936497	+
3_utr	2936498	2936588	+
> CHR101212004 EUG4#1#00867
cds	2937275	2937443	-
cds	2937521	2937639	-
cds	2937736	2937927	-
cds	2938080	2938217	-
cds	2938336	2938443	-
cds	2938683	2938799	-
cds	2939144	2939260	-
5_utr	2939261	2939316	-
> CHR101212004 EUG4#1#00868
3_utr	2939672	2939732	-
cds	2939733	2939861	-
cds	2940071	2940154	-
cds	2940367	2940450	-
cds	2940525	2940578	-
cds	2940799	2940872	-
cds	2940960	2941056	-
cds	2941215	2941274	-
cds	2941353	2941475	-
cds	2941549	2941650	-
cds	2941911	2942219	-
5_utr	2942220	2942256	-
> CHR101212004 EUG4#1#00869
e_utr	2942641	2942903	-
3_utr	2943171	2943529	-
cds	2943530	2943566	-
cds	2944171	2944248	-
cds	2944346	2944458	-
cds	2944532	2944588	-
cds	2944732	2944781	-
cds	2944905	2944962	-
cds	2945070	2945116	-
cds	2945202	2945304	-
cds	2945384	2945458	-
cds	2945545	2945610	-
cds	2945734	2945820	-
5_utr	2945821	2945933	-
> CHR101212004 EUG4#1#00870
e_utr	2946283	2946394	+
5_utr	2946548	2946600	+
cds	2946601	2946611	+
cds	2947212	2947293	+
cds	2947390	2947457	+
cds	2947559	2947656	+
cds	2948176	2948312	+
cds	2948395	2948462	+
cds	2948712	2948775	+
cds	2948893	2948910	+
3_utr	2948911	2949138	+
> CHR101212004 EUG4#1#00871
3_utr	2949678	2949832	-
cds	2949833	2950334	-
cds	2950409	2950527	-
cds	2950596	2950844	-
5_utr	2950845	2950991	-
> CHR101212004 EUG4#1#00872
cds	2951667	2952398	-
> CHR101212004 EUG4#1#00873
3_utr	2952814	2953200	-
cds	2953201	2953420	-
cds	2953532	2953764	-
cds	2953848	2953973	-
cds	2954057	2954164	-
cds	2954292	2954509	-
cds	2954602	2954773	-
cds	2954852	2955061	-
5_utr	2955062	2955096	-
e_utr	2955486	2955669	-
> CHR101212004 EUG4#1#00874
cds	2956591	2956726	-
cds	2956808	2957271	-
cds	2957373	2957573	-
cds	2957669	2957832	-
cds	2957971	2958224	-
cds	2958486	2958642	-
cds	2958848	2958923	-
cds	2959018	2959124	-
cds	2959305	2959481	-
cds	2959594	2959689	-
cds	2959829	2959910	-
cds	2960016	2960180	-
cds	2960312	2960404	-
cds	2960513	2960581	-
cds	2960668	2960739	-
cds	2960823	2961071	-
cds	2961208	2961351	-
cds	2961594	2961793	-
cds	2962083	2962209	-
> CHR101212004 EUG4#1#00875
cds	2964154	2964570	+
cds	2965386	2965517	+
cds	2965623	2965943	+
> CHR101212004 EUG4#1#00876
cds	2966265	2967719	-
> CHR101212004 EUG4#1#00877
cds	2969553	2969657	-
cds	2969765	2969806	-
cds	2970365	2971029	-
cds	2971096	2971459	-
> CHR101212004 EUG4#1#00878
3_utr	2971615	2971723	-
cds	2971724	2972134	-
> CHR101212004 EUG4#1#00879
3_utr	2973020	2973218	-
cds	2973219	2973230	-
cds	2973328	2973444	-
cds	2973529	2973558	-
cds	2973720	2973767	-
cds	2973861	2973956	-
cds	2974042	2974109	-
cds	2974617	2974674	-
cds	2974757	2974843	-
cds	2974930	2975034	-
cds	2975208	2975466	-
cds	2975564	2975756	-
cds	2975851	2975958	-
cds	2976564	2976657	-
5_utr	2976658	2976731	-
> CHR101212004 EUG4#1#00880
cds	2977954	2979342	-
> CHR101212004 EUG4#1#00881
3_utr	2979520	2979638	-
cds	2979639	2979725	-
cds	2979879	2979944	-
cds	2980024	2980082	-
cds	2980213	2980300	-
cds	2980607	2980780	-
cds	2980853	2981014	-
cds	2981260	2981400	-
cds	2981543	2981624	-
cds	2981780	2981989	-
cds	2982092	2982163	-
cds	2982378	2982565	-
5_utr	2982566	2982626	-
> CHR101212004 EUG4#1#00882
5_utr	2984883	2984951	+
cds	2984952	2985914	+
> CHR101212004 EUG4#1#00883
3_utr	2986940	2986949	-
cds	2986950	2987369	-
> CHR101212004 EUG4#1#00884
5_utr	2989379	2989510	+
cds	2989511	2990134	+
> CHR101212004 EUG4#1#00885
cds	2993406	2993822	+
> CHR101212004 EUG4#1#00886
5_utr	2994410	2994507	+
cds	2994508	2994738	+
cds	2995149	2995245	+
cds	2995347	2995438	+
cds	2995539	2995670	+
cds	2995895	2996080	+
cds	2996229	2996392	+
cds	2996640	2996718	+
cds	2996803	2996931	+
cds	2997204	2997331	+
cds	2997457	2997835	+
3_utr	2997836	2998120	+
> CHR101212004 EUG4#1#00887
3_utr	2998160	2998210	-
cds	2998211	2998917	-
cds	2999030	2999129	-
cds	2999206	2999338	-
cds	2999428	2999510	-
cds	2999589	2999670	-
cds	2999757	2999980	-
cds	3000046	3000135	-
cds	3000558	3000719	-
cds	3001064	3001255	-
5_utr	3001256	3001296	-
> CHR101212004 EUG4#1#00888
3_utr	3001653	3001683	-
cds	3001684	3001842	-
cds	3001928	3002104	-
cds	3002194	3002323	-
cds	3002643	3002829	-
cds	3002924	3003062	-
cds	3003262	3003308	-
cds	3003510	3003717	-
5_utr	3003718	3003792	-
> CHR101212004 EUG4#1#00889
e_utr	3003928	3004030	+
5_utr	3004363	3004375	+
cds	3004376	3004437	+
cds	3004495	3004780	+
cds	3004870	3004962	+
cds	3005075	3005281	+
cds	3005777	3005880	+
cds	3005995	3006061	+
cds	3006143	3006250	+
cds	3006488	3006496	+
> CHR101212004 EUG4#1#00890
5_utr	3009057	3009110	+
cds	3009111	3009650	+
3_utr	3009651	3009824	+
> CHR101212004 EUG4#1#00891
3_utr	3009943	3010271	-
cds	3010272	3010286	-
cds	3010432	3010887	-
cds	3011020	3011496	-
cds	3011625	3012230	-
5_utr	3012231	3012354	-
> CHR101212004 EUG4#1#00892
5_utr	3015293	3015474	+
cds	3015475	3015576	+
cds	3016037	3016171	+
cds	3016250	3016336	+
cds	3016460	3016550	+
cds	3016662	3016716	+
cds	3016818	3016878	+
cds	3017047	3017268	+
cds	3017410	3017526	+
cds	3017679	3017768	+
cds	3017861	3018037	+
3_utr	3018038	3018237	+
> CHR101212004 EUG4#1#00893
5_utr	3019821	3019889	+
cds	3019890	3020195	+
cds	3020286	3020609	+
cds	3020763	3020914	+
cds	3020994	3021216	+
3_utr	3021217	3021443	+
> CHR101212004 EUG4#1#00894
cds	3021804	3022370	+
> CHR101212004 EUG4#1#00895
5_utr	3024874	3024896	+
cds	3024897	3025427	+
> CHR101212004 EUG4#1#00896
3_utr	3026141	3026352	-
cds	3026353	3026554	-
cds	3026650	3026801	-
cds	3026889	3027047	-
cds	3027161	3027413	-
cds	3027500	3027616	-
cds	3027693	3027755	-
cds	3029146	3029324	-
5_utr	3029325	3029551	-
> CHR101212004 EUG4#1#00897
5_utr	3031205	3031265	+
cds	3031266	3031521	+
cds	3032119	3032310	+
cds	3032389	3032555	+
cds	3032668	3032932	+
cds	3033185	3033417	+
3_utr	3033418	3033541	+
> CHR101212004 EUG4#1#00898
cds	3033678	3034195	-
cds	3034278	3034436	-
cds	3034521	3034651	-
cds	3034727	3034860	-
> CHR101212004 EUG4#1#00899
cds	3035445	3037562	+
> CHR101212004 EUG4#1#00900
3_utr	3038464	3038641	-
cds	3038642	3038879	-
cds	3039249	3039451	-
cds	3039552	3039672	-
cds	3039792	3039826	-
cds	3039926	3040034	-
cds	3040115	3040320	-
cds	3040452	3040566	-
cds	3040651	3040745	-
cds	3040843	3041090	-
cds	3041177	3041381	-
cds	3041616	3041717	-
5_utr	3041718	3041806	-
> CHR101212004 EUG4#1#00901
5_utr	3042106	3042136	+
cds	3042137	3042235	+
cds	3042492	3042668	+
cds	3042745	3042906	+
cds	3043018	3043098	+
cds	3043369	3043420	+
cds	3043518	3043632	+
cds	3043724	3043805	+
cds	3043925	3044020	+
cds	3044220	3044321	+
cds	3044381	3044530	+
cds	3044650	3044766	+
cds	3044906	3044980	+
3_utr	3044981	3045273	+
> CHR101212004 EUG4#1#00902
cds	3045515	3045601	-
cds	3045686	3045898	-
cds	3045974	3046103	-
cds	3046187	3046357	-
cds	3046438	3046560	-
cds	3046636	3046740	-
cds	3046824	3047395	-
> CHR101212004 EUG4#1#00903
5_utr	3049031	3049067	+
cds	3049068	3049080	+
cds	3049172	3049286	+
cds	3049386	3049466	+
cds	3049680	3049767	+
cds	3049959	3050515	+
cds	3050694	3050817	+
cds	3051145	3051254	+
cds	3051373	3051481	+
cds	3051584	3051676	+
cds	3051772	3051833	+
cds	3051917	3052047	+
cds	3052309	3052343	+
3_utr	3052344	3052361	+
e_utr	3052580	3052646	+
e_utr	3052735	3053114	+
> CHR101212004 EUG4#1#00904
cds	3053903	3054544	+
> CHR101212004 EUG4#1#00905
cds	3055393	3055560	-
cds	3055638	3055739	-
cds	3055826	3056287	-
cds	3056554	3056661	-
cds	3056763	3056933	-
> CHR101212004 EUG4#1#00906
5_utr	3058519	3058537	+
cds	3058538	3058655	+
cds	3059302	3059471	+
cds	3059809	3060000	+
cds	3060084	3060433	+
cds	3060525	3060663	+
> CHR101212004 EUG4#1#00907
5_utr	3064129	3064173	+
cds	3064174	3064291	+
cds	3064707	3064876	+
cds	3064958	3065149	+
cds	3065228	3065577	+
cds	3065679	3065817	+
3_utr	3065818	3065935	+
> CHR101212004 EUG4#1#00908
5_utr	3066758	3067326	+
cds	3067327	3067515	+
cds	3067619	3067810	+
cds	3067893	3068242	+
cds	3068342	3068486	+
3_utr	3068487	3068573	+
> CHR101212004 EUG4#1#00909
5_utr	3069387	3069397	+
cds	3069398	3069515	+
cds	3069631	3069800	+
cds	3069955	3070146	+
cds	3070232	3070581	+
cds	3070676	3070814	+
3_utr	3070815	3070914	+
> CHR101212004 EUG4#1#00910
3_utr	3070946	3071249	-
cds	3071250	3072032	-
> CHR101212004 EUG4#1#00911
e_utr	3076599	3076810	+
5_utr	3077175	3077217	+
cds	3077218	3077288	+
cds	3077380	3078259	+
cds	3078348	3078455	+
cds	3078547	3078612	+
cds	3078845	3078910	+
cds	3078986	3079369	+
3_utr	3079370	3079501	+
> CHR101212004 EUG4#1#00912
5_utr	3086163	3086334	+
cds	3086335	3086467	+
cds	3086548	3086677	+
cds	3086854	3087667	+
cds	3087725	3087730	+
3_utr	3087731	3087913	+
> CHR101212004 EUG4#1#00913
cds	3090992	3091120	-
cds	3091226	3091312	-
cds	3091403	3091476	-
cds	3091577	3091706	-
cds	3091807	3091889	-
cds	3092091	3092256	-
> CHR101212004 EUG4#1#00914
5_utr	3093843	3093897	+
cds	3093898	3094012	+
cds	3094097	3094641	+
3_utr	3094642	3094822	+
> CHR101212004 EUG4#1#00915
3_utr	3095300	3095499	-
cds	3095500	3095701	-
cds	3095784	3096074	-
cds	3096145	3096961	-
cds	3097160	3099218	-
5_utr	3099219	3099225	-
e_utr	3100149	3100268	-
> CHR101212004 EUG4#1#00916
cds	3101853	3102350	-
cds	3102454	3102834	-
> CHR101212004 EUG4#1#00917
5_utr	3104602	3104658	+
cds	3104659	3104877	+
cds	3105487	3105699	+
cds	3105799	3105875	+
cds	3105950	3106094	+
3_utr	3106095	3106264	+
> CHR101212004 EUG4#1#00918
5_utr	3106533	3106550	+
cds	3106551	3106787	+
cds	3107351	3107608	+
3_utr	3107609	3107757	+
> CHR101212004 EUG4#1#00919
cds	3108619	3109122	+
cds	3109212	3109496	+
cds	3109573	3110118	+
cds	3110233	3110333	+
cds	3110430	3110535	+
cds	3110627	3111037	+
cds	3111129	3111320	+
> CHR101212004 EUG4#1#00920
5_utr	3111696	3111790	+
cds	3111791	3112639	+
> CHR101212004 EUG4#1#00921
cds	3113079	3113103	-
cds	3113207	3115965	-
> CHR101212004 EUG4#1#00922
cds	3117345	3117569	-
> CHR101212004 EUG4#1#00923
3_utr	3118209	3118351	-
cds	3118352	3118840	-
cds	3119409	3119573	-
5_utr	3119574	3119673	-
> CHR101212004 EUG4#1#00924
e_utr	3119924	3120010	+
5_utr	3120119	3120163	+
cds	3120164	3120172	+
cds	3120390	3120539	+
cds	3120628	3120688	+
cds	3120789	3120841	+
cds	3120961	3121062	+
cds	3121173	3121662	+
cds	3121775	3122154	+
3_utr	3122155	3122526	+
> CHR101212004 EUG4#1#00925
cds	3125616	3125643	+
cds	3125778	3125812	+
> CHR101212004 EUG4#1#00926
cds	3126823	3127128	+
> CHR101212004 EUG4#1#00927
3_utr	3127780	3128033	-
cds	3128034	3128189	-
cds	3128261	3128404	-
cds	3128853	3128969	-
cds	3129046	3129120	-
5_utr	3129121	3129183	-
e_utr	3129306	3129430	-
e_utr	3130102	3130187	-
e_utr	3130663	3130801	-
e_utr	3130876	3131074	-
> CHR101212004 EUG4#1#00928
cds	3133097	3133557	+
cds	3133833	3133896	+
> CHR101212004 EUG4#1#00929
cds	3134109	3135932	-
> CHR101212004 EUG4#1#00930
3_utr	3136292	3136408	-
cds	3136409	3136666	-
cds	3137196	3137432	-
5_utr	3137433	3137473	-
> CHR101212004 EUG4#1#00931
3_utr	3137770	3137961	-
cds	3137962	3138933	-
cds	3139337	3139599	-
cds	3140096	3140120	-
5_utr	3140121	3140236	-
> CHR101212004 EUG4#1#00932
e_utr	3140903	3141015	+
5_utr	3141096	3141120	+
cds	3141121	3141200	+
cds	3141296	3141485	+
cds	3141747	3141833	+
cds	3142032	3142400	+
cds	3142932	3143076	+
cds	3143273	3144234	+
3_utr	3144235	3144372	+
> CHR101212004 EUG4#1#00933
cds	3144440	3146767	-
> CHR101212004 EUG4#1#00934
3_utr	3147763	3148018	-
cds	3148019	3148570	-
cds	3148660	3149082	-
cds	3149387	3149548	-
5_utr	3149549	3150211	-
e_utr	3150466	3150559	-
e_utr	3150639	3150694	-
e_utr	3150774	3150974	-
e_utr	3151162	3151293	-
e_utr	3151454	3151508	-
> CHR101212004 EUG4#1#00935
cds	3149944	3150211	-
cds	3150466	3150559	-
cds	3150639	3150694	-
cds	3150774	3150974	-
cds	3151162	3151293	-
cds	3151454	3151510	-
cds	3151915	3152023	-
cds	3152523	3152580	-
cds	3153012	3153049	-
cds	3153146	3153239	-
cds	3153323	3153756	-
cds	3153898	3153900	-
cds	3154100	3154238	-
> CHR101212004 EUG4#1#00936
5_utr	3154590	3154604	+
cds	3154605	3154800	+
cds	3154898	3155001	+
cds	3155219	3155337	+
cds	3155746	3155836	+
3_utr	3155837	3155840	+
e_utr	3156026	3156275	+
> CHR101212004 EUG4#1#00937
5_utr	3157503	3157542	+
cds	3157543	3158595	+
cds	3158666	3158962	+
3_utr	3158963	3159146	+
> CHR101212004 EUG4#1#00938
3_utr	3159145	3159477	-
cds	3159478	3159483	-
cds	3159580	3159654	-
cds	3159754	3159804	-
cds	3159925	3160083	-
cds	3160584	3160789	-
cds	3160890	3161019	-
cds	3161383	3161423	-
cds	3161524	3161605	-
5_utr	3161606	3161666	-
> CHR101212004 EUG4#1#00939
5_utr	3161843	3162003	+
cds	3162004	3162180	+
cds	3162446	3164164	+
cds	3164397	3164678	+
cds	3164768	3165124	+
3_utr	3165125	3165359	+
> CHR101212004 EUG4#1#00940
3_utr	3165377	3165551	-
cds	3165552	3165713	-
cds	3165800	3165955	-
cds	3166041	3166136	-
cds	3166226	3166418	-
cds	3166585	3167213	-
cds	3167305	3167583	-
cds	3167656	3167814	-
5_utr	3167815	3167871	-
> CHR101212004 EUG4#1#00941
cds	3168570	3168871	-
cds	3168956	3169236	-
cds	3169329	3169473	-
cds	3169591	3170026	-
> CHR101212004 EUG4#1#00942
5_utr	3173536	3173589	+
cds	3173590	3173886	+
cds	3174456	3174515	+
cds	3174622	3174735	+
cds	3174999	3175064	+
cds	3175143	3175250	+
cds	3175353	3175436	+
cds	3175755	3175856	+
cds	3175944	3176057	+
cds	3176132	3176212	+
cds	3176307	3176426	+
cds	3176597	3176692	+
3_utr	3176693	3176912	+
> CHR101212004 EUG4#1#00943
3_utr	3176921	3177122	-
cds	3177123	3177220	-
cds	3177323	3177383	-
cds	3177600	3177869	-
cds	3178392	3178454	-
cds	3178591	3178690	-
cds	3178832	3178914	-
cds	3179475	3179552	-
cds	3180084	3180338	-
5_utr	3180339	3180423	-
> CHR101212004 EUG4#1#00944
cds	3181140	3181301	-
cds	3181404	3181790	-
cds	3181882	3182355	-
cds	3182480	3182665	-
cds	3182755	3182819	-
cds	3183001	3183082	-
> CHR101212004 EUG4#1#00945
cds	3187945	3188079	+
cds	3188457	3188582	+
> CHR101212004 EUG4#1#00946
cds	3190596	3192416	-
> CHR101212004 EUG4#1#00947
3_utr	3192682	3192784	-
cds	3192785	3193204	-
cds	3193293	3193823	-
cds	3194179	3194552	-
cds	3194665	3194938	-
5_utr	3194939	3195006	-
> CHR101212004 EUG4#1#00948
3_utr	3195875	3196115	-
cds	3196116	3196204	-
cds	3196517	3196619	-
cds	3196702	3196785	-
cds	3197233	3197328	-
cds	3197598	3197648	-
cds	3197745	3197885	-
cds	3197954	3198024	-
cds	3198441	3198519	-
cds	3198658	3198930	-
cds	3199016	3199075	-
cds	3199163	3199255	-
cds	3199383	3199526	-
5_utr	3199527	3199625	-
e_utr	3200038	3200248	-
> CHR101212004 EUG4#1#00949
5_utr	3201801	3201849	+
cds	3201850	3202267	+
cds	3202711	3202946	+
cds	3203047	3203187	+
cds	3203273	3203704	+
cds	3203791	3203877	+
3_utr	3203878	3204152	+
> CHR101212004 EUG4#1#00950
3_utr	3204047	3204137	-
cds	3204138	3205289	-
> CHR101212004 EUG4#1#00951
5_utr	3205743	3205818	+
cds	3205819	3206013	+
> CHR101212004 EUG4#1#00952
e_utr	3205743	3205919	+
5_utr	3206113	3206159	+
cds	3206160	3206168	+
cds	3206280	3206573	+
cds	3206688	3206852	+
> CHR101212004 EUG4#1#00953
cds	3208562	3208574	-
cds	3208888	3209087	-
cds	3209170	3209302	-
cds	3209379	3209652	-
cds	3209733	3209874	-
cds	3209966	3210056	-
cds	3210145	3210251	-
cds	3210333	3210488	-
cds	3210571	3210741	-
cds	3210850	3211104	-
> CHR101212004 EUG4#1#00954
cds	3214239	3214469	-
cds	3214584	3214710	-
cds	3214798	3214914	-
cds	3215100	3215256	-
cds	3215329	3215470	-
cds	3215559	3215649	-
cds	3215771	3215877	-
cds	3215960	3216118	-
cds	3216190	3216363	-
cds	3216461	3216602	-
cds	3216684	3216803	-
cds	3216873	3216992	-
cds	3217136	3217186	-
cds	3217273	3217388	-
> CHR101212004 EUG4#1#00955
cds	3218468	3219931	+
> CHR101212004 EUG4#1#00956
3_utr	3220097	3220152	-
cds	3220153	3220389	-
cds	3220468	3220708	-
cds	3220792	3220948	-
cds	3221019	3221160	-
cds	3221330	3221420	-
cds	3221535	3221641	-
cds	3221733	3221888	-
cds	3221968	3222138	-
cds	3222347	3222488	-
cds	3222716	3222835	-
cds	3222914	3223033	-
cds	3223355	3223405	-
cds	3223530	3223660	-
> CHR101212004 EUG4#1#00957
5_utr	3225118	3225152	+
cds	3225153	3225485	+
> CHR101212004 EUG4#1#00958
cds	3225987	3226131	-
cds	3226819	3226862	-
5_utr	3226863	3227068	-
> CHR101212004 EUG4#1#00959
cds	3227492	3228292	-
cds	3228375	3228627	-
cds	3228706	3229269	-
cds	3229367	3229464	-
cds	3229557	3230045	-
> CHR101212004 EUG4#1#00960
cds	3237226	3238338	-
cds	3238498	3238739	-
cds	3239027	3239264	-
> CHR101212004 EUG4#1#00961
3_utr	3240658	3240850	-
cds	3240851	3241543	-
> CHR101212004 EUG4#1#00962
5_utr	3244215	3244259	+
cds	3244260	3244797	+
cds	3245161	3245888	+
cds	3246025	3246088	+
cds	3246217	3246260	+
cds	3246562	3246720	+
3_utr	3246721	3246743	+
e_utr	3246830	3247202	+
> CHR101212004 EUG4#1#00963
5_utr	3252260	3252409	+
cds	3252410	3254966	+
cds	3255057	3255430	+
3_utr	3255431	3255656	+
> CHR101212004 EUG4#1#00964
3_utr	3256288	3256542	-
cds	3256543	3256845	-
cds	3257088	3257293	-
cds	3257387	3257645	-
cds	3257850	3258128	-
cds	3258210	3258269	-
cds	3258356	3258539	-
cds	3258639	3258772	-
cds	3258867	3259106	-
cds	3259497	3259551	-
cds	3259644	3259897	-
cds	3260180	3260334	-
cds	3260511	3260596	-
cds	3260696	3260766	-
5_utr	3260767	3261035	-
e_utr	3261330	3261575	-
> CHR101212004 EUG4#1#00965
cds	3263879	3264790	-
> CHR101212004 EUG4#1#00966
cds	3265806	3266195	-
> CHR101212004 EUG4#1#00967
cds	3267262	3267396	+
cds	3267883	3268110	+
cds	3268303	3268728	+
> CHR101212004 EUG4#1#00968
3_utr	3269676	3269940	-
cds	3269941	3270700	-
cds	3271109	3271734	-
5_utr	3271735	3271974	-
> CHR101212004 EUG4#1#00969
5_utr	3273863	3273973	+
cds	3273974	3274088	+
cds	3275256	3275462	+
cds	3275566	3275633	+
3_utr	3275634	3275839	+
> CHR101212004 EUG4#1#00970
3_utr	3275943	3276109	-
cds	3276110	3276181	-
cds	3276258	3276361	-
cds	3276439	3276568	-
cds	3276659	3276711	-
cds	3276854	3276909	-
cds	3277003	3277163	-
cds	3277334	3277588	-
cds	3277767	3277837	-
cds	3278047	3278114	-
cds	3278192	3278466	-
5_utr	3278467	3278703	-
> CHR101212004 EUG4#1#00971
cds	3279272	3279609	+
cds	3279692	3279851	+
cds	3280288	3280634	+
cds	3280717	3280876	+
cds	3280973	3281319	+
cds	3281442	3281619	+
cds	3281703	3282248	+
cds	3282331	3283446	+
> CHR101212004 EUG4#1#00972
cds	3284920	3284951	+
cds	3285168	3285603	+
cds	3285689	3285820	+
cds	3285899	3285997	+
cds	3286094	3286210	+
cds	3286306	3286360	+
cds	3286536	3286579	+
3_utr	3286580	3286648	+
e_utr	3286725	3287107	+
> CHR101212004 EUG4#1#00973
5_utr	3288092	3288256	+
cds	3288257	3288322	+
cds	3288433	3288506	+
cds	3288604	3288792	+
cds	3288844	3289039	+
cds	3289122	3289253	+
cds	3289331	3289429	+
cds	3289505	3289621	+
cds	3289684	3289779	+
cds	3289858	3289970	+
cds	3290052	3290166	+
3_utr	3290167	3290472	+
> CHR101212004 EUG4#1#00974
3_utr	3290401	3290573	-
cds	3290574	3290888	-
cds	3290978	3291211	-
cds	3291681	3291956	-
cds	3292053	3292329	-
cds	3292601	3292818	-
5_utr	3292819	3292899	-
e_utr	3293272	3293457	-
e_utr	3294132	3294341	-
e_utr	3294464	3294527	-
e_utr	3294678	3294824	-
e_utr	3294993	3295382	-
e_utr	3295950	3296123	-
> CHR101212004 EUG4#1#00975
cds	3294586	3294595	-
cds	3294678	3294824	-
cds	3294993	3295273	-
5_utr	3295274	3295382	-
e_utr	3295950	3296123	-
> CHR101212004 EUG4#1#00976
cds	3297480	3297599	-
cds	3297758	3297994	-
cds	3298342	3298392	-
cds	3298491	3298574	-
cds	3298747	3298824	-
cds	3299056	3299124	-
cds	3299362	3299452	-
cds	3299840	3300178	-
cds	3300273	3300355	-
> CHR101212004 EUG4#1#00977
cds	3300892	3301142	+
cds	3301401	3301533	+
> CHR101212004 EUG4#1#00978
cds	3302741	3303940	+
> CHR101212004 EUG4#1#00979
cds	3304230	3304252	-
cds	3304343	3304427	-
cds	3304517	3304636	-
cds	3304729	3304800	-
cds	3304899	3304967	-
cds	3305053	3305118	-
cds	3305221	3305412	-
cds	3305513	3305986	-
> CHR101212004 EUG4#1#00980
5_utr	3311100	3311140	+
cds	3311141	3311173	+
cds	3311374	3311424	+
cds	3311529	3311562	+
cds	3311968	3311985	+
cds	3312401	3312537	+
cds	3312923	3312997	+
cds	3313230	3313295	+
cds	3313581	3313665	+
cds	3313766	3313846	+
cds	3314108	3314193	+
cds	3314349	3314450	+
cds	3314746	3314799	+
cds	3315076	3315177	+
cds	3315548	3315606	+
cds	3315897	3316041	+
cds	3316384	3316491	+
cds	3316930	3317082	+
cds	3317340	3317444	+
cds	3317816	3317997	+
cds	3318157	3318265	+
cds	3318370	3318468	+
cds	3318547	3318692	+
cds	3318848	3318905	+
cds	3319094	3319186	+
cds	3319652	3319702	+
cds	3319906	3320037	+
cds	3320131	3320232	+
cds	3320569	3320623	+
cds	3320785	3320870	+
cds	3320987	3321135	+
cds	3321214	3321319	+
cds	3321409	3321462	+
cds	3321699	3321744	+
cds	3321879	3321943	+
3_utr	3321944	3322152	+
> CHR101212004 EUG4#1#00981
3_utr	3322860	3322971	-
cds	3322972	3323475	-
> CHR101212004 EUG4#1#00982
cds	3325590	3325620	+
cds	3325794	3325885	+
> CHR101212004 EUG4#1#00983
5_utr	3325826	3326161	+
cds	3326162	3327406	+
> CHR101212004 EUG4#1#00984
cds	3329820	3332288	+
> CHR101212004 EUG4#1#00985
cds	3332925	3333245	+
> CHR101212004 EUG4#1#00986
cds	3333791	3333865	-
cds	3333939	3337560	-
cds	3338390	3338650	-
cds	3338741	3338877	-
cds	3339049	3339237	-
cds	3339324	3339830	-
cds	3339914	3340931	-
cds	3341078	3341172	-
cds	3341401	3341496	-
> CHR101212004 EUG4#1#00987
3_utr	3343688	3343766	-
cds	3343767	3344132	-
cds	3344238	3344381	-
cds	3344474	3344527	-
cds	3344678	3344830	-
cds	3344925	3345143	-
cds	3345244	3345336	-
cds	3345432	3345593	-
5_utr	3345594	3345628	-
> CHR101212004 EUG4#1#00988
3_utr	3346460	3346678	-
cds	3346679	3346885	-
cds	3347023	3347112	-
cds	3347200	3347243	-
cds	3347343	3347448	-
> CHR101212004 EUG4#1#00989
e_utr	3349228	3349320	+
5_utr	3349567	3349580	+
cds	3349581	3350003	+
cds	3350089	3350778	+
3_utr	3350779	3351181	+
> CHR101212004 EUG4#1#00990
cds	3352161	3352813	+
cds	3353286	3353340	+
> CHR101212004 EUG4#1#00991
cds	3354366	3354692	+
> CHR101212004 EUG4#1#00992
5_utr	3355572	3355601	+
cds	3355602	3356153	+
3_utr	3356154	3356184	+
> CHR101212004 EUG4#1#00993
3_utr	3356682	3356836	-
cds	3356837	3357457	-
cds	3357653	3358096	-
cds	3358296	3359273	-
5_utr	3359274	3359303	-
e_utr	3359774	3359840	-
> CHR101212004 EUG4#1#00994
cds	3363537	3366278	+
> CHR101212004 EUG4#1#00995
3_utr	3366495	3366796	-
cds	3366797	3367438	-
cds	3368145	3368741	-
5_utr	3368742	3369092	-
> CHR101212004 EUG4#1#00996
cds	3369103	3369129	-
cds	3369207	3369218	-
> CHR101212004 EUG4#1#00997
5_utr	3370564	3370775	+
cds	3370776	3370916	+
cds	3371200	3371250	+
cds	3371347	3371467	+
cds	3371597	3371689	+
cds	3372034	3372095	+
cds	3372266	3372383	+
cds	3372530	3372866	+
cds	3372972	3373119	+
cds	3373446	3373547	+
cds	3373628	3373747	+
cds	3374015	3374098	+
cds	3374183	3374310	+
cds	3374414	3374498	+
cds	3374616	3374754	+
cds	3374980	3375056	+
cds	3375127	3375183	+
cds	3375466	3375610	+
cds	3375698	3375837	+
cds	3376177	3376290	+
cds	3376357	3376425	+
3_utr	3376426	3376471	+
e_utr	3376555	3376727	+
e_utr	3376881	3377395	+
> CHR101212004 EUG4#1#00998
cds	3378144	3379246	+
cds	3379337	3380228	+
> CHR101212004 EUG4#1#00999
3_utr	3381603	3381734	-
cds	3381735	3381804	-
cds	3382027	3382199	-
cds	3382685	3382753	-
5_utr	3382754	3382878	-
e_utr	3383284	3383353	-
e_utr	3383655	3383916	-
> CHR101212004 EUG4#1#01000
cds	3382972	3382988	-
cds	3383284	3383353	-
cds	3383655	3383876	-
5_utr	3383877	3383916	-
> CHR101212004 EUG4#1#01001
cds	3384166	3385060	-
cds	3385185	3385396	-
cds	3385469	3385543	-
cds	3385954	3386070	-
cds	3386376	3386468	-
cds	3387253	3387411	-
cds	3387510	3387641	-
cds	3387726	3387884	-
cds	3387971	3388375	-
> CHR101212004 EUG4#1#01002
cds	3388749	3390152	+
> CHR101212004 EUG4#1#01003
3_utr	3390323	3390476	-
cds	3390477	3391337	-
cds	3391519	3391958	-
cds	3392048	3392483	-
5_utr	3392484	3392526	-
> CHR101212004 EUG4#1#01004
3_utr	3393409	3393596	-
cds	3393597	3394035	-
cds	3394252	3394862	-
5_utr	3394863	3395057	-
> CHR101212004 EUG4#1#01005
3_utr	3395709	3395739	-
cds	3395740	3396102	-
cds	3396488	3396808	-
> CHR101212004 EUG4#1#01006
3_utr	3397202	3397445	-
cds	3397446	3397637	-
cds	3397954	3398274	-
5_utr	3398275	3398346	-
> CHR101212004 EUG4#1#01007
5_utr	3400607	3400706	+
cds	3400707	3401197	+
cds	3401482	3401846	+
cds	3402050	3402111	+
3_utr	3402112	3402325	+
> CHR101212004 EUG4#1#01008
cds	3403225	3403383	+
cds	3403488	3403585	+
cds	3403679	3404714	+
cds	3404802	3405628	+
cds	3405713	3405849	+
cds	3405908	3405915	+
> CHR101212004 EUG4#1#01009
3_utr	3407041	3407265	-
cds	3407266	3407945	-
cds	3408032	3408073	-
cds	3408416	3408590	-
cds	3408746	3408814	-
cds	3409034	3409172	-
cds	3409290	3409350	-
cds	3409427	3409514	-
cds	3409692	3410326	-
cds	3410426	3410653	-
cds	3410763	3411416	-
cds	3411597	3411890	-
cds	3412028	3412046	-
5_utr	3412047	3412104	-
e_utr	3412494	3412845	-
> CHR101212004 EUG4#1#01010
5_utr	3414853	3414967	+
cds	3414968	3415219	+
> CHR101212004 EUG4#1#01011
cds	3416001	3416342	+
> CHR101212004 EUG4#1#01012
3_utr	3416712	3416842	-
cds	3416843	3416944	-
cds	3417027	3417149	-
cds	3417239	3417433	-
cds	3417521	3417649	-
cds	3417738	3417900	-
cds	3417994	3418589	-
> CHR101212004 EUG4#1#01013
e_utr	3416712	3416944	+
e_utr	3417027	3417149	+
e_utr	3417239	3417433	+
e_utr	3417521	3417649	+
e_utr	3417738	3417900	+
e_utr	3417994	3418129	+
e_utr	3418217	3418558	+
e_utr	3418653	3418733	+
5_utr	3419079	3419441	+
cds	3419442	3419612	+
> CHR101212004 EUG4#1#01014
cds	3426540	3426722	-
cds	3426855	3426965	-
cds	3427038	3427136	-
cds	3427230	3427358	-
> CHR101212004 EUG4#1#01015
3_utr	3428481	3428705	-
cds	3428706	3428879	-
cds	3428954	3429145	-
cds	3429330	3429407	-
cds	3429487	3429595	-
cds	3429715	3429829	-
cds	3430096	3430123	-
cds	3430190	3430438	-
5_utr	3430439	3430634	-
> CHR101212004 EUG4#1#01016
cds	3432161	3432387	+
cds	3432542	3432664	+
cds	3432780	3432960	+
cds	3433048	3433146	+
cds	3433261	3433404	+
cds	3433620	3433710	+
cds	3433948	3434171	+
cds	3434267	3434421	+
cds	3434673	3434800	+
cds	3434893	3435147	+
cds	3435369	3435868	+
cds	3436059	3436652	+
cds	3436744	3436832	+
cds	3436909	3437047	+
cds	3437152	3437304	+
cds	3437382	3437546	+
> CHR101212004 EUG4#1#01017
cds	3439579	3440232	-
> CHR101212004 EUG4#1#01018
3_utr	3442508	3442624	-
cds	3442625	3443000	-
cds	3443100	3443170	-
cds	3443253	3443330	-
cds	3443418	3443494	-
cds	3443583	3443760	-
5_utr	3443761	3443958	-
> CHR101212004 EUG4#1#01019
5_utr	3449691	3449734	+
cds	3449735	3450370	+
> CHR101212004 EUG4#1#01020
cds	3453590	3453694	+
cds	3453783	3453874	+
cds	3454114	3454285	+
cds	3454367	3454489	+
cds	3454569	3454742	+
cds	3454855	3454965	+
cds	3455045	3455178	+
cds	3455264	3455357	+
cds	3455556	3455654	+
cds	3455739	3455875	+
cds	3455998	3456095	+
cds	3456584	3456712	+
cds	3457149	3457201	+
cds	3457425	3457601	+
cds	3457685	3457722	+
cds	3457790	3457883	+
cds	3457961	3458140	+
cds	3458234	3458348	+
cds	3458445	3458514	+
cds	3458644	3458791	+
cds	3458989	3459117	+
cds	3459248	3459373	+
cds	3459527	3459592	+
cds	3459687	3459926	+
> CHR101212004 EUG4#1#01021
3_utr	3460006	3460160	-
cds	3460161	3460303	-
cds	3460691	3460909	-
cds	3461161	3461341	-
5_utr	3461342	3461372	-
> CHR101212004 EUG4#1#01022
5_utr	3461640	3461771	+
cds	3461772	3461819	+
cds	3461903	3462205	+
cds	3462389	3462608	+
cds	3462744	3462802	+
cds	3462904	3463041	+
cds	3463239	3463313	+
cds	3463421	3463504	+
cds	3463615	3463676	+
cds	3463782	3463851	+
cds	3464038	3464113	+
cds	3464211	3464341	+
cds	3464459	3464518	+
cds	3464610	3464684	+
cds	3464774	3464878	+
cds	3464978	3465073	+
cds	3465169	3465249	+
cds	3465341	3465442	+
cds	3465523	3465591	+
3_utr	3465592	3465787	+
> CHR101212004 EUG4#1#01023
cds	3465965	3466075	+
cds	3466198	3466338	+
cds	3466533	3466850	+
cds	3466997	3467075	+
cds	3467155	3467285	+
cds	3467440	3467502	+
cds	3467702	3467881	+
cds	3467974	3468027	+
cds	3468111	3468199	+
cds	3468288	3468378	+
cds	3468569	3468649	+
cds	3468800	3468867	+
cds	3468968	3469052	+
cds	3469151	3469249	+
> CHR101212004 EUG4#1#01024
e_utr	3469637	3469838	+
5_utr	3469969	3470009	+
cds	3470010	3470264	+
cds	3470341	3470436	+
cds	3471104	3471292	+
3_utr	3471293	3471486	+
> CHR101212004 EUG4#1#01025
cds	3471806	3471913	-
cds	3472048	3472148	-
cds	3472236	3472527	-
> CHR101212004 EUG4#1#01026
3_utr	3474941	3475024	-
cds	3475025	3475243	-
cds	3475319	3475687	-
cds	3476082	3476168	-
cds	3476259	3476358	-
cds	3476425	3476615	-
cds	3476693	3476752	-
cds	3476822	3476897	-
cds	3476988	3477088	-
cds	3477189	3477365	-
cds	3477448	3477545	-
cds	3477637	3477757	-
5_utr	3477758	3477775	-
> CHR101212004 EUG4#1#01027
3_utr	3479159	3479257	-
cds	3479258	3479666	-
cds	3480158	3480366	-
cds	3480491	3480591	-
cds	3480745	3480958	-
5_utr	3480959	3480968	-
> CHR101212004 EUG4#1#01028
5_utr	3484581	3484613	+
cds	3484614	3486707	+
> CHR101212004 EUG4#1#01029
5_utr	3487595	3487639	+
cds	3487640	3487975	+
cds	3488333	3488378	+
cds	3488458	3488570	+
cds	3488645	3488946	+
cds	3489076	3489124	+
cds	3489204	3489289	+
cds	3489378	3489407	+
cds	3489486	3489590	+
cds	3489675	3489777	+
cds	3490056	3490153	+
cds	3490369	3490491	+
cds	3490611	3490716	+
cds	3490808	3490915	+
cds	3491002	3491103	+
3_utr	3491104	3491259	+
> CHR101212004 EUG4#1#01030
cds	3492237	3492247	-
cds	3492316	3493666	-
> CHR101212004 EUG4#1#01031
3_utr	3493958	3494115	-
cds	3494116	3494205	-
cds	3494297	3494614	-
cds	3494968	3495105	-
5_utr	3495106	3495136	-
> CHR101212004 EUG4#1#01032
cds	3497132	3497200	-
cds	3497339	3497617	-
> CHR101212004 EUG4#1#01033
3_utr	3502045	3502324	-
cds	3502325	3502515	-
cds	3502764	3503034	-
> CHR101212004 EUG4#1#01034
cds	3506464	3506573	+
cds	3507033	3507230	+
cds	3507310	3507373	+
cds	3507451	3507519	+
cds	3507600	3508034	+
cds	3508138	3508338	+
cds	3508417	3508593	+
cds	3508682	3508753	+
> CHR101212004 EUG4#1#01035
cds	3509002	3509244	-
cds	3509342	3509503	-
cds	3509600	3509758	-
> CHR101212004 EUG4#1#01036
cds	3509883	3509910	-
cds	3510030	3510105	-
cds	3510232	3510318	-
cds	3510480	3510920	-
cds	3511049	3511976	-
> CHR101212004 EUG4#1#01037
3_utr	3512949	3513189	-
cds	3513190	3513195	-
cds	3513352	3513433	-
cds	3513526	3513644	-
cds	3513731	3513850	-
cds	3513936	3514006	-
cds	3514084	3514231	-
5_utr	3514232	3514251	-
e_utr	3514648	3514724	-
> CHR101212004 EUG4#1#01038
cds	3515479	3516062	-
cds	3516141	3516348	-
cds	3516418	3516462	-
cds	3516551	3516772	-
cds	3516849	3516980	-
cds	3517401	3517808	-
> CHR101212004 EUG4#1#01039
3_utr	3524019	3524122	-
cds	3524123	3524662	-
cds	3524750	3525120	-
cds	3525211	3525319	-
5_utr	3525320	3525404	-
e_utr	3525910	3525972	-
e_utr	3526101	3526321	-
> CHR101212004 EUG4#1#01040
e_utr	3532428	3532668	-
3_utr	3532993	3533035	-
cds	3533036	3533305	-
> CHR101212004 EUG4#1#01041
e_utr	3532464	3532668	+
e_utr	3532993	3533323	+
e_utr	3533409	3533442	+
5_utr	3533524	3533583	+
cds	3533584	3533748	+
cds	3534082	3534147	+
cds	3534525	3534545	+
3_utr	3534546	3534572	+
e_utr	3534683	3535102	+
> CHR101212004 EUG4#1#01042
e_utr	3535512	3535579	+
5_utr	3535775	3535787	+
cds	3535788	3535886	+
cds	3536132	3536308	+
cds	3536388	3536549	+
cds	3536651	3536731	+
cds	3536830	3536881	+
cds	3537338	3537433	+
cds	3537517	3537542	+
3_utr	3537543	3537618	+
e_utr	3537696	3537812	+
e_utr	3537911	3538282	+
> CHR101212004 EUG4#1#01043
cds	3538471	3538680	-
cds	3538802	3539142	-
cds	3539281	3539693	-
cds	3539773	3540020	-
cds	3540108	3540349	-
cds	3540448	3540833	-
cds	3540926	3541293	-
cds	3541375	3541903	-
cds	3541990	3542249	-
cds	3542338	3542538	-
cds	3542746	3542921	-
cds	3543004	3543058	-
cds	3543529	3543783	-
> CHR101212004 EUG4#1#01044
cds	3545778	3545794	-
cds	3545866	3545869	-
> CHR101212004 EUG4#1#01045
cds	3550237	3550569	-
> CHR101212004 EUG4#1#01046
5_utr	3554116	3554157	+
cds	3554158	3554549	+
cds	3554822	3555137	+
cds	3555228	3555323	+
cds	3555422	3555490	+
cds	3555723	3555851	+
cds	3555935	3556034	+
cds	3556142	3556275	+
3_utr	3556276	3556504	+
> CHR101212004 EUG4#1#01047
cds	3558424	3558696	+
cds	3558865	3558937	+
cds	3559191	3559216	+
cds	3559354	3559463	+
cds	3559543	3559701	+
cds	3559782	3559966	+
cds	3560198	3560229	+
> CHR101212004 EUG4#1#01048
5_utr	3562953	3562964	+
cds	3562965	3563580	+
cds	3563681	3563868	+
cds	3563962	3564447	+
3_utr	3564448	3564724	+
> CHR101212004 EUG4#1#01049
cds	3565464	3565592	+
cds	3565733	3565879	+
cds	3566159	3566335	+
cds	3566410	3566513	+
cds	3566606	3566713	+
cds	3566838	3566934	+
cds	3567029	3567126	+
cds	3567227	3567368	+
cds	3567444	3567566	+
cds	3567682	3567780	+
> CHR101212004 EUG4#1#01050
3_utr	3568186	3568343	-
cds	3568344	3568548	-
cds	3568617	3568748	-
cds	3568830	3569267	-
cds	3569451	3569554	-
cds	3569642	3569742	-
cds	3569838	3569941	-
cds	3570042	3570136	-
cds	3570225	3570467	-
5_utr	3570468	3570761	-
> CHR101212004 EUG4#1#01051
3_utr	3574808	3574986	-
cds	3574987	3575364	-
cds	3576021	3576167	-
cds	3576290	3576343	-
cds	3576446	3576610	-
cds	3577328	3577537	-
cds	3577626	3577712	-
cds	3577949	3578311	-
5_utr	3578312	3578475	-
> CHR101212004 EUG4#1#01052
cds	3581211	3581415	-
cds	3581517	3581632	-
cds	3581737	3581829	-
cds	3581908	3582081	-
cds	3582159	3582257	-
cds	3582603	3582713	-
cds	3583033	3583158	-
cds	3583339	3583471	-
cds	3583625	3583728	-
cds	3583813	3584026	-
cds	3584146	3584252	-
cds	3584349	3584525	-
cds	3584753	3584836	-
cds	3584979	3585131	-
cds	3585383	3585445	-
cds	3585524	3585586	-
cds	3585725	3585910	-
cds	3585983	3586072	-
cds	3586344	3586506	-
cds	3586688	3586822	-
cds	3587073	3587161	-
cds	3587253	3587393	-
cds	3587490	3587585	-
cds	3587703	3587810	-
cds	3587916	3588311	-
cds	3588731	3588884	-
cds	3588984	3589075	-
cds	3589194	3589272	-
cds	3589366	3589466	-
cds	3589554	3589595	-
cds	3589799	3590044	-
> CHR101212004 EUG4#1#01053
3_utr	3591655	3591859	-
cds	3591860	3592363	-
> CHR101212004 EUG4#1#01054
3_utr	3592737	3592875	-
cds	3592876	3593112	-
cds	3593203	3593480	-
cds	3593570	3594329	-
> CHR101212004 EUG4#1#01055
cds	3596361	3596604	+
cds	3596991	3597103	+
cds	3597195	3597848	+
> CHR101212004 EUG4#1#01056
cds	3598159	3598869	-
> CHR101212004 EUG4#1#01057
cds	3599370	3599591	+
cds	3599678	3599878	+
cds	3599963	3600135	+
cds	3600225	3600396	+
> CHR101212004 EUG4#1#01058
3_utr	3600912	3601437	-
cds	3601438	3601494	-
cds	3601714	3601810	-
cds	3601917	3601978	-
cds	3602169	3602251	-
cds	3602355	3602481	-
cds	3603000	3603056	-
cds	3603923	3604022	-
cds	3604437	3604651	-
5_utr	3604652	3604684	-
e_utr	3604790	3605075	-
> CHR101212004 EUG4#1#01059
3_utr	3605599	3605736	-
cds	3605737	3606072	-
cds	3606502	3606711	-
cds	3606816	3606962	-
cds	3607040	3607450	-
5_utr	3607451	3607494	-
> CHR101212004 EUG4#1#01060
3_utr	3607695	3607885	-
cds	3607886	3607943	-
cds	3608024	3608176	-
cds	3608362	3608429	-
cds	3608515	3608616	-
cds	3608707	3608778	-
cds	3608915	3608963	-
cds	3609049	3609182	-
cds	3609456	3609522	-
cds	3609609	3609712	-
cds	3609812	3609928	-
cds	3610095	3610174	-
cds	3610291	3610300	-
5_utr	3610301	3610521	-
> CHR101212004 EUG4#1#01061
3_utr	3611749	3612973	-
cds	3612974	3613171	-
> CHR101212004 EUG4#1#01062
5_utr	3611749	3613352	+
cds	3613353	3613557	+
cds	3613682	3614343	+
3_utr	3614344	3614613	+
> CHR101212004 EUG4#1#01063
3_utr	3614539	3614788	-
cds	3614789	3614830	-
cds	3615037	3615141	-
cds	3615240	3615308	-
5_utr	3615309	3615313	-
e_utr	3616089	3616154	-
> CHR101212004 EUG4#1#01064
cds	3616905	3617019	-
cds	3617226	3617671	-
cds	3617839	3617929	-
cds	3618077	3618198	-
cds	3618526	3618786	-
cds	3618873	3618959	-
cds	3619189	3619404	-
cds	3619911	3620057	-
cds	3620358	3620564	-
cds	3621001	3621042	-
cds	3621147	3621242	-
cds	3621332	3621379	-
cds	3621751	3621816	-
cds	3622003	3622047	-
cds	3622400	3622462	-
cds	3622763	3622833	-
cds	3622920	3623020	-
cds	3623362	3623438	-
cds	3623565	3623612	-
> CHR101212004 EUG4#1#01065
cds	3625742	3626380	-
cds	3626500	3627021	-
> CHR101212004 EUG4#1#01066
e_utr	3627689	3627808	+
5_utr	3627997	3628080	+
cds	3628081	3628233	+
> CHR101212004 EUG4#1#01067
cds	3629090	3629304	+
cds	3629845	3630064	+
cds	3630279	3630545	+
> CHR101212004 EUG4#1#01068
3_utr	3632280	3632395	-
cds	3632396	3632675	-
cds	3632754	3632919	-
cds	3633135	3633289	-
cds	3633502	3633689	-
cds	3633775	3633885	-
cds	3634092	3634257	-
cds	3634798	3634965	-
cds	3635302	3636321	-
cds	3636406	3636416	-
5_utr	3636417	3636514	-
e_utr	3637023	3637141	-
> CHR101212004 EUG4#1#01069
cds	3639967	3640134	-
> CHR101212004 EUG4#1#01070
cds	3640959	3641003	+
cds	3641241	3641543	+
cds	3642079	3642183	+
cds	3642380	3642479	+
cds	3642785	3643104	+
cds	3643196	3643372	+
cds	3643454	3643582	+
cds	3643732	3643974	+
> CHR101212004 EUG4#1#01071
cds	3644587	3646109	-
cds	3646194	3646352	-
cds	3646503	3647004	-
> CHR101212004 EUG4#1#01072
3_utr	3647912	3648031	-
cds	3648032	3648371	-
cds	3648464	3648541	-
cds	3648642	3648736	-
cds	3648831	3648957	-
cds	3649093	3649148	-
cds	3649259	3649420	-
cds	3649644	3649724	-
cds	3649802	3649960	-
cds	3650040	3650162	-
cds	3650464	3650534	-
cds	3650605	3650728	-
cds	3650816	3650977	-
cds	3651080	3651166	-
cds	3651261	3651381	-
cds	3651622	3651749	-
cds	3652104	3652235	-
cds	3652309	3652675	-
cds	3652949	3653079	-
cds	3653168	3653341	-
cds	3653562	3653975	-
cds	3654204	3654261	-
cds	3654718	3654876	-
cds	3655406	3655443	-
5_utr	3655444	3655583	-
> CHR101212004 EUG4#1#01073
3_utr	3655798	3656049	-
cds	3656050	3656400	-
cds	3656484	3656582	-
cds	3656666	3656770	-
cds	3656919	3657011	-
cds	3657092	3657184	-
cds	3657279	3657332	-
cds	3657523	3657624	-
cds	3657739	3657813	-
cds	3658051	3658170	-
5_utr	3658171	3658577	-
> CHR101212004 EUG4#1#01074
5_utr	3659216	3659321	+
cds	3659322	3659411	+
cds	3660325	3660517	+
cds	3660622	3660671	+
cds	3661134	3661139	+
> CHR101212004 EUG4#1#01075
e_utr	3659216	3659411	+
e_utr	3660325	3660517	+
e_utr	3660622	3660726	+
e_utr	3661140	3661259	+
e_utr	3661341	3661493	+
5_utr	3661721	3661750	+
cds	3661751	3661855	+
cds	3662005	3662171	+
cds	3662284	3662378	+
cds	3662463	3662836	+
cds	3663197	3663470	+
cds	3663555	3663622	+
3_utr	3663623	3663868	+
> CHR101212004 EUG4#1#01076
5_utr	3664385	3664444	+
cds	3664445	3664891	+
> CHR101212004 EUG4#1#01077
cds	3665201	3665656	-
cds	3665858	3666541	-
cds	3666761	3666818	-
cds	3667535	3667696	-
cds	3667877	3668007	-
cds	3668096	3668194	-
cds	3668395	3669319	-
cds	3669592	3669821	-
> CHR101212004 EUG4#1#01078
3_utr	3670278	3670512	-
cds	3670513	3670901	-
cds	3670980	3671091	-
5_utr	3671092	3671154	-
> CHR101212004 EUG4#1#01079
e_utr	3671756	3672390	-
e_utr	3672500	3672560	-
e_utr	3672637	3672704	-
e_utr	3672794	3672829	-
e_utr	3672922	3673095	-
3_utr	3673188	3673222	-
cds	3673223	3673228	-
cds	3673717	3673791	-
cds	3673929	3674020	-
cds	3674466	3674526	-
cds	3674840	3674956	-
cds	3675048	3675268	-
cds	3675358	3675415	-
cds	3675784	3675909	-
5_utr	3675910	3675961	-
> CHR101212004 EUG4#1#01080
5_utr	3676691	3676967	+
cds	3676968	3677429	+
cds	3677733	3677856	+
cds	3677971	3678350	+
3_utr	3678351	3678524	+
> CHR101212004 EUG4#1#01081
cds	3679225	3679675	-
cds	3679750	3680393	-
> CHR101212004 EUG4#1#01082
5_utr	3681888	3681891	+
cds	3681892	3683769	+
3_utr	3683770	3684089	+
> CHR101212004 EUG4#1#01083
cds	3684739	3685193	+
cds	3685688	3685787	+
cds	3685921	3686260	+
cds	3686457	3686569	+
cds	3687025	3687153	+
cds	3687294	3687387	+
cds	3687702	3688321	+
cds	3688425	3688678	+
cds	3688859	3689006	+
cds	3689099	3689196	+
cds	3689283	3689364	+
cds	3689454	3689537	+
> CHR101212004 EUG4#1#01084
cds	3690406	3690624	-
cds	3690706	3690747	-
> CHR101212004 EUG4#1#01085
cds	3690894	3691133	-
cds	3691225	3691390	-
cds	3691462	3692434	-
cds	3692530	3692653	-
cds	3692731	3692826	-
cds	3693196	3693510	-
cds	3693622	3693651	-
> CHR101212004 EUG4#1#01086
3_utr	3694707	3694916	-
cds	3694917	3695063	-
cds	3695151	3695256	-
cds	3695521	3695616	-
cds	3695704	3695837	-
cds	3695919	3696215	-
cds	3696395	3696492	-
cds	3696626	3696718	-
cds	3697011	3697118	-
cds	3697456	3697759	-
5_utr	3697760	3697805	-
> CHR101212004 EUG4#1#01087
cds	3702655	3703623	+
cds	3703748	3703798	+
> CHR101212004 EUG4#1#01088
cds	3705157	3705390	-
cds	3705492	3705622	-
cds	3705705	3706548	-
cds	3706656	3706733	-
cds	3706961	3707032	-
cds	3707346	3708469	-
cds	3708585	3708806	-
cds	3708978	3709056	-
cds	3709162	3709302	-
> CHR101212004 EUG4#1#01089
cds	3710364	3710387	+
cds	3710478	3710507	+
cds	3710573	3710855	+
cds	3710943	3711055	+
cds	3711203	3711295	+
cds	3711561	3711723	+
cds	3711972	3712108	+
3_utr	3712109	3712503	+
> CHR101212004 EUG4#1#01090
5_utr	3715215	3715228	+
cds	3715229	3715547	+
cds	3715740	3715777	+
> CHR101212004 EUG4#1#01091
cds	3718846	3719643	+
> CHR101212004 EUG4#1#01092
5_utr	3722857	3723134	+
cds	3723135	3723225	+
cds	3723603	3723732	+
cds	3723830	3723901	+
cds	3724067	3724132	+
cds	3724224	3724295	+
cds	3724379	3724450	+
cds	3724530	3724601	+
cds	3724839	3724904	+
cds	3724988	3725481	+
cds	3725578	3725936	+
cds	3726027	3726298	+
cds	3726372	3726510	+
cds	3726594	3726709	+
cds	3726846	3727002	+
cds	3727116	3727178	+
3_utr	3727179	3727422	+
> CHR101212004 EUG4#1#01093
cds	3730317	3730327	-
cds	3730438	3730462	-
> CHR101212004 EUG4#1#01094
cds	3733925	3733927	+
cds	3734154	3734271	+
cds	3734427	3734653	+
cds	3734739	3734841	+
cds	3734982	3735052	+
cds	3735189	3735263	+
cds	3735351	3735494	+
cds	3735571	3735730	+
cds	3736254	3736724	+
cds	3736812	3737000	+
cds	3737326	3737382	+
cds	3737476	3738215	+
cds	3738317	3738430	+
cds	3738520	3738614	+
cds	3738895	3739011	+
cds	3739102	3739170	+
cds	3739303	3739363	+
> CHR101212004 EUG4#1#01095
5_utr	3740817	3740860	+
cds	3740861	3740869	+
cds	3741249	3741314	+
cds	3741717	3741779	+
3_utr	3741780	3741804	+
e_utr	3741903	3742004	+
e_utr	3742086	3742121	+
e_utr	3742203	3742313	+
e_utr	3742404	3742487	+
e_utr	3742577	3742695	+
e_utr	3742896	3742997	+
e_utr	3743072	3743188	+
e_utr	3743270	3743335	+
e_utr	3743423	3743489	+
e_utr	3743580	3743633	+
e_utr	3743794	3743886	+
e_utr	3743984	3744010	+
e_utr	3744113	3744148	+
e_utr	3744238	3744674	+
> CHR101212004 EUG4#1#01096
e_utr	3740818	3740869	+
e_utr	3741525	3741642	+
e_utr	3741717	3741804	+
e_utr	3741903	3742004	+
e_utr	3742086	3742121	+
e_utr	3742203	3742313	+
e_utr	3742404	3742487	+
e_utr	3742577	3742695	+
e_utr	3742896	3742997	+
e_utr	3743072	3743188	+
5_utr	3743423	3743435	+
cds	3743436	3743489	+
cds	3743580	3743633	+
cds	3743794	3743886	+
cds	3743984	3744010	+
cds	3744238	3744459	+
3_utr	3744460	3744674	+
> CHR101212004 EUG4#1#01097
5_utr	3745774	3745828	+
cds	3745829	3745888	+
cds	3746344	3746466	+
cds	3746570	3746632	+
cds	3746804	3746837	+
cds	3746963	3747085	+
cds	3747217	3747279	+
cds	3747394	3747487	+
cds	3747599	3747644	+
cds	3747751	3747818	+
cds	3747903	3747951	+
cds	3748074	3748139	+
cds	3748221	3748307	+
3_utr	3748308	3748484	+
> CHR101212004 EUG4#1#01098
5_utr	3749548	3749600	+
cds	3749601	3749780	+
> CHR101212004 EUG4#1#01099
cds	3753303	3753319	+
cds	3753895	3754162	+
cds	3754267	3754680	+
cds	3755253	3755459	+
> CHR101212004 EUG4#1#01100
3_utr	3755677	3755875	-
cds	3755876	3756261	-
cds	3756371	3756911	-
5_utr	3756912	3756998	-
> CHR101212004 EUG4#1#01101
cds	3760022	3760374	-
cds	3760586	3761210	-
> CHR101212004 EUG4#1#01102
cds	3763439	3764464	-
> CHR101212004 EUG4#1#01103
3_utr	3767406	3767488	-
cds	3767489	3767520	-
cds	3767893	3767990	-
cds	3768088	3768212	-
5_utr	3768213	3768294	-
> CHR101212004 EUG4#1#01104
cds	3768724	3769187	+
cds	3769274	3769706	+
> CHR101212004 EUG4#1#01105
e_utr	3777326	3777592	-
3_utr	3777900	3777990	-
cds	3777991	3778176	-
> CHR101212004 EUG4#1#01106
e_utr	3777330	3777592	+
e_utr	3777900	3778222	+
5_utr	3778929	3778952	+
cds	3778953	3779558	+
cds	3779651	3780133	+
3_utr	3780134	3780284	+
> CHR101212004 EUG4#1#01107
3_utr	3785513	3785714	-
cds	3785715	3786653	-
> CHR101212004 EUG4#1#01108
3_utr	3787335	3787455	-
cds	3787456	3787755	-
cds	3787835	3787985	-
cds	3788070	3788307	-
cds	3788410	3788620	-
cds	3789099	3789226	-
cds	3789340	3790621	-
5_utr	3790622	3790876	-
> CHR101212004 EUG4#1#01109
cds	3791454	3793883	-
> CHR101212004 EUG4#1#01110
cds	3794389	3795676	+
cds	3795766	3795873	+
cds	3795955	3796133	+
cds	3796218	3796428	+
cds	3796511	3796748	+
cds	3796829	3796958	+
cds	3797038	3797346	+
> CHR101212004 EUG4#1#01111
cds	3797769	3799056	+
cds	3799147	3799254	+
cds	3799336	3799514	+
cds	3799586	3799796	+
cds	3799880	3800117	+
cds	3800202	3800331	+
cds	3800411	3800719	+
> CHR101212004 EUG4#1#01112
3_utr	3800747	3800898	-
cds	3800899	3801306	-
cds	3801400	3801460	-
cds	3801550	3801617	-
cds	3801703	3801738	-
cds	3801829	3802002	-
cds	3802082	3802122	-
cds	3802209	3802258	-
cds	3802345	3802439	-
cds	3802523	3802686	-
cds	3802757	3802817	-
cds	3802911	3803027	-
cds	3803121	3803386	-
cds	3803502	3803559	-
cds	3803748	3803870	-
5_utr	3803871	3804144	-
> CHR101212004 EUG4#1#01113
5_utr	3807136	3807240	+
cds	3807241	3807351	+
cds	3807463	3807930	+
cds	3808033	3808728	+
3_utr	3808729	3808844	+
> CHR101212004 EUG4#1#01114
cds	3810372	3811689	+
cds	3811784	3811891	+
cds	3811979	3812172	+
cds	3812259	3812469	+
cds	3812568	3812791	+
cds	3812876	3812986	+
> CHR101212004 EUG4#1#01115
cds	3814116	3814430	-
cds	3814514	3814658	-
cds	3814737	3814974	-
cds	3815072	3815282	-
cds	3815387	3815583	-
cds	3815672	3815791	-
cds	3815941	3817150	-
> CHR101212004 EUG4#1#01116
cds	3818362	3818600	-
cds	3818705	3818915	-
cds	3819000	3819193	-
cds	3819284	3819391	-
cds	3819471	3820752	-
5_utr	3820753	3820771	-
> CHR101212004 EUG4#1#01117
3_utr	3822164	3822170	-
cds	3822171	3822899	-
> CHR101212004 EUG4#1#01118
cds	3824630	3824935	-
> CHR101212004 EUG4#1#01119
cds	3828098	3828585	-
cds	3829970	3830234	-
cds	3830832	3830945	-
> CHR101212004 EUG4#1#01120
5_utr	3832623	3832694	+
cds	3832695	3833008	+
cds	3833167	3833230	+
cds	3833766	3833921	+
3_utr	3833922	3834189	+
> CHR101212004 EUG4#1#01121
cds	3834762	3834881	-
cds	3835127	3835282	-
cds	3835406	3835669	-
cds	3835750	3837076	-
cds	3837298	3837305	-
> CHR101212004 EUG4#1#01122
e_utr	3837821	3837987	+
5_utr	3838708	3838776	+
cds	3838777	3838959	+
cds	3839227	3839340	+
cds	3839422	3839610	+
cds	3839850	3839978	+
3_utr	3839979	3840207	+
> CHR101212004 EUG4#1#01123
cds	3841757	3842570	+
cds	3842654	3842782	+
cds	3842872	3843285	+
cds	3843391	3843628	+
cds	3843720	3843864	+
cds	3843958	3844284	+
> CHR101212004 EUG4#1#01124
cds	3844491	3844497	-
cds	3844585	3845266	-
cds	3845391	3845475	-
cds	3845543	3845662	-
cds	3845752	3845838	-
cds	3845944	3846345	-
cds	3846438	3846872	-
> CHR101212004 EUG4#1#01125
5_utr	3847250	3847272	+
cds	3847273	3847634	+
cds	3848411	3848508	+
cds	3848606	3848671	+
cds	3848766	3848938	+
3_utr	3848939	3849092	+
> CHR101212004 EUG4#1#01126
5_utr	3849360	3849417	+
cds	3849418	3850509	+
> CHR101212004 EUG4#1#01127
cds	3853317	3853519	+
cds	3853758	3853820	+
cds	3853995	3854111	+
cds	3854342	3854741	+
cds	3854870	3855021	+
cds	3855136	3855259	+
> CHR101212004 EUG4#1#01128
cds	3859874	3860113	-
> CHR101212004 EUG4#1#01129
cds	3860238	3860606	-
> CHR101212004 EUG4#1#01130
3_utr	3864152	3864367	-
cds	3864368	3864827	-
cds	3864953	3865014	-
cds	3865100	3865136	-
cds	3865256	3865434	-
cds	3865529	3866176	-
5_utr	3866177	3866435	-
e_utr	3866659	3866969	-
> CHR101212004 EUG4#1#01131
cds	3867405	3867554	-
cds	3867754	3868017	-
> CHR101212004 EUG4#1#01132
cds	3868884	3869527	-
cds	3869612	3870065	-
> CHR101212004 EUG4#1#01133
cds	3871778	3872836	-
> CHR101212004 EUG4#1#01134
cds	3873158	3873619	+
> CHR101212004 EUG4#1#01135
5_utr	3874437	3874517	+
cds	3874518	3874595	+
cds	3874872	3874994	+
cds	3875156	3875311	+
3_utr	3875312	3875484	+
> CHR101212004 EUG4#1#01136
cds	3875476	3875784	-
cds	3875880	3876020	-
cds	3876116	3876265	-
cds	3876470	3877222	-
> CHR101212004 EUG4#1#01137
3_utr	3878551	3878688	-
cds	3878689	3879097	-
cds	3879508	3879710	-
> CHR101212004 EUG4#1#01138
e_utr	3878551	3879097	-
e_utr	3879508	3879710	-
3_utr	3879809	3879858	-
cds	3879859	3879909	-
cds	3880056	3880286	-
5_utr	3880287	3880360	-
> CHR101212004 EUG4#1#01139
cds	3881788	3882553	+
cds	3883287	3883603	+
cds	3883882	3883956	+
> CHR101212004 EUG4#1#01140
5_utr	3888695	3888729	+
cds	3888730	3889446	+
cds	3889510	3889548	+
> CHR101212004 EUG4#1#01141
5_utr	3892580	3892633	+
cds	3892634	3893257	+
cds	3893560	3893827	+
cds	3893935	3894620	+
3_utr	3894621	3894677	+
> CHR101212004 EUG4#1#01142
cds	3898002	3898571	+
> CHR101212004 EUG4#1#01143
5_utr	3902012	3902089	+
cds	3902090	3903622	+
> CHR101212004 EUG4#1#01144
3_utr	3907452	3907460	-
cds	3907461	3907790	-
cds	3907885	3908169	-
cds	3908260	3908751	-
cds	3908905	3909309	-
5_utr	3909310	3909320	-
> CHR101212004 EUG4#1#01145
3_utr	3912902	3913167	-
cds	3913168	3914010	-
5_utr	3914011	3914385	-
> CHR101212004 EUG4#1#01146
5_utr	3914803	3914894	+
cds	3914895	3915155	+
cds	3915428	3915893	+
cds	3916146	3916174	+
> CHR101212004 EUG4#1#01147
e_utr	3914803	3915155	+
e_utr	3915428	3915893	+
e_utr	3917021	3917079	+
5_utr	3917416	3917440	+
cds	3917441	3917512	+
cds	3917738	3917941	+
3_utr	3917942	3918143	+
> CHR101212004 EUG4#1#01148
5_utr	3919272	3919337	+
cds	3919338	3919679	+
> CHR101212004 EUG4#1#01149
cds	3921056	3922228	+
cds	3922382	3922594	+
cds	3922732	3922827	+
cds	3923184	3923375	+
cds	3923491	3923637	+
cds	3923721	3923849	+
cds	3923981	3924111	+
cds	3924248	3924347	+
> CHR101212004 EUG4#1#01150
3_utr	3928183	3928519	-
cds	3928520	3928582	-
cds	3928700	3928786	-
cds	3928887	3929005	-
cds	3929096	3929334	-
cds	3929437	3929493	-
cds	3930276	3930694	-
5_utr	3930695	3930907	-
e_utr	3931168	3931576	-
> CHR101212004 EUG4#1#01151
cds	3931569	3931635	-
cds	3931914	3931954	-
> CHR101212004 EUG4#1#01152
cds	3938403	3938406	+
cds	3938520	3938545	+
> CHR101212004 EUG4#1#01153
cds	3941469	3942212	+
> CHR101212004 EUG4#1#01154
cds	3945852	3946457	+
> CHR101212004 EUG4#1#01155
5_utr	3948714	3948885	+
cds	3948886	3950859	+
> CHR101212004 EUG4#1#01156
cds	3952460	3953618	+
cds	3953739	3953953	+
cds	3954080	3954353	+
cds	3954436	3954611	+
cds	3954691	3954798	+
cds	3954886	3954995	+
cds	3955094	3955199	+
cds	3955597	3955725	+
cds	3955811	3955993	+
cds	3956072	3956203	+
cds	3956297	3956408	+
cds	3956504	3956627	+
cds	3956711	3956840	+
> CHR101212004 EUG4#1#01157
3_utr	3963054	3963316	-
cds	3963317	3963535	-
> CHR101212004 EUG4#1#01158
cds	3964515	3964573	-
cds	3964880	3965210	-
cds	3965559	3966824	-
> CHR101212004 EUG4#1#01159
5_utr	3967478	3967608	+
cds	3967609	3967703	+
cds	3967786	3967847	+
cds	3968007	3968061	+
cds	3968347	3968548	+
cds	3968632	3968697	+
cds	3968784	3968924	+
cds	3969028	3969081	+
cds	3969208	3969300	+
cds	3969488	3969535	+
3_utr	3969536	3969727	+
> CHR101212004 EUG4#1#01160
cds	3970545	3970751	-
cds	3970882	3970943	-
cds	3971013	3971283	-
cds	3971441	3971488	-
5_utr	3971489	3971492	-
e_utr	3971585	3971840	-
> CHR101212004 EUG4#1#01161
3_utr	3972032	3972355	-
cds	3972356	3972811	-
> CHR101212004 EUG4#1#01162
5_utr	3973875	3973907	+
cds	3973908	3974321	+
> CHR101212004 EUG4#1#01163
cds	3975678	3977288	+
> CHR101212004 EUG4#1#01164
cds	3977613	3977752	-
cds	3977863	3977984	-
cds	3978069	3978135	-
cds	3978222	3978360	-
cds	3978448	3978761	-
cds	3978842	3978990	-
cds	3979070	3979176	-
> CHR101212004 EUG4#1#01165
5_utr	3981247	3981474	+
cds	3981475	3981739	+
cds	3983203	3983270	+
cds	3983357	3983449	+
cds	3983540	3983740	+
cds	3983824	3983904	+
cds	3983982	3984077	+
cds	3984257	3984334	+
cds	3984418	3984507	+
cds	3984594	3984661	+
cds	3984741	3984822	+
cds	3984905	3984961	+
3_utr	3984962	3985213	+
> CHR101212004 EUG4#1#01166
3_utr	3985290	3985518	-
cds	3985519	3986103	-
cds	3986198	3986308	-
cds	3986402	3986550	-
cds	3986782	3987262	-
5_utr	3987263	3987289	-
> CHR101212004 EUG4#1#01167
cds	3990113	3990895	+
> CHR101212004 EUG4#1#01168
3_utr	3991021	3991142	-
cds	3991143	3991275	-
cds	3991387	3991414	-
cds	3991721	3993025	-
cds	3993257	3993326	-
5_utr	3993327	3993524	-
> CHR101212004 EUG4#1#01169
e_utr	3995401	3995469	+
5_utr	3996015	3996043	+
cds	3996044	3996141	+
cds	3996237	3996361	+
cds	3996442	3996506	+
cds	3996598	3996810	+
cds	3996889	3996936	+
cds	3997033	3997140	+
cds	3997238	3997390	+
cds	3997476	3997517	+
3_utr	3997518	3997849	+
> CHR101212004 EUG4#1#01170
5_utr	3999201	3999235	+
cds	3999236	3999562	+
3_utr	3999563	3999827	+
> CHR101212004 EUG4#1#01171
e_utr	4001298	4001451	+
5_utr	4001797	4001799	+
cds	4001800	4002360	+
cds	4002456	4002574	+
cds	4002698	4003244	+
3_utr	4003245	4003392	+
> CHR101212004 EUG4#1#01172
5_utr	4003844	4003893	+
cds	4003894	4004202	+
3_utr	4004203	4006742	+
> CHR101212004 EUG4#1#01173
e_utr	4003844	4004098	+
e_utr	4004169	4004320	+
5_utr	4004562	4004606	+
cds	4004607	4004655	+
cds	4004731	4004879	+
cds	4004978	4005070	+
cds	4005347	4005526	+
cds	4005613	4005779	+
cds	4005886	4006020	+
cds	4006096	4006189	+
cds	4006280	4006555	+
3_utr	4006556	4006742	+
> CHR101212004 EUG4#1#01174
cds	4008143	4008336	-
cds	4008411	4008640	-
cds	4008751	4008902	-
cds	4009269	4009464	-
cds	4009577	4009669	-
cds	4009798	4009903	-
cds	4009987	4010326	-
5_utr	4010327	4010398	-
> CHR101212004 EUG4#1#01175
e_utr	4010778	4010889	+
5_utr	4011473	4011507	+
cds	4011508	4011705	+
> CHR101212004 EUG4#1#01176
e_utr	4010778	4010889	+
e_utr	4011473	4011695	+
5_utr	4011983	4012016	+
cds	4012017	4012143	+
cds	4012235	4012381	+
cds	4012530	4012606	+
cds	4012751	4012834	+
3_utr	4012835	4013040	+
> CHR101212004 EUG4#1#01177
5_utr	4014852	4014956	+
cds	4014957	4015239	+
cds	4015839	4016242	+
3_utr	4016243	4016538	+
> CHR101212004 EUG4#1#01178
3_utr	4016813	4017116	-
cds	4017117	4017201	-
cds	4017288	4017376	-
cds	4017467	4017586	-
cds	4017684	4017840	-
cds	4017958	4018022	-
cds	4018123	4018236	-
cds	4018328	4018392	-
cds	4018525	4018564	-
cds	4018651	4018819	-
cds	4018903	4019015	-
cds	4019100	4019194	-
cds	4019380	4019440	-
cds	4019525	4019872	-
5_utr	4019873	4019877	-
e_utr	4020873	4020916	-
> CHR101212004 EUG4#1#01179
5_utr	4021823	4021827	+
cds	4021828	4022644	+
cds	4022790	4022831	+
cds	4022952	4023082	+
3_utr	4023083	4023290	+
> CHR101212004 EUG4#1#01180
cds	4023665	4023886	-
cds	4023993	4024131	-
cds	4024221	4024324	-
cds	4024406	4025095	-
> CHR101212004 EUG4#1#01181
cds	4026193	4026615	-
> CHR101212004 EUG4#1#01182
5_utr	4028739	4028780	+
cds	4028781	4029041	+
cds	4029140	4029206	+
cds	4029322	4029368	+
cds	4029626	4029713	+
cds	4029816	4029949	+
cds	4030039	4030137	+
cds	4030225	4030296	+
3_utr	4030297	4030533	+
> CHR101212004 EUG4#1#01183
3_utr	4031578	4031765	-
cds	4031766	4031930	-
cds	4032018	4032164	-
cds	4032256	4032312	-
cds	4032504	4032545	-
cds	4032646	4032726	-
cds	4032874	4032955	-
cds	4033282	4033382	-
cds	4033458	4033574	-
cds	4033657	4033944	-
5_utr	4033945	4034076	-
> CHR101212004 EUG4#1#01184
cds	4034745	4034819	-
cds	4034924	4035043	-
cds	4035124	4035209	-
cds	4035292	4035364	-
cds	4035440	4035721	-
cds	4035802	4036131	-
cds	4036210	4036906	-
cds	4036992	4037055	-
cds	4037132	4037264	-
cds	4037375	4037474	-
cds	4037555	4037670	-
cds	4037757	4038335	-
> CHR101212004 EUG4#1#01185
cds	4039869	4040129	-
cds	4040264	4040497	-
cds	4040669	4040993	-
cds	4041080	4041325	-
cds	4041405	4041745	-
cds	4041989	4042108	-
cds	4042365	4042500	-
cds	4042579	4042734	-
cds	4042828	4043141	-
> CHR101212004 EUG4#1#01186
cds	4044368	4044667	+
> CHR101212004 EUG4#1#01187
cds	4045617	4045853	+
> CHR101212004 EUG4#1#01188
cds	4046244	4046549	-
cds	4046635	4046875	-
cds	4046963	4047321	-
cds	4047399	4047542	-
cds	4047633	4047753	-
cds	4047860	4047926	-
cds	4048173	4048311	-
cds	4048384	4048476	-
cds	4048729	4049058	-
> CHR101212004 EUG4#1#01189
3_utr	4050000	4050156	-
cds	4050157	4050230	-
cds	4050320	4050388	-
cds	4050472	4050516	-
cds	4050602	4050686	-
cds	4050795	4050906	-
cds	4051021	4051136	-
cds	4051243	4051275	-
5_utr	4051276	4051413	-
e_utr	4051514	4051645	-
e_utr	4051872	4051960	-
e_utr	4052050	4052113	-
e_utr	4052284	4052389	-
e_utr	4052528	4052634	-
e_utr	4052731	4052784	-
e_utr	4052914	4053035	-
e_utr	4053136	4053294	-
e_utr	4053530	4053833	-
> CHR101212004 EUG4#1#01190
e_utr	4050000	4050230	-
e_utr	4050320	4050388	-
e_utr	4050472	4050516	-
e_utr	4050602	4050686	-
e_utr	4050795	4050906	-
e_utr	4051021	4051136	-
e_utr	4051243	4051413	-
e_utr	4051514	4051645	-
3_utr	4051872	4051954	-
cds	4051955	4051960	-
cds	4052284	4052389	-
cds	4052528	4052634	-
cds	4052731	4052784	-
cds	4052914	4053035	-
cds	4053136	4053294	-
cds	4053530	4053725	-
5_utr	4053726	4053833	-
> CHR101212004 EUG4#1#01191
5_utr	4056205	4056271	+
cds	4056272	4056385	+
cds	4056560	4056786	+
cds	4056875	4057208	+
cds	4057381	4057668	+
3_utr	4057669	4057821	+
> CHR101212004 EUG4#1#01192
3_utr	4062572	4062622	-
cds	4062623	4063303	-
> CHR101212004 EUG4#1#01193
3_utr	4064562	4066085	-
cds	4066086	4066271	-
> CHR101212004 EUG4#1#01194
5_utr	4070122	4070157	+
cds	4070158	4072392	+
> CHR101212004 EUG4#1#01195
5_utr	4072843	4072901	+
cds	4072902	4073108	+
cds	4073484	4073562	+
cds	4073656	4073714	+
cds	4073807	4073931	+
cds	4074028	4074102	+
cds	4074346	4074421	+
cds	4074540	4074639	+
cds	4074723	4074782	+
cds	4074877	4074947	+
cds	4075026	4075088	+
cds	4075193	4075257	+
cds	4075341	4075437	+
cds	4075532	4075657	+
cds	4075792	4075854	+
3_utr	4075855	4075867	+
e_utr	4075962	4076114	+
> CHR101212004 EUG4#1#01196
cds	4076332	4076979	+
> CHR101212004 EUG4#1#01197
cds	4077703	4078032	-
> CHR101212004 EUG4#1#01198
cds	4079603	4079607	-
cds	4079764	4079830	-
cds	4079922	4080104	-
> CHR101212004 EUG4#1#01199
cds	4084331	4084338	-
cds	4084483	4084927	-
5_utr	4084928	4085030	-
> CHR101212004 EUG4#1#01200
3_utr	4089892	4090173	-
cds	4090174	4090587	-
> CHR101212004 EUG4#1#01201
cds	4095496	4095843	+
> CHR101212004 EUG4#1#01202
5_utr	4105233	4105338	+
cds	4105339	4105453	+
cds	4105639	4105816	+
cds	4105911	4105950	+
cds	4106125	4106699	+
cds	4108424	4109288	+
3_utr	4109289	4109515	+
> CHR101212004 EUG4#1#01203
3_utr	4114797	4114930	-
cds	4114931	4116268	-
cds	4116354	4116377	-
5_utr	4116378	4116511	-
e_utr	4117296	4117592	-
> CHR101212004 EUG4#1#01204
cds	4118592	4119144	+
cds	4119630	4119676	+
cds	4119817	4119963	+
cds	4120073	4120291	+
cds	4120447	4120854	+
cds	4121303	4121930	+
cds	4122014	4122084	+
cds	4122452	4122604	+
cds	4122672	4122890	+
cds	4122975	4123364	+
> CHR101212004 EUG4#1#01205
cds	4123528	4125003	-
cds	4125156	4125326	-
> CHR101212004 EUG4#1#01206
5_utr	4126064	4126065	+
cds	4126066	4126609	+
cds	4126692	4126762	+
cds	4126866	4127009	+
cds	4127091	4127309	+
cds	4127660	4128088	+
3_utr	4128089	4128230	+
> CHR101212004 EUG4#1#01207
cds	4130452	4130497	+
cds	4130602	4130915	+
> CHR101212004 EUG4#1#01208
5_utr	4137531	4137624	+
cds	4137625	4138186	+
cds	4138414	4138484	+
cds	4138601	4138753	+
cds	4138861	4138943	+
cds	4139059	4139194	+
cds	4139339	4139515	+
cds	4139618	4139833	+
3_utr	4139834	4140026	+
> CHR101212004 EUG4#1#01209
cds	4140946	4141164	+
cds	4141324	4143603	+
> CHR101212004 EUG4#1#01210
5_utr	4145009	4145494	+
cds	4145495	4147678	+
> CHR101212004 EUG4#1#01211
5_utr	4148031	4148047	+
cds	4148048	4148101	+
cds	4148192	4148333	+
cds	4148737	4148815	+
cds	4149078	4149153	+
cds	4149248	4149331	+
cds	4149425	4149529	+
cds	4149619	4149699	+
cds	4149775	4149839	+
cds	4149934	4150003	+
cds	4150077	4150252	+
cds	4150337	4150475	+
cds	4150560	4150706	+
3_utr	4150707	4150962	+
> CHR101212004 EUG4#1#01212
5_utr	4153658	4153696	+
cds	4153697	4154099	+
cds	4155088	4155332	+
cds	4155838	4156455	+
cds	4156562	4156974	+
cds	4157060	4157147	+
cds	4157237	4157455	+
3_utr	4157456	4157610	+
> CHR101212004 EUG4#1#01213
cds	4157768	4158037	+
cds	4158117	4158289	+
cds	4158616	4158667	+
cds	4158742	4158891	+
> CHR101212004 EUG4#1#01214
5_utr	4159268	4159314	+
cds	4159315	4159448	+
cds	4159563	4159748	+
cds	4160062	4160168	+
cds	4160732	4160766	+
cds	4160860	4160988	+
cds	4161076	4161267	+
3_utr	4161268	4161333	+
> CHR101212004 EUG4#1#01215
3_utr	4162867	4163055	-
cds	4163056	4163811	-
cds	4163957	4164228	-
cds	4164325	4164484	-
5_utr	4164485	4164514	-
e_utr	4165424	4165850	-
> CHR101212004 EUG4#1#01216
5_utr	4172073	4172102	+
cds	4172103	4172981	+
cds	4173117	4173405	+
cds	4173548	4173633	+
cds	4173735	4173958	+
cds	4174043	4174109	+
cds	4174209	4174268	+
cds	4174460	4174573	+
3_utr	4174574	4174767	+
> CHR101212004 EUG4#1#01217
cds	4174873	4176299	-
cds	4176399	4177557	-
> CHR101212004 EUG4#1#01218
cds	4178591	4181119	-
> CHR101212004 EUG4#1#01219
cds	4183529	4183785	-
cds	4184199	4186074	-
> CHR101212004 EUG4#1#01220
3_utr	4187314	4187497	-
cds	4187498	4187944	-
> CHR101212004 EUG4#1#01221
5_utr	4189353	4189421	+
cds	4189422	4189481	+
cds	4189629	4190207	+
3_utr	4190208	4190345	+
> CHR101212004 EUG4#1#01222
cds	4194923	4195018	+
cds	4195103	4196224	+
cds	4196305	4196625	+
> CHR101212004 EUG4#1#01223
cds	4197394	4197441	+
cds	4197516	4197697	+
cds	4197777	4197903	+
> CHR101212004 EUG4#1#01224
e_utr	4198411	4198559	+
5_utr	4198861	4198867	+
cds	4198868	4198997	+
cds	4199082	4199199	+
cds	4199443	4199528	+
cds	4199631	4199683	+
cds	4199782	4199889	+
3_utr	4199890	4200308	+
e_utr	4200392	4200775	+
> CHR101212004 EUG4#1#01225
e_utr	4198445	4198559	+
e_utr	4198861	4198997	+
e_utr	4199082	4199199	+
e_utr	4199298	4199342	+
e_utr	4199443	4199528	+
e_utr	4199631	4199683	+
5_utr	4199782	4200002	+
cds	4200003	4200110	+
cds	4200189	4200308	+
cds	4200392	4200631	+
3_utr	4200632	4200786	+
> CHR101212004 EUG4#1#01226
cds	4201170	4201242	+
cds	4201950	4202008	+
cds	4202112	4202193	+
cds	4202286	4202364	+
cds	4202446	4202496	+
cds	4202610	4202688	+
cds	4202773	4202805	+
cds	4202971	4203096	+
cds	4203173	4203364	+
cds	4203509	4203592	+
cds	4203682	4203780	+
cds	4203863	4203936	+
cds	4204170	4204266	+
cds	4204493	4204618	+
cds	4204710	4204725	+
cds	4204950	4205008	+
cds	4205087	4205161	+
cds	4205255	4205454	+
cds	4205700	4205790	+
cds	4205893	4205982	+
cds	4206086	4206142	+
> CHR101212004 EUG4#1#01227
3_utr	4206397	4206497	-
cds	4206498	4206683	-
cds	4206796	4206867	-
cds	4207106	4207168	-
cds	4207241	4207277	-
cds	4207366	4207523	-
cds	4207639	4207879	-
cds	4207969	4208315	-
cds	4208532	4208840	-
5_utr	4208841	4208949	-
> CHR101212004 EUG4#1#01228
cds	4214497	4216878	-
> CHR101212004 EUG4#1#01229
cds	4217038	4217292	+
> CHR101212004 EUG4#1#01230
5_utr	4220192	4220344	+
cds	4220345	4220416	+
cds	4220966	4221147	+
cds	4221227	4221353	+
> CHR101212004 EUG4#1#01231
5_utr	4223039	4223096	+
cds	4223097	4223146	+
cds	4223238	4223281	+
cds	4223395	4223467	+
cds	4223799	4223913	+
cds	4223998	4224135	+
cds	4224229	4224345	+
cds	4224453	4224521	+
cds	4224608	4224703	+
cds	4224815	4224952	+
3_utr	4224953	4225076	+
> CHR101212004 EUG4#1#01232
3_utr	4226604	4226670	-
cds	4226671	4227027	-
cds	4227114	4227218	-
cds	4227321	4227893	-
cds	4227977	4228044	-
cds	4228128	4228242	-
cds	4228325	4228370	-
cds	4228854	4228915	-
5_utr	4228916	4228953	-
> CHR101212004 EUG4#1#01233
3_utr	4233871	4234119	-
cds	4234120	4234283	-
cds	4234362	4234490	-
cds	4234558	4234701	-
cds	4234796	4234921	-
cds	4235014	4235139	-
cds	4235248	4235340	-
cds	4235431	4235569	-
cds	4235673	4235804	-
cds	4235887	4236021	-
cds	4236109	4236252	-
cds	4236343	4236546	-
cds	4236659	4236673	-
5_utr	4236674	4236747	-
e_utr	4236858	4237011	-
e_utr	4237151	4237304	-
e_utr	4237384	4237791	-
e_utr	4237888	4238010	-
e_utr	4238095	4238195	-
e_utr	4238352	4238757	-
> CHR101212004 EUG4#1#01234
cds	4236836	4237011	-
cds	4237151	4237304	-
cds	4237384	4237791	-
cds	4237888	4238010	-
cds	4238095	4238195	-
cds	4238352	4238550	-
5_utr	4238551	4238757	-
> CHR101212004 EUG4#1#01235
3_utr	4241596	4241813	-
cds	4241814	4242320	-
> CHR101212004 EUG4#1#01236
cds	4244494	4244754	+
cds	4244952	4245188	+
cds	4245291	4245806	+
> CHR101212004 EUG4#1#01237
5_utr	4247247	4248612	+
cds	4248613	4248854	+
cds	4248948	4250442	+
3_utr	4250443	4250620	+
> CHR101212004 EUG4#1#01238
cds	4251357	4251490	+
cds	4251597	4251850	+
cds	4251945	4252084	+
cds	4252175	4252270	+
cds	4252803	4252882	+
cds	4252995	4253139	+
cds	4253255	4253398	+
cds	4253505	4253624	+
cds	4253768	4253824	+
cds	4254112	4254219	+
cds	4254378	4254520	+
cds	4254716	4254794	+
cds	4254903	4254965	+
cds	4255058	4255188	+
cds	4255274	4255379	+
cds	4255564	4255752	+
cds	4255924	4256151	+
cds	4256251	4256406	+
cds	4256529	4256690	+
cds	4256824	4256940	+
cds	4257023	4257199	+
> CHR101212004 EUG4#1#01239
3_utr	4257265	4257424	-
cds	4257425	4257776	-
cds	4257854	4258665	-
cds	4258741	4259247	-
5_utr	4259248	4259298	-
> CHR101212004 EUG4#1#01240
cds	4260953	4261867	+
> CHR101212004 EUG4#1#01241
3_utr	4263148	4263539	-
cds	4263540	4263953	-
cds	4264284	4264955	-
5_utr	4264956	4265042	-
> CHR101212004 EUG4#1#01242
3_utr	4267111	4267274	-
cds	4267275	4267541	-
cds	4267615	4267838	-
cds	4268141	4268275	-
cds	4268373	4268445	-
cds	4268527	4268553	-
cds	4268662	4268700	-
5_utr	4268701	4268890	-
> CHR101212004 EUG4#1#01243
cds	4269120	4269474	-
cds	4269571	4269686	-
cds	4270659	4270769	-
> CHR101212004 EUG4#1#01244
cds	4272958	4273278	+
cds	4273408	4273776	+
cds	4273895	4273978	+
> CHR101212004 EUG4#1#01245
5_utr	4274610	4274646	+
cds	4274647	4275093	+
cds	4275305	4275829	+
3_utr	4275830	4275947	+
> CHR101212004 EUG4#1#01246
5_utr	4276517	4276554	+
cds	4276555	4276717	+
cds	4276982	4277294	+
cds	4277379	4277691	+
3_utr	4277692	4277899	+
> CHR101212004 EUG4#1#01247
3_utr	4278004	4278189	-
cds	4278190	4278252	-
cds	4278327	4279258	-
cds	4279555	4279856	-
cds	4280253	4280575	-
5_utr	4280576	4280592	-
e_utr	4280670	4280860	-
> CHR101212004 EUG4#1#01248
e_utr	4282897	4282989	+
5_utr	4283477	4283632	+
cds	4283633	4284227	+
cds	4284316	4284612	+
cds	4284779	4285165	+
cds	4285384	4285673	+
3_utr	4285674	4285827	+
> CHR101212004 EUG4#1#01249
cds	4286412	4286645	-
cds	4286806	4286913	-
cds	4287135	4287236	-
cds	4287321	4287563	-
cds	4287970	4288092	-
> CHR101212004 EUG4#1#01250
cds	4290203	4290832	-
> CHR101212004 EUG4#1#01251
3_utr	4294592	4294880	-
cds	4294881	4296746	-
> CHR101212004 EUG4#1#01252
cds	4298895	4299473	+
> CHR101212004 EUG4#1#01253
3_utr	4303384	4303583	-
cds	4303584	4303721	-
cds	4303810	4303928	-
cds	4304012	4304075	-
cds	4304186	4304271	-
cds	4304358	4304766	-
cds	4304868	4305088	-
cds	4305208	4305263	-
cds	4305369	4305664	-
5_utr	4305665	4305786	-
> CHR101212004 EUG4#1#01254
5_utr	4306057	4306180	+
cds	4306181	4306285	+
cds	4306367	4306494	+
cds	4306595	4306661	+
cds	4306762	4306814	+
cds	4306906	4306960	+
cds	4307045	4307119	+
cds	4307212	4307332	+
cds	4307444	4307490	+
cds	4307576	4307671	+
3_utr	4307672	4307845	+
> CHR101212004 EUG4#1#01255
cds	4312396	4312651	+
cds	4312760	4312821	+
> CHR101212004 EUG4#1#01256
3_utr	4319900	4320120	-
cds	4320121	4320482	-
cds	4320621	4320917	-
cds	4321514	4322329	-
cds	4322579	4322603	-
> CHR101212004 EUG4#1#01257
cds	4323720	4324034	-
cds	4324133	4324135	-
> CHR101212004 EUG4#1#01258
cds	4324417	4325778	-
> CHR101212004 EUG4#1#01259
3_utr	4326751	4326977	-
cds	4326978	4327401	-
cds	4327739	4327857	-
cds	4327990	4328322	-
5_utr	4328323	4328479	-
> CHR101212004 EUG4#1#01260
5_utr	4334614	4334672	+
cds	4334673	4334844	+
cds	4334952	4334999	+
cds	4335456	4335560	+
cds	4335717	4335730	+
> CHR101212004 EUG4#1#01261
cds	4342460	4342656	+
cds	4342739	4343060	+
cds	4343147	4343296	+
cds	4343367	4343795	+
cds	4343889	4343967	+
cds	4344063	4344169	+
cds	4344255	4344382	+
cds	4344474	4344567	+
> CHR101212004 EUG4#1#01262
3_utr	4344983	4345097	-
cds	4345098	4345457	-
cds	4345548	4345711	-
cds	4345807	4345970	-
cds	4346451	4346686	-
5_utr	4346687	4346727	-
e_utr	4346844	4346916	-
e_utr	4347422	4347782	-
e_utr	4348239	4348326	-
> CHR101212004 EUG4#1#01263
5_utr	4348499	4348725	+
cds	4348726	4349357	+
cds	4349857	4349989	+
cds	4350073	4350240	+
cds	4350337	4350510	+
3_utr	4350511	4350865	+
> CHR101212004 EUG4#1#01264
5_utr	4351213	4351885	+
cds	4351886	4353541	+
3_utr	4353542	4353607	+
> CHR101212004 EUG4#1#01265
cds	4353904	4355838	+
> CHR101212004 EUG4#1#01266
3_utr	4355924	4356121	-
cds	4356122	4356206	-
cds	4356290	4356408	-
> CHR101212004 EUG4#1#01267
e_utr	4355968	4356206	-
e_utr	4356290	4356381	-
e_utr	4356464	4356546	-
e_utr	4356634	4356943	-
3_utr	4357197	4357225	-
cds	4357226	4357298	-
cds	4357638	4357687	-
cds	4357921	4358118	-
5_utr	4358119	4358326	-
> CHR101212004 EUG4#1#01268
e_utr	4359147	4359500	-
e_utr	4359578	4359744	-
3_utr	4359896	4359914	-
cds	4359915	4359979	-
cds	4360193	4360287	-
cds	4360378	4360473	-
cds	4360556	4360644	-
cds	4360733	4360860	-
cds	4361151	4361220	-
5_utr	4361221	4361270	-
> CHR101212004 EUG4#1#01269
cds	4362325	4362447	-
cds	4362535	4362606	-
cds	4362682	4362768	-
cds	4362882	4363061	-
cds	4363144	4363443	-
cds	4363529	4363618	-
cds	4363702	4363822	-
cds	4363913	4364039	-
cds	4364114	4364645	-
5_utr	4364646	4364849	-
e_utr	4364942	4365307	-
> CHR101212004 EUG4#1#01270
cds	4365207	4365368	+
> CHR101212004 EUG4#1#01271
5_utr	4366606	4366725	+
cds	4366726	4366953	+
> CHR101212004 EUG4#1#01272
5_utr	4367303	4367329	+
cds	4367330	4367372	+
cds	4367492	4367789	+
cds	4368470	4368518	+
3_utr	4368519	4368802	+
> CHR101212004 EUG4#1#01273
3_utr	4368758	4368876	-
cds	4368877	4369662	-
cds	4369755	4370250	-
cds	4370327	4370778	-
5_utr	4370779	4370943	-
e_utr	4371081	4371291	-
> CHR101212004 EUG4#1#01274
3_utr	4374246	4374409	-
cds	4374410	4375051	-
> CHR101212004 EUG4#1#01275
5_utr	4375515	4375581	+
cds	4375582	4375695	+
cds	4375826	4375894	+
cds	4375980	4376107	+
cds	4376204	4376303	+
cds	4376486	4376553	+
cds	4376802	4376943	+
cds	4377043	4377159	+
cds	4377338	4377463	+
cds	4377549	4377632	+
cds	4377721	4377800	+
cds	4378119	4378218	+
3_utr	4378219	4378503	+
> CHR101212004 EUG4#1#01276
3_utr	4378937	4379020	-
cds	4379021	4379380	-
> CHR101212004 EUG4#1#01277
3_utr	4379729	4380019	-
cds	4380020	4380664	-
cds	4381003	4381575	-
5_utr	4381576	4381605	-
> CHR101212004 EUG4#1#01278
cds	4382596	4383609	+
> CHR101212004 EUG4#1#01279
5_utr	4384685	4384755	+
cds	4384756	4385640	+
cds	4385722	4385934	+
cds	4386017	4386187	+
cds	4386307	4386390	+
3_utr	4386391	4386607	+
> CHR101212004 EUG4#1#01280
cds	4390241	4390372	+
cds	4390455	4390538	+
cds	4390630	4390779	+
cds	4390862	4391044	+
3_utr	4391045	4391149	+
> CHR101212004 EUG4#1#01281
cds	4391732	4392391	+
> CHR101212004 EUG4#1#01282
3_utr	4392502	4392631	-
cds	4392632	4393134	-
cds	4393222	4393466	-
cds	4393544	4393848	-
cds	4394042	4394146	-
cds	4394240	4394281	-
5_utr	4394282	4394309	-
> CHR101212004 EUG4#1#01283
3_utr	4394895	4395111	-
cds	4395112	4396152	-
> CHR101212004 EUG4#1#01284
3_utr	4396359	4396552	-
cds	4396553	4397857	-
> CHR101212004 EUG4#1#01285
3_utr	4398391	4398585	-
cds	4398586	4398822	-
cds	4398914	4399030	-
cds	4399103	4399260	-
cds	4399345	4399456	-
cds	4399546	4399733	-
cds	4399912	4400004	-
cds	4400174	4400361	-
cds	4400655	4400740	-
cds	4401045	4401194	-
cds	4401302	4401437	-
cds	4401614	4401693	-
cds	4402143	4402223	-
cds	4402516	4402650	-
cds	4403081	4403204	-
cds	4403330	4403386	-
cds	4403774	4403835	-
cds	4403966	4404094	-
cds	4404283	4404339	-
cds	4404437	4404520	-
cds	4404606	4404725	-
cds	4404816	4405022	-
cds	4405105	4405203	-
cds	4405290	4405493	-
5_utr	4405494	4405572	-
> CHR101212004 EUG4#1#01286
cds	4412655	4412714	-
cds	4412935	4412940	-
> CHR101212004 EUG4#1#01287
cds	4416403	4417089	+
cds	4417440	4417915	+
cds	4417990	4418335	+
> CHR101212004 EUG4#1#01288
5_utr	4419783	4419846	+
cds	4419847	4420212	+
cds	4420523	4421064	+
cds	4421165	4421251	+
cds	4421510	4421566	+
cds	4421656	4421894	+
cds	4421993	4422111	+
cds	4422210	4422296	+
cds	4422389	4422460	+
3_utr	4422461	4422622	+
> CHR101212004 EUG4#1#01289
5_utr	4423638	4423724	+
cds	4423725	4424315	+
cds	4424743	4425630	+
3_utr	4425631	4425786	+
> CHR101212004 EUG4#1#01290
5_utr	4429714	4429788	+
cds	4429789	4430775	+
> CHR101212004 EUG4#1#01291
5_utr	4433625	4433970	+
cds	4433971	4434051	+
cds	4434453	4435550	+
3_utr	4435551	4435820	+
> CHR101212004 EUG4#1#01292
3_utr	4436213	4436399	-
cds	4436400	4436501	-
cds	4436591	4436626	-
cds	4436714	4436788	-
cds	4436883	4437003	-
cds	4437079	4437135	-
cds	4437221	4437334	-
cds	4437430	4437531	-
cds	4437629	4437744	-
cds	4437815	4437898	-
cds	4438026	4438130	-
cds	4438449	4438560	-
cds	4438660	4438762	-
cds	4439160	4439214	-
5_utr	4439215	4439462	-
> CHR101212004 EUG4#1#01293
cds	4441593	4441598	-
cds	4442337	4443518	-
> CHR101212004 EUG4#1#01294
3_utr	4444072	4444281	-
cds	4444282	4444472	-
cds	4444551	4444701	-
cds	4444816	4444965	-
cds	4445059	4445130	-
cds	4445220	4445411	-
cds	4445491	4445531	-
cds	4445618	4445804	-
cds	4445924	4446001	-
cds	4446156	4446222	-
cds	4446327	4446500	-
cds	4446577	4446837	-
cds	4446921	4447276	-
5_utr	4447277	4447404	-
> CHR101212004 EUG4#1#01295
cds	4447714	4447895	+
cds	4448127	4449198	+
> CHR101212004 EUG4#1#01296
cds	4450566	4451519	+
> CHR101212004 EUG4#1#01297
e_utr	4452267	4452368	+
5_utr	4452628	4452638	+
cds	4452639	4452758	+
cds	4452853	4452982	+
cds	4453277	4453383	+
cds	4453880	4454014	+
cds	4454112	4454215	+
cds	4454338	4454438	+
cds	4454534	4454661	+
3_utr	4454662	4454777	+
> CHR101212004 EUG4#1#01298
5_utr	4455446	4455474	+
cds	4455475	4456011	+
> CHR101212004 EUG4#1#01299
5_utr	4459160	4459209	+
cds	4459210	4460106	+
cds	4460194	4460805	+
3_utr	4460806	4460938	+
> CHR101212004 EUG4#1#01300
5_utr	4463974	4463980	+
cds	4463981	4464865	+
cds	4464949	4465536	+
> CHR101212004 EUG4#1#01301
5_utr	4467218	4467269	+
cds	4467270	4468172	+
cds	4468244	4468855	+
3_utr	4468856	4468979	+
> CHR101212004 EUG4#1#01302
cds	4469950	4469983	-
cds	4470235	4470303	-
cds	4470884	4470954	-
cds	4471037	4471146	-
cds	4471268	4471617	-
cds	4471745	4471893	-
cds	4472000	4472111	-
cds	4472212	4472367	-
cds	4472490	4472654	-
cds	4472892	4472992	-
> CHR101212004 EUG4#1#01303
5_utr	4474718	4474813	+
cds	4474814	4475149	+
cds	4476423	4476670	+
cds	4476750	4477270	+
cds	4477355	4477818	+
3_utr	4477819	4477885	+
> CHR101212004 EUG4#1#01304
3_utr	4478518	4479419	-
cds	4479420	4480268	-
> CHR101212004 EUG4#1#01305
3_utr	4481872	4481991	-
cds	4481992	4483581	-
> CHR101212004 EUG4#1#01306
5_utr	4484597	4484630	+
cds	4484631	4485035	+
cds	4485165	4485332	+
cds	4485422	4485555	+
cds	4485648	4485786	+
cds	4486015	4486161	+
cds	4486239	4486301	+
cds	4486595	4486654	+
cds	4486735	4486809	+
cds	4486903	4486956	+
cds	4487059	4487160	+
cds	4487243	4487501	+
cds	4487573	4487580	+
3_utr	4487581	4487857	+
e_utr	4487945	4488043	+
e_utr	4488128	4488521	+
> CHR101212004 EUG4#1#01307
3_utr	4488621	4488822	-
cds	4488823	4489011	-
cds	4489112	4489456	-
cds	4489529	4489837	-
cds	4489966	4490148	-
cds	4490327	4490787	-
cds	4490948	4491032	-
cds	4491278	4491631	-
cds	4491724	4492275	-
5_utr	4492276	4492578	-
> CHR101212004 EUG4#1#01308
cds	4492468	4492576	-
cds	4492884	4492909	-
> CHR101212004 EUG4#1#01309
5_utr	4495025	4495390	+
cds	4495391	4495437	+
cds	4495532	4495991	+
cds	4496364	4496510	+
cds	4496762	4496854	+
cds	4496990	4497109	+
cds	4497531	4497641	+
cds	4497722	4497847	+
cds	4497931	4498029	+
cds	4498121	4498201	+
3_utr	4498202	4498466	+
> CHR101212004 EUG4#1#01310
5_utr	4498893	4499629	+
cds	4499630	4501351	+
3_utr	4501352	4501388	+
> CHR101212004 EUG4#1#01311
3_utr	4501580	4501774	-
cds	4501775	4501991	-
cds	4502076	4502313	-
cds	4502511	4502577	-
cds	4502706	4502868	-
cds	4503247	4503344	-
5_utr	4503345	4503579	-
> CHR101212004 EUG4#1#01312
cds	4507218	4508525	-
> CHR101212004 EUG4#1#01313
3_utr	4509017	4509248	-
cds	4509249	4509899	-
cds	4509992	4510183	-
cds	4510277	4510501	-
cds	4510607	4510822	-
cds	4510917	4511025	-
cds	4511123	4511211	-
cds	4511296	4511572	-
cds	4511672	4511782	-
cds	4511868	4512766	-
cds	4512844	4513293	-
cds	4513379	4513771	-
5_utr	4513772	4513935	-
> CHR101212004 EUG4#1#01314
cds	4515657	4515980	+
cds	4516147	4516356	+
cds	4516598	4516851	+
cds	4516936	4517206	+
cds	4517296	4517379	+
cds	4517570	4519479	+
cds	4519696	4519801	+
cds	4519869	4519901	+
> CHR101212004 EUG4#1#01315
cds	4520781	4520891	+
cds	4521378	4522287	+
cds	4522718	4522773	+
> CHR101212004 EUG4#1#01316
cds	4525451	4525660	+
> CHR101212004 EUG4#1#01317
3_utr	4528622	4528961	-
cds	4528962	4529999	-
> CHR101212004 EUG4#1#01318
5_utr	4542300	4542382	+
cds	4542383	4543413	+
cds	4543522	4543558	+
> CHR101212004 EUG4#1#01319
5_utr	4544953	4544995	+
cds	4544996	4545134	+
cds	4545333	4545417	+
cds	4545528	4545765	+
cds	4545850	4546011	+
cds	4546099	4546140	+
cds	4546223	4546294	+
cds	4546458	4546537	+
cds	4546641	4546738	+
cds	4546862	4546909	+
cds	4547007	4547152	+
3_utr	4547153	4547308	+
> CHR101212004 EUG4#1#01320
5_utr	4547521	4547620	+
cds	4547621	4547855	+
cds	4548020	4548549	+
3_utr	4548550	4548665	+
> CHR101212004 EUG4#1#01321
cds	4550363	4550920	-
cds	4551174	4551524	-
> CHR101212004 EUG4#1#01322
5_utr	4556888	4556973	+
cds	4556974	4557115	+
cds	4557290	4557573	+
cds	4557750	4557939	+
cds	4558065	4558141	+
cds	4558247	4558588	+
3_utr	4558589	4558705	+
> CHR101212004 EUG4#1#01323
cds	4561214	4561564	-
cds	4561745	4561897	-
cds	4561990	4562156	-
cds	4562237	4562477	-
cds	4562556	4562723	-
cds	4562882	4562926	-
> CHR101212004 EUG4#1#01324
3_utr	4563546	4563688	-
cds	4563689	4563808	-
cds	4564113	4564229	-
cds	4564320	4564412	-
cds	4564504	4564686	-
cds	4564860	4564964	-
cds	4565467	4565608	-
cds	4565797	4565876	-
cds	4565989	4566101	-
cds	4566334	4566580	-
cds	4566953	4567345	-
5_utr	4567346	4567373	-
e_utr	4567686	4567746	-
> CHR101212004 EUG4#1#01325
cds	4568005	4568032	+
cds	4568140	4568165	+
cds	4568526	4568793	+
cds	4568880	4568950	+
cds	4569037	4569225	+
cds	4569309	4569407	+
> CHR101212004 EUG4#1#01326
e_utr	4569445	4570266	-
3_utr	4570347	4570422	-
cds	4570423	4570512	-
cds	4570579	4571040	-
5_utr	4571041	4571115	-
> CHR101212004 EUG4#1#01327
3_utr	4572416	4572498	-
cds	4572499	4572929	-
cds	4573029	4573143	-
cds	4573222	4573513	-
cds	4573628	4573784	-
cds	4573966	4574041	-
cds	4574377	4574445	-
cds	4574532	4574770	-
cds	4575142	4575302	-
cds	4575405	4575832	-
cds	4576236	4576544	-
5_utr	4576545	4576618	-
> CHR101212004 EUG4#1#01328
3_utr	4576950	4577225	-
cds	4577226	4577810	-
> CHR101212004 EUG4#1#01329
3_utr	4587804	4587922	-
cds	4587923	4588093	-
cds	4588199	4588289	-
cds	4588371	4588519	-
5_utr	4588520	4588610	-
> CHR101212004 EUG4#1#01330
3_utr	4589068	4589214	-
cds	4589215	4589473	-
cds	4589660	4589865	-
cds	4590258	4590359	-
5_utr	4590360	4590408	-
> CHR101212004 EUG4#1#01331
cds	4593695	4593704	-
cds	4593827	4593864	-
> CHR101212004 EUG4#1#01332
cds	4601759	4603171	+
> CHR101212004 EUG4#1#01333
5_utr	4604838	4604867	+
cds	4604868	4605863	+
> CHR101212004 EUG4#1#01334
5_utr	4606497	4606526	+
cds	4606527	4607582	+
3_utr	4607583	4607613	+
> CHR101212004 EUG4#1#01335
3_utr	4608244	4608461	-
cds	4608462	4608594	-
cds	4608688	4608771	-
cds	4608860	4609002	-
cds	4609089	4609186	-
cds	4609272	4609332	-
cds	4609433	4609579	-
cds	4609666	4609765	-
cds	4609857	4609972	-
cds	4610173	4610273	-
cds	4610365	4610394	-
cds	4610488	4610491	-
5_utr	4610492	4610562	-
> CHR101212004 EUG4#1#01336
3_utr	4612778	4612995	-
cds	4612996	4613195	-
cds	4613283	4613529	-
5_utr	4613530	4613886	-
e_utr	4614195	4614233	-
e_utr	4614497	4614921	-
> CHR101212004 EUG4#1#01337
cds	4613705	4613886	-
cds	4614195	4614233	-
cds	4614497	4615112	-
5_utr	4615113	4615169	-
> CHR101212004 EUG4#1#01338
e_utr	4615810	4615975	+
5_utr	4616425	4616500	+
cds	4616501	4617664	+
cds	4617863	4618177	+
3_utr	4618178	4618326	+
> CHR101212004 EUG4#1#01339
cds	4620319	4621150	-
cds	4621232	4621539	-
> CHR101212004 EUG4#1#01340
cds	4622780	4623268	-
> CHR101212004 EUG4#1#01341
cds	4623630	4623645	-
cds	4623721	4624040	-
> CHR101212004 EUG4#1#01342
cds	4624712	4625552	-
cds	4625661	4625760	-
cds	4625854	4626061	-
> CHR101212004 EUG4#1#01343
cds	4627786	4628632	-
cds	4628760	4628859	-
cds	4628953	4629166	-
> CHR101212004 EUG4#1#01344
3_utr	4629199	4629455	-
cds	4629456	4630278	-
cds	4630365	4630684	-
5_utr	4630685	4630818	-
> CHR101212004 EUG4#1#01345
3_utr	4631814	4631853	-
cds	4631854	4632697	-
cds	4632901	4633220	-
5_utr	4633221	4633242	-
> CHR101212004 EUG4#1#01346
cds	4633737	4634574	-
cds	4634704	4634815	-
cds	4634919	4635126	-
> CHR101212004 EUG4#1#01347
cds	4635471	4636293	-
cds	4636383	4636705	-
> CHR101212004 EUG4#1#01348
cds	4637069	4637918	-
cds	4637996	4638312	-
> CHR101212004 EUG4#1#01349
cds	4639076	4639169	-
cds	4639254	4639312	-
cds	4639408	4639470	-
cds	4639567	4639651	-
cds	4640043	4640112	-
cds	4640220	4640512	-
cds	4640591	4640691	-
cds	4640778	4640800	-
cds	4640887	4640962	-
cds	4641089	4641143	-
cds	4641552	4641688	-
5_utr	4641689	4641702	-
e_utr	4641940	4642085	-
> CHR101212004 EUG4#1#01350
cds	4642525	4642815	-
cds	4642897	4643055	-
cds	4643127	4643927	-
cds	4644990	4645034	-
cds	4645130	4645304	-
cds	4645387	4645833	-
cds	4645923	4646152	-
cds	4646625	4646762	-
> CHR101212004 EUG4#1#01351
cds	4648036	4648101	+
cds	4648472	4648609	+
> CHR101212004 EUG4#1#01352
cds	4650784	4651374	-
> CHR101212004 EUG4#1#01353
cds	4664005	4664077	-
cds	4664200	4664570	-
cds	4664819	4665055	-
cds	4665273	4665309	-
cds	4665662	4665972	-
> CHR101212004 EUG4#1#01354
cds	4670384	4670397	-
cds	4670817	4672150	-
cds	4672477	4672925	-
> CHR101212004 EUG4#1#01355
cds	4675470	4675781	+
3_utr	4675782	4675852	+
> CHR101212004 EUG4#1#01356
3_utr	4677094	4677272	-
cds	4677273	4679141	-
> CHR101212004 EUG4#1#01357
3_utr	4680438	4680567	-
cds	4680568	4680925	-
cds	4681008	4681489	-
cds	4681880	4681900	-
5_utr	4681901	4682094	-
> CHR101212004 EUG4#1#01358
cds	4688198	4688875	+
> CHR101212004 EUG4#1#01359
cds	4691253	4691360	+
cds	4691448	4691546	+
cds	4691925	4692228	+
cds	4692316	4692539	+
cds	4692613	4692699	+
> CHR101212004 EUG4#1#01360
cds	4693377	4693692	+
cds	4693959	4694176	+
> CHR101212004 EUG4#1#01361
3_utr	4694369	4694471	-
cds	4694472	4695002	-
> CHR101212004 EUG4#1#01362
cds	4695421	4695597	-
5_utr	4695598	4695635	-
e_utr	4695951	4695986	-
> CHR101212004 EUG4#1#01363
3_utr	4702714	4702928	-
cds	4702929	4703543	-
cds	4703651	4704589	-
5_utr	4704590	4704654	-
> CHR101212004 EUG4#1#01364
e_utr	4709820	4710082	+
5_utr	4710510	4710515	+
cds	4710516	4710695	+
cds	4710798	4711280	+
cds	4711365	4711521	+
cds	4711615	4711736	+
cds	4711823	4711888	+
cds	4711975	4712035	+
cds	4712112	4712329	+
3_utr	4712330	4712546	+
> CHR101212004 EUG4#1#01365
5_utr	4713671	4713965	+
cds	4713966	4714596	+
cds	4714740	4715155	+
3_utr	4715156	4715402	+
> CHR101212004 EUG4#1#01366
3_utr	4715391	4715486	-
cds	4715487	4715792	-
cds	4715882	4716317	-
cds	4716401	4716606	-
cds	4716700	4716832	-
cds	4716920	4717131	-
cds	4717204	4717296	-
cds	4717394	4717516	-
cds	4717602	4717668	-
cds	4717746	4717837	-
cds	4717915	4718088	-
5_utr	4718089	4718232	-
> CHR101212004 EUG4#1#01367
cds	4718758	4719059	-
cds	4719178	4719235	-
> CHR101212004 EUG4#1#01368
cds	4720178	4720420	-
cds	4720505	4720507	-
> CHR101212004 EUG4#1#01369
e_utr	4721697	4721835	+
5_utr	4721945	4721964	+
cds	4721965	4722006	+
cds	4722083	4722142	+
cds	4722219	4722257	+
cds	4722348	4722410	+
cds	4722511	4722567	+
cds	4722680	4722743	+
cds	4723015	4723097	+
cds	4723188	4723317	+
cds	4723608	4723746	+
cds	4723818	4723861	+
cds	4723963	4724150	+
cds	4724244	4724342	+
3_utr	4724343	4724510	+
> CHR101212004 EUG4#1#01370
5_utr	4724621	4724677	+
cds	4724678	4724689	+
cds	4724770	4725762	+
> CHR101212004 EUG4#1#01371
cds	4726961	4727002	+
cds	4727429	4728653	+
cds	4728745	4728926	+
cds	4729012	4729080	+
cds	4729183	4729476	+
cds	4729689	4729898	+
cds	4729990	4730226	+
> CHR101212004 EUG4#1#01372
cds	4731053	4732161	-
cds	4732372	4733704	-
> CHR101212004 EUG4#1#01373
cds	4734085	4734116	+
cds	4734213	4735161	+
> CHR101212004 EUG4#1#01374
cds	4735619	4735801	+
cds	4736051	4736145	+
cds	4736211	4736308	+
cds	4736413	4736462	+
cds	4736540	4736635	+
cds	4736740	4736829	+
cds	4737267	4737278	+
> CHR101212004 EUG4#1#01375
5_utr	4739877	4739981	+
cds	4739982	4740293	+
> CHR101212004 EUG4#1#01376
3_utr	4743335	4743750	-
cds	4743751	4743900	-
cds	4743998	4744130	-
cds	4744258	4744561	-
cds	4744654	4744811	-
cds	4744897	4745122	-
cds	4745234	4745474	-
cds	4745573	4745708	-
cds	4745790	4746253	-
5_utr	4746254	4746537	-
e_utr	4746676	4746908	-
> CHR101212004 EUG4#1#01377
3_utr	4747262	4747433	-
cds	4747434	4748011	-
cds	4748065	4748074	-
> CHR101212004 EUG4#1#01378
3_utr	4747262	4748348	-
cds	4748349	4748361	-
cds	4748456	4748484	-
> CHR101212004 EUG4#1#01379
e_utr	4749004	4749043	+
5_utr	4749589	4749599	+
cds	4749600	4749744	+
cds	4749835	4750964	+
3_utr	4750965	4751194	+
> CHR101212004 EUG4#1#01380
cds	4751578	4751952	+
cds	4752056	4752149	+
cds	4752353	4752477	+
cds	4752561	4752658	+
cds	4752742	4752841	+
> CHR101212004 EUG4#1#01381
3_utr	4753141	4753490	-
cds	4753491	4753726	-
cds	4753829	4754765	-
cds	4754856	4755551	-
5_utr	4755552	4755577	-
> CHR101212004 EUG4#1#01382
5_utr	4755789	4755951	+
cds	4755952	4756048	+
cds	4756121	4756268	+
cds	4756353	4756424	+
cds	4756556	4756627	+
cds	4756697	4756768	+
cds	4756845	4756988	+
cds	4757079	4757159	+
cds	4757378	4757449	+
cds	4757551	4757622	+
cds	4757721	4757811	+
3_utr	4757812	4757969	+
> CHR101212004 EUG4#1#01383
cds	4758185	4758210	+
cds	4758296	4758393	+
cds	4758485	4758642	+
cds	4758733	4758832	+
cds	4758921	4759299	+
cds	4759371	4759452	+
cds	4759557	4759751	+
> CHR101212004 EUG4#1#01384
5_utr	4761035	4761087	+
cds	4761088	4761541	+
cds	4761625	4761665	+
> CHR101212004 EUG4#1#01385
cds	4762700	4764765	-
cds	4764875	4765586	-
cds	4765681	4765869	-
> CHR101212004 EUG4#1#01386
5_utr	4773573	4773627	+
cds	4773628	4773747	+
cds	4774019	4774141	+
cds	4774235	4774291	+
cds	4774365	4774439	+
cds	4774564	4774665	+
3_utr	4774666	4774838	+
> CHR101212004 EUG4#1#01387
5_utr	4776460	4776618	+
cds	4776619	4776952	+
cds	4777708	4778413	+
cds	4778496	4778660	+
cds	4778782	4779040	+
3_utr	4779041	4779397	+
> CHR101212004 EUG4#1#01388
e_utr	4779520	4779849	-
e_utr	4779947	4780069	-
3_utr	4780163	4780340	-
cds	4780341	4780376	-
cds	4780436	4780736	-
cds	4780827	4780965	-
cds	4781057	4781326	-
cds	4781411	4781497	-
cds	4781591	4781879	-
5_utr	4781880	4781943	-
e_utr	4782045	4782147	-
e_utr	4782391	4782531	-
> CHR101212004 EUG4#1#01389
e_utr	4788556	4788651	+
5_utr	4789458	4789583	+
cds	4789584	4790321	+
cds	4790777	4794394	+
3_utr	4794395	4794651	+
> CHR101212004 EUG4#1#01390
5_utr	4794760	4794806	+
cds	4794807	4795188	+
cds	4795357	4795376	+
3_utr	4795377	4795875	+
e_utr	4795957	4796074	+
e_utr	4796152	4796247	+
e_utr	4796336	4796546	+
> CHR101212004 EUG4#1#01391
cds	4795931	4796074	+
cds	4796152	4796247	+
cds	4796336	4796473	+
3_utr	4796474	4796594	+
> CHR101212004 EUG4#1#01392
5_utr	4797355	4797602	+
cds	4797603	4797920	+
cds	4798029	4798103	+
cds	4798361	4798477	+
cds	4798580	4798674	+
cds	4798800	4798920	+
cds	4798999	4799078	+
cds	4799166	4799225	+
cds	4799315	4799436	+
cds	4799540	4799625	+
cds	4799727	4799842	+
cds	4799914	4800040	+
3_utr	4800041	4800268	+
> CHR101212004 EUG4#1#01393
3_utr	4800269	4800381	-
cds	4800382	4800526	-
cds	4800623	4800699	-
cds	4801286	4801495	-
cds	4801581	4801787	-
5_utr	4801788	4801819	-
> CHR101212004 EUG4#1#01394
5_utr	4802737	4802926	+
cds	4802927	4803185	+
cds	4803266	4803333	+
cds	4803419	4803507	+
cds	4803600	4803762	+
cds	4803870	4804159	+
cds	4804229	4804283	+
3_utr	4804284	4804453	+
e_utr	4804561	4804718	+
e_utr	4804841	4805322	+
> CHR101212004 EUG4#1#01395
cds	4804573	4804718	+
cds	4804841	4805061	+
cds	4805319	4805347	+
> CHR101212004 EUG4#1#01396
3_utr	4805334	4805489	-
cds	4805490	4805705	-
cds	4805786	4806190	-
cds	4806279	4806401	-
cds	4806490	4806728	-
cds	4806855	4806883	-
cds	4806974	4807437	-
5_utr	4807438	4807466	-
> CHR101212004 EUG4#1#01397
cds	4810485	4811106	+
cds	4811842	4812211	+
cds	4812297	4812345	+
cds	4812430	4812501	+
cds	4812596	4812725	+
cds	4812843	4812930	+
cds	4813029	4813287	+
cds	4813375	4813479	+
cds	4813569	4813763	+
cds	4813845	4814126	+
cds	4814276	4814337	+
cds	4814441	4814540	+
> CHR101212004 EUG4#1#01398
cds	4815680	4816003	-
> CHR101212004 EUG4#1#01399
3_utr	4817141	4817350	-
cds	4817351	4817890	-
> CHR101212004 EUG4#1#01400
cds	4820533	4820543	-
cds	4820969	4821017	-
> CHR101212004 EUG4#1#01401
5_utr	4822525	4822576	+
cds	4822577	4822685	+
cds	4822765	4824215	+
3_utr	4824216	4824409	+
> CHR101212004 EUG4#1#01402
e_utr	4824430	4824652	-
3_utr	4824777	4826288	-
cds	4826289	4827166	-
cds	4827225	4827360	-
> CHR101212004 EUG4#1#01403
cds	4828006	4828063	+
cds	4828140	4829584	+
> CHR101212004 EUG4#1#01404
cds	4830294	4830402	+
cds	4830480	4831423	+
> CHR101212004 EUG4#1#01405
cds	4831514	4831912	+
> CHR101212004 EUG4#1#01406
3_utr	4833469	4833644	-
cds	4833645	4833917	-
cds	4834016	4834337	-
cds	4834487	4834830	-
5_utr	4834831	4834875	-
e_utr	4835011	4835083	-
> CHR101212004 EUG4#1#01407
3_utr	4835709	4836037	-
cds	4836038	4836617	-
cds	4836691	4837037	-
5_utr	4837038	4837066	-
e_utr	4837487	4837588	-
> CHR101212004 EUG4#1#01408
3_utr	4838002	4838127	-
cds	4838128	4838658	-
cds	4839213	4839599	-
5_utr	4839600	4839630	-
> CHR101212004 EUG4#1#01409
5_utr	4839850	4839881	+
cds	4839882	4840213	+
cds	4840266	4840284	+
3_utr	4840285	4840355	+
e_utr	4840531	4840690	+
> CHR101212004 EUG4#1#01410
3_utr	4840694	4840794	-
cds	4840795	4841010	-
cds	4841165	4841288	-
cds	4841368	4841657	-
5_utr	4841658	4841845	-
> CHR101212004 EUG4#1#01411
cds	4843460	4843495	-
cds	4843594	4843776	-
cds	4843872	4844126	-
cds	4844204	4844569	-
cds	4844651	4845147	-
cds	4845223	4845250	-
> CHR101212004 EUG4#1#01412
cds	4846629	4846670	+
cds	4846763	4846804	+
> CHR101212004 EUG4#1#01413
cds	4848179	4848208	+
cds	4848489	4848965	+
3_utr	4848966	4849202	+
> CHR101212004 EUG4#1#01414
5_utr	4850269	4850311	+
cds	4850312	4850333	+
cds	4850424	4851880	+
3_utr	4851881	4852097	+
> CHR101212004 EUG4#1#01415
cds	4852645	4852699	+
cds	4852789	4854302	+
> CHR101212004 EUG4#1#01416
cds	4854527	4855066	-
> CHR101212004 EUG4#1#01417
cds	4856100	4856112	+
cds	4856187	4856299	+
> CHR101212004 EUG4#1#01418
3_utr	4856814	4856896	-
cds	4856897	4857177	-
cds	4857256	4857460	-
cds	4857595	4857759	-
> CHR101212004 EUG4#1#01419
cds	4858637	4858860	-
cds	4858950	4859148	-
cds	4859228	4859383	-
cds	4859489	4859596	-
> CHR101212004 EUG4#1#01420
cds	4861164	4861355	+
> CHR101212004 EUG4#1#01421
5_utr	4861261	4861491	+
cds	4861492	4862098	+
cds	4862338	4862450	+
cds	4862583	4862690	+
cds	4862919	4862961	+
cds	4863342	4863439	+
cds	4863540	4863736	+
cds	4863833	4863986	+
3_utr	4863987	4864073	+
> CHR101212004 EUG4#1#01422
5_utr	4865129	4865153	+
cds	4865154	4865732	+
> CHR101212004 EUG4#1#01423
cds	4866259	4866273	+
cds	4866419	4866526	+
cds	4866702	4866744	+
cds	4866851	4867039	+
cds	4867139	4867236	+
cds	4867342	4867538	+
cds	4867643	4867772	+
> CHR101212004 EUG4#1#01424
cds	4868670	4869246	+
cds	4869473	4869585	+
cds	4869810	4869917	+
cds	4870115	4870157	+
cds	4870302	4870499	+
cds	4870582	4870679	+
cds	4870778	4870974	+
cds	4871066	4871198	+
> CHR101212004 EUG4#1#01425
cds	4872716	4872946	-
> CHR101212004 EUG4#1#01426
e_utr	4872900	4873018	+
5_utr	4873156	4873194	+
cds	4873195	4873434	+
cds	4873536	4873607	+
cds	4873689	4873756	+
cds	4873849	4873999	+
cds	4874072	4874158	+
cds	4874246	4874425	+
3_utr	4874426	4874522	+
e_utr	4874627	4874902	+
> CHR101212004 EUG4#1#01427
e_utr	4874869	4875135	-
e_utr	4875226	4875332	-
e_utr	4875419	4875510	-
e_utr	4875586	4875678	-
e_utr	4875753	4875802	-
3_utr	4875890	4876017	-
cds	4876018	4876046	-
cds	4876107	4876189	-
cds	4876356	4876438	-
5_utr	4876439	4876463	-
e_utr	4876665	4876762	-
e_utr	4876936	4877229	-
> CHR101212004 EUG4#1#01428
e_utr	4874911	4875135	-
e_utr	4875226	4875332	-
e_utr	4875419	4875510	-
e_utr	4875586	4875678	-
e_utr	4875753	4875802	-
e_utr	4875890	4876023	-
e_utr	4876107	4876189	-
3_utr	4876356	4876600	-
cds	4876601	4876762	-
cds	4876936	4877190	-
5_utr	4877191	4877229	-
> CHR101212004 EUG4#1#01429
5_utr	4877622	4877651	+
cds	4877652	4878620	+
cds	4878720	4878980	+
3_utr	4878981	4879011	+
> CHR101212004 EUG4#1#01430
3_utr	4880086	4880301	-
cds	4880302	4880856	-
cds	4881555	4881779	-
5_utr	4881780	4881947	-
> CHR101212004 EUG4#1#01431
3_utr	4882371	4882648	-
cds	4882649	4882708	-
cds	4882812	4882925	-
cds	4883040	4883171	-
cds	4883272	4883385	-
cds	4883487	4883632	-
cds	4883925	4884003	-
cds	4884107	4884304	-
cds	4884394	4884516	-
cds	4884628	4884681	-
5_utr	4884682	4884780	-
> CHR101212004 EUG4#1#01432
5_utr	4885039	4885043	+
cds	4885044	4885146	+
cds	4885324	4885434	+
cds	4885485	4885600	+
cds	4885700	4885783	+
cds	4885874	4885949	+
cds	4886036	4886108	+
cds	4886206	4886279	+
cds	4886403	4886496	+
cds	4886601	4886667	+
3_utr	4886668	4886788	+
> CHR101212004 EUG4#1#01433
cds	4886856	4887434	-
> CHR101212004 EUG4#1#01434
5_utr	4888218	4888264	+
cds	4888265	4888274	+
cds	4888544	4889045	+
cds	4889141	4889222	+
cds	4889335	4889403	+
3_utr	4889404	4889643	+
> CHR101212004 EUG4#1#01435
3_utr	4890112	4890369	-
cds	4890370	4891695	-
> CHR101212004 EUG4#1#01436
cds	4892756	4892772	-
cds	4893006	4893015	-
> CHR101212004 EUG4#1#01437
e_utr	4897341	4897445	+
5_utr	4897690	4897703	+
cds	4897704	4897822	+
cds	4897914	4897989	+
cds	4898075	4898188	+
cds	4898346	4898771	+
3_utr	4898772	4898921	+
> CHR101212004 EUG4#1#01438
5_utr	4899141	4899170	+
cds	4899171	4899761	+
3_utr	4899762	4899792	+
> CHR101212004 EUG4#1#01439
e_utr	4908193	4908514	+
e_utr	4908602	4908648	+
e_utr	4908815	4908871	+
5_utr	4908973	4909030	+
cds	4909031	4909045	+
cds	4909152	4909207	+
cds	4909304	4909471	+
cds	4909567	4909861	+
cds	4909957	4910099	+
cds	4910179	4910444	+
cds	4910532	4910593	+
3_utr	4910594	4911151	+
> CHR101212004 EUG4#1#01440
cds	4912341	4912349	-
cds	4912408	4912538	-
cds	4912634	4912731	-
cds	4912921	4913024	-
5_utr	4913025	4913147	-
> CHR101212004 EUG4#1#01441
5_utr	4915662	4915853	+
cds	4915854	4915920	+
cds	4916190	4916536	+
cds	4916631	4916770	+
cds	4916833	4917004	+
cds	4917091	4917214	+
cds	4917485	4917954	+
3_utr	4917955	4918084	+
> CHR101212004 EUG4#1#01442
3_utr	4918017	4918273	-
cds	4918274	4918305	-
cds	4918402	4918762	-
cds	4918868	4919770	-
cds	4919910	4919945	-
5_utr	4919946	4919990	-
e_utr	4920080	4920268	-
e_utr	4920354	4920587	-
e_utr	4920667	4920799	-
e_utr	4921463	4921591	-
> CHR101212004 EUG4#1#01443
e_utr	4918017	4918305	-
e_utr	4918402	4919770	-
e_utr	4919910	4919990	-
e_utr	4920080	4920268	-
3_utr	4920667	4920736	-
cds	4920737	4920799	-
cds	4921170	4921178	-
> CHR101212004 EUG4#1#01444
cds	4924272	4924632	+
cds	4924723	4925517	+
cds	4925594	4925715	+
cds	4925795	4926041	+
cds	4926122	4926315	+
cds	4926412	4926789	+
> CHR101212004 EUG4#1#01445
3_utr	4927123	4927288	-
cds	4927289	4927417	-
cds	4927513	4927601	-
cds	4927699	4927788	-
cds	4927885	4927910	-
cds	4928007	4928131	-
5_utr	4928132	4928143	-
e_utr	4928445	4928656	-
> CHR101212004 EUG4#1#01446
3_utr	4929125	4929346	-
cds	4929347	4929444	-
cds	4929720	4929793	-
cds	4929873	4929967	-
cds	4930101	4930193	-
cds	4930286	4930386	-
cds	4930586	4930805	-
5_utr	4930806	4930888	-
> CHR101212004 EUG4#1#01447
cds	4931839	4932321	-
cds	4932419	4933106	-
cds	4933192	4933400	-
> CHR101212004 EUG4#1#01448
cds	4934354	4936036	+
cds	4936135	4936870	+
cds	4937209	4937216	+
> CHR101212004 EUG4#1#01449
3_utr	4938819	4939070	-
cds	4939071	4940009	-
> CHR101212004 EUG4#1#01450
cds	4947332	4947625	-
> CHR101212004 EUG4#1#01451
3_utr	4947925	4947979	-
cds	4947980	4948273	-
> CHR101212004 EUG4#1#01452
cds	4949293	4949771	-
cds	4949850	4950359	-
cds	4950450	4950669	-
cds	4950766	4952745	-
> CHR101212004 EUG4#1#01453
cds	4954075	4955697	+
> CHR101212004 EUG4#1#01454
cds	4956399	4956926	+
cds	4957155	4957883	+
> CHR101212004 EUG4#1#01455
cds	4958700	4959377	-
> CHR101212004 EUG4#1#01456
cds	4960370	4960966	+
cds	4961062	4961775	+
> CHR101212004 EUG4#1#01457
3_utr	4962129	4962165	-
cds	4962166	4962438	-
cds	4962534	4962644	-
5_utr	4962645	4962660	-
e_utr	4963061	4963289	-
e_utr	4963805	4963837	-
e_utr	4964053	4964420	-
> CHR101212004 EUG4#1#01458
cds	4963619	4963783	+
> CHR101212004 EUG4#1#01459
3_utr	4968165	4968370	-
cds	4968371	4968397	-
cds	4968496	4968656	-
cds	4968756	4968825	-
cds	4968912	4969034	-
cds	4969125	4969237	-
cds	4969326	4969612	-
cds	4969686	4969797	-
cds	4969913	4969949	-
5_utr	4969950	4970055	-
e_utr	4970156	4970306	-
> CHR101212004 EUG4#1#01460
e_utr	4970852	4971268	-
3_utr	4971388	4971414	-
cds	4971415	4971507	-
cds	4971849	4971902	-
cds	4971993	4972056	-
cds	4972318	4972363	-
cds	4972451	4972523	-
cds	4972697	4972768	-
cds	4972844	4972936	-
cds	4973029	4973081	-
cds	4973161	4973173	-
5_utr	4973174	4973251	-
e_utr	4973428	4973720	-
> CHR101212004 EUG4#1#01461
cds	4974228	4974619	-
cds	4974707	4974872	-
cds	4975094	4975285	-
cds	4975398	4975595	-
> CHR101212004 EUG4#1#01462
cds	4979053	4979235	+
cds	4979321	4979512	+
cds	4979602	4979770	+
cds	4979928	4980319	+
> CHR101212004 EUG4#1#01463
5_utr	4980667	4981294	+
cds	4981295	4981450	+
cds	4981610	4981695	+
cds	4981780	4981987	+
cds	4982100	4982232	+
cds	4982487	4982671	+
cds	4982759	4982893	+
cds	4982985	4983077	+
3_utr	4983078	4983279	+
> CHR101212004 EUG4#1#01464
e_utr	4983561	4983637	+
5_utr	4983730	4983764	+
cds	4983765	4983866	+
cds	4984421	4984545	+
cds	4984631	4984703	+
cds	4984801	4984892	+
cds	4985423	4985651	+
cds	4985733	4985810	+
cds	4986168	4986236	+
cds	4986330	4986579	+
cds	4986661	4986677	+
3_utr	4986678	4986933	+
e_utr	4987020	4987339	+
> CHR101212004 EUG4#1#01465
e_utr	4989559	4989785	+
5_utr	4990037	4990064	+
cds	4990065	4990255	+
cds	4990348	4990358	+
cds	4990479	4990875	+
cds	4991226	4991292	+
> CHR101212004 EUG4#1#01466
e_utr	4989559	4989785	+
e_utr	4990037	4990255	+
e_utr	4990479	4990875	+
5_utr	4991618	4991702	+
cds	4991703	4992437	+
> CHR101212004 EUG4#1#01467
3_utr	4998804	4998951	-
cds	4998952	4999030	-
cds	4999120	4999601	-
cds	4999706	5000071	-
cds	5000379	5000516	-
5_utr	5000517	5000636	-
> CHR101212004 EUG4#1#01468
cds	5001180	5001437	-
cds	5001993	5002116	-
cds	5002282	5002408	-
cds	5002785	5002824	-
cds	5002975	5003051	-
cds	5003224	5003365	-
> CHR101212004 EUG4#1#01469
3_utr	5008251	5008496	-
cds	5008497	5008671	-
cds	5008774	5008922	-
cds	5009007	5009106	-
cds	5009231	5009337	-
cds	5009422	5009922	-
cds	5010007	5010258	-
cds	5010366	5010768	-
cds	5010912	5011111	-
cds	5011246	5011416	-
cds	5011507	5011809	-
cds	5011884	5011941	-
cds	5012103	5012182	-
cds	5012347	5012430	-
cds	5012518	5012595	-
cds	5012727	5012810	-
cds	5012891	5012956	-
cds	5013129	5013201	-
cds	5013283	5013461	-
cds	5013588	5013650	-
cds	5014162	5014227	-
cds	5014347	5014481	-
5_utr	5014482	5014512	-
> CHR101212004 EUG4#1#01470
3_utr	5014749	5014942	-
cds	5014943	5015086	-
cds	5015151	5015297	-
cds	5015392	5015521	-
cds	5015617	5015691	-
cds	5016041	5016106	-
cds	5016336	5016496	-
5_utr	5016497	5016599	-
> CHR101212004 EUG4#1#01471
cds	5020375	5020506	+
cds	5020615	5020666	+
cds	5020827	5020919	+
cds	5021169	5021440	+
> CHR101212004 EUG4#1#01472
cds	5023651	5025668	+
cds	5025804	5025900	+
> CHR101212004 EUG4#1#01473
e_utr	5027692	5027811	+
5_utr	5028068	5029046	+
cds	5029047	5030171	+
cds	5030258	5030515	+
3_utr	5030516	5030772	+
> CHR101212004 EUG4#1#01474
cds	5031377	5031553	-
> CHR101212004 EUG4#1#01475
cds	5032158	5032292	-
cds	5032590	5032687	-
cds	5032828	5033449	-
cds	5033763	5033786	-
> CHR101212004 EUG4#1#01476
cds	5035508	5035669	-
cds	5035755	5035832	-
cds	5035908	5035999	-
cds	5036068	5036118	-
cds	5036215	5036434	-
5_utr	5036435	5036448	-
> CHR101212004 EUG4#1#01477
5_utr	5037607	5037663	+
cds	5037664	5037815	+
cds	5038095	5038135	+
cds	5038244	5038829	+
cds	5038906	5039043	+
cds	5039154	5039310	+
cds	5039406	5039890	+
cds	5039975	5040194	+
3_utr	5040195	5040506	+
> CHR101212004 EUG4#1#01478
cds	5040856	5041728	+
> CHR101212004 EUG4#1#01479
5_utr	5042327	5043080	+
cds	5043081	5043920	+
3_utr	5043921	5043977	+
> CHR101212004 EUG4#1#01480
cds	5045776	5046795	-
> CHR101212004 EUG4#1#01481
5_utr	5047925	5048040	+
cds	5048041	5048547	+
3_utr	5048548	5048578	+
> CHR101212004 EUG4#1#01482
cds	5050675	5050687	-
cds	5050756	5050874	-
> CHR101212004 EUG4#1#01483
3_utr	5051761	5052084	-
cds	5052085	5052423	-
cds	5052513	5052587	-
cds	5052662	5052735	-
cds	5052814	5052901	-
cds	5052971	5053122	-
cds	5053211	5053370	-
cds	5053462	5053617	-
cds	5053705	5053920	-
cds	5054020	5054289	-
cds	5054381	5054584	-
cds	5054854	5054931	-
5_utr	5054932	5055229	-
> CHR101212004 EUG4#1#01484
5_utr	5058675	5058764	+
cds	5058765	5058962	+
cds	5059468	5059624	+
cds	5059727	5059828	+
cds	5059925	5060052	+
cds	5060356	5060484	+
cds	5060579	5060646	+
cds	5060761	5060983	+
3_utr	5060984	5061101	+
> CHR101212004 EUG4#1#01485
cds	5062163	5062712	-
cds	5062802	5062956	-
cds	5063062	5063174	-
cds	5063256	5063354	-
cds	5063433	5063550	-
cds	5063626	5063729	-
cds	5063818	5063925	-
cds	5064143	5064768	-
cds	5064852	5064859	-
> CHR101212004 EUG4#1#01486
3_utr	5066670	5066800	-
cds	5066801	5067305	-
cds	5067777	5067985	-
cds	5068090	5068190	-
cds	5068278	5068461	-
5_utr	5068462	5068596	-
> CHR101212004 EUG4#1#01487
5_utr	5073980	5074027	+
cds	5074028	5074180	+
cds	5074303	5074563	+
3_utr	5074564	5074689	+
> CHR101212004 EUG4#1#01488
3_utr	5075208	5075444	-
cds	5075445	5075920	-
cds	5076002	5077727	-
5_utr	5077728	5077786	-
> CHR101212004 EUG4#1#01489
cds	5079669	5079695	-
cds	5079793	5079837	-
cds	5079931	5080111	-
cds	5080200	5080328	-
cds	5080626	5080843	-
cds	5081042	5081209	-
cds	5081399	5082418	-
> CHR101212004 EUG4#1#01490
cds	5084525	5084650	-
cds	5084821	5084913	-
> CHR101212004 EUG4#1#01491
3_utr	5086620	5086861	-
cds	5086862	5087701	-
cds	5087808	5087915	-
cds	5088017	5088219	-
cds	5088294	5088432	-
5_utr	5088433	5088437	-
e_utr	5088696	5088841	-
> CHR101212004 EUG4#1#01492
5_utr	5090985	5091014	+
cds	5091015	5091278	+
cds	5091382	5091626	+
cds	5092113	5092326	+
cds	5092451	5092525	+
cds	5092609	5092792	+
cds	5092883	5093052	+
cds	5093137	5093868	+
3_utr	5093869	5094077	+
> CHR101212004 EUG4#1#01493
3_utr	5093956	5094013	-
cds	5094014	5094137	-
cds	5094340	5095124	-
cds	5095205	5095355	-
cds	5095453	5097812	-
5_utr	5097813	5097828	-
e_utr	5097917	5098027	-
> CHR101212004 EUG4#1#01494
cds	5099567	5099746	+
cds	5099830	5100103	+
cds	5100183	5100268	+
> CHR101212004 EUG4#1#01495
cds	5100756	5100849	+
cds	5101006	5101514	+
> CHR101212004 EUG4#1#01496
3_utr	5102520	5102678	-
cds	5102679	5102760	-
cds	5102842	5102996	-
cds	5103334	5103435	-
cds	5103532	5103627	-
cds	5103723	5103767	-
cds	5103869	5103955	-
cds	5104068	5104628	-
5_utr	5104629	5104684	-
> CHR101212004 EUG4#1#01497
cds	5106111	5106416	-
cds	5106717	5106788	-
5_utr	5106789	5106944	-
> CHR101212004 EUG4#1#01498
3_utr	5107459	5107693	-
cds	5107694	5107819	-
cds	5107914	5108053	-
cds	5108132	5108372	-
cds	5108466	5108516	-
cds	5108610	5108835	-
cds	5109156	5109226	-
cds	5109312	5109431	-
cds	5109526	5109720	-
cds	5109816	5109880	-
cds	5109972	5110062	-
cds	5110210	5110271	-
cds	5110379	5110429	-
cds	5110631	5110732	-
cds	5110824	5110931	-
cds	5111151	5111214	-
cds	5111334	5111465	-
5_utr	5111466	5111638	-
> CHR101212004 EUG4#1#01499
3_utr	5112079	5112409	-
cds	5112410	5112449	-
cds	5112537	5112724	-
cds	5112820	5113347	-
cds	5113427	5113498	-
cds	5113607	5113753	-
cds	5113858	5114013	-
cds	5114120	5114290	-
cds	5114397	5114567	-
cds	5114914	5114999	-
cds	5115105	5115294	-
5_utr	5115295	5115423	-
> CHR101212004 EUG4#1#01500
cds	5117007	5117024	-
cds	5117143	5117472	-
cds	5117559	5117777	-
cds	5118145	5118502	-
cds	5118638	5118834	-
cds	5119095	5119470	-
cds	5119778	5120025	-
cds	5120110	5120322	-
cds	5120424	5122053	-
cds	5122178	5122440	-
cds	5122539	5122665	-
cds	5122771	5122940	-
cds	5123096	5123254	-
> CHR101212004 EUG4#1#01501
5_utr	5124737	5124987	+
cds	5124988	5125058	+
cds	5125133	5125238	+
cds	5125354	5125437	+
cds	5125531	5125800	+
3_utr	5125801	5126146	+
> CHR101212004 EUG4#1#01502
3_utr	5128402	5128585	-
cds	5128586	5128671	-
cds	5128785	5128997	-
cds	5129089	5129160	-
cds	5129366	5129453	-
5_utr	5129454	5129517	-
> CHR101212004 EUG4#1#01503
cds	5132054	5132410	-
> CHR101212004 EUG4#1#01504
3_utr	5132530	5132785	-
cds	5132786	5132871	-
cds	5132984	5133110	-
5_utr	5133111	5133196	-
e_utr	5133297	5133368	-
e_utr	5133574	5133696	-
> CHR101212004 EUG4#1#01505
5_utr	5137055	5137093	+
cds	5137094	5137699	+
3_utr	5137700	5137730	+
> CHR101212004 EUG4#1#01506
3_utr	5138393	5138659	-
cds	5138660	5139190	-
cds	5139265	5139348	-
5_utr	5139349	5139419	-
> CHR101212004 EUG4#1#01507
3_utr	5139833	5139922	-
cds	5139923	5140660	-
cds	5140796	5140911	-
cds	5141000	5141090	-
cds	5141167	5141349	-
cds	5141440	5141520	-
cds	5141611	5141691	-
cds	5141766	5141831	-
cds	5141922	5141987	-
cds	5142119	5142169	-
cds	5142293	5142385	-
cds	5142471	5142854	-
cds	5143088	5143185	-
cds	5143283	5143352	-
cds	5143477	5143566	-
5_utr	5143567	5143680	-
> CHR101212004 EUG4#1#01508
cds	5146984	5147014	-
cds	5147129	5147157	-
> CHR101212004 EUG4#1#01509
5_utr	5149267	5149408	+
cds	5149409	5151010	+
> CHR101212004 EUG4#1#01510
3_utr	5152258	5152459	-
cds	5152460	5152740	-
cds	5152844	5153030	-
5_utr	5153031	5153079	-
> CHR101212004 EUG4#1#01511
3_utr	5154753	5154769	-
cds	5154770	5155050	-
cds	5155321	5155507	-
5_utr	5155508	5155556	-
> CHR101212004 EUG4#1#01512
e_utr	1781825	1781876	-
3_utr	5157331	5157582	-
cds	5157583	5157863	-
cds	5157953	5158139	-
5_utr	5158140	5158248	-
> CHR101212004 EUG4#1#01513
3_utr	5159194	5159328	-
cds	5159329	5159603	-
cds	5159801	5159987	-
5_utr	5159988	5160076	-
> CHR101212004 EUG4#1#01514
cds	5162080	5162230	-
cds	5162324	5162514	-
cds	5162591	5162758	-
cds	5162969	5163136	-
cds	5163264	5163468	-
cds	5163601	5163798	-
cds	5163897	5163985	-
cds	5164101	5164133	-
cds	5164532	5164912	-
> CHR101212004 EUG4#1#01515
3_utr	5165882	5165924	-
cds	5165925	5165976	-
cds	5166319	5166458	-
cds	5166545	5166649	-
5_utr	5166650	5166740	-
> CHR101212004 EUG4#1#01516
3_utr	5167147	5167348	-
cds	5167349	5167399	-
cds	5167581	5167697	-
cds	5167793	5167874	-
cds	5168028	5168146	-
5_utr	5168147	5168238	-
> CHR101212004 EUG4#1#01517
5_utr	5168591	5168607	+
cds	5168608	5169942	+
> CHR101212004 EUG4#1#01518
5_utr	5171202	5171209	+
cds	5171210	5171638	+
> CHR101212004 EUG4#1#01519
cds	5172335	5172817	+
> CHR101212004 EUG4#1#01520
3_utr	5173120	5173335	-
cds	5173336	5173867	-
cds	5173940	5174086	-
cds	5174175	5174215	-
cds	5174310	5174454	-
cds	5174540	5174616	-
cds	5174698	5174766	-
cds	5174862	5174925	-
cds	5175095	5175231	-
5_utr	5175232	5175276	-
e_utr	5175459	5175551	-
e_utr	5175634	5175658	-
e_utr	5175889	5176215	-
> CHR101212004 EUG4#1#01521
5_utr	5177524	5177889	+
cds	5177890	5178090	+
cds	5178172	5178395	+
cds	5178507	5178762	+
> CHR101212004 EUG4#1#01522
cds	5179203	5179288	+
cds	5179374	5179465	+
cds	5179619	5179848	+
3_utr	5179849	5180044	+
> CHR101212004 EUG4#1#01523
3_utr	5179930	5180308	-
cds	5180309	5181310	-
5_utr	5181311	5181370	-
> CHR101212004 EUG4#1#01524
cds	5182251	5182317	-
cds	5182391	5182499	-
cds	5182849	5182993	-
5_utr	5182994	5183002	-
e_utr	5183152	5183238	-
> CHR101212004 EUG4#1#01525
cds	5185589	5185881	-
cds	5185936	5186278	-
cds	5186410	5186487	-
cds	5186579	5186851	-
5_utr	5186852	5186960	-
> CHR101212004 EUG4#1#01526
e_utr	5187623	5187818	+
5_utr	5188068	5188074	+
cds	5188075	5188290	+
cds	5188379	5188466	+
cds	5188555	5188664	+
cds	5188743	5188836	+
cds	5188918	5189106	+
cds	5189200	5189259	+
cds	5189356	5189471	+
3_utr	5189472	5189668	+
> CHR101212004 EUG4#1#01527
3_utr	5193421	5193697	-
cds	5193698	5194165	-
> CHR101212004 EUG4#1#01528
e_utr	5199030	5199261	+
5_utr	5199563	5199588	+
cds	5199589	5199749	+
cds	5199836	5199901	+
cds	5200000	5200059	+
cds	5200173	5200263	+
cds	5200683	5200799	+
cds	5200903	5200987	+
cds	5201076	5201167	+
cds	5201249	5201502	+
cds	5201588	5201676	+
cds	5201776	5201903	+
3_utr	5201904	5202108	+
> CHR101212004 EUG4#1#01529
cds	5202820	5202866	+
cds	5203479	5203563	+
cds	5203678	5203767	+
cds	5203860	5203892	+
> CHR101212004 EUG4#1#01530
cds	5204620	5204670	+
cds	5204753	5205044	+
cds	5205121	5205485	+
cds	5205560	5205907	+
> CHR101212004 EUG4#1#01531
cds	5207068	5207187	-
cds	5207374	5207514	-
cds	5207613	5207681	-
cds	5207776	5207865	-
cds	5208079	5209029	-
cds	5209178	5209843	-
5_utr	5209844	5209894	-
> CHR101212004 EUG4#1#01532
3_utr	5210277	5210397	-
cds	5210398	5210460	-
cds	5210544	5210624	-
cds	5210709	5210804	-
cds	5210967	5211066	-
cds	5211585	5212132	-
5_utr	5212133	5212210	-
> CHR101212004 EUG4#1#01533
5_utr	5212610	5212668	+
cds	5212669	5212926	+
cds	5213042	5213586	+
cds	5213670	5213756	+
cds	5213984	5214341	+
> CHR101212004 EUG4#1#01534
cds	5215470	5215727	+
cds	5215843	5216387	+
cds	5216467	5216553	+
cds	5216633	5216689	+
cds	5216793	5217031	+
cds	5217165	5217370	+
cds	5217446	5217616	+
> CHR101212004 EUG4#1#01535
5_utr	5220636	5220684	+
cds	5220685	5220951	+
cds	5221038	5221582	+
cds	5221654	5221740	+
cds	5221822	5221878	+
cds	5221991	5222384	+
> CHR101212004 EUG4#1#01536
5_utr	5224385	5224446	+
cds	5224447	5224716	+
cds	5224821	5225365	+
cds	5225443	5225529	+
cds	5225609	5225665	+
cds	5225761	5225953	+
cds	5226181	5226213	+
3_utr	5226214	5226386	+
e_utr	5226482	5226685	+
> CHR101212004 EUG4#1#01537
cds	5227270	5228016	+
> CHR101212004 EUG4#1#01538
3_utr	5228331	5228471	-
cds	5228472	5228876	-
cds	5228962	5229046	-
cds	5229123	5229226	-
cds	5229541	5229624	-
cds	5229974	5230045	-
cds	5230167	5230283	-
cds	5230369	5230536	-
cds	5230618	5230683	-
cds	5230760	5230855	-
cds	5230935	5231012	-
5_utr	5231013	5231055	-
> CHR101212004 EUG4#1#01539
cds	5231547	5232074	-
cds	5232135	5232474	-
cds	5232563	5233404	-
cds	5233488	5233594	-
cds	5233685	5233756	-
cds	5233829	5233982	-
cds	5234075	5234944	-
cds	5235034	5235426	-
cds	5235522	5235652	-
cds	5235737	5236568	-
> CHR101212004 EUG4#1#01540
5_utr	5238060	5238090	+
cds	5238091	5238144	+
cds	5238224	5238309	+
cds	5238469	5238514	+
cds	5238604	5238772	+
cds	5238850	5238910	+
cds	5239177	5239228	+
cds	5239290	5239433	+
cds	5239526	5239645	+
cds	5239721	5239765	+
3_utr	5239766	5240127	+
> CHR101212004 EUG4#1#01541
3_utr	5240024	5240465	-
cds	5240466	5240669	-
cds	5240750	5240881	-
cds	5240969	5241076	-
5_utr	5241077	5241533	-
> CHR101212004 EUG4#1#01542
3_utr	5242516	5242723	-
cds	5242724	5243191	-
> CHR101212004 EUG4#1#01543
5_utr	5243445	5243689	+
cds	5243690	5243693	+
cds	5243747	5243902	+
cds	5244046	5244442	+
cds	5244529	5244706	+
cds	5244808	5244947	+
cds	5245022	5246045	+
cds	5246143	5246247	+
> CHR101212004 EUG4#1#01544
cds	5247240	5247482	+
cds	5247579	5247658	+
cds	5247760	5247895	+
cds	5248070	5248219	+
> CHR101212004 EUG4#1#01545
e_utr	5248660	5248866	-
3_utr	5248956	5249053	-
cds	5249054	5249057	-
cds	5249164	5249240	-
5_utr	5249241	5249299	-
e_utr	5249374	5249457	-
> CHR101212004 EUG4#1#01546
cds	5249741	5249756	+
cds	5249821	5250365	+
> CHR101212004 EUG4#1#01547
3_utr	5250695	5250827	-
cds	5250828	5250908	-
cds	5251445	5251486	-
cds	5251840	5251895	-
cds	5252000	5252015	-
5_utr	5252016	5252097	-
> CHR101212004 EUG4#1#01548
e_utr	5252311	5252387	+
5_utr	5252515	5252532	+
cds	5252533	5252930	+
cds	5253283	5253382	+
cds	5253541	5253746	+
cds	5253826	5254520	+
cds	5254729	5254831	+
cds	5255177	5255287	+
cds	5255465	5255520	+
cds	5255835	5255895	+
cds	5256182	5256209	+
3_utr	5256210	5256327	+
e_utr	5256414	5256751	+
> CHR101212004 EUG4#1#01549
cds	5257322	5258770	-
cds	5259085	5259166	-
cds	5259248	5259360	-
cds	5259493	5259624	-
cds	5259702	5259885	-
cds	5260072	5260205	-
cds	5260353	5260457	-
cds	5260544	5260645	-
cds	5260781	5260873	-
cds	5260944	5261261	-
cds	5261430	5261531	-
cds	5261618	5261680	-
cds	5261810	5262296	-
cds	5262575	5262759	-
cds	5262940	5263461	-
cds	5263550	5263591	-
cds	5263683	5263879	-
cds	5263963	5264193	-
cds	5264415	5264424	-
> CHR101212004 EUG4#1#01550
3_utr	5265721	5265822	-
cds	5265823	5267367	-
5_utr	5267368	5268222	-
> CHR101212004 EUG4#1#01551
3_utr	5269071	5269167	-
cds	5269168	5269451	-
cds	5269529	5269643	-
cds	5269718	5269872	-
cds	5269988	5270088	-
cds	5270201	5270379	-
cds	5270431	5270581	-
cds	5271277	5271430	-
cds	5271527	5271626	-
cds	5271712	5271942	-
5_utr	5271943	5272053	-
> CHR101212004 EUG4#1#01552
cds	5272463	5272640	-
cds	5272802	5273330	-
cds	5273478	5273694	-
> CHR101212004 EUG4#1#01553
cds	5274363	5275130	+
cds	5275204	5275494	+
> CHR101212004 EUG4#1#01554
3_utr	5275690	5275889	-
cds	5275890	5276981	-
cds	5277407	5277469	-
5_utr	5277470	5277617	-
> CHR101212004 EUG4#1#01555
3_utr	5278259	5278475	-
cds	5278476	5278529	-
cds	5278601	5278670	-
cds	5278759	5278849	-
cds	5278940	5279189	-
cds	5279427	5279441	-
> CHR101212004 EUG4#1#01556
cds	5280359	5281159	-
> CHR101212004 EUG4#1#01557
5_utr	5283536	5283603	+
cds	5283604	5283683	+
cds	5283982	5284501	+
3_utr	5284502	5284668	+
> CHR101212004 EUG4#1#01558
5_utr	5287056	5287129	+
cds	5287130	5287182	+
cds	5287796	5287909	+
cds	5288008	5288087	+
cds	5288174	5288370	+
3_utr	5288371	5288500	+
> CHR101212004 EUG4#1#01559
5_utr	5290742	5290949	+
cds	5290950	5291104	+
cds	5291210	5291315	+
cds	5292019	5292282	+
3_utr	5292283	5292462	+
> CHR101212004 EUG4#1#01560
3_utr	5292751	5292970	-
cds	5292971	5293192	-
> CHR101212004 EUG4#1#01561
5_utr	5294624	5294677	+
cds	5294678	5295058	+
cds	5295139	5295228	+
cds	5295312	5295620	+
3_utr	5295621	5295792	+
> CHR101212004 EUG4#1#01562
3_utr	5295920	5295978	-
cds	5295979	5296063	-
cds	5296401	5296819	-
5_utr	5296820	5296934	-
> CHR101212004 EUG4#1#01563
5_utr	5298330	5298371	+
cds	5298372	5298381	+
cds	5298568	5298593	+
3_utr	5298594	5299235	+
> CHR101212004 EUG4#1#01564
cds	5299572	5300288	+
cds	5300401	5300676	+
3_utr	5300677	5300707	+
> CHR101212004 EUG4#1#01565
cds	5300926	5301099	-
cds	5301184	5301237	-
cds	5301345	5301407	-
> CHR101212004 EUG4#1#01566
3_utr	5301608	5301788	-
cds	5301789	5301974	-
cds	5302147	5302209	-
cds	5302329	5302440	-
cds	5302521	5302603	-
cds	5302684	5302931	-
cds	5303054	5303152	-
cds	5303246	5303291	-
5_utr	5303292	5303372	-
> CHR101212004 EUG4#1#01567
cds	5303679	5303682	+
cds	5303993	5304024	+
> CHR101212004 EUG4#1#01568
5_utr	5304312	5305005	+
cds	5305006	5305785	+
3_utr	5305786	5305816	+
> CHR101212004 EUG4#1#01569
3_utr	5306074	5306153	-
cds	5306154	5306324	-
cds	5306414	5306641	-
cds	5306725	5307069	-
cds	5307169	5307540	-
cds	5307681	5307773	-
cds	5307862	5308113	-
cds	5308214	5308838	-
cds	5308959	5309455	-
5_utr	5309456	5309509	-
> CHR101212004 EUG4#1#01570
3_utr	5309994	5310190	-
cds	5310191	5310250	-
cds	5310336	5310455	-
cds	5310605	5310884	-
cds	5310978	5311315	-
cds	5311407	5311523	-
cds	5311600	5311695	-
cds	5311770	5311943	-
cds	5312030	5312196	-
cds	5312277	5312581	-
cds	5312674	5312866	-
cds	5313084	5313166	-
cds	5313253	5313371	-
5_utr	5313372	5313424	-
> CHR101212004 EUG4#1#01571
e_utr	5315502	5315719	+
5_utr	5315804	5315832	+
cds	5315833	5315935	+
cds	5316168	5316303	+
cds	5316504	5316585	+
cds	5316761	5316936	+
cds	5317022	5317159	+
cds	5317245	5317384	+
cds	5317465	5317691	+
3_utr	5317692	5317853	+
> CHR101212004 EUG4#1#01572
cds	5318302	5318330	+
cds	5318495	5319002	+
cds	5319170	5320417	+
> CHR101212004 EUG4#1#01573
3_utr	5320610	5320853	-
cds	5320854	5320976	-
cds	5321071	5321271	-
cds	5321343	5321546	-
cds	5321629	5321757	-
cds	5321841	5322557	-
cds	5322648	5322764	-
5_utr	5322765	5322955	-
e_utr	5323153	5323877	-
> CHR101212004 EUG4#1#01574
e_utr	5320610	5320976	+
e_utr	5321071	5321271	+
e_utr	5321343	5321546	+
e_utr	5321629	5321757	+
e_utr	5321841	5322557	+
e_utr	5322648	5322955	+
5_utr	5323153	5323355	+
cds	5323356	5323676	+
> CHR101212004 EUG4#1#01575
5_utr	5326285	5326420	+
cds	5326421	5327200	+
cds	5327345	5327599	+
cds	5327686	5327829	+
cds	5327921	5328268	+
cds	5328354	5328683	+
3_utr	5328684	5328860	+
> CHR101212004 EUG4#1#01576
cds	5329106	5331706	+
> CHR101212004 EUG4#1#01577
cds	5331988	5332248	-
cds	5332341	5332595	-
cds	5332679	5332850	-
cds	5332944	5333171	-
cds	5333257	5333390	-
cds	5333473	5333556	-
cds	5333640	5333930	-
cds	5334013	5334345	-
cds	5334426	5334607	-
cds	5334702	5334858	-
cds	5334959	5335062	-
cds	5335146	5335306	-
cds	5335402	5335718	-
cds	5335826	5336107	-
cds	5336189	5336581	-
cds	5336668	5336721	-
cds	5336806	5336882	-
cds	5336980	5337139	-
cds	5337239	5337323	-
cds	5337416	5337504	-
cds	5337593	5337713	-
cds	5337839	5338170	-
> CHR101212004 EUG4#1#01578
cds	5339956	5341926	-
> CHR101212004 EUG4#1#01579
cds	5342561	5342967	+
cds	5343053	5343377	+
cds	5343449	5343700	+
> CHR101212004 EUG4#1#01580
cds	5352650	5353069	-
cds	5353227	5353439	-
cds	5353535	5353822	-
cds	5353903	5354029	-
cds	5354107	5354309	-
> CHR101212004 EUG4#1#01581
e_utr	5362015	5362131	+
5_utr	5362955	5363028	+
cds	5363029	5363244	+
cds	5363356	5363602	+
cds	5363699	5363835	+
cds	5363933	5364025	+
cds	5364114	5364247	+
cds	5364332	5364461	+
> CHR101212004 EUG4#1#01582
cds	5365759	5365819	-
cds	5365908	5365992	-
cds	5366110	5366455	-
> CHR101212004 EUG4#1#01583
cds	5368918	5369273	+
cds	5369347	5369475	+
cds	5369794	5369809	+
> CHR101212004 EUG4#1#01584
cds	5370788	5371129	+
cds	5371210	5371248	+
> CHR101212004 EUG4#1#01585
cds	5373548	5373930	+
cds	5374015	5374213	+
> CHR101212004 EUG4#1#01586
cds	5376983	5377422	+
cds	5377506	5377644	+
> CHR101212004 EUG4#1#01587
cds	5379072	5379475	+
cds	5379560	5379685	+
cds	5379785	5380022	+
> CHR101212004 EUG4#1#01588
cds	5381225	5381392	+
cds	5381975	5382129	+
cds	5382245	5382330	+
cds	5382412	5382508	+
cds	5382617	5382774	+
cds	5382861	5383606	+
cds	5383697	5383766	+
cds	5383935	5384083	+
cds	5384376	5384625	+
cds	5384735	5384842	+
cds	5384922	5385052	+
> CHR101212004 EUG4#1#01589
5_utr	5390033	5390113	+
cds	5390114	5391193	+
> CHR101212004 EUG4#1#01590
cds	5393402	5394634	+
> CHR101212004 EUG4#1#01591
5_utr	5398985	5399109	+
cds	5399110	5399371	+
cds	5399570	5400144	+
cds	5400232	5400611	+
cds	5400712	5400798	+
cds	5400880	5401210	+
cds	5401341	5401751	+
cds	5401833	5401892	+
cds	5401974	5402180	+
3_utr	5402181	5402514	+
> CHR101212004 EUG4#1#01592
3_utr	5402564	5402623	-
cds	5402624	5403784	-
> CHR101212004 EUG4#1#01593
5_utr	5404354	5404499	+
cds	5404500	5405576	+
> CHR101212004 EUG4#1#01594
5_utr	5406039	5406132	+
cds	5406133	5407305	+
> CHR101212004 EUG4#1#01595
3_utr	5407389	5407529	-
cds	5407530	5407667	-
cds	5407776	5407880	-
cds	5408026	5408111	-
cds	5408198	5408313	-
cds	5408496	5408587	-
cds	5408683	5408733	-
cds	5408898	5409094	-
cds	5409195	5409375	-
cds	5409454	5409519	-
cds	5409618	5409932	-
5_utr	5409933	5409978	-
> CHR101212004 EUG4#1#01596
5_utr	5410929	5411040	+
cds	5411041	5411048	+
cds	5411581	5411719	+
cds	5411796	5411924	+
cds	5412008	5412215	+
cds	5412337	5412483	+
cds	5412602	5412676	+
cds	5412922	5412996	+
cds	5413440	5413511	+
cds	5413589	5413660	+
cds	5413747	5413890	+
cds	5413976	5414047	+
cds	5414131	5414277	+
cds	5414355	5414539	+
3_utr	5414540	5414914	+
> CHR101212004 EUG4#1#01597
cds	5415081	5415294	-
cds	5415423	5415589	-
cds	5415672	5415860	-
cds	5415945	5416040	-
cds	5416138	5416266	-
cds	5416348	5416527	-
cds	5416601	5416711	-
cds	5416803	5416949	-
cds	5417026	5417121	-
cds	5417202	5417342	-
cds	5417434	5417760	-
cds	5417880	5418071	-
cds	5418154	5418227	-
cds	5418303	5418372	-
cds	5418454	5418563	-
cds	5418656	5418937	-
cds	5419037	5419160	-
cds	5419232	5419409	-
cds	5419507	5419665	-
cds	5419777	5419890	-
cds	5419995	5420174	-
cds	5420275	5420312	-
cds	5420832	5420834	-
> CHR101212004 EUG4#1#01598
cds	5425709	5426317	+
> CHR101212004 EUG4#1#01599
cds	5426887	5427171	-
cds	5427291	5427800	-
cds	5428124	5428185	-
cds	5428678	5428684	-
5_utr	5428685	5429087	-
e_utr	5429180	5429556	-
> CHR101212004 EUG4#1#01600
cds	5431653	5433092	-
cds	5433421	5433495	-
cds	5433618	5433688	-
cds	5433788	5435173	-
cds	5435274	5435391	-
cds	5435568	5435679	-
cds	5435804	5435916	-
> CHR101212004 EUG4#1#01601
3_utr	5438248	5438471	-
cds	5438472	5438534	-
cds	5438750	5438861	-
cds	5438999	5439092	-
cds	5439280	5439388	-
cds	5439535	5439645	-
5_utr	5439646	5439646	-
e_utr	5439748	5439847	-
e_utr	5439990	5440082	-
> CHR101212004 EUG4#1#01602
cds	5441420	5441521	-
cds	5441602	5441670	-
cds	5441748	5441810	-
cds	5443244	5443579	-
> CHR101212004 EUG4#1#01603
5_utr	5444444	5444490	+
cds	5444491	5445369	+
> CHR101212004 EUG4#1#01604
cds	5448144	5450468	-
> CHR101212004 EUG4#1#01605
cds	5451545	5452354	-
> CHR101212004 EUG4#1#01606
cds	5453066	5453078	-
cds	5453244	5453437	-
cds	5453524	5453601	-
cds	5453718	5453804	-
cds	5454024	5454083	-
> CHR101212004 EUG4#1#01607
cds	5455050	5455122	+
cds	5455424	5455508	+
cds	5455647	5455721	+
cds	5455813	5455849	+
cds	5455959	5456042	+
cds	5456139	5456193	+
cds	5456298	5456404	+
cds	5456498	5456563	+
cds	5456640	5456735	+
3_utr	5456736	5456889	+
> CHR101212004 EUG4#1#01608
3_utr	5458529	5458538	-
cds	5458539	5458556	-
cds	5458754	5458825	-
cds	5458948	5459061	-
cds	5459192	5459356	-
cds	5459555	5459794	-
cds	5460045	5460083	-
5_utr	5460084	5460333	-
> CHR101212004 EUG4#1#01609
cds	5461400	5463955	+
> CHR101212004 EUG4#1#01610
cds	5464847	5464891	+
cds	5465368	5465460	+
> CHR101212004 EUG4#1#01611
cds	5465945	5466845	+
cds	5466927	5467108	+
cds	5467222	5467311	+
cds	5467425	5467712	+
cds	5468067	5468279	+
cds	5468487	5468717	+
> CHR101212004 EUG4#1#01612
5_utr	5469397	5469955	+
cds	5469956	5470816	+
3_utr	5470817	5470847	+
> CHR101212004 EUG4#1#01613
e_utr	5471426	5471456	+
5_utr	5471642	5471695	+
cds	5471696	5471703	+
cds	5472092	5472392	+
cds	5472514	5472579	+
cds	5472676	5472735	+
3_utr	5472736	5472911	+
> CHR101212004 EUG4#1#01614
cds	5473666	5473779	+
cds	5474089	5474292	+
cds	5474408	5474589	+
cds	5474682	5474808	+
cds	5474893	5475090	+
cds	5475212	5475262	+
cds	5475347	5476054	+
cds	5476141	5476236	+
cds	5476322	5476395	+
cds	5476479	5476530	+
cds	5476620	5476706	+
cds	5476795	5476838	+
cds	5476927	5477001	+
cds	5477084	5478044	+
> CHR101212004 EUG4#1#01615
5_utr	5478747	5478848	+
cds	5478849	5478981	+
cds	5479103	5479257	+
cds	5479786	5479971	+
cds	5480148	5480500	+
cds	5480831	5480888	+
> CHR101212004 EUG4#1#01616
3_utr	5481642	5482195	-
cds	5482196	5482513	-
cds	5482606	5482701	-
cds	5482784	5482915	-
cds	5482991	5483095	-
cds	5483192	5483365	-
cds	5483441	5483510	-
cds	5483582	5483763	-
cds	5483841	5483924	-
5_utr	5483925	5483950	-
e_utr	5484113	5484174	-
e_utr	5484308	5484386	-
e_utr	5484474	5484514	-
e_utr	5484601	5484679	-
e_utr	5484968	5485108	-
> CHR101212004 EUG4#1#01617
3_utr	5486333	5486537	-
cds	5486538	5486849	-
cds	5486953	5487084	-
5_utr	5487085	5487094	-
e_utr	5487209	5487292	-
e_utr	5487380	5487437	-
e_utr	5488026	5488846	-
> CHR101212004 EUG4#1#01618
cds	5487369	5487435	+
cds	5488029	5488618	+
3_utr	5488619	5488846	+
> CHR101212004 EUG4#1#01619
5_utr	5489292	5489307	+
cds	5489308	5489732	+
cds	5489831	5489981	+
cds	5490069	5490259	+
cds	5490332	5490589	+
cds	5490669	5490774	+
cds	5490861	5490946	+
cds	5491025	5491193	+
3_utr	5491194	5491303	+
> CHR101212004 EUG4#1#01620
cds	5491298	5492017	-
cds	5492087	5492435	-
cds	5492521	5492834	-
cds	5492933	5493145	-
cds	5493233	5493766	-
> CHR101212004 EUG4#1#01621
5_utr	5494530	5494569	+
cds	5494570	5494738	+
cds	5495052	5495143	+
3_utr	5495144	5495317	+
> CHR101212004 EUG4#1#01622
3_utr	5495314	5495455	-
cds	5495456	5495686	-
cds	5495779	5495826	-
cds	5495914	5496372	-
cds	5496486	5497076	-
5_utr	5497077	5497111	-
e_utr	5497242	5497291	-
e_utr	5497385	5497431	-
e_utr	5497521	5497714	-
> CHR101212004 EUG4#1#01623
e_utr	5498159	5498344	+
5_utr	5498596	5498626	+
cds	5498627	5498802	+
cds	5498980	5499073	+
cds	5499186	5499369	+
cds	5499469	5499507	+
cds	5499635	5499744	+
cds	5499822	5500394	+
> CHR101212004 EUG4#1#01624
cds	5501390	5501640	-
cds	5501730	5501850	-
> CHR101212004 EUG4#1#01625
3_utr	5502200	5502379	-
cds	5502380	5504320	-
> CHR101212004 EUG4#1#01626
5_utr	5504729	5504740	+
cds	5504741	5504923	+
cds	5505009	5505074	+
cds	5505306	5505348	+
cds	5505563	5505617	+
cds	5505704	5505716	+
> CHR101212004 EUG4#1#01627
5_utr	5508501	5508556	+
cds	5508557	5508747	+
cds	5508828	5508910	+
cds	5509588	5509676	+
cds	5509902	5509975	+
cds	5510241	5510317	+
cds	5511140	5511603	+
3_utr	5511604	5511729	+
> CHR101212004 EUG4#1#01628
3_utr	5511868	5511892	-
cds	5511893	5511968	-
cds	5512071	5512138	-
cds	5512218	5512310	-
cds	5512381	5512470	-
cds	5512561	5512657	-
cds	5512750	5512805	-
cds	5512898	5513074	-
cds	5513176	5513269	-
cds	5513352	5513773	-
5_utr	5513774	5513889	-
> CHR101212004 EUG4#1#01629
5_utr	5514311	5514507	+
cds	5514508	5514736	+
cds	5514903	5515120	+
cds	5515210	5515338	+
cds	5515413	5515544	+
cds	5515642	5515755	+
3_utr	5515756	5515971	+
> CHR101212004 EUG4#1#01630
5_utr	5516220	5516252	+
cds	5516253	5516856	+
cds	5517258	5517386	+
cds	5517473	5517696	+
3_utr	5517697	5517864	+
> CHR101212004 EUG4#1#01631
cds	5518039	5518089	+
cds	5518285	5519338	+
cds	5519423	5519539	+
cds	5519617	5520464	+
> CHR101212004 EUG4#1#01632
cds	5522633	5523575	+
cds	5523651	5523779	+
cds	5523857	5524977	+
> CHR101212004 EUG4#1#01633
cds	5525628	5526537	+
cds	5526621	5526743	+
cds	5526828	5528037	+
cds	5529014	5529843	+
cds	5529916	5530035	+
cds	5530123	5531249	+
> CHR101212004 EUG4#1#01634
cds	5532409	5533342	+
cds	5533428	5533550	+
cds	5533643	5534871	+
> CHR101212004 EUG4#1#01635
cds	5535967	5536858	+
cds	5536935	5537057	+
cds	5537143	5538263	+
> CHR101212004 EUG4#1#01636
3_utr	5538731	5538867	-
cds	5538868	5539146	-
> CHR101212004 EUG4#1#01637
cds	5540899	5541082	+
cds	5541157	5541396	+
cds	5541478	5541589	+
cds	5541669	5541843	+
cds	5541942	5542182	+
cds	5542378	5542664	+
> CHR101212004 EUG4#1#01638
5_utr	5543194	5543260	+
cds	5543261	5543326	+
cds	5543600	5543761	+
cds	5544311	5544384	+
cds	5544478	5544655	+
cds	5544733	5544855	+
cds	5544944	5545009	+
cds	5545338	5545447	+
cds	5545593	5545677	+
cds	5545770	5545886	+
3_utr	5545887	5546083	+
> CHR101212004 EUG4#1#01639
3_utr	5546158	5546345	-
cds	5546346	5546372	-
cds	5546491	5546610	-
cds	5546884	5547441	-
5_utr	5547442	5547546	-
> CHR101212004 EUG4#1#01640
cds	5548647	5548901	+
cds	5549092	5549460	+
cds	5549537	5549654	+
cds	5549740	5549963	+
cds	5550038	5550547	+
> CHR101212004 EUG4#1#01641
e_utr	1066	1116	-
3_utr	5555011	5555176	-
cds	5555177	5555308	-
cds	5555503	5555547	-
cds	5555627	5555727	-
cds	5555819	5556024	-
cds	5556120	5556334	-
5_utr	5556335	5556339	-
e_utr	5556628	5556794	-
> CHR101212004 EUG4#1#01642
cds	5556696	5556808	-
cds	5556947	5557046	-
> CHR101212004 EUG4#1#01643
e_utr	5556999	5557209	+
5_utr	5557364	5557587	+
cds	5557588	5557644	+
cds	5557743	5557939	+
cds	5558118	5558691	+
3_utr	5558692	5558696	+
e_utr	5559073	5559490	+
> CHR101212004 EUG4#1#01644
cds	5559702	5560909	-
cds	5561163	5562012	-
> CHR101212004 EUG4#1#01645
cds	5563884	5565798	+
cds	5565859	5566370	+
cds	5566443	5566523	+
cds	5566704	5566856	+
cds	5566982	5567145	+
cds	5567256	5567403	+
cds	5567476	5567598	+
cds	5567669	5567756	+
cds	5567940	5568139	+
> CHR101212004 EUG4#1#01646
cds	5568476	5568628	-
cds	5568809	5568907	-
cds	5569008	5569089	-
cds	5569174	5569377	-
cds	5569458	5569780	-
cds	5569867	5570481	-
> CHR101212004 EUG4#1#01647
cds	5570932	5570959	-
cds	5571055	5571180	-
cds	5571270	5571383	-
cds	5571477	5571586	-
cds	5571867	5572036	-
cds	5572242	5572303	-
cds	5572504	5572623	-
cds	5572735	5572851	-
cds	5572945	5573075	-
cds	5573194	5573244	-
cds	5573356	5573559	-
> CHR101212004 EUG4#1#01648
5_utr	5574304	5574426	+
cds	5574427	5574519	+
cds	5574831	5574901	+
cds	5575007	5575074	+
cds	5575159	5575197	+
cds	5575330	5575430	+
cds	5575655	5575767	+
cds	5575905	5576004	+
cds	5576151	5576297	+
cds	5576400	5576460	+
cds	5576568	5576665	+
cds	5576747	5576889	+
cds	5576999	5577082	+
cds	5577163	5577252	+
cds	5577346	5577400	+
3_utr	5577401	5577615	+
> CHR101212004 EUG4#1#01649
5_utr	5578462	5578518	+
cds	5578519	5578702	+
cds	5579229	5579341	+
cds	5579428	5579673	+
cds	5579763	5579843	+
cds	5579919	5580149	+
cds	5580238	5580579	+
3_utr	5580580	5580678	+
> CHR101212004 EUG4#1#01650
cds	5582381	5582516	-
cds	5582608	5582786	-
cds	5582880	5582978	-
cds	5583083	5583142	-
cds	5583222	5583383	-
cds	5583473	5583562	-
cds	5583691	5583813	-
cds	5583892	5584176	-
cds	5584389	5584451	-
> CHR101212004 EUG4#1#01651
cds	5588117	5588173	-
cds	5588253	5588300	-
cds	5588516	5588614	-
cds	5588717	5588761	-
cds	5588876	5588934	-
cds	5589058	5589142	-
cds	5589223	5589331	-
cds	5589433	5589476	-
cds	5589559	5589624	-
cds	5589923	5590019	-
cds	5590235	5590332	-
cds	5590425	5590463	-
> CHR101212004 EUG4#1#01652
cds	5590945	5591347	+
cds	5591463	5592058	+
cds	5592165	5592344	+
cds	5592438	5592695	+
cds	5592795	5592866	+
> CHR101212004 EUG4#1#01653
cds	5594037	5594388	-
cds	5594518	5594588	-
cds	5594691	5594804	-
cds	5594896	5594970	-
cds	5595069	5595127	-
cds	5595700	5595787	-
> CHR101212004 EUG4#1#01654
5_utr	5596700	5596755	+
cds	5596756	5598321	+
> CHR101212004 EUG4#1#01655
cds	5598447	5598726	-
cds	5598867	5599807	-
cds	5599897	5600625	-
> CHR101212004 EUG4#1#01656
5_utr	5602867	5602914	+
cds	5602915	5604471	+
> CHR101212004 EUG4#1#01657
5_utr	5605150	5605224	+
cds	5605225	5606193	+
cds	5606371	5606644	+
cds	5606905	5607275	+
3_utr	5607276	5607463	+
> CHR101212004 EUG4#1#01658
5_utr	5608800	5608824	+
cds	5608825	5609055	+
> CHR101212004 EUG4#1#01659
5_utr	5608801	5610875	+
cds	5610876	5611112	+
3_utr	5611113	5611312	+
> CHR101212004 EUG4#1#01660
cds	5612298	5613094	-
cds	5613475	5613823	-
> CHR101212004 EUG4#1#01661
cds	5615835	5615873	+
cds	5616094	5616707	+
cds	5616780	5617588	+
cds	5618137	5618200	+
cds	5618430	5618628	+
cds	5618903	5618995	+
> CHR101212004 EUG4#1#01662
cds	5620285	5620387	-
cds	5620501	5620559	-
cds	5620631	5620690	-
cds	5620805	5620967	-
cds	5621066	5621295	-
cds	5621486	5621548	-
cds	5621687	5621746	-
cds	5621865	5622044	-
cds	5622473	5622475	-
5_utr	5622476	5622618	-
> CHR101212004 EUG4#1#01663
e_utr	5622794	5622901	+
5_utr	5623091	5623115	+
cds	5623116	5623156	+
cds	5623235	5623311	+
cds	5623395	5623459	+
cds	5623583	5623629	+
cds	5623722	5623797	+
cds	5623885	5623952	+
cds	5624260	5624329	+
cds	5624613	5624698	+
cds	5624865	5624927	+
cds	5625222	5625287	+
cds	5625385	5625433	+
3_utr	5625434	5625596	+
> CHR101212004 EUG4#1#01664
cds	5625910	5625924	-
cds	5625990	5627093	-
cds	5627253	5627728	-
cds	5628040	5628649	-
> CHR101212004 EUG4#1#01665
3_utr	5629650	5629851	-
cds	5629852	5630429	-
cds	5630495	5630617	-
cds	5630699	5630837	-
5_utr	5630838	5630991	-
> CHR101212004 EUG4#1#01666
5_utr	5639025	5639071	+
cds	5639072	5639299	+
cds	5639437	5639988	+
3_utr	5639989	5640166	+
> CHR101212004 EUG4#1#01667
3_utr	5644565	5644776	-
cds	5644777	5645220	-
> CHR101212004 EUG4#1#01668
5_utr	5648754	5648896	+
cds	5648897	5649166	+
cds	5649606	5649674	+
cds	5649976	5650033	+
cds	5650118	5650192	+
cds	5650273	5650506	+
cds	5650589	5650634	+
cds	5650737	5650815	+
cds	5650899	5650991	+
3_utr	5650992	5651139	+
> CHR101212004 EUG4#1#01669
3_utr	5651363	5651462	-
cds	5651463	5651738	-
> CHR101212004 EUG4#1#01670
e_utr	5659408	5659560	+
e_utr	5659984	5660082	+
e_utr	5660283	5660341	+
5_utr	5660442	5660567	+
cds	5660568	5660760	+
cds	5660910	5661036	+
cds	5661328	5661433	+
cds	5661516	5661561	+
cds	5661929	5662085	+
cds	5662292	5662394	+
cds	5662634	5662750	+
cds	5662930	5663007	+
cds	5663112	5663213	+
cds	5663332	5663431	+
cds	5663772	5663882	+
cds	5663998	5664062	+
cds	5664130	5664583	+
cds	5664654	5664787	+
cds	5664890	5665000	+
cds	5665096	5665194	+
3_utr	5665195	5665314	+
> CHR101212004 EUG4#1#01671
cds	5665613	5666609	+
cds	5666729	5667015	+
cds	5667122	5667274	+
cds	5667365	5668126	+
> CHR101212004 EUG4#1#01672
e_utr	5668401	5668457	+
5_utr	5668912	5668937	+
cds	5668938	5669032	+
cds	5669153	5669402	+
cds	5669486	5669682	+
cds	5669772	5669959	+
cds	5670038	5670336	+
3_utr	5670337	5670621	+
> CHR101212004 EUG4#1#01673
3_utr	5670571	5670755	-
cds	5670756	5671001	-
cds	5671095	5671170	-
cds	5671243	5671295	-
cds	5671414	5671586	-
cds	5671651	5671793	-
cds	5672426	5672515	-
cds	5672610	5672758	-
cds	5673084	5673139	-
cds	5673216	5673249	-
cds	5673324	5673416	-
5_utr	5673417	5673421	-
e_utr	5673547	5673580	-
> CHR101212004 EUG4#1#01674
cds	5673879	5673906	+
cds	5673998	5674078	+
cds	5674153	5674265	+
cds	5674355	5674544	+
cds	5674648	5674883	+
> CHR101212004 EUG4#1#01675
3_utr	5675697	5675917	-
cds	5675918	5675999	-
cds	5676275	5676312	-
cds	5676422	5676488	-
cds	5676754	5676870	-
cds	5677147	5677369	-
cds	5677459	5677627	-
cds	5677718	5677798	-
cds	5677885	5677931	-
cds	5678120	5678202	-
cds	5678286	5678357	-
cds	5678480	5678679	-
5_utr	5678680	5678734	-
> CHR101212004 EUG4#1#01676
cds	5682205	5684742	-
> CHR101212004 EUG4#1#01677
5_utr	5687936	5687986	+
cds	5687987	5688109	+
cds	5688188	5688283	+
cds	5688388	5688471	+
cds	5688566	5688640	+
cds	5688990	5689094	+
cds	5689304	5689443	+
cds	5689605	5689841	+
cds	5689966	5690140	+
cds	5690251	5690334	+
cds	5690448	5690577	+
cds	5690654	5690811	+
cds	5690912	5691094	+
3_utr	5691095	5691191	+
> CHR101212004 EUG4#1#01678
e_utr	5697332	5697550	+
5_utr	5697803	5697838	+
cds	5697839	5697893	+
cds	5698016	5698131	+
cds	5698220	5698430	+
cds	5698519	5698755	+
cds	5698819	5698981	+
cds	5699090	5699144	+
3_utr	5699145	5699762	+
> CHR101212004 EUG4#1#01679
cds	5703706	5704161	+
cds	5704244	5704324	+
cds	5704426	5704530	+
cds	5704626	5704739	+
cds	5704841	5704924	+
cds	5705003	5705074	+
cds	5705270	5705530	+
> CHR101212004 EUG4#1#01680
e_utr	5706165	5706223	+
5_utr	5706347	5706450	+
cds	5706451	5706609	+
cds	5706699	5706831	+
cds	5706908	5707010	+
cds	5707372	5707465	+
cds	5708003	5708041	+
cds	5708143	5708238	+
cds	5708311	5708373	+
cds	5708468	5708518	+
cds	5708633	5708701	+
cds	5708804	5709040	+
cds	5709155	5709364	+
3_utr	5709365	5709457	+
> CHR101212004 EUG4#1#01681
e_utr	5709718	5709854	+
5_utr	5709958	5710004	+
cds	5710005	5710058	+
cds	5710474	5710552	+
cds	5710653	5710706	+
cds	5710817	5710908	+
cds	5710989	5711102	+
cds	5711201	5711268	+
cds	5711359	5711491	+
cds	5711592	5711687	+
3_utr	5711688	5711889	+
> CHR101212004 EUG4#1#01682
e_utr	5712080	5712226	+
5_utr	5712438	5712461	+
cds	5712462	5712508	+
cds	5712870	5712984	+
cds	5713174	5713326	+
cds	5713444	5713515	+
3_utr	5713516	5713742	+
> CHR101212004 EUG4#1#01683
cds	5714685	5714926	+
cds	5715167	5715281	+
cds	5715369	5715630	+
cds	5715717	5716309	+
cds	5716415	5718016	+
cds	5718139	5718435	+
cds	5718530	5718808	+
cds	5718969	5719097	+
cds	5719210	5719410	+
cds	5719498	5719640	+
cds	5719729	5720041	+
cds	5720156	5720295	+
cds	5720454	5720532	+
cds	5720646	5721038	+
cds	5721222	5721439	+
cds	5721661	5721775	+
> CHR101212004 EUG4#1#01684
5_utr	5723081	5723153	+
cds	5723154	5723723	+
cds	5723817	5724029	+
cds	5724132	5724336	+
cds	5724434	5724509	+
cds	5724670	5724805	+
cds	5724890	5724994	+
cds	5725119	5725199	+
cds	5725302	5725391	+
cds	5725530	5725595	+
cds	5725662	5725718	+
cds	5725818	5725913	+
> CHR101212004 EUG4#1#01685
cds	5726610	5726753	-
cds	5726841	5727305	-
> CHR101212004 EUG4#1#01686
5_utr	5727683	5727765	+
cds	5727766	5727951	+
cds	5728749	5728943	+
3_utr	5728944	5729090	+
> CHR101212004 EUG4#1#01687
3_utr	5729092	5729213	-
cds	5729214	5729525	-
cds	5729606	5729725	-
cds	5729805	5729897	-
cds	5729989	5730048	-
cds	5730129	5730228	-
cds	5730310	5730797	-
cds	5730877	5731026	-
cds	5731124	5731240	-
cds	5731331	5731417	-
cds	5731521	5731551	-
cds	5731651	5731682	-
5_utr	5731683	5731863	-
> CHR101212004 EUG4#1#01688
cds	5734227	5734404	+
cds	5734535	5734626	+
cds	5734721	5734842	+
cds	5734942	5735129	+
cds	5735224	5735278	+
cds	5735357	5735687	+
cds	5735784	5735885	+
cds	5735968	5736378	+
cds	5736503	5737255	+
cds	5737338	5737394	+
> CHR101212004 EUG4#1#01689
cds	5737893	5737946	+
cds	5738038	5738277	+
cds	5738357	5738507	+
cds	5738574	5739103	+
> CHR101212004 EUG4#1#01690
cds	5739461	5739560	-
cds	5739690	5739909	-
cds	5739996	5740107	-
cds	5740188	5740343	-
cds	5740434	5740598	-
cds	5740682	5741119	-
cds	5741303	5741460	-
cds	5741665	5741785	-
cds	5741881	5742053	-
cds	5742428	5742560	-
cds	5742630	5742777	-
cds	5742863	5743014	-
cds	5743119	5743322	-
cds	5743464	5743661	-
cds	5744132	5744137	-
> CHR101212004 EUG4#1#01691
5_utr	5744618	5744630	+
cds	5744631	5745065	+
> CHR101212004 EUG4#1#01692
cds	5745516	5745538	-
cds	5745652	5746700	-
cds	5746791	5747023	-
> CHR101212004 EUG4#1#01693
cds	5747279	5747319	-
cds	5747406	5747463	-
cds	5747544	5748460	-
cds	5748597	5748999	-
cds	5749268	5750400	-
cds	5750500	5750770	-
cds	5750926	5751219	-
cds	5751511	5751648	-
cds	5751776	5751884	-
cds	5751984	5752562	-
cds	5752976	5753049	-
cds	5753158	5753280	-
cds	5753599	5753752	-
cds	5753858	5754004	-
cds	5754115	5754194	-
cds	5754284	5754400	-
cds	5754604	5754988	-
cds	5755129	5755256	-
> CHR101212004 EUG4#1#01694
cds	5755999	5756290	+
cds	5756401	5756687	+
3_utr	5756688	5756845	+
> CHR101212004 EUG4#1#01695
cds	5760786	5762612	+
> CHR101212004 EUG4#1#01696
3_utr	5762699	5763491	-
cds	5763492	5763977	-
5_utr	5763978	5764066	-
> CHR101212004 EUG4#1#01697
3_utr	5764847	5765054	-
cds	5765055	5765268	-
cds	5765367	5765611	-
5_utr	5765612	5765644	-
> CHR101212004 EUG4#1#01698
cds	5767120	5767155	+
cds	5767355	5767363	+
> CHR101212004 EUG4#1#01699
e_utr	5767293	5767634	+
5_utr	5768201	5768272	+
cds	5768273	5769136	+
cds	5769424	5769579	+
cds	5769679	5769890	+
cds	5769984	5770176	+
3_utr	5770177	5770537	+
> CHR101212004 EUG4#1#01700
3_utr	5770753	5770956	-
cds	5770957	5771068	-
cds	5771238	5771410	-
cds	5771482	5771604	-
> CHR101212004 EUG4#1#01701
e_utr	5770753	5771068	-
e_utr	5771238	5771410	-
e_utr	5771482	5771568	-
e_utr	5771685	5771939	-
3_utr	5772020	5772188	-
cds	5772189	5772217	-
cds	5772439	5772605	-
cds	5772714	5773150	-
5_utr	5773151	5773201	-
> CHR101212004 EUG4#1#01702
5_utr	5773626	5773788	+
cds	5773789	5773943	+
cds	5774325	5774370	+
cds	5774457	5774594	+
cds	5774726	5774820	+
cds	5774962	5775046	+
cds	5775143	5775202	+
cds	5775533	5775588	+
cds	5775697	5775802	+
cds	5775906	5775974	+
cds	5776056	5776118	+
3_utr	5776119	5776261	+
> CHR101212004 EUG4#1#01703
3_utr	5776339	5776542	-
cds	5776543	5776580	-
cds	5776680	5776777	-
cds	5776886	5776959	-
cds	5777072	5777113	-
cds	5777407	5777465	-
cds	5777845	5777896	-
5_utr	5777897	5777931	-
e_utr	5778055	5778082	-
e_utr	5778285	5778448	-
> CHR101212004 EUG4#1#01704
3_utr	5779047	5779254	-
cds	5779255	5779386	-
cds	5779475	5779564	-
cds	5779658	5779854	-
cds	5780027	5780165	-
cds	5780266	5780377	-
cds	5780525	5780820	-
cds	5780954	5781171	-
cds	5781385	5781544	-
cds	5781635	5781722	-
cds	5782016	5782296	-
5_utr	5782297	5782425	-
> CHR101212004 EUG4#1#01705
3_utr	5782448	5782538	-
cds	5782539	5783810	-
> CHR101212004 EUG4#1#01706
cds	5785366	5785860	+
> CHR101212004 EUG4#1#01707
cds	5786755	5786888	-
cds	5786977	5787151	-
> CHR101212004 EUG4#1#01708
3_utr	5787341	5787858	-
cds	5787859	5787911	-
cds	5788930	5789140	-
5_utr	5789141	5789242	-
> CHR101212004 EUG4#1#01709
cds	5789980	5790900	+
cds	5791006	5791146	+
cds	5791357	5791527	+
> CHR101212004 EUG4#1#01710
cds	5791976	5792818	+
cds	5792918	5793061	+
cds	5793167	5793484	+
> CHR101212004 EUG4#1#01711
5_utr	5796005	5796075	+
cds	5796076	5796357	+
> CHR101212004 EUG4#1#01712
5_utr	5799881	5799990	+
cds	5799991	5800024	+
cds	5800155	5800277	+
cds	5800353	5800475	+
cds	5800553	5800617	+
3_utr	5800618	5800807	+
> CHR101212004 EUG4#1#01713
3_utr	5800760	5801151	-
cds	5801152	5801265	-
cds	5801389	5801551	-
cds	5801663	5801765	-
cds	5801851	5801902	-
5_utr	5801903	5801971	-
e_utr	5802059	5802151	-
e_utr	5802281	5802341	-
e_utr	5802450	5802511	-
e_utr	5802924	5803071	-
e_utr	5803341	5803417	-
e_utr	5803649	5803826	-
e_utr	5804049	5804107	-
e_utr	5804217	5804300	-
e_utr	5804427	5804544	-
e_utr	5804660	5804765	-
e_utr	5805028	5805142	-
e_utr	5805235	5805354	-
e_utr	5805475	5805552	-
e_utr	5805652	5805767	-
> CHR101212004 EUG4#1#01714
e_utr	5800760	5801265	-
e_utr	5801389	5801551	-
e_utr	5801663	5801765	-
e_utr	5801851	5801971	-
e_utr	5802059	5802151	-
e_utr	5802281	5802341	-
3_utr	5802450	5802470	-
cds	5802471	5802524	-
cds	5802924	5803071	-
cds	5803341	5803417	-
cds	5803649	5803826	-
cds	5804049	5804107	-
cds	5804217	5804300	-
cds	5804427	5804519	-
5_utr	5804520	5804544	-
e_utr	5804660	5804765	-
e_utr	5805028	5805142	-
e_utr	5805235	5805354	-
e_utr	5805475	5805552	-
e_utr	5805652	5805767	-
> CHR101212004 EUG4#1#01715
cds	5808054	5808352	+
cds	5808448	5808562	+
cds	5808652	5808753	+
cds	5808839	5808989	+
cds	5809072	5809160	+
cds	5809578	5809795	+
cds	5809881	5809998	+
cds	5810106	5810264	+
cds	5810339	5810461	+
cds	5810546	5810633	+
cds	5810714	5810844	+
cds	5810960	5811058	+
cds	5811155	5811481	+
> CHR101212004 EUG4#1#01716
cds	5815430	5815660	+
cds	5815748	5815835	+
cds	5815921	5816051	+
cds	5816198	5816296	+
cds	5816377	5816655	+
> CHR101212004 EUG4#1#01717
5_utr	5817565	5817659	+
cds	5817660	5817872	+
cds	5818142	5818389	+
cds	5818475	5818802	+
cds	5818925	5819176	+
3_utr	5819177	5819345	+
> CHR101212004 EUG4#1#01718
5_utr	5820235	5820448	+
cds	5820449	5820505	+
cds	5820760	5821007	+
cds	5821087	5821417	+
cds	5821492	5821734	+
3_utr	5821735	5821877	+
> CHR101212004 EUG4#1#01719
5_utr	5822439	5822479	+
cds	5822480	5822750	+
cds	5822951	5823537	+
cds	5823673	5824188	+
cds	5824283	5824417	+
3_utr	5824418	5824448	+
> CHR101212004 EUG4#1#01720
5_utr	5824836	5825101	+
cds	5825102	5825260	+
cds	5825476	5825667	+
cds	5825754	5825963	+
cds	5826049	5826201	+
cds	5826290	5826454	+
cds	5826564	5826743	+
cds	5826838	5827106	+
cds	5827176	5827338	+
cds	5827435	5827772	+
cds	5827845	5827922	+
cds	5828031	5828049	+
3_utr	5828050	5828207	+
> CHR101212004 EUG4#1#01721
5_utr	5829092	5829281	+
cds	5829282	5829501	+
cds	5829840	5829964	+
cds	5830044	5830171	+
cds	5830267	5830370	+
cds	5830452	5830579	+
cds	5830660	5831208	+
3_utr	5831209	5831326	+
> CHR101212004 EUG4#1#01722
cds	5832275	5832700	-
cds	5832791	5833036	-
> CHR101212004 EUG4#1#01723
cds	5833256	5833504	-
cds	5834288	5834505	-
cds	5834966	5835248	-
> CHR101212004 EUG4#1#01724
cds	5837646	5840195	+
> CHR101212004 EUG4#1#01725
3_utr	5840277	5840450	-
cds	5840451	5840510	-
cds	5840616	5840733	-
cds	5840826	5840904	-
cds	5841322	5841529	-
5_utr	5841530	5841559	-
> CHR101212004 EUG4#1#01726
cds	5843941	5843950	-
cds	5844159	5844214	-
5_utr	5844215	5844280	-
> CHR101212004 EUG4#1#01727
5_utr	5844729	5844758	+
cds	5844759	5845027	+
cds	5845103	5845532	+
3_utr	5845533	5845654	+
> CHR101212004 EUG4#1#01728
cds	5845809	5846355	-
cds	5846442	5846503	-
cds	5846585	5846797	-
cds	5846898	5846982	-
cds	5847063	5847220	-
cds	5847310	5847433	-
cds	5847550	5847712	-
cds	5847803	5847888	-
cds	5848024	5848073	-
cds	5848205	5848332	-
cds	5848407	5848505	-
cds	5848596	5848773	-
cds	5848899	5849292	-
cds	5849434	5849747	-
> CHR101212004 EUG4#1#01729
cds	5850010	5850038	-
cds	5850452	5850482	-
> CHR101212004 EUG4#1#01730
5_utr	5851946	5851956	+
cds	5851957	5853729	+
3_utr	5853730	5853760	+
> CHR101212004 EUG4#1#01731
5_utr	5854170	5854256	+
cds	5854257	5854454	+
cds	5854879	5855028	+
cds	5855131	5855265	+
cds	5855408	5855473	+
cds	5855724	5855801	+
> CHR101212004 EUG4#1#01732
3_utr	5856582	5856732	-
cds	5856733	5857753	-
cds	5857841	5857854	-
5_utr	5857855	5857950	-
e_utr	5858241	5858303	-
e_utr	5858446	5858525	-
> CHR101212004 EUG4#1#01733
3_utr	5860113	5860343	-
cds	5860344	5860682	-
cds	5860765	5860943	-
cds	5861329	5861485	-
> CHR101212004 EUG4#1#01734
e_utr	5860113	5860682	-
e_utr	5860765	5860831	-
e_utr	5861166	5861232	-
e_utr	5861329	5861479	-
e_utr	5861578	5861659	-
3_utr	5861749	5861776	-
cds	5861777	5861794	-
cds	5862031	5862234	-
5_utr	5862235	5862251	-
e_utr	5862511	5862672	-
> CHR101212004 EUG4#1#01735
cds	5864143	5864159	-
cds	5864285	5864312	-
> CHR101212004 EUG4#1#01736
cds	5865727	5865849	+
cds	5866183	5866491	+
cds	5866651	5867169	+
cds	5867258	5867488	+
> CHR101212004 EUG4#1#01737
cds	5867671	5868333	+
cds	5868527	5868712	+
cds	5868838	5869033	+
cds	5869114	5869208	+
> CHR101212004 EUG4#1#01738
5_utr	5869847	5869887	+
cds	5869888	5870202	+
cds	5870343	5870684	+
3_utr	5870685	5870828	+
> CHR101212004 EUG4#1#01739
5_utr	5872142	5872200	+
cds	5872201	5872515	+
cds	5872601	5872951	+
3_utr	5872952	5873078	+
> CHR101212004 EUG4#1#01740
cds	5875445	5875762	+
cds	5876024	5876368	+
> CHR101212004 EUG4#1#01741
5_utr	5878421	5878485	+
cds	5878486	5878703	+
cds	5879390	5879510	+
cds	5879589	5879864	+
3_utr	5879865	5879984	+
> CHR101212004 EUG4#1#01742
cds	5881197	5881201	-
cds	5881285	5882773	-
cds	5882854	5883188	-
cds	5883503	5883629	-
cds	5884122	5884287	-
cds	5884499	5884650	-
> CHR101212004 EUG4#1#01743
cds	5885016	5885249	+
> CHR101212004 EUG4#1#01744
5_utr	5885076	5885375	+
cds	5885376	5886917	+
cds	5887254	5887367	+
cds	5887537	5887686	+
cds	5887757	5887855	+
cds	5887945	5888007	+
cds	5888290	5888445	+
cds	5888546	5888611	+
cds	5888785	5889021	+
cds	5889124	5889399	+
cds	5889662	5889850	+
cds	5890003	5890158	+
3_utr	5890159	5890409	+
> CHR101212004 EUG4#1#01745
cds	5891368	5894281	+
cds	5894361	5894744	+
cds	5894841	5894848	+
> CHR101212004 EUG4#1#01746
cds	5896521	5898725	-
> CHR101212004 EUG4#1#01747
cds	5901162	5903432	-
> CHR101212004 EUG4#1#01748
cds	5904051	5904116	+
cds	5904204	5904323	+
cds	5904411	5904509	+
cds	5904599	5904736	+
cds	5904833	5904967	+
cds	5905058	5905237	+
cds	5905336	5905542	+
cds	5905644	5905763	+
cds	5905885	5906004	+
cds	5906093	5906215	+
cds	5906329	5906433	+
cds	5906559	5906703	+
cds	5906818	5906979	+
cds	5907069	5907307	+
cds	5907594	5907675	+
cds	5907759	5907919	+
cds	5908270	5908452	+
cds	5908553	5908707	+
cds	5908795	5908891	+
> CHR101212004 EUG4#1#01749
3_utr	5909242	5909435	-
cds	5909436	5909612	-
cds	5909805	5910054	-
cds	5910350	5911617	-
5_utr	5911618	5911686	-
> CHR101212004 EUG4#1#01750
3_utr	5916894	5917138	-
cds	5917139	5917415	-
cds	5917596	5917687	-
cds	5917852	5917879	-
cds	5917957	5917996	-
cds	5918081	5918142	-
cds	5918243	5918306	-
cds	5918389	5918427	-
cds	5918841	5918895	-
cds	5919099	5919155	-
5_utr	5919156	5919190	-
e_utr	5919972	5920028	-
> CHR101212004 EUG4#1#01751
5_utr	5920766	5920887	+
cds	5920888	5921109	+
> CHR101212004 EUG4#1#01752
5_utr	5922648	5922763	+
cds	5922764	5922985	+
cds	5923585	5923635	+
cds	5923714	5923764	+
cds	5923853	5923918	+
cds	5923996	5924057	+
cds	5924144	5924222	+
cds	5924300	5924404	+
cds	5924493	5924603	+
cds	5924732	5924869	+
cds	5924965	5925160	+
cds	5925254	5925408	+
cds	5925519	5925593	+
cds	5925674	5925877	+
cds	5925970	5926086	+
3_utr	5926087	5926347	+
> CHR101212004 EUG4#1#01753
cds	5926987	5927283	+
cds	5927380	5927433	+
> CHR101212004 EUG4#1#01754
cds	5928007	5928693	-
> CHR101212004 EUG4#1#01755
5_utr	5929902	5929958	+
cds	5929959	5930120	+
cds	5930274	5930304	+
cds	5930834	5930893	+
cds	5931020	5931118	+
cds	5931250	5931422	+
cds	5931502	5931588	+
3_utr	5931589	5931797	+
> CHR101212004 EUG4#1#01756
5_utr	5934005	5934121	+
cds	5934122	5934208	+
cds	5934687	5934891	+
cds	5934987	5935152	+
cds	5935254	5935476	+
cds	5935573	5935649	+
cds	5935831	5936018	+
cds	5936108	5936205	+
cds	5936301	5936440	+
cds	5936522	5936650	+
cds	5936771	5937074	+
cds	5937172	5937293	+
cds	5937382	5937492	+
cds	5937584	5937751	+
cds	5937842	5938016	+
> CHR101212004 EUG4#1#01757
5_utr	5940416	5940517	+
cds	5940518	5940913	+
> CHR101212004 EUG4#1#01758
e_utr	5941815	5941839	+
e_utr	5942374	5942435	+
5_utr	5942729	5942836	+
cds	5942837	5942842	+
cds	5943058	5943133	+
cds	5943348	5943412	+
cds	5943774	5943896	+
cds	5944077	5944265	+
3_utr	5944266	5944456	+
> CHR101212004 EUG4#1#01759
cds	5947434	5947492	+
cds	5947575	5947760	+
cds	5947849	5947949	+
cds	5948046	5948073	+
cds	5948159	5948311	+
cds	5948391	5949208	+
cds	5949359	5949903	+
cds	5950002	5951169	+
cds	5951265	5951392	+
> CHR101212004 EUG4#1#01760
3_utr	5951586	5951834	-
cds	5951835	5952107	-
cds	5952201	5952377	-
cds	5952468	5952553	-
cds	5952672	5952791	-
cds	5952905	5952935	-
cds	5953028	5953103	-
cds	5953196	5953283	-
cds	5953378	5953439	-
cds	5953540	5953616	-
cds	5953733	5953835	-
cds	5954211	5954272	-
cds	5954714	5954818	-
5_utr	5954819	5954937	-
> CHR101212004 EUG4#1#01761
3_utr	5955481	5955646	-
cds	5955647	5955878	-
cds	5956046	5956188	-
5_utr	5956189	5956369	-
e_utr	5956490	5956580	-
e_utr	5956886	5957205	-
> CHR101212004 EUG4#1#01762
e_utr	5955515	5955878	+
5_utr	5956046	5956336	+
cds	5956337	5956588	+
> CHR101212004 EUG4#1#01763
cds	5960913	5960932	-
cds	5961013	5961193	-
cds	5961271	5961881	-
cds	5962073	5962142	-
cds	5962233	5962238	-
> CHR101212004 EUG4#1#01764
e_utr	5968487	5968654	-
3_utr	5968770	5968858	-
cds	5968859	5968879	-
cds	5968981	5969158	-
cds	5969256	5969480	-
cds	5969706	5969773	-
5_utr	5969774	5969893	-
> CHR101212004 EUG4#1#01765
cds	5971799	5972296	+
> CHR101212004 EUG4#1#01766
cds	5975233	5975294	-
cds	5975385	5975598	-
> CHR101212004 EUG4#1#01767
5_utr	5977404	5977504	+
cds	5977505	5977895	+
cds	5978006	5978286	+
cds	5978444	5978524	+
3_utr	5978525	5978728	+
e_utr	5978853	5979182	+
e_utr	5979564	5979757	+
e_utr	5979849	5980150	+
e_utr	5980243	5980509	+
e_utr	5980621	5981473	+
> CHR101212004 EUG4#1#01768
e_utr	5977404	5977895	+
e_utr	5978006	5978286	+
e_utr	5978491	5978728	+
e_utr	5978853	5979182	+
e_utr	5979564	5979757	+
5_utr	5979849	5979872	+
cds	5979873	5980150	+
cds	5980243	5980509	+
cds	5980621	5981377	+
3_utr	5981378	5981473	+
> CHR101212004 EUG4#1#01769
5_utr	5982260	5982302	+
cds	5982303	5983028	+
cds	5983148	5983240	+
cds	5983546	5983613	+
cds	5983708	5983735	+
> CHR101212004 EUG4#1#01770
e_utr	5983977	5984246	-
3_utr	5984346	5984399	-
cds	5984400	5984582	-
cds	5984673	5984708	-
cds	5984848	5984909	-
cds	5985009	5985087	-
cds	5985184	5985258	-
cds	5985347	5985961	-
cds	5986440	5986652	-
cds	5986868	5987656	-
5_utr	5987657	5987778	-
> CHR101212004 EUG4#1#01771
cds	5988572	5988757	-
cds	5988905	5988943	-
cds	5989279	5989500	-
cds	5989658	5989716	-
cds	5989812	5990562	-
cds	5990933	5991250	-
cds	5991449	5991917	-
cds	5992068	5992130	-
cds	5992243	5992625	-
cds	5992911	5993063	-
cds	5993260	5993541	-
cds	5993647	5994381	-
cds	5994481	5995110	-
cds	5995206	5995391	-
cds	5995522	5995584	-
cds	5995709	5995783	-
cds	5995863	5996247	-
cds	5996331	5996533	-
cds	5996610	5996696	-
> CHR101212004 EUG4#1#01772
e_utr	5997229	5997392	+
5_utr	5997879	5997924	+
cds	5997925	5998269	+
> CHR101212004 EUG4#1#01773
e_utr	5998807	5998965	+
5_utr	5999482	5999511	+
cds	5999512	5999631	+
cds	5999770	5999944	+
cds	6000280	6000338	+
cds	6000462	6001313	+
cds	6001527	6001661	+
cds	6001902	6002177	+
cds	6002259	6002303	+
cds	6002387	6002539	+
3_utr	6002540	6002709	+
> CHR101212004 EUG4#1#01774
e_utr	6002917	6003001	+
5_utr	6003409	6003434	+
cds	6003435	6003504	+
cds	6003740	6003807	+
cds	6004114	6004190	+
cds	6004322	6004502	+
cds	6004627	6004683	+
cds	6004779	6004853	+
cds	6005007	6005126	+
cds	6005255	6005425	+
cds	6005570	6005683	+
cds	6005769	6005939	+
cds	6006053	6006148	+
3_utr	6006149	6006324	+
> CHR101212004 EUG4#1#01775
3_utr	6006454	6006667	-
cds	6006668	6007150	-
cds	6007230	6007343	-
cds	6007419	6007613	-
cds	6007728	6007988	-
cds	6008063	6008125	-
5_utr	6008126	6008259	-
> CHR101212004 EUG4#1#01776
5_utr	6008582	6008661	+
cds	6008662	6008692	+
cds	6008956	6009158	+
3_utr	6009159	6009409	+
> CHR101212004 EUG4#1#01777
cds	6018750	6020524	+
cds	6020812	6021088	+
cds	6021174	6021262	+
cds	6021343	6021427	+
cds	6021517	6021726	+
cds	6021822	6021947	+
cds	6022057	6022155	+
cds	6022250	6022441	+
cds	6022508	6023194	+
> CHR101212004 EUG4#1#01778
3_utr	6023573	6023696	-
cds	6023697	6023858	-
cds	6023998	6024204	-
5_utr	6024205	6024302	-
> CHR101212004 EUG4#1#01779
3_utr	6024629	6024979	-
cds	6024980	6024999	-
cds	6025086	6025371	-
cds	6025516	6025602	-
cds	6026071	6026155	-
cds	6026286	6026521	-
cds	6027068	6027217	-
5_utr	6027218	6027378	-
> CHR101212004 EUG4#1#01780
5_utr	6027623	6027715	+
cds	6027716	6028279	+
> CHR101212004 EUG4#1#01781
cds	6029544	6029600	-
cds	6029785	6030116	-
cds	6030205	6030568	-
cds	6030647	6031054	-
cds	6031334	6031390	-
cds	6031472	6031655	-
cds	6031746	6031997	-
cds	6032087	6032208	-
cds	6032308	6032405	-
cds	6032478	6032634	-
> CHR101212004 EUG4#1#01782
cds	6033614	6033901	+
> CHR101212004 EUG4#1#01783
5_utr	6034355	6034909	+
cds	6034910	6035653	+
cds	6035852	6036202	+
cds	6036298	6036403	+
cds	6036598	6036932	+
3_utr	6036933	6037279	+
> CHR101212004 EUG4#1#01784
3_utr	6037457	6037627	-
cds	6037628	6038110	-
> CHR101212004 EUG4#1#01785
cds	6039446	6039448	+
cds	6039828	6039953	+
cds	6040572	6040709	+
cds	6040817	6040962	+
cds	6041052	6041208	+
cds	6041298	6041356	+
cds	6041562	6041721	+
cds	6041827	6041976	+
cds	6042064	6042200	+
cds	6042310	6042456	+
cds	6042548	6042649	+
cds	6042705	6042741	+
> CHR101212004 EUG4#1#01786
cds	6043487	6043612	+
cds	6043701	6043871	+
cds	6043950	6044081	+
cds	6044291	6044400	+
cds	6044498	6044558	+
cds	6044771	6044948	+
cds	6045138	6045343	+
cds	6045457	6045576	+
cds	6045674	6045772	+
cds	6045892	6046110	+
cds	6046312	6046451	+
cds	6046666	6046783	+
cds	6046867	6046917	+
cds	6046999	6047049	+
cds	6047163	6047333	+
cds	6047417	6047572	+
cds	6047656	6047865	+
cds	6047977	6048123	+
cds	6048227	6048297	+
cds	6048413	6048479	+
cds	6048558	6048671	+
cds	6048750	6048818	+
cds	6048996	6049078	+
cds	6049179	6049302	+
> CHR101212004 EUG4#1#01787
3_utr	6050291	6050473	-
cds	6050474	6050845	-
cds	6050925	6051080	-
cds	6051288	6051362	-
cds	6051444	6051544	-
cds	6051695	6051977	-
5_utr	6051978	6052561	-
> CHR101212004 EUG4#1#01788
cds	6053019	6053207	-
cds	6053282	6054373	-
cds	6054498	6054800	-
cds	6054901	6056002	-
cds	6056102	6056565	-
> CHR101212004 EUG4#1#01789
cds	6056888	6058150	+
> CHR101212004 EUG4#1#01790
cds	6059434	6059912	+
cds	6059997	6060660	+
> CHR101212004 EUG4#1#01791
5_utr	6062227	6062305	+
cds	6062306	6063100	+
> CHR101212004 EUG4#1#01792
cds	6064518	6066713	+
> CHR101212004 EUG4#1#01793
cds	6067387	6067815	-
cds	6067899	6068068	-
cds	6068145	6068253	-
cds	6068348	6068511	-
cds	6068723	6068763	-
cds	6068895	6069091	-
> CHR101212004 EUG4#1#01794
3_utr	6069470	6069586	-
cds	6069587	6069751	-
cds	6069842	6069946	-
cds	6070023	6070095	-
cds	6070178	6070248	-
cds	6070337	6070389	-
cds	6070552	6070612	-
cds	6070706	6070790	-
cds	6070978	6071033	-
cds	6071121	6071196	-
cds	6071310	6071375	-
cds	6071493	6071581	-
> CHR101212004 EUG4#1#01795
cds	6072425	6072461	-
cds	6072628	6072755	-
cds	6072996	6073094	-
cds	6073174	6073261	-
cds	6073463	6073515	-
cds	6073866	6074429	-
> CHR101212004 EUG4#1#01796
cds	6075924	6075972	+
cds	6076090	6076148	+
> CHR101212004 EUG4#1#01797
e_utr	6076146	6076187	+
e_utr	6076381	6076694	+
5_utr	6076913	6076958	+
cds	6076959	6077000	+
cds	6077133	6077240	+
cds	6077480	6077664	+
cds	6078014	6078209	+
cds	6078337	6078594	+
cds	6079030	6079249	+
cds	6079530	6079643	+
cds	6079966	6080111	+
cds	6080356	6080441	+
cds	6080535	6080652	+
cds	6080882	6080926	+
cds	6081075	6081201	+
cds	6081289	6081403	+
cds	6081490	6081680	+
cds	6081774	6082153	+
3_utr	6082154	6082225	+
> CHR101212004 EUG4#1#01798
cds	6085007	6085069	-
cds	6085273	6085332	-
cds	6085420	6085492	-
cds	6085595	6085791	-
cds	6085998	6086078	-
cds	6086181	6086312	-
cds	6086414	6086514	-
cds	6086621	6086744	-
cds	6086842	6086986	-
cds	6087087	6087246	-
cds	6087411	6087535	-
cds	6087794	6087923	-
cds	6088030	6088150	-
5_utr	6088151	6088333	-
> CHR101212004 EUG4#1#01799
cds	6089581	6090123	+
> CHR101212004 EUG4#1#01800
3_utr	6090710	6090755	-
cds	6090756	6091124	-
cds	6091302	6091503	-
cds	6091576	6091697	-
cds	6091822	6091968	-
5_utr	6091969	6092006	-
> CHR101212004 EUG4#1#01801
3_utr	6093294	6093941	-
cds	6093942	6094078	-
cds	6094161	6094228	-
cds	6094331	6094408	-
cds	6094507	6094598	-
cds	6094680	6094748	-
cds	6094855	6094978	-
cds	6095165	6095288	-
cds	6095437	6095555	-
cds	6095825	6095916	-
cds	6096209	6096382	-
cds	6096634	6096753	-
cds	6096841	6096936	-
cds	6097019	6097122	-
cds	6097953	6098058	-
5_utr	6098059	6098326	-
> CHR101212004 EUG4#1#01802
cds	6098634	6098645	+
cds	6098779	6098835	+
> CHR101212004 EUG4#1#01803
5_utr	6100955	6101149	+
cds	6101150	6101768	+
cds	6101839	6101843	+
> CHR101212004 EUG4#1#01804
e_utr	6101110	6101768	+
5_utr	6103626	6103684	+
cds	6103685	6104113	+
cds	6104205	6104972	+
3_utr	6104973	6105217	+
> CHR101212004 EUG4#1#01805
cds	6106649	6108497	+
cds	6108768	6109544	+
cds	6109631	6110001	+
> CHR101212004 EUG4#1#01806
3_utr	6110170	6110200	-
cds	6110201	6110373	-
cds	6110548	6110739	-
cds	6110839	6111003	-
cds	6111092	6111122	-
5_utr	6111123	6111169	-
e_utr	6111257	6111323	-
e_utr	6111419	6111571	-
e_utr	6111962	6112021	-
e_utr	6112414	6112510	-
e_utr	6112690	6112754	-
e_utr	6113161	6113301	-
e_utr	6113444	6113506	-
e_utr	6113593	6113651	-
e_utr	6113849	6113969	-
e_utr	6114072	6114135	-
e_utr	6114507	6114553	-
e_utr	6114784	6114912	-
e_utr	6115028	6115168	-
e_utr	6115246	6115307	-
e_utr	6115609	6115709	-
e_utr	6115849	6115958	-
e_utr	6116044	6116106	-
e_utr	6116211	6116264	-
> CHR101212004 EUG4#1#01807
cds	6115845	6115958	-
cds	6116044	6116106	-
cds	6116211	6116264	-
5_utr	6116265	6116610	-
> CHR101212004 EUG4#1#01808
cds	6120194	6120222	+
cds	6120721	6122815	+
> CHR101212004 EUG4#1#01809
cds	6128821	6129031	+
cds	6129173	6129384	+
> CHR101212004 EUG4#1#01810
3_utr	6131556	6131743	-
cds	6131744	6132418	-
cds	6132508	6132702	-
cds	6132875	6132969	-
cds	6133133	6133481	-
cds	6133584	6134214	-
cds	6134301	6134542	-
cds	6134902	6135108	-
5_utr	6135109	6135338	-
> CHR101212004 EUG4#1#01811
3_utr	6135881	6136110	-
cds	6136111	6136379	-
cds	6136508	6136599	-
cds	6136689	6136774	-
cds	6136876	6137110	-
cds	6137196	6137413	-
cds	6138052	6138165	-
5_utr	6138166	6138425	-
> CHR101212004 EUG4#1#01812
5_utr	6142617	6142862	+
cds	6142863	6143246	+
cds	6143472	6143761	+
cds	6143851	6143941	+
cds	6144104	6144226	+
cds	6144310	6144438	+
cds	6144526	6144720	+
cds	6144801	6144887	+
cds	6144969	6145241	+
cds	6145330	6145437	+
cds	6145537	6145887	+
3_utr	6145888	6146164	+
> CHR101212004 EUG4#1#01813
cds	6146463	6146616	-
cds	6146775	6147077	-
cds	6147172	6147275	-
cds	6147439	6147530	-
cds	6147768	6147930	-
cds	6148007	6148189	-
cds	6148307	6148360	-
cds	6148487	6148813	-
> CHR101212004 EUG4#1#01814
5_utr	6149293	6149335	+
cds	6149336	6149926	+
3_utr	6149927	6149962	+
> CHR101212004 EUG4#1#01815
cds	6150029	6150387	-
cds	6150463	6150617	-
cds	6150701	6150939	-
cds	6151023	6151247	-
cds	6151342	6151560	-
cds	6151633	6152178	-
> CHR101212004 EUG4#1#01816
cds	6152565	6152749	-
cds	6152835	6152873	-
cds	6152967	6153023	-
cds	6153113	6153261	-
cds	6153351	6153418	-
cds	6153995	6154084	-
> CHR101212004 EUG4#1#01817
3_utr	6154260	6154470	-
cds	6154471	6155435	-
cds	6155568	6155589	-
5_utr	6155590	6155745	-
> CHR101212004 EUG4#1#01818
cds	6159119	6160139	+
cds	6160235	6160360	+
cds	6160461	6161608	+
> CHR101212004 EUG4#1#01819
3_utr	6161864	6162206	-
cds	6162207	6162557	-
cds	6162641	6162730	-
cds	6162824	6163086	-
cds	6163164	6163344	-
cds	6163424	6163624	-
cds	6163708	6163809	-
cds	6163893	6164348	-
cds	6164438	6164626	-
cds	6164715	6164832	-
cds	6164914	6165026	-
5_utr	6165027	6165375	-
> CHR101212004 EUG4#1#01820
3_utr	6166370	6166630	-
cds	6166631	6166828	-
cds	6166911	6167291	-
cds	6167366	6167518	-
cds	6167625	6168272	-
cds	6168369	6168425	-
5_utr	6168426	6168447	-
e_utr	6168723	6168832	-
> CHR101212004 EUG4#1#01821
cds	6169614	6169701	-
cds	6169790	6169891	-
cds	6169982	6170136	-
cds	6170407	6170496	-
cds	6170632	6170730	-
cds	6170845	6170911	-
cds	6171015	6171111	-
cds	6171251	6171338	-
> CHR101212004 EUG4#1#01822
5_utr	6177609	6177756	+
cds	6177757	6177874	+
cds	6177995	6178420	+
cds	6178851	6179056	+
3_utr	6179057	6179282	+
> CHR101212004 EUG4#1#01823
3_utr	6180889	6181007	-
cds	6181008	6181115	-
cds	6181219	6181290	-
cds	6181519	6181590	-
cds	6181689	6181907	-
cds	6182000	6182092	-
cds	6182174	6182266	-
cds	6182362	6182448	-
cds	6182539	6182571	-
cds	6182815	6182909	-
cds	6182966	6183038	-
cds	6183188	6183488	-
cds	6183600	6183730	-
5_utr	6183731	6183799	-
> CHR101212004 EUG4#1#01824
5_utr	6184897	6185024	+
cds	6185025	6185597	+
cds	6186164	6186328	+
cds	6186653	6186751	+
cds	6186837	6186971	+
cds	6187061	6187195	+
3_utr	6187196	6187516	+
> CHR101212004 EUG4#1#01825
3_utr	6187583	6187734	-
cds	6187735	6187774	-
cds	6187873	6187940	-
cds	6188026	6188871	-
cds	6188962	6189126	-
cds	6189204	6189533	-
cds	6189620	6189682	-
cds	6189788	6189901	-
cds	6190177	6190338	-
cds	6190428	6190490	-
cds	6190893	6191000	-
cds	6191100	6191177	-
cds	6191307	6191411	-
5_utr	6191412	6191684	-
> CHR101212004 EUG4#1#01826
cds	6192448	6192755	-
cds	6192822	6192983	-
cds	6193085	6193185	-
cds	6193311	6193451	-
cds	6193681	6193748	-
> CHR101212004 EUG4#1#01827
cds	6194861	6194867	-
cds	6194920	6196040	-
> CHR101212004 EUG4#1#01828
5_utr	6199865	6199972	+
cds	6199973	6201271	+
cds	6201337	6201339	+
3_utr	6201340	6201352	+
> CHR101212004 EUG4#1#01829
5_utr	6202242	6202264	+
cds	6202265	6202332	+
cds	6202562	6202702	+
cds	6202828	6202928	+
cds	6203030	6203191	+
cds	6203258	6203565	+
3_utr	6203566	6203948	+
> CHR101212004 EUG4#1#01830
5_utr	6204331	6204392	+
cds	6204393	6204709	+
cds	6204870	6204970	+
cds	6205428	6205480	+
cds	6205595	6205756	+
cds	6206313	6206360	+
cds	6206561	6206671	+
3_utr	6206672	6206947	+
> CHR101212004 EUG4#1#01831
3_utr	6206864	6207120	-
cds	6207121	6207169	-
cds	6207274	6207531	-
cds	6207611	6207846	-
cds	6208000	6208125	-
cds	6208555	6208663	-
cds	6208750	6209048	-
cds	6209194	6209292	-
5_utr	6209293	6209493	-
> CHR101212004 EUG4#1#01832
cds	6212587	6212592	-
cds	6212643	6212825	-
cds	6213161	6213307	-
5_utr	6213308	6213348	-
> CHR101212004 EUG4#1#01833
3_utr	6213765	6214038	-
cds	6214039	6214103	-
cds	6214371	6214443	-
cds	6214578	6214742	-
cds	6214823	6214887	-
cds	6215011	6215146	-
cds	6215232	6215337	-
cds	6215586	6215736	-
cds	6215820	6215884	-
cds	6215972	6216126	-
cds	6216220	6216282	-
cds	6216408	6216479	-
cds	6216622	6216667	-
cds	6216751	6216862	-
cds	6217074	6217178	-
cds	6217287	6217340	-
cds	6217446	6217496	-
cds	6217573	6217647	-
cds	6217730	6217771	-
cds	6218201	6218204	-
5_utr	6218205	6218312	-
> CHR101212004 EUG4#1#01834
cds	6220217	6220585	+
> CHR101212004 EUG4#1#01835
5_utr	6222194	6222317	+
cds	6222318	6223199	+
cds	6223793	6223894	+
3_utr	6223895	6224118	+
> CHR101212004 EUG4#1#01836
e_utr	6224498	6224609	+
e_utr	6224744	6224780	+
5_utr	6224967	6225065	+
cds	6225066	6225145	+
cds	6225239	6225317	+
cds	6225859	6226008	+
cds	6226107	6226221	+
cds	6226307	6226407	+
cds	6226493	6226590	+
cds	6226674	6226766	+
cds	6226946	6227708	+
3_utr	6227709	6227815	+
> CHR101212004 EUG4#1#01837
3_utr	6227787	6228041	-
cds	6228042	6228265	-
cds	6229118	6229158	-
cds	6229285	6229346	-
cds	6229909	6230103	-
5_utr	6230104	6230181	-
> CHR101212004 EUG4#1#01838
cds	6232890	6232943	+
cds	6233514	6233717	+
> CHR101212004 EUG4#1#01839
cds	6237887	6237904	+
cds	6238086	6238307	+
cds	6238403	6238474	+
cds	6238560	6238631	+
cds	6238709	6238792	+
> CHR101212004 EUG4#1#01840
cds	6238979	6240096	-
cds	6240198	6240326	-
cds	6240557	6240801	-
cds	6240904	6241055	-
cds	6241285	6241386	-
> CHR101212004 EUG4#1#01841
3_utr	6244378	6244633	-
cds	6244634	6244711	-
cds	6244811	6245009	-
cds	6245100	6245216	-
cds	6245304	6245377	-
cds	6245492	6245629	-
cds	6245721	6245876	-
cds	6246081	6246215	-
cds	6246297	6246356	-
cds	6246459	6246586	-
cds	6246679	6247081	-
cds	6247309	6247575	-
5_utr	6247576	6247581	-
e_utr	6247659	6247730	-
> CHR101212004 EUG4#1#01842
cds	6248399	6248413	+
cds	6248761	6248802	+
> CHR101212004 EUG4#1#01843
5_utr	6248786	6249118	+
cds	6249119	6249607	+
cds	6249764	6250204	+
cds	6250430	6250533	+
cds	6250886	6252021	+
cds	6252099	6252139	+
cds	6252246	6252314	+
cds	6252397	6252497	+
cds	6252688	6252766	+
cds	6252864	6252962	+
cds	6253033	6253101	+
cds	6253302	6253351	+
cds	6253444	6253620	+
cds	6253705	6253828	+
3_utr	6253829	6254032	+
> CHR101212004 EUG4#1#01844
5_utr	6254222	6254283	+
cds	6254284	6254615	+
cds	6254762	6254806	+
cds	6255134	6255500	+
3_utr	6255501	6255683	+
> CHR101212004 EUG4#1#01845
cds	6255896	6255946	+
cds	6256046	6256115	+
cds	6256252	6256319	+
cds	6256754	6256987	+
cds	6257312	6257590	+
> CHR101212004 EUG4#1#01846
cds	6257956	6258321	-
cds	6258408	6258455	-
cds	6258545	6258670	-
cds	6258805	6258861	-
> CHR101212004 EUG4#1#01847
cds	6259150	6259245	-
cds	6259471	6259530	-
cds	6259643	6259753	-
cds	6259868	6260905	-
cds	6261265	6261318	-
> CHR101212004 EUG4#1#01848
cds	6262834	6263187	-
> CHR101212004 EUG4#1#01849
cds	6264435	6264755	-
> CHR101212004 EUG4#1#01850
cds	6265409	6265885	-
cds	6266432	6266455	-
> CHR101212004 EUG4#1#01851
e_utr	6266602	6266655	-
3_utr	6268209	6268265	-
cds	6268266	6268778	-
> CHR101212004 EUG4#1#01852
cds	6271892	6272182	-
> CHR101212004 EUG4#1#01853
3_utr	6278841	6278955	-
cds	6278956	6278959	-
cds	6279044	6279279	-
cds	6279384	6279626	-
cds	6279765	6280088	-
cds	6280596	6280811	-
cds	6280901	6281392	-
cds	6281480	6282001	-
5_utr	6282002	6282071	-
> CHR101212004 EUG4#1#01854
3_utr	6282245	6282330	-
cds	6282331	6283173	-
> CHR101212004 EUG4#1#01855
3_utr	6283464	6283626	-
cds	6283627	6283809	-
cds	6283963	6284043	-
cds	6284125	6284232	-
cds	6284328	6284516	-
cds	6284611	6284676	-
cds	6284881	6284955	-
cds	6285089	6285199	-
cds	6285272	6285357	-
cds	6285440	6285584	-
cds	6285722	6285819	-
cds	6285917	6286058	-
cds	6286152	6286199	-
cds	6286292	6286462	-
cds	6286584	6286910	-
cds	6286998	6287070	-
cds	6287192	6287310	-
cds	6287408	6287536	-
cds	6287918	6288115	-
cds	6288298	6288344	-
cds	6288608	6288686	-
cds	6288761	6288842	-
cds	6289105	6289242	-
cds	6289343	6289391	-
cds	6289479	6289533	-
cds	6289597	6289673	-
cds	6289858	6289938	-
cds	6290014	6290094	-
cds	6290238	6290313	-
cds	6290737	6290931	-
cds	6291066	6291112	-
cds	6291201	6291279	-
cds	6291459	6291537	-
cds	6291918	6292055	-
cds	6292299	6292347	-
cds	6292805	6292885	-
cds	6292973	6293053	-
cds	6293289	6293364	-
cds	6293670	6293765	-
5_utr	6293766	6293821	-
> CHR101212004 EUG4#1#01856
5_utr	6294333	6294395	+
cds	6294396	6294747	+
cds	6294868	6294933	+
cds	6295076	6295200	+
3_utr	6295201	6295352	+
> CHR101212004 EUG4#1#01857
cds	6297429	6297959	+
> CHR101212004 EUG4#1#01858
5_utr	6299694	6299833	+
cds	6299834	6300024	+
cds	6300180	6300792	+
> CHR101212004 EUG4#1#01859
cds	6301398	6301571	-
cds	6301776	6302483	-
> CHR101212004 EUG4#1#01860
cds	6303431	6303949	-
> CHR101212004 EUG4#1#01861
5_utr	6304303	6304464	+
cds	6304465	6304543	+
cds	6304909	6304991	+
3_utr	6304992	6305099	+
e_utr	6305210	6305282	+
e_utr	6305439	6305817	+
> CHR101212004 EUG4#1#01862
3_utr	6305964	6306188	-
cds	6306189	6306938	-
cds	6307021	6307082	-
cds	6307173	6307284	-
cds	6307376	6307480	-
cds	6307622	6307633	-
5_utr	6307634	6307687	-
e_utr	6307803	6307984	-
> CHR101212004 EUG4#1#01863
cds	6309950	6310030	-
cds	6310147	6310455	-
cds	6310556	6310635	-
cds	6311015	6311117	-
cds	6311215	6311319	-
> CHR101212004 EUG4#1#01864
cds	6315679	6316602	+
> CHR101212004 EUG4#1#01865
3_utr	6316823	6316988	-
cds	6316989	6317390	-
cds	6317480	6317572	-
cds	6317647	6317736	-
cds	6317832	6317896	-
cds	6318861	6319197	-
5_utr	6319198	6319420	-
> CHR101212004 EUG4#1#01866
cds	6319725	6320052	-
cds	6320137	6320465	-
cds	6320544	6321515	-
cds	6321608	6321709	-
cds	6321795	6321905	-
cds	6321998	6322196	-
cds	6322295	6322419	-
cds	6322665	6322732	-
cds	6322826	6322907	-
cds	6323012	6323128	-
cds	6323219	6323319	-
cds	6323399	6323488	-
cds	6323573	6323843	-
> CHR101212004 EUG4#1#01867
cds	6326565	6326593	-
cds	6326692	6326719	-
> CHR101212004 EUG4#1#01868
cds	6327456	6328212	+
cds	6328422	6328456	+
cds	6328656	6329312	+
cds	6329413	6329928	+
> CHR101212004 EUG4#1#01869
5_utr	6331391	6331456	+
cds	6331457	6331813	+
cds	6331917	6332042	+
cds	6332144	6332209	+
cds	6332640	6332708	+
cds	6332993	6333070	+
cds	6333483	6333569	+
3_utr	6333570	6333736	+
> CHR101212004 EUG4#1#01870
cds	6336521	6336597	-
cds	6336710	6336828	-
cds	6336920	6337245	-
cds	6337337	6337500	-
cds	6337582	6337835	-
cds	6337957	6338116	-
cds	6338274	6338433	-
cds	6338518	6338624	-
cds	6338745	6338924	-
cds	6339005	6339100	-
cds	6339204	6339285	-
cds	6339362	6340081	-
cds	6340290	6340382	-
cds	6340662	6340745	-
cds	6340888	6341015	-
cds	6341099	6341249	-
> CHR101212004 EUG4#1#01871
cds	6342082	6342467	-
cds	6342538	6342688	-
cds	6343075	6343119	-
> CHR101212004 EUG4#1#01872
5_utr	6343238	6343322	+
cds	6343323	6343504	+
cds	6343659	6343953	+
3_utr	6343954	6344685	+
e_utr	6344778	6345044	+
e_utr	6345233	6345655	+
> CHR101212004 EUG4#1#01873
cds	6344189	6344477	+
cds	6344569	6344708	+
cds	6344810	6344956	+
cds	6345044	6345682	+
> CHR101212004 EUG4#1#01874
5_utr	6345937	6345986	+
cds	6345987	6346325	+
cds	6346396	6346480	+
cds	6346702	6346769	+
cds	6346883	6346933	+
cds	6347019	6347092	+
cds	6347414	6347474	+
3_utr	6347475	6347490	+
e_utr	6347566	6347903	+
> CHR101212004 EUG4#1#01875
5_utr	6348100	6348191	+
cds	6348192	6348204	+
cds	6348294	6348385	+
cds	6348501	6348665	+
cds	6348743	6348816	+
cds	6348892	6348972	+
cds	6349063	6349123	+
cds	6349261	6349310	+
cds	6349453	6349507	+
cds	6349713	6349790	+
cds	6349868	6349921	+
cds	6349996	6350049	+
cds	6350119	6350179	+
cds	6350335	6350386	+
cds	6350735	6350801	+
cds	6350927	6350989	+
cds	6351074	6351136	+
cds	6351233	6351295	+
cds	6351391	6351455	+
cds	6351544	6351612	+
cds	6351714	6351759	+
3_utr	6351760	6351964	+
> CHR101212004 EUG4#1#01876
5_utr	6352506	6352674	+
cds	6352675	6352715	+
cds	6353285	6353458	+
cds	6353547	6353952	+
cds	6354032	6354315	+
cds	6354422	6354490	+
cds	6354581	6354637	+
cds	6355019	6355964	+
3_utr	6355965	6356106	+
> CHR101212004 EUG4#1#01877
e_utr	6356125	6356478	-
e_utr	6356669	6356748	-
3_utr	6356848	6356899	-
cds	6356900	6356980	-
cds	6357073	6357142	-
cds	6357230	6357304	-
cds	6357395	6357600	-
cds	6357678	6357927	-
cds	6358039	6358084	-
cds	6359152	6359236	-
cds	6359337	6359427	-
cds	6359938	6360050	-
5_utr	6360051	6360159	-
> CHR101212004 EUG4#1#01878
5_utr	6361622	6361631	+
cds	6361632	6362807	+
> CHR101212004 EUG4#1#01879
cds	6363165	6364349	+
cds	6364410	6366077	+
> CHR101212004 EUG4#1#01880
cds	6366390	6366746	+
> CHR101212004 EUG4#1#01881
5_utr	6367061	6367177	+
cds	6367178	6367304	+
cds	6367728	6367879	+
cds	6367964	6368132	+
cds	6368211	6368411	+
cds	6368503	6368633	+
3_utr	6368634	6368746	+
> CHR101212004 EUG4#1#01882
cds	6369340	6370052	+
cds	6370143	6370356	+
cds	6370456	6370536	+
cds	6370881	6370973	+
cds	6371092	6371178	+
cds	6371282	6371382	+
cds	6371605	6371638	+
cds	6371726	6371800	+
cds	6372062	6372145	+
cds	6372236	6372370	+
cds	6372455	6372600	+
cds	6372722	6372854	+
> CHR101212004 EUG4#1#01883
cds	6373465	6373704	+
cds	6373784	6374083	+
> CHR101212004 EUG4#1#01884
5_utr	6374925	6375043	+
cds	6375044	6375550	+
cds	6375863	6376171	+
3_utr	6376172	6376309	+
> CHR101212004 EUG4#1#01885
cds	6376776	6377249	+
> CHR101212004 EUG4#1#01886
cds	6377895	6378075	-
cds	6378285	6378541	-
5_utr	6378542	6378571	-
> CHR101212004 EUG4#1#01887
cds	6381649	6381681	-
cds	6381797	6382855	-
cds	6382963	6383055	-
cds	6383148	6383198	-
cds	6383305	6383578	-
cds	6383666	6384333	-
> CHR101212004 EUG4#1#01888
cds	6385607	6385646	+
cds	6385796	6386011	+
cds	6386106	6386986	+
cds	6387063	6387998	+
> CHR101212004 EUG4#1#01889
5_utr	6395857	6396136	+
cds	6396137	6396289	+
cds	6396538	6397265	+
cds	6397322	6397997	+
3_utr	6397998	6398229	+
> CHR101212004 EUG4#1#01890
5_utr	6398572	6398625	+
cds	6398626	6399666	+
3_utr	6399667	6399697	+
> CHR101212004 EUG4#1#01891
5_utr	6400396	6400638	+
cds	6400639	6401006	+
cds	6401114	6401234	+
cds	6401379	6401498	+
cds	6401649	6401762	+
cds	6401919	6401963	+
cds	6402151	6402255	+
cds	6402484	6402579	+
3_utr	6402580	6402770	+
> CHR101212004 EUG4#1#01892
cds	6405771	6405951	+
cds	6406274	6406423	+
cds	6406517	6406684	+
cds	6406899	6407051	+
cds	6407147	6407299	+
cds	6407554	6407718	+
cds	6407821	6407961	+
cds	6408072	6408258	+
cds	6408341	6408587	+
cds	6408698	6408823	+
> CHR101212004 EUG4#1#01893
e_utr	6410025	6410051	+
5_utr	6410550	6410710	+
cds	6410711	6410846	+
cds	6411252	6413039	+
cds	6413229	6413248	+
3_utr	6413249	6413352	+
e_utr	6413435	6414407	+
> CHR101212004 EUG4#1#01894
e_utr	6414745	6414811	+
5_utr	6415206	6415217	+
cds	6415218	6415341	+
cds	6415465	6415533	+
cds	6415617	6415723	+
cds	6416108	6416275	+
3_utr	6416276	6416445	+
> CHR101212004 EUG4#1#01895
e_utr	6416401	6416641	-
3_utr	6416725	6416731	-
cds	6416732	6417013	-
cds	6417133	6417226	-
cds	6417494	6417601	-
cds	6417694	6417826	-
cds	6418015	6418237	-
5_utr	6418238	6418248	-
e_utr	6418551	6418676	-
> CHR101212004 EUG4#1#01896
cds	6419739	6420010	-
cds	6420354	6420405	-
5_utr	6420406	6420521	-
> CHR101212004 EUG4#1#01897
e_utr	6421109	6421295	+
5_utr	6421390	6421424	+
cds	6421425	6421493	+
cds	6421636	6421737	+
cds	6422520	6422606	+
cds	6422721	6422782	+
cds	6422875	6423065	+
cds	6423152	6423212	+
cds	6423321	6423498	+
cds	6423831	6423869	+
cds	6423963	6424024	+
cds	6424128	6424164	+
cds	6424325	6424374	+
cds	6424637	6424703	+
cds	6424785	6424863	+
cds	6425185	6425264	+
cds	6425338	6425406	+
cds	6425498	6425557	+
3_utr	6425558	6425843	+
> CHR101212004 EUG4#1#01898
cds	6427953	6428504	-
cds	6428617	6428707	-
cds	6428894	6428991	-
cds	6429118	6429351	-
cds	6429486	6429806	-
cds	6429906	6430190	-
cds	6430281	6430688	-
> CHR101212004 EUG4#1#01899
cds	6432125	6432267	-
cds	6432909	6433031	-
cds	6433132	6433446	-
cds	6433544	6433556	-
> CHR101212004 EUG4#1#01900
cds	6434115	6434231	+
cds	6434325	6434408	+
cds	6434514	6434534	+
3_utr	6434535	6434718	+
> CHR101212004 EUG4#1#01901
cds	6435145	6436686	+
> CHR101212004 EUG4#1#01902
5_utr	6437524	6437582	+
cds	6437583	6437759	+
cds	6438289	6438366	+
cds	6438480	6438564	+
cds	6438668	6438750	+
cds	6439107	6439164	+
cds	6439522	6439632	+
cds	6439965	6440022	+
cds	6440181	6440277	+
cds	6440702	6440737	+
cds	6440905	6441041	+
cds	6441200	6441246	+
cds	6441357	6441410	+
cds	6441559	6441701	+
cds	6441795	6441935	+
cds	6442094	6442333	+
cds	6442419	6442478	+
cds	6442560	6442832	+
> CHR101212004 EUG4#1#01903
5_utr	6450584	6450772	+
cds	6450773	6450905	+
cds	6451922	6451941	+
> CHR101212004 EUG4#1#01904
e_utr	6450586	6450905	+
e_utr	6452068	6452197	+
5_utr	6452438	6452447	+
cds	6452448	6452978	+
> CHR101212004 EUG4#1#01905
e_utr	6457891	6458134	-
e_utr	6458264	6458335	-
3_utr	6458443	6458573	-
cds	6458574	6458591	-
cds	6459288	6459650	-
5_utr	6459651	6459708	-
> CHR101212004 EUG4#1#01906
3_utr	6461223	6461551	-
cds	6461552	6461626	-
cds	6461705	6461713	-
5_utr	6461714	6461743	-
> CHR101212004 EUG4#1#01907
5_utr	6463984	6464115	+
cds	6464116	6465264	+
> CHR101212004 EUG4#1#01908
e_utr	6466752	6467160	+
e_utr	6467254	6467441	+
e_utr	6467889	6467964	+
e_utr	6468157	6468221	+
5_utr	6468411	6468465	+
cds	6468466	6468488	+
cds	6468587	6468683	+
cds	6468800	6468850	+
cds	6468940	6469076	+
cds	6469154	6469631	+
> CHR101212004 EUG4#1#01909
cds	6471141	6471815	-
> CHR101212004 EUG4#1#01910
cds	6473361	6473768	-
> CHR101212004 EUG4#1#01911
cds	6474939	6475010	+
cds	6475099	6475206	+
cds	6475604	6475645	+
> CHR101212004 EUG4#1#01912
cds	6476249	6477226	-
> CHR101212004 EUG4#1#01913
cds	6478842	6479102	-
cds	6479319	6479632	-
cds	6479708	6479841	-
cds	6479937	6480037	-
> CHR101212004 EUG4#1#01914
3_utr	6481104	6481456	-
cds	6481457	6481516	-
cds	6481738	6481785	-
cds	6481882	6481938	-
cds	6482028	6482091	-
cds	6482214	6482275	-
cds	6482368	6482481	-
cds	6482605	6482676	-
cds	6482765	6482815	-
cds	6482911	6483033	-
cds	6483338	6483454	-
5_utr	6483455	6483587	-
> CHR101212004 EUG4#1#01915
3_utr	6485642	6485699	-
cds	6485700	6486863	-
> CHR101212004 EUG4#1#01916
cds	6489300	6489595	+
cds	6489684	6489738	+
cds	6489824	6489940	+
cds	6490022	6490118	+
cds	6490519	6490590	+
cds	6490669	6490766	+
cds	6490874	6490993	+
cds	6491228	6491270	+
cds	6491375	6491478	+
cds	6491565	6491692	+
cds	6491788	6492187	+
cds	6492278	6492370	+
cds	6492477	6492662	+
cds	6492751	6492964	+
cds	6493058	6493119	+
cds	6493199	6493333	+
cds	6493421	6493631	+
cds	6493764	6494008	+
cds	6494117	6494209	+
> CHR101212004 EUG4#1#01917
cds	6496097	6496363	-
> CHR101212004 EUG4#1#01918
cds	6501059	6501090	-
cds	6501184	6502213	-
cds	6502294	6502374	-
cds	6502460	6502666	-
cds	6502784	6503071	-
cds	6503346	6503426	-
> CHR101212004 EUG4#1#01919
3_utr	6504800	6504918	-
cds	6504919	6506118	-
> CHR101212004 EUG4#1#01920
5_utr	6509485	6509580	+
cds	6509581	6510051	+
cds	6510238	6510351	+
cds	6510439	6511200	+
> CHR101212004 EUG4#1#01921
cds	6515737	6515901	+
cds	6516495	6516730	+
cds	6516824	6516941	+
cds	6517021	6517137	+
cds	6517217	6517363	+
cds	6517441	6517515	+
cds	6517616	6517684	+
cds	6517781	6517906	+
cds	6518219	6518329	+
cds	6518533	6518617	+
cds	6518752	6518849	+
cds	6518932	6519024	+
cds	6519120	6519167	+
> CHR101212004 EUG4#1#01922
e_utr	6520741	6520881	+
5_utr	6521386	6521462	+
cds	6521463	6521603	+
cds	6521701	6522254	+
cds	6522332	6523232	+
3_utr	6523233	6523297	+
> CHR101212004 EUG4#1#01923
cds	6523935	6523980	-
cds	6524086	6524240	-
cds	6524349	6524464	-
cds	6524554	6524706	-
cds	6524799	6524942	-
cds	6525076	6525727	-
> CHR101212004 EUG4#1#01924
e_utr	6528975	6529172	+
5_utr	6529768	6529768	+
cds	6529769	6532347	+
cds	6532431	6532434	+
> CHR101212004 EUG4#1#01925
cds	6533698	6533757	-
cds	6533863	6534064	-
cds	6534203	6535845	-
cds	6535969	6536154	-
> CHR101212004 EUG4#1#01926
cds	6537929	6538102	-
> CHR101212004 EUG4#1#01927
cds	6543843	6544319	+
cds	6544480	6545026	+
cds	6545111	6545583	+
> CHR101212004 EUG4#1#01928
cds	6546530	6546970	+
cds	6547082	6547192	+
cds	6548173	6548274	+
> CHR101212004 EUG4#1#01929
cds	6549921	6549950	+
cds	6550065	6550185	+
cds	6550309	6550351	+
cds	6550469	6550672	+
cds	6550760	6551540	+
> CHR101212004 EUG4#1#01930
cds	6552845	6552962	+
cds	6553046	6553169	+
cds	6553250	6553931	+
> CHR101212004 EUG4#1#01931
cds	6554693	6555355	-
> CHR101212004 EUG4#1#01932
3_utr	6557324	6557354	-
cds	6557355	6558017	-
> CHR101212004 EUG4#1#01933
3_utr	6558668	6558768	-
cds	6558769	6558968	-
cds	6559049	6560423	-
5_utr	6560424	6560480	-
> CHR101212004 EUG4#1#01934
cds	6563456	6563471	-
cds	6563586	6563617	-
> CHR101212004 EUG4#1#01935
5_utr	6565485	6565606	+
cds	6565607	6565621	+
cds	6565860	6566036	+
cds	6566404	6567111	+
cds	6567286	6567345	+
3_utr	6567346	6567497	+
> CHR101212004 EUG4#1#01936
5_utr	6568064	6568132	+
cds	6568133	6568393	+
3_utr	6568394	6568424	+
> CHR101212004 EUG4#1#01937
5_utr	6568844	6568910	+
cds	6568911	6569114	+
cds	6569189	6569294	+
cds	6569371	6569591	+
cds	6569673	6570791	+
3_utr	6570792	6570930	+
> CHR101212004 EUG4#1#01938
cds	6571082	6571334	+
cds	6571967	6572928	+
> CHR101212004 EUG4#1#01939
cds	6576886	6577404	+
> CHR101212004 EUG4#1#01940
3_utr	6577824	6577909	-
cds	6577910	6578156	-
cds	6578254	6578324	-
cds	6578418	6578495	-
cds	6578715	6578791	-
cds	6578922	6579069	-
5_utr	6579070	6579102	-
> CHR101212004 EUG4#1#01941
cds	6582057	6582425	-
cds	6582569	6582643	-
cds	6582721	6582830	-
cds	6583047	6583104	-
cds	6583219	6583365	-
cds	6583509	6583592	-
> CHR101212004 EUG4#1#01942
e_utr	6584304	6584345	+
5_utr	6585028	6585077	+
cds	6585078	6585122	+
cds	6585205	6585273	+
cds	6585364	6585464	+
cds	6585664	6585756	+
cds	6585943	6586082	+
cds	6586190	6586299	+
3_utr	6586300	6586350	+
> CHR101212004 EUG4#1#01943
cds	6588657	6588810	+
cds	6588910	6588995	+
cds	6589074	6589172	+
cds	6589563	6589646	+
cds	6589715	6589810	+
> CHR101212004 EUG4#1#01944
5_utr	6590236	6590340	+
cds	6590341	6591085	+
cds	6591168	6591314	+
cds	6591795	6592029	+
cds	6592112	6592256	+
cds	6592352	6592606	+
3_utr	6592607	6592791	+
> CHR101212004 EUG4#1#01945
cds	6595551	6595950	+
cds	6596034	6596108	+
cds	6596190	6596224	+
cds	6596557	6596635	+
cds	6596739	6596828	+
cds	6596989	6597064	+
cds	6597331	6597418	+
> CHR101212004 EUG4#1#01946
cds	6599002	6599131	+
cds	6599250	6599361	+
cds	6599612	6599781	+
cds	6600155	6600264	+
cds	6600519	6600598	+
cds	6600685	6600727	+
cds	6601034	6601150	+
> CHR101212004 EUG4#1#01947
5_utr	6602115	6602260	+
cds	6602261	6602656	+
cds	6602823	6602975	+
cds	6603062	6603274	+
cds	6603367	6603456	+
cds	6603571	6603687	+
cds	6603768	6604037	+
cds	6604137	6604293	+
cds	6604380	6604457	+
cds	6604550	6604650	+
cds	6604755	6604925	+
cds	6605030	6605104	+
cds	6605179	6605286	+
cds	6605422	6605757	+
3_utr	6605758	6605899	+
> CHR101212004 EUG4#1#01948
cds	6606581	6606904	+
cds	6607030	6607188	+
> CHR101212004 EUG4#1#01949
5_utr	6608112	6608278	+
cds	6608279	6608339	+
cds	6608488	6608556	+
cds	6608644	6608759	+
cds	6608863	6608925	+
cds	6609076	6609153	+
3_utr	6609154	6609338	+
> CHR101212004 EUG4#1#01950
3_utr	6609310	6609535	-
cds	6609536	6609856	-
cds	6609964	6610085	-
cds	6610411	6610546	-
5_utr	6610547	6610593	-
> CHR101212004 EUG4#1#01951
3_utr	6610713	6611016	-
cds	6611017	6611127	-
cds	6611229	6611302	-
cds	6611389	6611560	-
cds	6611641	6611802	-
cds	6611890	6612018	-
cds	6612097	6612405	-
5_utr	6612406	6612507	-
> CHR101212004 EUG4#1#01952
5_utr	6612740	6612796	+
cds	6612797	6613076	+
cds	6613160	6613674	+
cds	6613773	6613790	+
3_utr	6613791	6613893	+
> CHR101212004 EUG4#1#01953
cds	6614153	6615205	-
> CHR101212004 EUG4#1#01954
5_utr	6616634	6616767	+
cds	6616768	6617238	+
cds	6617553	6617673	+
cds	6617753	6618001	+
cds	6618091	6618244	+
cds	6618341	6618866	+
3_utr	6618867	6618947	+
> CHR101212004 EUG4#1#01955
5_utr	6622085	6622302	+
cds	6622303	6622465	+
cds	6622664	6623262	+
3_utr	6623263	6623587	+
> CHR101212004 EUG4#1#01956
cds	6623867	6624823	+
> CHR101212004 EUG4#1#01957
cds	6625095	6625233	-
cds	6625339	6625775	-
> CHR101212004 EUG4#1#01958
cds	6626964	6627521	-
> CHR101212004 EUG4#1#01959
cds	6628386	6628569	-
cds	6628654	6628844	-
cds	6628936	6630680	-
cds	6630763	6630901	-
cds	6630979	6631339	-
cds	6631416	6631506	-
cds	6631594	6631678	-
cds	6631770	6631925	-
cds	6632010	6632066	-
cds	6632144	6632239	-
cds	6632319	6632431	-
cds	6632728	6632770	-
> CHR101212004 EUG4#1#01960
cds	6644180	6644855	+
cds	6644928	6645087	+
cds	6646061	6646109	+
cds	6646192	6646305	+
cds	6646383	6646808	+
cds	6646904	6647287	+
cds	6647566	6647635	+
cds	6647792	6647936	+
cds	6648019	6648172	+
cds	6648258	6648449	+
cds	6648542	6648670	+
cds	6648752	6648830	+
cds	6649031	6649140	+
> CHR101212004 EUG4#1#01961
cds	6650647	6651013	-
cds	6651218	6651567	-
cds	6651654	6651832	-
cds	6652132	6652372	-
cds	6652589	6653044	-
> CHR101212004 EUG4#1#01962
cds	6657251	6658786	-
> CHR101212004 EUG4#1#01963
e_utr	6662492	6663015	+
5_utr	6663278	6663317	+
cds	6663318	6663503	+
cds	6663613	6663706	+
cds	6663814	6664042	+
cds	6664241	6664262	+
cds	6664361	6664444	+
cds	6664574	6664693	+
cds	6664796	6665008	+
cds	6665109	6665287	+
cds	6665370	6665428	+
cds	6665523	6665836	+
3_utr	6665837	6665967	+
> CHR101212004 EUG4#1#01964
cds	6666240	6666409	+
cds	6666476	6668954	+
> CHR101212004 EUG4#1#01965
3_utr	6671128	6671441	-
cds	6671442	6672497	-
> CHR101212004 EUG4#1#01966
3_utr	6676319	6676414	-
cds	6676415	6677095	-
> CHR101212004 EUG4#1#01967
5_utr	6679272	6679317	+
cds	6679318	6679372	+
cds	6679481	6680169	+
3_utr	6680170	6680242	+
> CHR101212004 EUG4#1#01968
cds	6683297	6683608	-
> CHR101212004 EUG4#1#01969
5_utr	6684742	6684788	+
cds	6684789	6685284	+
cds	6685363	6685493	+
cds	6685609	6685642	+
cds	6685801	6685876	+
cds	6685965	6686142	+
cds	6686236	6686325	+
cds	6686411	6686510	+
cds	6686650	6686789	+
3_utr	6686790	6687098	+
> CHR101212004 EUG4#1#01970
e_utr	6688526	6688635	+
5_utr	6688766	6688831	+
cds	6688832	6689095	+
cds	6689413	6690156	+
3_utr	6690157	6690395	+
> CHR101212004 EUG4#1#01971
3_utr	6690491	6690662	-
cds	6690663	6691778	-
cds	6692032	6692202	-
5_utr	6692203	6692416	-
> CHR101212004 EUG4#1#01972
3_utr	6692755	6692894	-
cds	6692895	6694712	-
> CHR101212004 EUG4#1#01973
cds	6694876	6694972	-
cds	6695148	6695164	-
> CHR101212004 EUG4#1#01974
cds	6697921	6698100	+
> CHR101212004 EUG4#1#01975
cds	6700763	6701991	-
cds	6702345	6703140	-
> CHR101212004 EUG4#1#01976
cds	6704030	6704059	+
cds	6704173	6704181	+
> CHR101212004 EUG4#1#01977
cds	6709764	6709774	+
cds	6709880	6709949	+
cds	6710459	6710596	+
> CHR101212004 EUG4#1#01978
3_utr	6712063	6712212	-
cds	6712213	6712428	-
cds	6712972	6713667	-
5_utr	6713668	6714238	-
> CHR101212004 EUG4#1#01979
cds	6714681	6714908	-
> CHR101212004 EUG4#1#01980
cds	6723011	6723401	-
cds	6723771	6723844	-
> CHR101212004 EUG4#1#01981
3_utr	6724564	6724659	-
cds	6724660	6724858	-
cds	6724946	6725140	-
cds	6725232	6725474	-
cds	6725572	6725746	-
cds	6725914	6726006	-
cds	6726088	6726358	-
cds	6726447	6726596	-
cds	6726676	6727524	-
5_utr	6727525	6728031	-
> CHR101212004 EUG4#1#01982
cds	6728744	6729034	+
> CHR101212004 EUG4#1#01983
5_utr	6728975	6729319	+
cds	6729320	6730660	+
> CHR101212004 EUG4#1#01984
3_utr	6731481	6731661	-
cds	6731662	6731889	-
cds	6731972	6732031	-
cds	6732128	6732193	-
cds	6732284	6732343	-
cds	6732438	6732500	-
cds	6732566	6732612	-
cds	6732711	6732795	-
cds	6732878	6732958	-
cds	6733035	6733127	-
cds	6733213	6733277	-
cds	6733386	6733461	-
cds	6733557	6733622	-
cds	6733712	6733759	-
5_utr	6733760	6733777	-
e_utr	6733866	6733925	-
e_utr	6734041	6734130	-
e_utr	6734242	6734304	-
e_utr	6734427	6734871	-
> CHR101212004 EUG4#1#01985
cds	6734131	6734151	-
cds	6734242	6734304	-
cds	6734427	6734624	-
5_utr	6734625	6734873	-
> CHR101212004 EUG4#1#01986
cds	6738475	6739725	+
> CHR101212004 EUG4#1#01987
cds	6741287	6742265	+
cds	6742351	6742406	+
> CHR101212004 EUG4#1#01988
5_utr	6744344	6744510	+
cds	6744511	6745640	+
cds	6745893	6745935	+
> CHR101212004 EUG4#1#01989
cds	6747158	6747312	+
cds	6747472	6747598	+
cds	6747713	6747756	+
cds	6748061	6748154	+
cds	6748239	6748993	+
cds	6749152	6749283	+
cds	6749449	6749521	+
cds	6749665	6749704	+
cds	6749817	6749889	+
cds	6749975	6750040	+
cds	6750183	6750260	+
cds	6750354	6750526	+
cds	6750614	6750660	+
cds	6750750	6750981	+
cds	6751076	6751434	+
> CHR101212004 EUG4#1#01990
3_utr	6751662	6752013	-
cds	6752014	6752048	-
cds	6752135	6752687	-
cds	6752773	6752838	-
cds	6752922	6752987	-
cds	6753094	6753171	-
cds	6753262	6753441	-
cds	6753669	6753950	-
5_utr	6753951	6754046	-
> CHR101212004 EUG4#1#01991
cds	6754943	6754964	-
cds	6755307	6755527	-
> CHR101212004 EUG4#1#01992
cds	6757003	6757281	-
5_utr	6757282	6757368	-
> CHR101212004 EUG4#1#01993
cds	6760023	6761129	+
cds	6761502	6762572	+
> CHR101212004 EUG4#1#01994
5_utr	6763905	6763966	+
cds	6763967	6764018	+
cds	6764136	6764245	+
cds	6764401	6764477	+
cds	6764563	6764677	+
3_utr	6764678	6764943	+
> CHR101212004 EUG4#1#01995
5_utr	6765677	6765703	+
cds	6765704	6765880	+
cds	6766203	6766343	+
cds	6766436	6766679	+
cds	6766766	6766969	+
cds	6767072	6767238	+
3_utr	6767239	6767983	+
> CHR101212004 EUG4#1#01996
e_utr	6765677	6765880	-
e_utr	6766203	6766343	-
e_utr	6766436	6766969	-
3_utr	6767072	6767701	-
cds	6767702	6767935	-
> CHR101212004 EUG4#1#01997
3_utr	6773318	6773883	-
cds	6773884	6773945	-
cds	6773996	6774008	-
> CHR101212004 EUG4#1#01998
5_utr	6774751	6774927	+
cds	6774928	6775042	+
cds	6775297	6775440	+
cds	6776006	6776131	+
cds	6776234	6776385	+
cds	6776793	6777083	+
3_utr	6777084	6777415	+
> CHR101212004 EUG4#1#01999
5_utr	6779023	6779075	+
cds	6779076	6779216	+
cds	6779373	6779621	+
cds	6779700	6779771	+
cds	6779860	6779937	+
> CHR101212004 EUG4#1#02000
cds	6780208	6780305	+
cds	6780410	6780521	+
cds	6780641	6780889	+
3_utr	6780890	6780982	+
> CHR101212004 EUG4#1#02001
3_utr	6781472	6781664	-
cds	6781665	6781837	-
cds	6781952	6781994	-
5_utr	6781995	6782030	-
> CHR101212004 EUG4#1#02002
cds	6784011	6785066	+
> CHR101212004 EUG4#1#02003
cds	6786695	6786883	-
cds	6786992	6787141	-
cds	6787351	6787672	-
cds	6787747	6787889	-
> CHR101212004 EUG4#1#02004
3_utr	6788875	6789156	-
cds	6789157	6789537	-
cds	6790276	6790380	-
5_utr	6790381	6790563	-
e_utr	6791059	6791484	-
e_utr	6791625	6791837	-
> CHR101212004 EUG4#1#02005
cds	6790608	6790713	+
cds	6791044	6791081	+
3_utr	6791082	6791484	+
e_utr	6791625	6791837	+
> CHR101212004 EUG4#1#02006
cds	6796502	6796594	-
cds	6796691	6797082	-
cds	6797188	6797302	-
cds	6797401	6797514	-
cds	6797608	6797733	-
cds	6797815	6797914	-
cds	6798005	6798054	-
cds	6798135	6798236	-
cds	6798318	6798395	-
cds	6798490	6798756	-
cds	6798845	6798944	-
cds	6799090	6799375	-
cds	6799495	6799528	-
5_utr	6799529	6799694	-
> CHR101212004 EUG4#1#02007
cds	6800974	6801054	-
cds	6801192	6801257	-
cds	6801360	6801416	-
cds	6801514	6801563	-
cds	6801663	6801833	-
cds	6801934	6802231	-
5_utr	6802232	6802238	-
e_utr	6802553	6802644	-
> CHR101212004 EUG4#1#02008
3_utr	6803615	6803786	-
cds	6803787	6804491	-
cds	6804645	6804914	-
5_utr	6804915	6804965	-
> CHR101212004 EUG4#1#02009
cds	6805702	6806230	+
cds	6806497	6806528	+
cds	6806610	6807560	+
cds	6807653	6807673	+
3_utr	6807674	6807751	+
> CHR101212004 EUG4#1#02010
3_utr	6807710	6807915	-
cds	6807916	6808183	-
cds	6808269	6808406	-
cds	6808489	6808655	-
> CHR101212004 EUG4#1#02011
3_utr	6807713	6809241	-
cds	6809242	6809553	-
5_utr	6809554	6809560	-
> CHR101212004 EUG4#1#02012
3_utr	6809755	6809948	-
cds	6809949	6810374	-
cds	6810462	6810522	-
cds	6810628	6810719	-
5_utr	6810720	6811013	-
e_utr	6811102	6811918	-
e_utr	6812531	6812621	-
> CHR101212004 EUG4#1#02013
cds	6811886	6811918	-
cds	6813258	6813260	-
> CHR101212004 EUG4#1#02014
cds	6815220	6815390	+
cds	6815475	6815746	+
cds	6815839	6815993	+
cds	6816106	6816707	+
3_utr	6816708	6817127	+
> CHR101212004 EUG4#1#02015
3_utr	6816715	6816924	-
cds	6816925	6817224	-
cds	6817315	6817539	-
cds	6817786	6818160	-
cds	6818241	6818474	-
cds	6818573	6819019	-
cds	6819101	6819304	-
cds	6819421	6819423	-
5_utr	6819424	6819533	-
> CHR101212004 EUG4#1#02016
cds	6820350	6820396	-
cds	6820483	6822088	-
> CHR101212004 EUG4#1#02017
cds	6823757	6823789	-
cds	6823922	6824011	-
5_utr	6824012	6824062	-
> CHR101212004 EUG4#1#02018
5_utr	6824313	6824386	+
cds	6824387	6825223	+
3_utr	6825224	6825261	+
> CHR101212004 EUG4#1#02019
cds	6826977	6827018	+
cds	6827308	6827568	+
cds	6827657	6827816	+
cds	6827997	6828173	+
cds	6828918	6829145	+
cds	6829397	6829551	+
cds	6829640	6829729	+
cds	6829838	6829909	+
cds	6830008	6830052	+
> CHR101212004 EUG4#1#02020
5_utr	6832348	6832416	+
cds	6832417	6832459	+
cds	6832555	6833693	+
3_utr	6833694	6833830	+
> CHR101212004 EUG4#1#02021
cds	6833876	6834622	-
cds	6834702	6835050	-
cds	6835128	6835441	-
cds	6835538	6835750	-
cds	6835833	6836396	-
> CHR101212004 EUG4#1#02022
cds	6838391	6838779	-
cds	6839174	6839822	-
> CHR101212004 EUG4#1#02023
e_utr	6846363	6846461	+
e_utr	6846534	6846619	+
5_utr	6846722	6846802	+
cds	6846803	6846849	+
cds	6846940	6847945	+
3_utr	6847946	6848094	+
> CHR101212004 EUG4#1#02024
cds	6848306	6848850	-
cds	6848913	6849439	-
cds	6849521	6849825	-
> CHR101212004 EUG4#1#02025
cds	6850084	6850389	-
> CHR101212004 EUG4#1#02026
5_utr	6852146	6852220	+
cds	6852221	6852574	+
> CHR101212004 EUG4#1#02027
cds	6856203	6856559	-
cds	6856654	6856711	-
cds	6856794	6859032	-
cds	6859110	6859329	-
cds	6859430	6859504	-
cds	6860006	6860026	-
> CHR101212004 EUG4#1#02028
cds	6872785	6873246	-
> CHR101212004 EUG4#1#02029
cds	6886385	6886387	+
cds	6886622	6886675	+
> CHR101212004 EUG4#1#02030
e_utr	6886870	6887476	+
e_utr	6887627	6887742	+
5_utr	6887851	6887919	+
cds	6887920	6887949	+
cds	6888040	6888096	+
cds	6888185	6888340	+
cds	6888420	6888539	+
> CHR101212004 EUG4#1#02031
e_utr	6886870	6887476	+
e_utr	6887627	6887742	+
e_utr	6887851	6887949	+
e_utr	6888040	6888096	+
e_utr	6888185	6888340	+
e_utr	6888420	6888504	+
e_utr	6888581	6888671	+
5_utr	6888768	6888855	+
cds	6888856	6888932	+
cds	6889015	6889137	+
cds	6889223	6889434	+
cds	6889514	6890667	+
cds	6890760	6890950	+
cds	6891047	6891173	+
3_utr	6891174	6891360	+
> CHR101212004 EUG4#1#02032
3_utr	6891420	6891644	-
cds	6891645	6892509	-
cds	6892607	6892731	-
cds	6893030	6893227	-
cds	6893361	6893420	-
> CHR101212004 EUG4#1#02033
3_utr	6895017	6895390	-
cds	6895391	6895410	-
cds	6895504	6896941	-
cds	6897056	6897115	-
cds	6897197	6897295	-
5_utr	6897296	6897376	-
e_utr	6897535	6898128	-
e_utr	6898438	6898600	-
> CHR101212004 EUG4#1#02034
e_utr	6895017	6895410	+
e_utr	6895504	6896941	+
e_utr	6897056	6897115	+
e_utr	6897197	6897376	+
5_utr	6897535	6897559	+
cds	6897560	6897901	+
> CHR101212004 EUG4#1#02035
3_utr	6900434	6900569	-
cds	6900570	6900595	-
cds	6900650	6900970	-
cds	6901046	6901079	-
cds	6901200	6901269	-
cds	6901353	6901406	-
cds	6901487	6901609	-
cds	6901691	6901772	-
cds	6901861	6901989	-
cds	6902071	6902094	-
cds	6902314	6902431	-
cds	6902719	6902770	-
cds	6902883	6903006	-
cds	6903076	6903197	-
cds	6903304	6903371	-
cds	6903464	6903525	-
cds	6903614	6903809	-
5_utr	6903810	6904029	-
> CHR101212004 EUG4#1#02036
cds	6905025	6905096	+
cds	6905211	6905290	+
cds	6905389	6905479	+
cds	6905613	6905783	+
> CHR101212004 EUG4#1#02037
3_utr	6906889	6907028	-
cds	6907029	6908675	-
> CHR101212004 EUG4#1#02038
5_utr	6913236	6913307	+
cds	6913308	6913386	+
cds	6913492	6913777	+
cds	6914181	6914313	+
3_utr	6914314	6914495	+
> CHR101212004 EUG4#1#02039
cds	6916029	6916041	-
cds	6916107	6916648	-
5_utr	6916649	6916783	-
> CHR101212004 EUG4#1#02040
cds	6917011	6917586	+
> CHR101212004 EUG4#1#02041
3_utr	6918182	6918313	-
cds	6918314	6918643	-
cds	6918733	6918899	-
cds	6918980	6919118	-
cds	6919205	6919639	-
cds	6919712	6919995	-
cds	6920067	6920259	-
5_utr	6920260	6920368	-
> CHR101212004 EUG4#1#02042
e_utr	6924175	6924373	+
5_utr	6925025	6925033	+
cds	6925034	6925065	+
cds	6925156	6925254	+
cds	6925352	6925412	+
cds	6925667	6925873	+
cds	6926030	6926518	+
3_utr	6926519	6926715	+
> CHR101212004 EUG4#1#02043
5_utr	6928030	6928073	+
cds	6928074	6928268	+
> CHR101212004 EUG4#1#02044
3_utr	6931008	6931184	-
cds	6931185	6931233	-
cds	6931332	6931456	-
cds	6931536	6931616	-
cds	6931710	6931850	-
cds	6932060	6932259	-
cds	6932366	6932588	-
5_utr	6932589	6932680	-
> CHR101212004 EUG4#1#02045
e_utr	6933007	6933036	+
5_utr	6933055	6933152	+
cds	6933153	6933356	+
cds	6933480	6933591	+
cds	6933687	6933751	+
cds	6933803	6933852	+
cds	6933906	6934362	+
cds	6934506	6934634	+
3_utr	6934635	6934993	+
> CHR101212004 EUG4#1#02046
cds	6935318	6935602	+
cds	6935709	6935804	+
cds	6935895	6935965	+
cds	6936353	6936656	+
> CHR101212004 EUG4#1#02047
cds	6936889	6937498	-
cds	6937566	6937657	-
> CHR101212004 EUG4#1#02048
3_utr	6937877	6938023	-
cds	6938024	6938674	-
5_utr	6938675	6940472	-
> CHR101212004 EUG4#1#02049
cds	6940736	6940809	-
cds	6941034	6941046	-
> CHR101212004 EUG4#1#02050
5_utr	6942824	6942841	+
cds	6942842	6942946	+
cds	6943219	6943474	+
cds	6943573	6943649	+
cds	6943782	6943860	+
cds	6943946	6944037	+
cds	6944155	6944232	+
cds	6944470	6944704	+
cds	6944792	6944859	+
3_utr	6944860	6945005	+
> CHR101212004 EUG4#1#02051
5_utr	6945414	6945715	+
cds	6945716	6945761	+
cds	6945836	6946538	+
cds	6946807	6947008	+
3_utr	6947009	6947333	+
> CHR101212004 EUG4#1#02052
5_utr	6949064	6949150	+
cds	6949151	6949292	+
cds	6949431	6949571	+
cds	6949658	6949766	+
cds	6949847	6950126	+
3_utr	6950127	6950290	+
> CHR101212004 EUG4#1#02053
cds	6950714	6950809	-
cds	6950908	6950989	-
cds	6951077	6951204	-
cds	6951325	6951415	-
cds	6951541	6951680	-
cds	6951769	6951855	-
cds	6951946	6952005	-
cds	6952123	6952215	-
cds	6952300	6952389	-
cds	6952470	6952562	-
cds	6952647	6952736	-
cds	6952818	6953003	-
cds	6953137	6953280	-
cds	6953623	6953725	-
cds	6953809	6953891	-
cds	6953945	6954039	-
cds	6954153	6954215	-
cds	6954376	6954383	-
cds	6954999	6955093	-
cds	6955196	6955322	-
cds	6955470	6955669	-
cds	6955760	6956284	-
> CHR101212004 EUG4#1#02054
3_utr	6958001	6958234	-
cds	6958235	6958816	-
> CHR101212004 EUG4#1#02055
cds	6959082	6959154	-
cds	6959275	6959444	-
> CHR101212004 EUG4#1#02056
cds	6962330	6962341	+
cds	6962524	6962622	+
cds	6962708	6962758	+
cds	6962860	6962983	+
cds	6963077	6963195	+
cds	6963451	6963525	+
cds	6963630	6963706	+
cds	6963793	6964039	+
cds	6964118	6964468	+
cds	6964553	6964678	+
cds	6964772	6964903	+
> CHR101212004 EUG4#1#02057
5_utr	6966944	6967213	+
cds	6967214	6967381	+
> CHR101212004 EUG4#1#02058
e_utr	6966944	6967309	+
e_utr	6967608	6967695	+
e_utr	6967781	6967890	+
5_utr	6967972	6967993	+
cds	6967994	6968035	+
cds	6968331	6968396	+
cds	6968496	6968594	+
3_utr	6968595	6968918	+
> CHR101212004 EUG4#1#02059
3_utr	6969185	6969304	-
cds	6969305	6969810	-
cds	6969900	6970170	-
cds	6970610	6970690	-
5_utr	6970691	6970947	-
> CHR101212004 EUG4#1#02060
5_utr	6971476	6971544	+
cds	6971545	6972549	+
cds	6972622	6972708	+
cds	6972801	6972932	+
cds	6973034	6973165	+
cds	6973320	6973385	+
cds	6973471	6973581	+
cds	6973727	6973819	+
cds	6973929	6973962	+
cds	6974053	6974120	+
cds	6974492	6974569	+
3_utr	6974570	6974754	+
> CHR101212004 EUG4#1#02061
5_utr	6975379	6975587	+
cds	6975588	6975882	+
cds	6976021	6976145	+
cds	6976254	6976487	+
cds	6976573	6976828	+
cds	6976915	6977114	+
3_utr	6977115	6977235	+
> CHR101212004 EUG4#1#02062
5_utr	6977876	6977929	+
cds	6977930	6978695	+
cds	6978903	6978991	+
cds	6979081	6979344	+
cds	6979463	6979709	+
cds	6979798	6979994	+
3_utr	6979995	6980139	+
> CHR101212004 EUG4#1#02063
cds	6984457	6984618	+
cds	6984707	6984943	+
cds	6985025	6985306	+
> CHR101212004 EUG4#1#02064
cds	6987323	6987918	-
cds	6987998	6988208	-
cds	6988295	6988409	-
cds	6988521	6988763	-
cds	6988842	6988942	-
cds	6989012	6989525	-
cds	6989608	6989725	-
cds	6989822	6990087	-
cds	6990174	6990244	-
> CHR101212004 EUG4#1#02065
3_utr	6990789	6990842	-
cds	6990843	6991417	-
cds	6991498	6991708	-
cds	6991782	6991896	-
cds	6991978	6992220	-
cds	6992329	6992429	-
cds	6992507	6993020	-
cds	6993104	6993215	-
cds	6993320	6993573	-
cds	6993661	6993728	-
5_utr	6993729	6993882	-
> CHR101212004 EUG4#1#02066
cds	6996345	6996402	+
cds	6996656	6997770	+
> CHR101212004 EUG4#1#02067
3_utr	6998575	6998752	-
cds	6998753	6999059	-
cds	6999166	6999487	-
cds	6999572	6999701	-
5_utr	6999702	6999742	-
> CHR101212004 EUG4#1#02068
3_utr	7001188	7001399	-
cds	7001400	7001912	-
cds	7002263	7002502	-
cds	7002870	7002980	-
cds	7003069	7003123	-
cds	7003225	7003361	-
cds	7003451	7003591	-
cds	7003783	7003973	-
cds	7004067	7004145	-
5_utr	7004146	7004166	-
e_utr	7004302	7004408	-
> CHR101212004 EUG4#1#02069
3_utr	7004888	7005080	-
cds	7005081	7005172	-
cds	7005253	7005486	-
cds	7005606	7005662	-
cds	7005770	7005826	-
cds	7005944	7006018	-
cds	7006106	7006170	-
cds	7006296	7006370	-
cds	7006501	7006589	-
cds	7006676	7006756	-
cds	7007154	7007276	-
> CHR101212004 EUG4#1#02070
3_utr	7007754	7007956	-
cds	7007957	7008139	-
cds	7008404	7008565	-
cds	7008713	7008815	-
cds	7009056	7009309	-
5_utr	7009310	7009324	-
> CHR101212004 EUG4#1#02071
cds	7009561	7011843	+
> CHR101212004 EUG4#1#02072
cds	7012104	7013033	-
> CHR101212004 EUG4#1#02073
cds	7014485	7015207	-
> CHR101212004 EUG4#1#02074
e_utr	7016701	7016794	+
5_utr	7016918	7016961	+
cds	7016962	7017013	+
cds	7017427	7017482	+
cds	7017587	7017685	+
cds	7017812	7017871	+
cds	7018023	7018134	+
cds	7018221	7018432	+
cds	7018708	7018836	+
cds	7018954	7019086	+
cds	7019179	7019328	+
cds	7019419	7019501	+
cds	7019630	7019677	+
cds	7019767	7019820	+
cds	7019912	7019995	+
cds	7020095	7020280	+
3_utr	7020281	7020494	+
> CHR101212004 EUG4#1#02075
e_utr	7020742	7021054	-
3_utr	7021358	7021372	-
cds	7021373	7021446	-
cds	7021548	7021735	-
cds	7021822	7021951	-
cds	7022106	7022203	-
cds	7022317	7022414	-
cds	7022552	7022636	-
cds	7022723	7022913	-
5_utr	7022914	7023057	-
> CHR101212004 EUG4#1#02076
cds	7024951	7025343	+
> CHR101212004 EUG4#1#02077
cds	7025538	7026081	-
cds	7026403	7026440	-
> CHR101212004 EUG4#1#02078
5_utr	7029619	7029690	+
cds	7029691	7030179	+
cds	7030230	7030250	+
3_utr	7030251	7031304	+
> CHR101212004 EUG4#1#02079
5_utr	7029636	7030530	+
cds	7030531	7031304	+
> CHR101212004 EUG4#1#02080
5_utr	7032280	7032297	+
cds	7032298	7033020	+
> CHR101212004 EUG4#1#02081
cds	7033836	7034864	-
> CHR101212004 EUG4#1#02082
3_utr	7038681	7038957	-
cds	7038958	7040043	-
> CHR101212004 EUG4#1#02083
3_utr	7042587	7042759	-
cds	7042760	7043263	-
> CHR101212004 EUG4#1#02084
5_utr	7043703	7043726	+
cds	7043727	7044383	+
> CHR101212004 EUG4#1#02085
3_utr	7046494	7046756	-
cds	7046757	7047665	-
> CHR101212004 EUG4#1#02086
cds	7054237	7054266	-
cds	7054366	7054374	-
> CHR101212004 EUG4#1#02087
cds	7061655	7061764	+
cds	7062134	7062353	+
cds	7062426	7062626	+
cds	7062707	7062777	+
cds	7062890	7063052	+
cds	7063185	7063778	+
cds	7063868	7064248	+
cds	7064331	7064470	+
cds	7064551	7064686	+
cds	7064773	7064886	+
cds	7064972	7065013	+
cds	7065466	7065711	+
> CHR101212004 EUG4#1#02088
cds	7067612	7067908	-
> CHR101212004 EUG4#1#02089
cds	7072182	7072961	-
> CHR101212004 EUG4#1#02090
cds	7073098	7073645	-
cds	7073714	7074902	-
> CHR101212004 EUG4#1#02091
cds	7076927	7077247	+
cds	7077335	7077580	+
> CHR101212004 EUG4#1#02092
cds	7079305	7079404	-
cds	7079498	7079571	-
cds	7079692	7079772	-
cds	7079883	7079957	-
cds	7080045	7080164	-
cds	7080242	7080322	-
cds	7080410	7080478	-
cds	7080643	7080714	-
cds	7080842	7080888	-
cds	7081397	7081508	-
cds	7081680	7081788	-
cds	7081882	7082216	-
cds	7082348	7082494	-
5_utr	7082495	7082537	-
> CHR101212004 EUG4#1#02093
3_utr	7083264	7083460	-
cds	7083461	7083811	-
> CHR101212004 EUG4#1#02094
3_utr	7084536	7084711	-
cds	7084712	7085170	-
cds	7085316	7085654	-
5_utr	7085655	7085760	-
> CHR101212004 EUG4#1#02095
3_utr	7088051	7088224	-
cds	7088225	7088677	-
cds	7088768	7089097	-
5_utr	7089098	7089204	-
> CHR101212004 EUG4#1#02096
cds	7091282	7091485	-
> CHR101212004 EUG4#1#02097
cds	7092196	7092213	+
cds	7092776	7093117	+
3_utr	7093118	7093798	+
> CHR101212004 EUG4#1#02098
5_utr	7094247	7094314	+
cds	7094315	7094755	+
3_utr	7094756	7094786	+
> CHR101212004 EUG4#1#02099
3_utr	7094852	7094967	-
cds	7094968	7095081	-
cds	7095177	7095279	-
cds	7095386	7095453	-
cds	7095557	7095702	-
cds	7095797	7097063	-
5_utr	7097064	7097104	-
> CHR101212004 EUG4#1#02100
3_utr	7097283	7097370	-
cds	7097371	7097484	-
cds	7097584	7097686	-
cds	7097774	7097841	-
cds	7097919	7098014	-
5_utr	7098015	7098063	-
e_utr	7098435	7099685	-
> CHR101212004 EUG4#1#02101
cds	7098237	7098259	-
cds	7098435	7099662	-
5_utr	7099663	7099685	-
> CHR101212004 EUG4#1#02102
cds	7100937	7101008	-
cds	7101093	7101193	-
cds	7101616	7102837	-
> CHR101212004 EUG4#1#02103
cds	7104352	7104554	-
cds	7104643	7105846	-
5_utr	7105847	7105871	-
> CHR101212004 EUG4#1#02104
e_utr	7106155	7106201	-
3_utr	7106872	7106911	-
cds	7106912	7107607	-
> CHR101212004 EUG4#1#02105
cds	7108360	7108999	-
cds	7109078	7109301	-
cds	7109387	7110367	-
> CHR101212004 EUG4#1#02106
cds	7112558	7112686	+
cds	7112762	7112845	+
cds	7112945	7113077	+
cds	7113185	7113296	+
cds	7113429	7113528	+
cds	7113635	7113823	+
> CHR101212004 EUG4#1#02107
cds	7115475	7115898	-
cds	7115999	7116330	-
cds	7116404	7116688	-
cds	7116807	7116990	-
cds	7117074	7117162	-
cds	7117256	7117332	-
cds	7117451	7117544	-
cds	7117628	7117690	-
cds	7117777	7117926	-
> CHR101212004 EUG4#1#02108
3_utr	7119764	7119916	-
cds	7119917	7121383	-
cds	7121517	7121720	-
5_utr	7121721	7121804	-
> CHR101212004 EUG4#1#02109
cds	7122008	7122130	-
cds	7122209	7122382	-
cds	7122464	7122595	-
cds	7122726	7122824	-
cds	7122995	7123066	-
cds	7123144	7123200	-
cds	7123302	7123496	-
cds	7123664	7123758	-
cds	7123835	7123898	-
> CHR101212004 EUG4#1#02110
cds	7127347	7127545	-
cds	7127636	7127661	-
cds	7127738	7127814	-
cds	7127896	7127929	-
cds	7128024	7128123	-
cds	7128549	7128667	-
5_utr	7128668	7128735	-
> CHR101212004 EUG4#1#02111
5_utr	7128877	7128968	+
cds	7128969	7129127	+
cds	7129769	7129821	+
cds	7129915	7129981	+
cds	7130078	7130131	+
cds	7130299	7130361	+
3_utr	7130362	7130586	+
> CHR101212004 EUG4#1#02112
cds	7131156	7131312	-
cds	7131406	7131602	-
> CHR101212004 EUG4#1#02113
cds	7133101	7133820	+
> CHR101212004 EUG4#1#02114
3_utr	7134778	7135062	-
cds	7135063	7135195	-
cds	7135279	7135427	-
cds	7135556	7135654	-
cds	7135741	7135962	-
cds	7136053	7136142	-
cds	7136254	7136388	-
cds	7136471	7136617	-
cds	7136700	7136748	-
cds	7136833	7136880	-
cds	7136983	7137115	-
cds	7137209	7137263	-
5_utr	7137264	7137281	-
e_utr	7137530	7137776	-
> CHR101212004 EUG4#1#02115
cds	7143904	7144035	+
cds	7144197	7144293	+
cds	7144449	7144726	+
cds	7144819	7145595	+
cds	7145681	7145770	+
cds	7145870	7146031	+
cds	7146124	7146183	+
3_utr	7146184	7146406	+
> CHR101212004 EUG4#1#02116
5_utr	7146720	7146801	+
cds	7146802	7146816	+
cds	7147403	7147499	+
cds	7147773	7148050	+
cds	7148229	7149005	+
cds	7149096	7149185	+
cds	7149276	7149343	+
cds	7149446	7149599	+
3_utr	7149600	7149967	+
> CHR101212004 EUG4#1#02117
cds	7153573	7153575	+
cds	7154368	7154539	+
cds	7154748	7154819	+
cds	7155183	7155970	+
cds	7156052	7156099	+
cds	7156174	7157086	+
cds	7157183	7157976	+
> CHR101212004 EUG4#1#02118
3_utr	7158295	7158411	-
cds	7158412	7158672	-
cds	7158755	7159146	-
cds	7159247	7159436	-
cds	7159530	7159684	-
cds	7159775	7159822	-
cds	7159913	7160012	-
5_utr	7160013	7160326	-
> CHR101212004 EUG4#1#02119
cds	7164527	7165207	-
cds	7165282	7165430	-
cds	7165520	7165868	-
cds	7166415	7166513	-
cds	7166594	7166639	-
cds	7166741	7166819	-
cds	7166946	7166982	-
cds	7167474	7167923	-
> CHR101212004 EUG4#1#02120
cds	7169392	7169488	+
cds	7169556	7169752	+
cds	7169836	7170060	+
cds	7170199	7170357	+
cds	7170440	7170577	+
> CHR101212004 EUG4#1#02121
cds	7174545	7175039	+
> CHR101212004 EUG4#1#02122
cds	7177254	7177312	+
cds	7177408	7177512	+
cds	7177788	7177845	+
cds	7177950	7177994	+
cds	7178110	7178190	+
cds	7178280	7178366	+
cds	7178460	7178477	+
3_utr	7178478	7178754	+
> CHR101212004 EUG4#1#02123
e_utr	7179468	7179615	+
5_utr	7179807	7179814	+
cds	7179815	7179855	+
cds	7179989	7180084	+
cds	7180358	7180415	+
cds	7180527	7180571	+
cds	7180664	7180744	+
cds	7180973	7181059	+
cds	7181147	7181164	+
3_utr	7181165	7181428	+
> CHR101212004 EUG4#1#02124
cds	7182596	7182752	+
cds	7183339	7183725	+
cds	7183813	7183856	+
> CHR101212004 EUG4#1#02125
cds	7184475	7184631	+
cds	7184723	7185118	+
cds	7185217	7185257	+
> CHR101212004 EUG4#1#02126
cds	7185648	7185692	-
cds	7185772	7185894	-
cds	7186059	7186130	-
cds	7186238	7187111	-
cds	7187292	7187497	-
cds	7187584	7187718	-
cds	7187792	7187916	-
cds	7188037	7188055	-
cds	7188489	7188533	-
cds	7188710	7188891	-
cds	7188976	7189132	-
cds	7189250	7189333	-
cds	7189408	7189501	-
cds	7189845	7189953	-
cds	7190231	7190309	-
cds	7190393	7190480	-
cds	7190870	7190940	-
cds	7191021	7191094	-
cds	7191181	7191305	-
cds	7191370	7191511	-
cds	7191590	7191690	-
cds	7192246	7192327	-
cds	7192403	7192784	-
> CHR101212004 EUG4#1#02127
cds	7194383	7194598	+
cds	7194674	7194895	+
cds	7194999	7195145	+
cds	7195253	7195390	+
> CHR101212004 EUG4#1#02128
cds	7197550	7198671	+
> CHR101212004 EUG4#1#02129
5_utr	7199979	7200383	+
cds	7200384	7200472	+
cds	7200532	7200718	+
cds	7200797	7201021	+
cds	7201136	7201279	+
cds	7201388	7201528	+
3_utr	7201529	7201703	+
> CHR101212004 EUG4#1#02130
cds	7203414	7203419	-
cds	7203552	7203623	-
cds	7203704	7204520	-
cds	7204618	7204838	-
cds	7204917	7205050	-
cds	7205102	7205271	-
cds	7205347	7205375	-
cds	7205487	7205531	-
cds	7205645	7205826	-
cds	7205909	7206065	-
cds	7206167	7206277	-
> CHR101212004 EUG4#1#02131
cds	7207639	7207778	-
cds	7207847	7207947	-
cds	7208175	7208239	-
cds	7208339	7208414	-
cds	7208506	7208569	-
cds	7208664	7208988	-
> CHR101212004 EUG4#1#02132
5_utr	7209408	7209504	+
cds	7209505	7209645	+
cds	7209997	7211038	+
cds	7211318	7211536	+
cds	7211622	7211839	+
cds	7211928	7212002	+
cds	7212484	7212555	+
cds	7212634	7212732	+
cds	7213020	7213091	+
cds	7213182	7213296	+
cds	7213409	7213477	+
cds	7213576	7213934	+
cds	7214185	7214763	+
3_utr	7214764	7214962	+
> CHR101212004 EUG4#1#02133
3_utr	7215090	7215333	-
cds	7215334	7215410	-
cds	7215494	7215581	-
cds	7215672	7215721	-
cds	7215805	7215951	-
cds	7216074	7216191	-
cds	7216470	7216637	-
5_utr	7216638	7216682	-
> CHR101212004 EUG4#1#02134
e_utr	7217117	7217394	+
5_utr	7217783	7217800	+
cds	7217801	7218337	+
cds	7218434	7218743	+
cds	7219040	7220598	+
3_utr	7220599	7220754	+
> CHR101212004 EUG4#1#02135
cds	7220950	7222257	-
> CHR101212004 EUG4#1#02136
cds	7226299	7227166	-
cds	7227218	7227555	-
> CHR101212004 EUG4#1#02137
cds	7228707	7229637	-
cds	7229898	7230163	-
> CHR101212004 EUG4#1#02138
cds	7231038	7231589	-
> CHR101212004 EUG4#1#02139
cds	7231967	7231974	+
cds	7232031	7232278	+
cds	7232540	7232610	+
cds	7232706	7232792	+
cds	7232872	7233021	+
cds	7233108	7233167	+
cds	7233291	7233356	+
> CHR101212004 EUG4#1#02140
5_utr	7238789	7238868	+
cds	7238869	7239462	+
> CHR101212004 EUG4#1#02141
e_utr	7242909	7242969	+
5_utr	7243092	7243230	+
cds	7243231	7243338	+
cds	7243743	7243915	+
cds	7244084	7244471	+
cds	7244567	7244725	+
3_utr	7244726	7244838	+
> CHR101212004 EUG4#1#02142
cds	7245096	7245546	-
cds	7245630	7245817	-
cds	7245912	7246837	-
cds	7246916	7247476	-
cds	7247585	7247663	-
> CHR101212004 EUG4#1#02143
5_utr	7252192	7252196	+
cds	7252197	7252674	+
cds	7252761	7252996	+
cds	7253079	7253219	+
cds	7253311	7253526	+
3_utr	7253527	7253651	+
> CHR101212004 EUG4#1#02144
cds	7253996	7254868	-
> CHR101212004 EUG4#1#02145
cds	7257563	7257575	-
cds	7257981	7258666	-
> CHR101212004 EUG4#1#02146
cds	7259276	7259520	-
cds	7259618	7260764	-
> CHR101212004 EUG4#1#02147
e_utr	7262062	7262581	-
e_utr	7262663	7262769	-
3_utr	7262863	7262867	-
cds	7262868	7263170	-
cds	7263274	7263316	-
cds	7263860	7263986	-
cds	7264129	7264273	-
cds	7264617	7264823	-
5_utr	7264824	7265427	-
> CHR101212004 EUG4#1#02148
3_utr	7265809	7266198	-
cds	7266199	7266219	-
cds	7266502	7266633	-
cds	7266726	7266864	-
cds	7266961	7267049	-
5_utr	7267050	7267071	-
e_utr	7267216	7267312	-
> CHR101212004 EUG4#1#02149
cds	7272247	7272414	+
> CHR101212004 EUG4#1#02150
5_utr	7272739	7272854	+
cds	7272855	7272878	+
cds	7272980	7273948	+
> CHR101212004 EUG4#1#02151
3_utr	7276985	7277197	-
cds	7277198	7277293	-
cds	7277386	7277478	-
cds	7277721	7277771	-
cds	7277883	7277949	-
cds	7278120	7278183	-
cds	7278261	7278309	-
cds	7278465	7278587	-
cds	7279030	7279122	-
cds	7279381	7279426	-
cds	7279523	7279575	-
cds	7279945	7279984	-
cds	7280070	7280203	-
cds	7280337	7280624	-
5_utr	7280625	7280639	-
e_utr	7280968	7281088	-
> CHR101212004 EUG4#1#02152
e_utr	7285098	7285149	-
3_utr	7285229	7285450	-
cds	7285451	7285708	-
> CHR101212004 EUG4#1#02153
cds	7286132	7286320	-
> CHR101212004 EUG4#1#02154
cds	7286489	7288831	+
> CHR101212004 EUG4#1#02155
cds	7291149	7291292	+
cds	7291388	7291522	+
cds	7291599	7291691	+
cds	7291782	7291882	+
cds	7291962	7292022	+
> CHR101212004 EUG4#1#02156
3_utr	7292561	7292740	-
cds	7292741	7292836	-
cds	7292931	7293069	-
cds	7293161	7293230	-
cds	7293318	7293411	-
cds	7293544	7293655	-
cds	7293748	7293809	-
cds	7293898	7294071	-
cds	7294426	7294653	-
5_utr	7294654	7294735	-
> CHR101212004 EUG4#1#02157
cds	7295263	7296402	-
> CHR101212004 EUG4#1#02158
3_utr	7297287	7297455	-
cds	7297456	7297569	-
cds	7297674	7297839	-
cds	7297925	7298034	-
cds	7298338	7298442	-
cds	7298564	7298620	-
cds	7298713	7298757	-
cds	7298849	7298959	-
cds	7299048	7299121	-
cds	7299215	7299308	-
cds	7299404	7299484	-
cds	7299673	7299726	-
cds	7299869	7299952	-
cds	7300034	7300101	-
cds	7300188	7300301	-
cds	7300396	7300470	-
cds	7300564	7300652	-
cds	7300782	7300810	-
5_utr	7300811	7300949	-
e_utr	7301236	7301407	-
> CHR101212004 EUG4#1#02159
cds	7302580	7305765	-
cds	7305868	7306257	-
cds	7306964	7309903	-
> CHR101212004 EUG4#1#02160
cds	7314214	7314219	+
cds	7314303	7315370	+
cds	7315431	7316568	+
cds	7316665	7316903	+
cds	7316990	7317148	+
cds	7317251	7317430	+
cds	7317649	7317843	+
cds	7317941	7318039	+
cds	7318118	7318738	+
cds	7318876	7319235	+
> CHR101212004 EUG4#1#02161
3_utr	7324577	7324898	-
cds	7324899	7325075	-
> CHR101212004 EUG4#1#02162
cds	7325385	7325527	+
cds	7325615	7325820	+
cds	7325918	7326720	+
cds	7326812	7326886	+
cds	7326978	7327118	+
> CHR101212004 EUG4#1#02163
cds	7328139	7328420	+
cds	7328503	7328922	+
> CHR101212004 EUG4#1#02164
cds	7330513	7331057	-
cds	7331521	7331935	-
> CHR101212004 EUG4#1#02165
5_utr	7337743	7337907	+
cds	7337908	7337910	+
cds	7337996	7338199	+
cds	7338287	7338502	+
cds	7338760	7339077	+
3_utr	7339078	7339423	+
> CHR101212004 EUG4#1#02166
5_utr	7346150	7346227	+
cds	7346228	7346860	+
> CHR101212004 EUG4#1#02167
5_utr	7366764	7366847	+
cds	7366848	7367585	+
> CHR101212004 EUG4#1#02168
cds	7371752	7371846	+
cds	7371936	7372002	+
cds	7372237	7372521	+
cds	7372599	7372948	+
cds	7373044	7373143	+
cds	7373227	7373280	+
cds	7373360	7373446	+
cds	7373541	7373660	+
cds	7373751	7374074	+
> CHR101212004 EUG4#1#02169
5_utr	7374199	7374315	+
cds	7374316	7374492	+
cds	7374612	7374672	+
cds	7374783	7374877	+
cds	7374957	7374990	+
cds	7375155	7375209	+
cds	7375309	7375351	+
cds	7375562	7375633	+
3_utr	7375634	7375735	+
> CHR101212004 EUG4#1#02170
3_utr	7375943	7376136	-
cds	7376137	7376496	-
cds	7376578	7376739	-
cds	7377074	7377274	-
cds	7377370	7377554	-
cds	7377661	7377799	-
5_utr	7377800	7378136	-
> CHR101212004 EUG4#1#02171
cds	7379459	7379512	-
cds	7379571	7379651	-
cds	7379742	7379920	-
cds	7380122	7380280	-
cds	7380399	7380525	-
cds	7380791	7380947	-
cds	7381088	7381170	-
cds	7381256	7381270	-
> CHR101212004 EUG4#1#02172
cds	7381641	7381853	-
cds	7382178	7382264	-
5_utr	7382265	7382451	-
> CHR101212004 EUG4#1#02173
5_utr	7384618	7384842	+
cds	7384843	7384996	+
cds	7385088	7385203	+
cds	7385627	7386013	+
cds	7386117	7386188	+
3_utr	7386189	7386547	+
> CHR101212004 EUG4#1#02174
e_utr	7386828	7387279	-
3_utr	7387396	7387693	-
cds	7387694	7387768	-
cds	7387876	7388307	-
5_utr	7388308	7388417	-
> CHR101212004 EUG4#1#02175
e_utr	7389973	7390398	-
3_utr	7390492	7390789	-
cds	7390790	7390864	-
cds	7390998	7391408	-
5_utr	7391409	7391542	-
> CHR101212004 EUG4#1#02176
e_utr	7395266	7395619	-
3_utr	7395713	7396010	-
cds	7396011	7396085	-
cds	7396219	7396629	-
> CHR101212004 EUG4#1#02177
cds	7400686	7400766	-
cds	7401202	7401243	-
> CHR101212004 EUG4#1#02178
5_utr	7404372	7404452	+
cds	7404453	7405055	+
3_utr	7405056	7405086	+
> CHR101212004 EUG4#1#02179
cds	7406395	7407750	-
cds	7408281	7408397	-
cds	7408478	7408615	-
cds	7408700	7409257	-
cds	7409369	7409428	-
cds	7409553	7409618	-
cds	7409727	7409837	-
cds	7409918	7410008	-
cds	7410105	7410205	-
cds	7410300	7410407	-
cds	7410490	7411037	-
cds	7411130	7412444	-
> CHR101212004 EUG4#1#02180
cds	7413039	7413458	+
cds	7413787	7413944	+
cds	7414059	7414144	+
cds	7414260	7414454	+
cds	7414538	7414665	+
cds	7414751	7414909	+
cds	7415043	7415147	+
cds	7415408	7415482	+
cds	7415724	7416143	+
cds	7416232	7416360	+
cds	7416496	7416622	+
cds	7416703	7416913	+
cds	7417299	7417414	+
cds	7417532	7417760	+
cds	7418019	7418112	+
cds	7418255	7418332	+
cds	7418445	7418501	+
cds	7418613	7418762	+
cds	7418859	7419074	+
cds	7419185	7419400	+
> CHR101212004 EUG4#1#02181
3_utr	7419776	7419977	-
cds	7419978	7420058	-
cds	7420381	7420476	-
cds	7420729	7420845	-
5_utr	7420846	7420892	-
> CHR101212004 EUG4#1#02182
5_utr	7421205	7421471	+
cds	7421472	7422803	+
3_utr	7422804	7422834	+
> CHR101212004 EUG4#1#02183
cds	7424690	7425476	+
cds	7425574	7425759	+
cds	7425835	7427030	+
> CHR101212004 EUG4#1#02184
cds	7428236	7428919	-
> CHR101212004 EUG4#1#02185
cds	7429993	7430803	+
cds	7430884	7431063	+
cds	7431149	7432335	+
> CHR101212004 EUG4#1#02186
cds	7434292	7435168	+
cds	7435270	7435428	+
cds	7435502	7436691	+
> CHR101212004 EUG4#1#02187
cds	7436831	7437331	+
> CHR101212004 EUG4#1#02188
5_utr	7439255	7439500	+
cds	7439501	7440344	+
cds	7440430	7440603	+
cds	7440692	7441881	+
3_utr	7441882	7441983	+
> CHR101212004 EUG4#1#02189
cds	7442234	7442707	-
> CHR101212004 EUG4#1#02190
5_utr	7444919	7444984	+
cds	7444985	7445312	+
cds	7445391	7445816	+
cds	7445891	7446061	+
cds	7446138	7447333	+
3_utr	7447334	7447438	+
> CHR101212004 EUG4#1#02191
3_utr	7447517	7447677	-
cds	7447678	7448391	-
> CHR101212004 EUG4#1#02192
cds	7449952	7450683	-
> CHR101212004 EUG4#1#02193
cds	7451138	7451695	-
> CHR101212004 EUG4#1#02194
3_utr	7453253	7453680	-
cds	7453681	7454976	-
5_utr	7454977	7454999	-
> CHR101212004 EUG4#1#02195
cds	7462822	7462922	-
cds	7463455	7463740	-
cds	7463825	7463958	-
cds	7464588	7465188	-
> CHR101212004 EUG4#1#02196
cds	7465610	7465698	-
cds	7466056	7466152	-
> CHR101212004 EUG4#1#02197
cds	7468990	7469709	-
> CHR101212004 EUG4#1#02198
cds	7476132	7476857	+
> CHR101212004 EUG4#1#02199
cds	7477531	7477551	-
cds	7477996	7478058	-
cds	7478152	7478220	-
cds	7478303	7478356	-
cds	7478767	7479039	-
> CHR101212004 EUG4#1#02200
e_utr	7482145	7482254	+
5_utr	7482588	7482633	+
cds	7482634	7482723	+
cds	7482901	7483044	+
cds	7483191	7483226	+
3_utr	7483227	7483349	+
> CHR101212004 EUG4#1#02201
e_utr	7483770	7483986	+
5_utr	7484167	7484238	+
cds	7484239	7484827	+
cds	7484909	7485030	+
cds	7485123	7485440	+
3_utr	7485441	7485655	+
> CHR101212004 EUG4#1#02202
3_utr	7485624	7485794	-
cds	7485795	7486404	-
cds	7486485	7486673	-
cds	7486770	7486855	-
cds	7486938	7487019	-
cds	7487115	7487266	-
cds	7487349	7487462	-
cds	7487552	7487650	-
cds	7487733	7487811	-
cds	7487912	7488021	-
5_utr	7488022	7488064	-
e_utr	7488481	7488677	-
> CHR101212004 EUG4#1#02203
cds	7489374	7489470	-
cds	7489894	7490543	-
> CHR101212004 EUG4#1#02204
5_utr	7493428	7493480	+
cds	7493481	7493714	+
cds	7494433	7494570	+
cds	7494652	7494834	+
cds	7494912	7495069	+
cds	7495156	7495255	+
cds	7495355	7495466	+
cds	7495561	7495700	+
cds	7495790	7495975	+
cds	7496062	7496229	+
3_utr	7496230	7496698	+
> CHR101212004 EUG4#1#02205
e_utr	7497130	7497223	+
e_utr	7497430	7497685	+
e_utr	7498234	7498582	+
5_utr	7498687	7498710	+
cds	7498711	7498828	+
cds	7499002	7499375	+
3_utr	7499376	7499567	+
> CHR101212004 EUG4#1#02206
cds	7500834	7501451	+
cds	7501538	7501894	+
cds	7501975	7502175	+
> CHR101212004 EUG4#1#02207
3_utr	7502210	7502313	-
cds	7502314	7502679	-
cds	7502770	7502925	-
cds	7503034	7503053	-
cds	7503163	7503187	-
cds	7503374	7503456	-
cds	7503596	7503725	-
cds	7503841	7504092	-
5_utr	7504093	7504115	-
> CHR101212004 EUG4#1#02208
e_utr	7508957	7509164	+
5_utr	7509700	7509754	+
cds	7509755	7511487	+
cds	7511604	7511610	+
> CHR101212004 EUG4#1#02209
3_utr	7511879	7512018	-
cds	7512019	7512195	-
cds	7512283	7512402	-
cds	7512496	7512775	-
cds	7512872	7512903	-
5_utr	7512904	7512967	-
e_utr	7513083	7513119	-
e_utr	7513237	7513347	-
> CHR101212004 EUG4#1#02210
3_utr	7518933	7519104	-
cds	7519105	7519334	-
cds	7519435	7519570	-
cds	7519665	7519808	-
cds	7519944	7520162	-
cds	7520420	7520489	-
cds	7520589	7520653	-
cds	7520761	7520907	-
cds	7521038	7521415	-
5_utr	7521416	7521493	-
> CHR101212004 EUG4#1#02211
cds	7524075	7524620	-
> CHR101212004 EUG4#1#02212
3_utr	7529871	7530035	-
cds	7530036	7530291	-
cds	7530819	7530943	-
5_utr	7530944	7531014	-
> CHR101212004 EUG4#1#02213
cds	7531523	7532494	-
> CHR101212004 EUG4#1#02214
3_utr	7534317	7534521	-
cds	7534522	7534722	-
> CHR101212004 EUG4#1#02215
3_utr	7537076	7537350	-
cds	7537351	7537566	-
> CHR101212004 EUG4#1#02216
cds	7545140	7545889	-
cds	7545996	7546925	-
> CHR101212004 EUG4#1#02217
3_utr	7548603	7548746	-
cds	7548747	7549490	-
cds	7549602	7550510	-
5_utr	7550511	7550554	-
> CHR101212004 EUG4#1#02218
3_utr	7553089	7553305	-
cds	7553306	7553773	-
> CHR101212004 EUG4#1#02219
cds	7555197	7556021	+
cds	7556121	7556337	+
cds	7556529	7556617	+
cds	7556710	7556778	+
> CHR101212004 EUG4#1#02220
cds	7557811	7558200	-
cds	7558464	7558567	-
cds	7558633	7558675	-
cds	7558750	7559020	-
cds	7559104	7559194	-
cds	7559428	7559502	-
cds	7559638	7559734	-
cds	7559839	7559976	-
> CHR101212004 EUG4#1#02221
cds	7560554	7562520	-
cds	7562638	7563853	-
cds	7563914	7565227	-
cds	7565294	7565644	-
> CHR101212004 EUG4#1#02222
3_utr	7566466	7566601	-
cds	7566602	7566847	-
cds	7566952	7567101	-
cds	7567192	7567339	-
cds	7567430	7567509	-
cds	7567590	7567753	-
cds	7567833	7568081	-
cds	7568186	7568920	-
cds	7569021	7569270	-
cds	7569349	7569446	-
cds	7569533	7569683	-
5_utr	7569684	7569890	-
> CHR101212004 EUG4#1#02223
3_utr	7571223	7571502	-
cds	7571503	7571619	-
cds	7571731	7571820	-
cds	7572111	7572230	-
cds	7573117	7573185	-
cds	7573286	7573771	-
5_utr	7573772	7573835	-
> CHR101212004 EUG4#1#02224
5_utr	7573939	7574092	+
cds	7574093	7574332	+
cds	7574945	7575031	+
cds	7575182	7575274	+
cds	7575348	7575424	+
cds	7575820	7575946	+
cds	7576028	7576369	+
cds	7576574	7576655	+
cds	7576741	7576853	+
cds	7576938	7577024	+
cds	7577210	7577335	+
cds	7577617	7577745	+
cds	7577838	7577885	+
cds	7578041	7578151	+
cds	7578240	7578632	+
3_utr	7578633	7578871	+
> CHR101212004 EUG4#1#02225
cds	7579118	7579336	+
> CHR101212004 EUG4#1#02226
cds	7579446	7579715	+
cds	7579882	7580160	+
> CHR101212004 EUG4#1#02227
cds	7581446	7581592	+
cds	7582220	7583450	+
cds	7583745	7583963	+
cds	7584042	7584253	+
cds	7584684	7584758	+
cds	7585008	7585079	+
cds	7585165	7585263	+
cds	7585367	7585438	+
cds	7585510	7585624	+
cds	7585897	7585965	+
cds	7586152	7586452	+
cds	7586618	7586729	+
cds	7586865	7587529	+
cds	7587593	7587785	+
> CHR101212004 EUG4#1#02228
5_utr	7588600	7588714	+
cds	7588715	7588945	+
cds	7589159	7591015	+
cds	7591131	7591252	+
cds	7591342	7591483	+
cds	7591583	7591807	+
cds	7591956	7592030	+
cds	7592176	7592277	+
cds	7592455	7592658	+
3_utr	7592659	7593044	+
e_utr	7593128	7593202	+
e_utr	7593283	7593344	+
> CHR101212004 EUG4#1#02229
3_utr	7592835	7592879	-
cds	7592880	7593044	-
cds	7593128	7593202	-
cds	7593283	7593406	-
cds	7593506	7593666	-
5_utr	7593667	7593697	-
> CHR101212004 EUG4#1#02230
cds	7594134	7594217	-
cds	7594555	7594635	-
cds	7594746	7594863	-
cds	7595044	7595099	-
cds	7595427	7595716	-
cds	7595827	7595890	-
cds	7596023	7596118	-
cds	7596301	7596414	-
cds	7596504	7596582	-
cds	7596876	7596961	-
cds	7597065	7597160	-
cds	7597272	7597364	-
cds	7597449	7597532	-
cds	7597690	7597780	-
cds	7598237	7598352	-
cds	7598456	7598521	-
cds	7598694	7598781	-
cds	7598845	7598909	-
cds	7599154	7599245	-
cds	7599422	7599542	-
cds	7599654	7599718	-
cds	7599861	7599930	-
cds	7600019	7600153	-
cds	7600394	7600579	-
> CHR101212004 EUG4#1#02231
3_utr	7600867	7601049	-
cds	7601050	7601070	-
cds	7601175	7601303	-
cds	7601439	7601558	-
cds	7601654	7601890	-
cds	7601972	7602244	-
cds	7602375	7602430	-
cds	7602542	7604141	-
5_utr	7604142	7604204	-
> CHR101212004 EUG4#1#02232
5_utr	7605688	7605912	+
cds	7605913	7606493	+
cds	7606696	7606892	+
cds	7606987	7607195	+
cds	7607296	7607410	+
cds	7607491	7607588	+
cds	7607910	7607975	+
cds	7608184	7608273	+
cds	7608375	7608551	+
cds	7608786	7608824	+
3_utr	7608825	7609054	+
> CHR101212004 EUG4#1#02233
5_utr	7610387	7610397	+
cds	7610398	7612509	+
3_utr	7612510	7612540	+
> CHR101212004 EUG4#1#02234
5_utr	7612991	7613016	+
cds	7613017	7615137	+
3_utr	7615138	7615168	+
> CHR101212004 EUG4#1#02235
5_utr	7615633	7615663	+
cds	7615664	7615707	+
cds	7615794	7615872	+
cds	7616017	7616096	+
cds	7616593	7616715	+
cds	7616805	7616874	+
cds	7616956	7617029	+
cds	7617231	7617351	+
cds	7617415	7617492	+
cds	7617578	7617637	+
cds	7617737	7617862	+
cds	7617946	7618032	+
cds	7618259	7618351	+
3_utr	7618352	7618597	+
> CHR101212004 EUG4#1#02236
5_utr	7618931	7619120	+
cds	7619121	7619774	+
> CHR101212004 EUG4#1#02237
3_utr	7620009	7620144	-
cds	7620145	7620720	-
cds	7620817	7620992	-
cds	7621094	7621161	-
cds	7621257	7621342	-
cds	7621538	7621611	-
cds	7621704	7622061	-
cds	7622218	7622756	-
cds	7623283	7623813	-
cds	7623952	7623967	-
5_utr	7623968	7624125	-
> CHR101212004 EUG4#1#02238
5_utr	7624397	7624427	+
cds	7624428	7625071	+
cds	7625289	7625499	+
cds	7625616	7625858	+
3_utr	7625859	7626097	+
> CHR101212004 EUG4#1#02239
5_utr	7626272	7626382	+
cds	7626383	7626388	+
cds	7626508	7626689	+
cds	7626799	7626906	+
cds	7627068	7627157	+
cds	7627379	7627427	+
3_utr	7627428	7627500	+
e_utr	7627827	7627921	+
e_utr	7628011	7628250	+
> CHR101212004 EUG4#1#02240
cds	7627788	7627921	+
cds	7628011	7628059	+
3_utr	7628060	7628251	+
> CHR101212004 EUG4#1#02241
cds	7628445	7628542	+
cds	7628638	7629241	+
> CHR101212004 EUG4#1#02242
5_utr	7630096	7630353	+
cds	7630354	7630610	+
cds	7630707	7630804	+
cds	7630894	7630983	+
cds	7631133	7631185	+
cds	7631334	7631399	+
cds	7631891	7631950	+
cds	7632079	7632157	+
cds	7632450	7632517	+
cds	7632645	7632689	+
cds	7632828	7632932	+
cds	7633010	7633114	+
cds	7633317	7633424	+
cds	7633505	7633621	+
cds	7633850	7634032	+
cds	7634163	7634333	+
cds	7634490	7634687	+
cds	7634899	7635066	+
> CHR101212004 EUG4#1#02243
cds	7641569	7643186	+
cds	7643658	7643866	+
cds	7643953	7644176	+
cds	7644257	7645067	+
> CHR101212004 EUG4#1#02244
5_utr	7645690	7645755	+
cds	7645756	7645928	+
cds	7646319	7646349	+
cds	7646460	7646747	+
cds	7646840	7647028	+
cds	7647105	7647230	+
cds	7647542	7647679	+
cds	7647776	7648013	+
cds	7648105	7648217	+
cds	7648294	7648503	+
3_utr	7648504	7648766	+
> CHR101212004 EUG4#1#02245
5_utr	7649183	7649312	+
cds	7649313	7649322	+
cds	7649709	7649792	+
cds	7649885	7649997	+
cds	7650092	7650305	+
cds	7650440	7650513	+
cds	7650608	7650661	+
cds	7650757	7650864	+
cds	7650953	7651011	+
cds	7651243	7651453	+
cds	7651543	7651602	+
3_utr	7651603	7651796	+
> CHR101212004 EUG4#1#02246
3_utr	7651865	7651950	-
cds	7651951	7652280	-
> CHR101212004 EUG4#1#02247
5_utr	7651865	7652464	+
cds	7652465	7652496	+
cds	7652657	7652802	+
cds	7653043	7653158	+
cds	7653250	7653855	+
3_utr	7653856	7653994	+
> CHR101212004 EUG4#1#02248
cds	7655339	7655680	+
3_utr	7655681	7655868	+
> CHR101212004 EUG4#1#02249
cds	7656567	7656953	-
cds	7657040	7658445	-
cds	7658530	7658626	-
> CHR101212004 EUG4#1#02250
3_utr	7661240	7661353	-
cds	7661354	7661358	-
cds	7661429	7661773	-
cds	7662246	7662510	-
5_utr	7662511	7662595	-
> CHR101212004 EUG4#1#02251
cds	7667792	7668034	-
cds	7668136	7668214	-
cds	7668352	7668717	-
cds	7668848	7669190	-
cds	7669278	7669377	-
cds	7669594	7669864	-
cds	7670181	7670290	-
cds	7670376	7670519	-
> CHR101212004 EUG4#1#02252
cds	7671017	7671220	-
cds	7671318	7671396	-
cds	7671613	7671978	-
cds	7672242	7672584	-
cds	7672669	7672768	-
cds	7672943	7673213	-
cds	7673852	7673961	-
cds	7674061	7674204	-
> CHR101212004 EUG4#1#02253
cds	7675554	7675835	+
> CHR101212004 EUG4#1#02254
cds	7678197	7678310	+
cds	7678407	7678656	+
cds	7678752	7678959	+
cds	7679142	7679373	+
cds	7679465	7679686	+
> CHR101212004 EUG4#1#02255
5_utr	7680470	7680677	+
cds	7680678	7681344	+
cds	7681656	7681773	+
cds	7681872	7682033	+
cds	7682125	7682156	+
cds	7682244	7682515	+
3_utr	7682516	7682535	+
> CHR101212004 EUG4#1#02256
3_utr	7682571	7682796	-
cds	7682797	7683019	-
cds	7683553	7683704	-
cds	7683796	7683954	-
cds	7684050	7684317	-
cds	7684792	7684908	-
cds	7685058	7685120	-
cds	7685383	7685570	-
5_utr	7685571	7685650	-
> CHR101212004 EUG4#1#02257
e_utr	7690868	7691298	-
3_utr	7691390	7691447	-
cds	7691448	7691466	-
cds	7691525	7691760	-
cds	7692101	7692316	-
5_utr	7692317	7692369	-
> CHR101212004 EUG4#1#02258
5_utr	7696525	7696643	+
cds	7696644	7697336	+
> CHR101212004 EUG4#1#02259
3_utr	7704285	7704442	-
cds	7704443	7704601	-
cds	7704679	7704907	-
cds	7704990	7705855	-
5_utr	7705856	7706129	-
> CHR101212004 EUG4#1#02260
cds	7706254	7706403	+
> CHR101212004 EUG4#1#02261
5_utr	7713428	7713454	+
cds	7713455	7713504	+
cds	7714041	7714287	+
3_utr	7714288	7714429	+
> CHR101212004 EUG4#1#02262
cds	7715159	7715536	-
> CHR101212004 EUG4#1#02263
cds	7716376	7716393	+
cds	7716468	7716554	+
cds	7716702	7717172	+
> CHR101212004 EUG4#1#02264
cds	7723460	7723852	-
> CHR101212004 EUG4#1#02265
cds	7725961	7726575	+
> CHR101212004 EUG4#1#02266
5_utr	7734754	7734913	+
cds	7734914	7734937	+
cds	7735021	7736138	+
cds	7736233	7736397	+
cds	7736566	7736731	+
cds	7736946	7737056	+
cds	7737137	7737330	+
cds	7737420	7737550	+
cds	7737636	7737729	+
cds	7737998	7738298	+
3_utr	7738299	7738539	+
> CHR101212004 EUG4#1#02267
cds	7740519	7740830	-
cds	7740922	7741062	-
cds	7741151	7742095	-
> CHR101212004 EUG4#1#02268
cds	7744178	7745134	+
cds	7745221	7745358	+
cds	7745431	7745733	+
> CHR101212004 EUG4#1#02269
cds	7746660	7747112	+
> CHR101212004 EUG4#1#02270
cds	7749560	7750051	+
> CHR101212004 EUG4#1#02271
3_utr	7750990	7751213	-
cds	7751214	7751371	-
cds	7751484	7751593	-
cds	7751700	7751845	-
cds	7751935	7752008	-
cds	7752104	7752224	-
cds	7752299	7752371	-
cds	7752448	7752511	-
cds	7752604	7752679	-
5_utr	7752680	7752803	-
e_utr	7752899	7752957	-
e_utr	7753074	7753173	-
e_utr	7753317	7753477	-
> CHR101212004 EUG4#1#02272
cds	7754205	7754252	+
cds	7754333	7754440	+
> CHR101212004 EUG4#1#02273
5_utr	7754310	7754587	+
cds	7754588	7755655	+
cds	7755809	7756214	+
cds	7756635	7756736	+
cds	7756853	7757076	+
3_utr	7757077	7757372	+
> CHR101212004 EUG4#1#02274
3_utr	7759151	7759325	-
cds	7759326	7759976	-
cds	7760054	7760404	-
5_utr	7760405	7760545	-
> CHR101212004 EUG4#1#02275
e_utr	7768009	7768040	+
5_utr	7768335	7768358	+
cds	7768359	7769786	+
> CHR101212004 EUG4#1#02276
cds	7773362	7773638	-
cds	7773732	7773874	-
cds	7773956	7774057	-
cds	7774230	7774385	-
cds	7774693	7777115	-
cds	7777335	7779447	-
cds	7779661	7779825	-
cds	7779936	7780058	-
cds	7780144	7780344	-
cds	7780498	7780575	-
> CHR101212004 EUG4#1#02277
cds	7785878	7786096	+
> CHR101212004 EUG4#1#02278
5_utr	7789517	7789639	+
cds	7789640	7789645	+
cds	7789978	7790178	+
cds	7790265	7790351	+
cds	7790487	7790546	+
cds	7790622	7790699	+
cds	7790786	7790849	+
cds	7790950	7791195	+
cds	7791298	7791317	+
3_utr	7791318	7791531	+
e_utr	7791658	7792103	+
> CHR101212004 EUG4#1#02279
cds	7792393	7792401	-
cds	7792617	7792704	-
cds	7792779	7792966	-
cds	7793214	7793301	-
cds	7793378	7793724	-
cds	7793800	7794080	-
cds	7794192	7794270	-
cds	7794350	7794618	-
cds	7795205	7795208	-
> CHR101212004 EUG4#1#02280
5_utr	7795697	7795709	+
cds	7795710	7795763	+
cds	7795872	7796021	+
cds	7796122	7796308	+
cds	7796395	7796516	+
cds	7796666	7796752	+
cds	7796852	7797241	+
3_utr	7797242	7797414	+
> CHR101212004 EUG4#1#02281
cds	7798012	7798140	-
cds	7798210	7798794	-
cds	7799074	7799114	-
cds	7799304	7799451	-
cds	7799583	7799789	-
cds	7799915	7800019	-
> CHR101212004 EUG4#1#02282
cds	7801614	7802462	-
> CHR101212004 EUG4#1#02283
e_utr	7814756	7814926	-
3_utr	7815119	7815146	-
cds	7815147	7815281	-
cds	7815483	7815566	-
5_utr	7815567	7815620	-
> CHR101212004 EUG4#1#02284
cds	7818350	7818679	+
cds	7818762	7818810	+
cds	7818930	7819137	+
cds	7819233	7819407	+
cds	7819634	7819747	+
cds	7819844	7819960	+
cds	7820054	7820467	+
cds	7820555	7820745	+
cds	7820847	7820932	+
cds	7821024	7821100	+
cds	7821190	7821333	+
> CHR101212004 EUG4#1#02285
5_utr	7823138	7823226	+
cds	7823227	7823522	+
cds	7823616	7823763	+
3_utr	7823764	7823956	+
> CHR101212004 EUG4#1#02286
e_utr	7826278	7826392	+
5_utr	7826591	7826591	+
cds	7826592	7826817	+
cds	7826912	7827254	+
cds	7827347	7827503	+
cds	7827582	7827683	+
cds	7827782	7827901	+
cds	7827988	7828044	+
3_utr	7828045	7828307	+
> CHR101212004 EUG4#1#02287
3_utr	7828311	7828422	-
cds	7828423	7828773	-
cds	7828856	7829098	-
cds	7829180	7829278	-
cds	7829369	7829545	-
cds	7829660	7829734	-
5_utr	7829735	7830282	-
> CHR101212004 EUG4#1#02288
cds	7830508	7830539	-
cds	7830771	7830828	-
> CHR101212004 EUG4#1#02289
5_utr	7835814	7836233	+
cds	7836234	7837019	+
3_utr	7837020	7837050	+
> CHR101212004 EUG4#1#02290
3_utr	7837607	7837845	-
cds	7837846	7837937	-
cds	7838037	7838103	-
cds	7838201	7838293	-
cds	7838382	7838435	-
cds	7838681	7838732	-
cds	7838822	7838889	-
cds	7838975	7839154	-
cds	7839340	7839432	-
cds	7839622	7839702	-
cds	7839852	7839932	-
cds	7840047	7840130	-
cds	7840207	7840280	-
cds	7840450	7840591	-
5_utr	7840592	7840748	-
> CHR101212004 EUG4#1#02291
cds	7841507	7841641	+
cds	7841908	7842048	+
cds	7842187	7842258	+
cds	7842362	7842445	+
cds	7842527	7842586	+
cds	7842692	7842793	+
cds	7842961	7843038	+
cds	7843198	7843267	+
cds	7843376	7843446	+
cds	7843547	7843639	+
cds	7843745	7843801	+
> CHR101212004 EUG4#1#02292
5_utr	7846608	7846682	+
cds	7846683	7847627	+
> CHR101212004 EUG4#1#02293
cds	7850082	7851026	+
> CHR101212004 EUG4#1#02294
cds	7853073	7853932	+
cds	7854016	7854178	+
cds	7854259	7854422	+
cds	7854502	7854757	+
cds	7854848	7854952	+
> CHR101212004 EUG4#1#02295
3_utr	7859619	7859796	-
cds	7859797	7859833	-
cds	7860134	7860177	-
5_utr	7860178	7860250	-
e_utr	7860648	7860707	-
e_utr	7860781	7860864	-
e_utr	7860946	7861006	-
> CHR101212004 EUG4#1#02296
cds	7861288	7861326	-
cds	7861391	7861477	-
cds	7861547	7861657	-
cds	7861742	7861849	-
cds	7862263	7862373	-
cds	7862446	7862514	-
cds	7862638	7862766	-
cds	7862851	7863099	-
cds	7863179	7863855	-
cds	7864040	7864138	-
cds	7864220	7864345	-
cds	7864438	7864645	-
cds	7864856	7864905	-
cds	7864987	7865131	-
> CHR101212004 EUG4#1#02297
5_utr	7865482	7865536	+
cds	7865537	7865911	+
> CHR101212004 EUG4#1#02298
cds	7867234	7867378	+
cds	7867460	7867509	+
cds	7867756	7867963	+
cds	7868056	7868181	+
cds	7868264	7868362	+
cds	7868567	7869243	+
cds	7869323	7869598	+
> CHR101212004 EUG4#1#02299
e_utr	7873982	7874060	+
5_utr	7874143	7874224	+
cds	7874225	7874260	+
cds	7874392	7874631	+
cds	7874720	7874996	+
cds	7875090	7875244	+
cds	7875348	7875485	+
3_utr	7875486	7875856	+
> CHR101212004 EUG4#1#02300
cds	7877438	7877760	-
cds	7877838	7877904	-
> CHR101212004 EUG4#1#02301
3_utr	7878774	7879134	-
cds	7879135	7879140	-
cds	7879239	7879276	-
cds	7879625	7879773	-
cds	7879855	7879964	-
cds	7880072	7880159	-
cds	7880367	7880673	-
cds	7881026	7881092	-
5_utr	7881093	7881191	-
> CHR101212004 EUG4#1#02302
3_utr	7881526	7881702	-
cds	7881703	7882168	-
cds	7882525	7883633	-
5_utr	7883634	7883731	-
> CHR101212004 EUG4#1#02303
cds	7886682	7886867	+
cds	7886940	7887063	+
cds	7887441	7887558	+
cds	7887980	7888013	+
cds	7888306	7888612	+
cds	7889124	7889230	+
> CHR101212004 EUG4#1#02304
cds	7890230	7890248	-
cds	7890526	7891399	-
cds	7891563	7892079	-
> CHR101212004 EUG4#1#02305
cds	7892867	7893499	-
> CHR101212004 EUG4#1#02306
cds	7893618	7893808	-
cds	7893971	7894487	-
> CHR101212004 EUG4#1#02307
3_utr	7894847	7895056	-
cds	7895057	7895994	-
cds	7897009	7897516	-
5_utr	7897517	7897580	-
> CHR101212004 EUG4#1#02308
3_utr	7898002	7898104	-
cds	7898105	7898986	-
5_utr	7898987	7899034	-
> CHR101212004 EUG4#1#02309
cds	7899242	7899258	-
cds	7899352	7899868	-
> CHR101212004 EUG4#1#02310
cds	7900511	7901460	-
cds	7901805	7902321	-
> CHR101212004 EUG4#1#02311
3_utr	7903649	7903839	-
cds	7903840	7904792	-
cds	7906080	7906185	-
cds	7906240	7906596	-
5_utr	7906597	7906662	-
> CHR101212004 EUG4#1#02312
cds	7908350	7908391	+
cds	7908830	7908919	+
> CHR101212004 EUG4#1#02313
cds	7912109	7912633	+
cds	7912712	7912989	+
cds	7913469	7913745	+
cds	7913827	7914072	+
cds	7914474	7914731	+
> CHR101212004 EUG4#1#02314
cds	7916065	7917507	-
> CHR101212004 EUG4#1#02315
cds	7919224	7919415	+
cds	7919498	7919544	+
cds	7919695	7920023	+
cds	7920173	7920255	+
cds	7920412	7920487	+
cds	7920817	7920881	+
cds	7921022	7921117	+
cds	7921214	7921375	+
cds	7922528	7922734	+
cds	7922820	7922866	+
cds	7922962	7923290	+
cds	7923438	7923520	+
cds	7923639	7923714	+
cds	7924009	7924073	+
cds	7924177	7924272	+
cds	7924356	7924517	+
cds	7924632	7924748	+
> CHR101212004 EUG4#1#02316
5_utr	7925303	7925435	+
cds	7925436	7925477	+
cds	7925940	7926251	+
cds	7926394	7926476	+
cds	7926564	7926645	+
cds	7926851	7926907	+
3_utr	7926908	7927146	+
> CHR101212004 EUG4#1#02317
3_utr	7927412	7927518	-
cds	7927519	7927654	-
cds	7927734	7927829	-
cds	7927915	7928099	-
cds	7928172	7928385	-
cds	7928464	7928597	-
cds	7928677	7928986	-
cds	7929091	7929179	-
cds	7929276	7929524	-
cds	7929762	7929860	-
cds	7929974	7930078	-
cds	7930179	7930340	-
5_utr	7930341	7930652	-
> CHR101212004 EUG4#1#02318
3_utr	7932843	7932896	-
cds	7932897	7933337	-
> CHR101212004 EUG4#1#02319
cds	7934221	7934600	-
cds	7934899	7935004	-
> CHR101212004 EUG4#1#02320
3_utr	7938288	7938518	-
cds	7938519	7938542	-
cds	7939185	7939574	-
cds	7940041	7940478	-
5_utr	7940479	7940581	-
> CHR101212004 EUG4#1#02321
cds	7949570	7950715	+
> CHR101212004 EUG4#1#02322
3_utr	7950806	7950991	-
cds	7950992	7951104	-
cds	7951206	7951257	-
cds	7951402	7951503	-
cds	7951954	7952153	-
cds	7952496	7952586	-
5_utr	7952587	7952662	-
> CHR101212004 EUG4#1#02323
3_utr	7953028	7953287	-
cds	7953288	7953302	-
cds	7953798	7953952	-
cds	7954164	7954293	-
5_utr	7954294	7954388	-
> CHR101212004 EUG4#1#02324
e_utr	7955559	7956015	-
3_utr	7956348	7956467	-
cds	7956468	7956507	-
cds	7956570	7956697	-
cds	7956774	7958315	-
5_utr	7958316	7958431	-
> CHR101212004 EUG4#1#02325
5_utr	7964051	7964190	+
cds	7964191	7964314	+
cds	7964431	7964648	+
cds	7964794	7965326	+
cds	7965413	7966211	+
3_utr	7966212	7966306	+
> CHR101212004 EUG4#1#02326
cds	7966597	7967404	-
cds	7967483	7968027	-
cds	7968214	7968328	-
cds	7968429	7968541	-
> CHR101212004 EUG4#1#02327
cds	7976609	7977404	-
cds	7977484	7978043	-
cds	7978140	7978357	-
cds	7978439	7978562	-
> CHR101212004 EUG4#1#02328
5_utr	7981729	7981837	+
cds	7981838	7981863	+
cds	7982034	7982102	+
cds	7983709	7983991	+
3_utr	7983992	7984220	+
> CHR101212004 EUG4#1#02329
cds	7987297	7987569	-
cds	7988292	7989127	-
cds	7989225	7989246	-
> CHR101212004 EUG4#1#02330
cds	7994467	7997556	+
> CHR101212004 EUG4#1#02331
cds	7997878	7998129	-
cds	7998223	7998334	-
cds	7998522	7998707	-
cds	7998896	7999108	-
cds	7999298	7999408	-
cds	7999702	7999823	-
cds	7999912	8000311	-
cds	8000433	8000567	-
cds	8000640	8000797	-
cds	8000863	8000960	-
cds	8001085	8001272	-
cds	8001496	8001572	-
cds	8001650	8001872	-
cds	8001999	8002164	-
cds	8002254	8002458	-
cds	8002645	8002776	-
> CHR101212004 EUG4#1#02332
cds	8004416	8004571	-
> CHR101212004 EUG4#1#02333
5_utr	8006186	8006277	+
cds	8006278	8006410	+
cds	8006488	8006610	+
cds	8006670	8007208	+
3_utr	8007209	8007341	+
> CHR101212004 EUG4#1#02334
3_utr	8013461	8013517	-
cds	8013518	8013789	-
cds	8014109	8014667	-
cds	8014788	8015219	-
cds	8015316	8015636	-
5_utr	8015637	8015673	-
e_utr	8015901	8015968	-
> CHR101212004 EUG4#1#02335
cds	8017384	8017758	+
cds	8017858	8017988	+
cds	8018074	8018191	+
cds	8018347	8018399	+
cds	8018506	8018555	+
cds	8018637	8018735	+
cds	8018862	8018971	+
cds	8019062	8019189	+
cds	8019295	8019361	+
cds	8019473	8019556	+
cds	8019651	8019713	+
cds	8019972	8020149	+
cds	8020356	8020529	+
cds	8020873	8020970	+
cds	8021423	8021527	+
> CHR101212004 EUG4#1#02336
cds	8021843	8022354	-
cds	8022436	8022834	-
cds	8022925	8023152	-
cds	8023376	8023391	-
> CHR101212004 EUG4#1#02337
cds	8025492	8026049	-
> CHR101212004 EUG4#1#02338
e_utr	8027289	8027379	+
e_utr	8027471	8027524	+
5_utr	8027613	8027616	+
cds	8027617	8027677	+
cds	8027769	8027950	+
3_utr	8027951	8028114	+
> CHR101212004 EUG4#1#02339
3_utr	8028155	8028311	-
cds	8028312	8028596	-
cds	8028676	8028822	-
cds	8029075	8029287	-
cds	8029477	8029614	-
> CHR101212004 EUG4#1#02340
3_utr	8030627	8030899	-
cds	8030900	8031073	-
cds	8031163	8031206	-
cds	8031494	8031557	-
cds	8031703	8032959	-
5_utr	8032960	8033106	-
> CHR101212004 EUG4#1#02341
cds	8044221	8044641	-
cds	8045381	8045532	-
> CHR101212004 EUG4#1#02342
e_utr	8046142	8046275	+
e_utr	8046416	8046644	+
e_utr	8046730	8046803	+
5_utr	8046896	8047033	+
cds	8047034	8048758	+
> CHR101212004 EUG4#1#02343
5_utr	8049111	8049235	+
cds	8049236	8049288	+
cds	8049529	8049628	+
cds	8049727	8049873	+
cds	8049970	8050050	+
cds	8050134	8050279	+
cds	8050426	8050483	+
3_utr	8050484	8050651	+
> CHR101212004 EUG4#1#02344
5_utr	8050853	8050899	+
cds	8050900	8051033	+
cds	8051137	8051188	+
cds	8051277	8051350	+
cds	8051444	8051545	+
cds	8051819	8051962	+
cds	8052051	8052102	+
cds	8052222	8052295	+
cds	8052380	8052469	+
cds	8052595	8052607	+
3_utr	8052608	8052894	+
> CHR101212004 EUG4#1#02345
5_utr	8055315	8055587	+
cds	8055588	8055891	+
cds	8056406	8057187	+
cds	8057280	8057357	+
cds	8057444	8057533	+
cds	8057625	8057921	+
cds	8057993	8058208	+
cds	8058573	8058788	+
3_utr	8058789	8059004	+
> CHR101212004 EUG4#1#02346
5_utr	8062177	8062386	+
cds	8062387	8062551	+
cds	8062632	8062686	+
cds	8062765	8062907	+
cds	8062992	8063263	+
cds	8063410	8063465	+
cds	8063635	8063872	+
cds	8063999	8064149	+
cds	8064276	8064431	+
cds	8064586	8066118	+
cds	8066231	8066299	+
cds	8066601	8066819	+
cds	8066912	8067004	+
cds	8067119	8067436	+
3_utr	8067437	8067705	+
> CHR101212004 EUG4#1#02347
5_utr	8067916	8067978	+
cds	8067979	8067981	+
cds	8068166	8068326	+
cds	8068592	8068780	+
cds	8069047	8069152	+
3_utr	8069153	8069306	+
> CHR101212004 EUG4#1#02348
cds	8069698	8069711	+
cds	8070148	8070199	+
3_utr	8070200	8070840	+
e_utr	8071212	8071425	+
> CHR101212004 EUG4#1#02349
e_utr	8069476	8069630	+
5_utr	8070148	8070364	+
cds	8070365	8070840	+
cds	8071212	8071281	+
3_utr	8071282	8071425	+
> CHR101212004 EUG4#1#02350
5_utr	8071920	8072008	+
cds	8072009	8072200	+
cds	8072296	8072379	+
cds	8072494	8072572	+
cds	8072652	8072793	+
cds	8072905	8072974	+
cds	8073074	8073138	+
cds	8073238	8073316	+
cds	8073397	8073484	+
cds	8073585	8073739	+
cds	8073915	8074028	+
3_utr	8074029	8074251	+
> CHR101212004 EUG4#1#02351
3_utr	8074220	8074523	-
cds	8074524	8074958	-
> CHR101212004 EUG4#1#02352
cds	8077432	8079021	+
> CHR101212004 EUG4#1#02353
5_utr	8079289	8079372	+
cds	8079373	8079484	+
cds	8079964	8080097	+
cds	8080177	8080275	+
3_utr	8080276	8080464	+
> CHR101212004 EUG4#1#02354
3_utr	8080478	8080659	-
cds	8080660	8080707	-
cds	8080904	8081014	-
cds	8081384	8081450	-
cds	8081689	8081912	-
cds	8082003	8082095	-
cds	8082211	8082245	-
cds	8082367	8082805	-
5_utr	8082806	8082864	-
> CHR101212004 EUG4#1#02355
cds	8083389	8084450	+
cds	8084551	8084826	+
cds	8085023	8085219	+
cds	8085334	8085475	+
cds	8086004	8086279	+
cds	8086383	8086455	+
cds	8086902	8086950	+
cds	8087097	8087385	+
cds	8087573	8087628	+
cds	8087764	8087832	+
cds	8087928	8088039	+
cds	8088157	8088246	+
cds	8088464	8088634	+
cds	8088764	8088856	+
> CHR101212004 EUG4#1#02356
cds	8089490	8089981	+
cds	8090051	8090155	+
cds	8090235	8090342	+
cds	8090449	8090631	+
cds	8091141	8091227	+
cds	8091730	8091843	+
cds	8092277	8092405	+
cds	8092600	8092662	+
cds	8092769	8092930	+
cds	8093028	8093146	+
cds	8093259	8094162	+
> CHR101212004 EUG4#1#02357
5_utr	8095748	8095758	+
cds	8095759	8095953	+
cds	8096035	8096538	+
cds	8096626	8096793	+
> CHR101212004 EUG4#1#02358
5_utr	8096410	8097042	+
cds	8097043	8097528	+
3_utr	8097529	8097686	+
> CHR101212004 EUG4#1#02359
e_utr	8099116	8099292	-
3_utr	8099381	8100689	-
cds	8100690	8101187	-
> CHR101212004 EUG4#1#02360
5_utr	8101552	8101596	+
cds	8101597	8101702	+
cds	8102022	8102122	+
3_utr	8102123	8102364	+
> CHR101212004 EUG4#1#02361
cds	8103902	8104324	+
cds	8104559	8104597	+
> CHR101212004 EUG4#1#02362
5_utr	8105572	8105796	+
cds	8105797	8105970	+
cds	8106095	8106227	+
cds	8106523	8106649	+
cds	8107097	8107136	+
cds	8107280	8107508	+
cds	8107602	8107648	+
3_utr	8107649	8108153	+
> CHR101212004 EUG4#1#02363
e_utr	8109703	8109960	-
3_utr	8110059	8110111	-
cds	8110112	8110136	-
cds	8110663	8110748	-
cds	8110852	8110887	-
5_utr	8110888	8110999	-
e_utr	8111086	8111367	-
e_utr	8111495	8112040	-
> CHR101212004 EUG4#1#02364
e_utr	8109703	8109960	+
e_utr	8110059	8110136	+
e_utr	8110663	8110748	+
e_utr	8110852	8110999	+
5_utr	8111086	8111094	+
cds	8111095	8111250	+
> CHR101212004 EUG4#1#02365
cds	8117510	8117698	+
cds	8117845	8117936	+
cds	8118013	8118370	+
cds	8118543	8118658	+
cds	8118741	8119494	+
cds	8119573	8120001	+
cds	8120100	8120288	+
cds	8120378	8120605	+
cds	8120739	8121057	+
cds	8121152	8121332	+
cds	8121417	8121843	+
3_utr	8121844	8121874	+
> CHR101212004 EUG4#1#02366
5_utr	8122335	8122432	+
cds	8122433	8122678	+
cds	8122755	8122793	+
cds	8122909	8122988	+
cds	8123080	8123214	+
cds	8123434	8123498	+
cds	8123606	8123733	+
cds	8124024	8124277	+
cds	8124369	8124897	+
3_utr	8124898	8125055	+
> CHR101212004 EUG4#1#02367
cds	8125280	8125345	-
cds	8125436	8125547	-
cds	8125630	8125748	-
cds	8125827	8125951	-
cds	8126036	8126122	-
cds	8126212	8126362	-
cds	8126448	8126624	-
cds	8126716	8126763	-
cds	8126849	8127130	-
> CHR101212004 EUG4#1#02368
cds	8128075	8129952	-
> CHR101212004 EUG4#1#02369
cds	8130829	8131523	-
cds	8131643	8131852	-
cds	8131935	8132028	-
cds	8132764	8133422	-
cds	8133593	8133802	-
cds	8133896	8133989	-
cds	8134080	8134154	-
> CHR101212004 EUG4#1#02370
3_utr	8135202	8135334	-
cds	8135335	8135814	-
> CHR101212004 EUG4#1#02371
5_utr	8139154	8139209	+
cds	8139210	8139296	+
cds	8139385	8139460	+
cds	8139739	8140034	+
3_utr	8140035	8140117	+
> CHR101212004 EUG4#1#02372
5_utr	8143393	8143602	+
cds	8143603	8143641	+
cds	8143730	8143805	+
cds	8143893	8144854	+
3_utr	8144855	8144990	+
> CHR101212004 EUG4#1#02373
5_utr	8147253	8147341	+
cds	8147342	8147572	+
cds	8147895	8149019	+
cds	8149093	8149428	+
cds	8149516	8149569	+
3_utr	8149570	8149801	+
> CHR101212004 EUG4#1#02374
cds	8150176	8150315	-
cds	8150418	8151070	-
cds	8151162	8151405	-
cds	8151489	8151816	-
> CHR101212004 EUG4#1#02375
5_utr	8156635	8156733	+
cds	8156734	8157012	+
cds	8157189	8157701	+
cds	8157785	8158831	+
3_utr	8158832	8159049	+
> CHR101212004 EUG4#1#02376
cds	8162731	8163138	+
> CHR101212004 EUG4#1#02377
5_utr	8164978	8165013	+
cds	8165014	8165448	+
> CHR101212004 EUG4#1#02378
5_utr	8168474	8168619	+
cds	8168620	8169105	+
> CHR101212004 EUG4#1#02379
3_utr	8170743	8170934	-
cds	8170935	8171261	-
cds	8171353	8171521	-
cds	8171608	8172173	-
cds	8172833	8172865	-
5_utr	8172866	8172981	-
> CHR101212004 EUG4#1#02380
cds	8174000	8174389	-
cds	8174511	8174760	-
cds	8174841	8174929	-
> CHR101212004 EUG4#1#02381
3_utr	8180591	8181411	-
cds	8181412	8181508	-
cds	8181847	8182117	-
cds	8182195	8183395	-
5_utr	8183396	8183559	-
> CHR101212004 EUG4#1#02382
cds	8185227	8185379	-
cds	8185475	8185551	-
cds	8185717	8185802	-
cds	8186011	8186615	-
cds	8186802	8186918	-
cds	8187006	8187119	-
cds	8187385	8187450	-
cds	8187528	8187650	-
5_utr	8187651	8187699	-
e_utr	8188237	8188444	-
e_utr	8188530	8188578	-
e_utr	8188695	8188967	-
> CHR101212004 EUG4#1#02383
cds	8188183	8188185	+
cds	8188242	8188295	+
3_utr	8188296	8188444	+
e_utr	8188530	8188578	+
e_utr	8188695	8189020	+
> CHR101212004 EUG4#1#02384
5_utr	8195769	8195855	+
cds	8195856	8195960	+
cds	8196046	8196185	+
cds	8196277	8196325	+
3_utr	8196326	8196464	+
> CHR101212004 EUG4#1#02385
cds	8196597	8196860	-
> CHR101212004 EUG4#1#02386
5_utr	8198709	8198776	+
cds	8198777	8198951	+
cds	8199077	8199348	+
3_utr	8199349	8199546	+
> CHR101212004 EUG4#1#02387
5_utr	8200372	8200422	+
cds	8200423	8200627	+
cds	8200709	8200986	+
3_utr	8200987	8201164	+
> CHR101212004 EUG4#1#02388
cds	8202351	8202641	-
cds	8202751	8202846	-
cds	8203051	8203161	-
> CHR101212004 EUG4#1#02389
cds	8204002	8204244	+
> CHR101212004 EUG4#1#02390
5_utr	8206538	8206702	+
cds	8206703	8206854	+
cds	8207240	8207450	+
3_utr	8207451	8207606	+
> CHR101212004 EUG4#1#02391
cds	8209263	8209513	+
cds	8209666	8209767	+
cds	8209865	8210646	+
cds	8210755	8211314	+
> CHR101212004 EUG4#1#02392
cds	8212713	8213219	+
cds	8213312	8213449	+
cds	8213560	8213748	+
cds	8213955	8214092	+
cds	8214202	8214320	+
cds	8214399	8214531	+
cds	8214612	8214741	+
cds	8214824	8214903	+
cds	8214994	8215134	+
cds	8215233	8215505	+
> CHR101212004 EUG4#1#02393
5_utr	8216068	8216113	+
cds	8216114	8216368	+
cds	8216513	8216872	+
cds	8216963	8217178	+
cds	8217397	8218055	+
cds	8218137	8218233	+
cds	8218336	8218389	+
cds	8218470	8218510	+
cds	8218608	8218798	+
cds	8218873	8219504	+
3_utr	8219505	8219572	+
> CHR101212004 EUG4#1#02394
5_utr	8219886	8219934	+
cds	8219935	8220012	+
cds	8220601	8220682	+
cds	8220770	8220825	+
cds	8221179	8221292	+
cds	8221428	8221490	+
cds	8221636	8221755	+
cds	8221842	8221942	+
cds	8222209	8222308	+
cds	8222402	8222559	+
cds	8222647	8222742	+
cds	8222852	8222915	+
cds	8223002	8223083	+
cds	8223166	8223344	+
cds	8223623	8223670	+
3_utr	8223671	8223755	+
e_utr	8223868	8223984	+
e_utr	8224104	8224419	+
> CHR101212004 EUG4#1#02395
5_utr	8227167	8227224	+
cds	8227225	8228224	+
cds	8228725	8229389	+
3_utr	8229390	8229488	+
> CHR101212004 EUG4#1#02396
cds	8230198	8230764	+
> CHR101212004 EUG4#1#02397
3_utr	8234066	8234222	-
cds	8234223	8234840	-
> CHR101212004 EUG4#1#02398
cds	8240163	8240777	+
cds	8241107	8241199	+
cds	8241272	8241709	+
cds	8241795	8242118	+
> CHR101212004 EUG4#1#02399
cds	8243704	8243781	+
cds	8243967	8244125	+
3_utr	8244126	8244307	+
> CHR101212004 EUG4#1#02400
cds	8244470	8244577	+
cds	8244658	8244701	+
cds	8244788	8244887	+
cds	8244975	8245913	+
cds	8246050	8246292	+
cds	8246879	8247080	+
cds	8247178	8247449	+
cds	8247665	8247748	+
cds	8247844	8247938	+
cds	8248086	8248248	+
cds	8248342	8248758	+
cds	8248842	8248955	+
cds	8249036	8249161	+
cds	8249237	8249385	+
cds	8249631	8249871	+
cds	8250050	8250836	+
cds	8250909	8251090	+
cds	8251336	8251439	+
cds	8251523	8251730	+
> CHR101212004 EUG4#1#02401
3_utr	8257017	8257197	-
cds	8257198	8257253	-
cds	8257440	8257566	-
cds	8257659	8257784	-
cds	8258174	8258313	-
cds	8258535	8258562	-
5_utr	8258563	8258676	-
> CHR101212004 EUG4#1#02402
cds	8259591	8260133	-
> CHR101212004 EUG4#1#02403
cds	8260854	8260907	-
cds	8261003	8261124	-
cds	8261236	8261341	-
cds	8261434	8261574	-
cds	8261664	8261751	-
cds	8261867	8261964	-
cds	8262055	8262197	-
cds	8262375	8262484	-
cds	8262578	8262639	-
> CHR101212004 EUG4#1#02404
5_utr	8262971	8262995	+
cds	8262996	8263436	+
3_utr	8263437	8263490	+
> CHR101212004 EUG4#1#02405
cds	8264369	8264639	-
cds	8264840	8264926	-
cds	8265016	8265287	-
cds	8265361	8265630	-
cds	8265741	8266037	-
> CHR101212004 EUG4#1#02406
3_utr	8268499	8268708	-
cds	8268709	8268838	-
cds	8268920	8269076	-
cds	8269175	8269266	-
cds	8269345	8269409	-
cds	8269493	8269558	-
cds	8269638	8269769	-
cds	8269858	8270031	-
cds	8270118	8270276	-
cds	8270360	8270447	-
cds	8270531	8270612	-
cds	8270700	8270817	-
cds	8271202	8271318	-
5_utr	8271319	8271362	-
e_utr	8271631	8271733	-
> CHR101212004 EUG4#1#02407
cds	8273412	8273611	-
cds	8273680	8273969	-
cds	8274233	8274516	-
cds	8274784	8275087	-
cds	8275251	8275339	-
> CHR101212004 EUG4#1#02408
cds	8279863	8280046	-
cds	8280153	8280284	-
cds	8280365	8280808	-
cds	8280887	8280990	-
cds	8281087	8281187	-
cds	8281277	8281380	-
cds	8281458	8281552	-
cds	8281629	8281880	-
> CHR101212004 EUG4#1#02409
3_utr	8283878	8284146	-
cds	8284147	8284524	-
cds	8284966	8285112	-
cds	8285226	8285279	-
cds	8285384	8285554	-
cds	8285842	8286051	-
cds	8286156	8286242	-
cds	8286329	8286517	-
5_utr	8286518	8286821	-
> CHR101212004 EUG4#1#02410
cds	8293685	8294164	-
> CHR101212004 EUG4#1#02411
3_utr	8295203	8295409	-
cds	8295410	8295510	-
cds	8295666	8295765	-
cds	8295868	8295929	-
cds	8296014	8296164	-
> CHR101212004 EUG4#1#02412
3_utr	8296366	8296732	-
cds	8296733	8296882	-
5_utr	8296883	8296895	-
> CHR101212004 EUG4#1#02413
3_utr	8297280	8297487	-
cds	8297488	8297646	-
cds	8297736	8298020	-
> CHR101212004 EUG4#1#02414
cds	8301114	8301139	-
cds	8301654	8301792	-
cds	8301894	8302022	-
cds	8302161	8302481	-
5_utr	8302482	8302640	-
> CHR101212004 EUG4#1#02415
3_utr	8309102	8309437	-
cds	8309438	8310622	-
> CHR101212004 EUG4#1#02416
5_utr	8312065	8312110	+
cds	8312111	8312314	+
> CHR101212004 EUG4#1#02417
cds	8313343	8313383	-
cds	8313436	8313661	-
cds	8313852	8313979	-
cds	8314057	8314729	-
5_utr	8314730	8314733	-
> CHR101212004 EUG4#1#02418
5_utr	8314913	8314928	+
cds	8314929	8315399	+
> CHR101212004 EUG4#1#02419
5_utr	8317385	8317411	+
cds	8317412	8317513	+
cds	8317611	8317748	+
cds	8317850	8318000	+
cds	8318094	8318142	+
cds	8318262	8318355	+
> CHR101212004 EUG4#1#02420
cds	8320246	8320467	-
> CHR101212004 EUG4#1#02421
e_utr	8321675	8321800	+
5_utr	8321920	8321928	+
cds	8321929	8322189	+
cds	8322381	8322401	+
3_utr	8322402	8323322	+
> CHR101212004 EUG4#1#02422
cds	8323567	8323695	+
cds	8323769	8324008	+
3_utr	8324009	8324194	+
> CHR101212004 EUG4#1#02423
cds	8324780	8325742	+
cds	8325811	8326686	+
> CHR101212004 EUG4#1#02424
cds	8327371	8327622	+
cds	8327833	8327961	+
cds	8328055	8328225	+
cds	8328326	8328346	+
cds	8328446	8328653	+
cds	8328745	8328826	+
cds	8328895	8329003	+
cds	8329097	8329213	+
cds	8329318	8329611	+
> CHR101212004 EUG4#1#02425
5_utr	8329976	8330043	+
cds	8330044	8330169	+
cds	8330245	8330469	+
cds	8330811	8330921	+
cds	8331046	8331093	+
3_utr	8331094	8331252	+
e_utr	8331461	8331569	+
e_utr	8331652	8331768	+
e_utr	8331865	8332238	+
> CHR101212004 EUG4#1#02426
cds	8331859	8332125	+
3_utr	8332126	8332238	+
> CHR101212004 EUG4#1#02427
5_utr	8333621	8333637	+
cds	8333638	8333647	+
cds	8333702	8333706	+
> CHR101212004 EUG4#1#02428
cds	8334440	8334598	+
cds	8334709	8334961	+
cds	8335045	8335292	+
cds	8335377	8335690	+
cds	8335777	8335971	+
cds	8336057	8336219	+
3_utr	8336220	8336374	+
> CHR101212004 EUG4#1#02429
e_utr	8336688	8336794	+
5_utr	8337207	8337220	+
cds	8337221	8337368	+
cds	8337498	8337557	+
cds	8337722	8337789	+
3_utr	8337790	8337841	+
e_utr	8337929	8338047	+
e_utr	8338181	8338262	+
e_utr	8338357	8338570	+
> CHR101212004 EUG4#1#02430
cds	8339681	8339915	+
cds	8340027	8340157	+
cds	8340242	8340469	+
cds	8340560	8340815	+
cds	8340898	8341061	+
> CHR101212004 EUG4#1#02431
3_utr	8341346	8341670	-
cds	8341671	8341742	-
cds	8341829	8341975	-
cds	8342066	8342212	-
cds	8342337	8342486	-
cds	8342573	8342635	-
5_utr	8342636	8342785	-
> CHR101212004 EUG4#1#02432
cds	8343560	8343868	-
cds	8343964	8344107	-
cds	8344207	8344485	-
cds	8344605	8344664	-
> CHR101212004 EUG4#1#02433
cds	8345850	8346419	+
> CHR101212004 EUG4#1#02434
cds	8346931	8347176	-
cds	8347267	8347428	-
cds	8347514	8347661	-
cds	8347816	8347892	-
cds	8348022	8348052	-
cds	8348358	8348811	-
cds	8348896	8349775	-
> CHR101212004 EUG4#1#02435
5_utr	8350782	8350900	+
cds	8350901	8351388	+
cds	8351568	8351806	+
cds	8351890	8352020	+
cds	8352108	8352221	+
3_utr	8352222	8352242	+
e_utr	8352542	8352740	+
> CHR101212004 EUG4#1#02436
3_utr	8352604	8352790	-
cds	8352791	8353207	-
> CHR101212004 EUG4#1#02437
cds	8355070	8355480	-
cds	8355578	8355697	-
> CHR101212004 EUG4#1#02438
cds	8357480	8357842	-
cds	8357938	8358081	-
cds	8358167	8358286	-
cds	8358390	8358560	-
cds	8358636	8358695	-
> CHR101212004 EUG4#1#02439
3_utr	8359120	8359428	-
cds	8359429	8359635	-
cds	8359729	8359872	-
cds	8359973	8360107	-
cds	8360210	8360359	-
cds	8360493	8360510	-
5_utr	8360511	8360634	-
> CHR101212004 EUG4#1#02440
cds	8363036	8363224	-
> CHR101212004 EUG4#1#02441
cds	8364809	8365045	-
cds	8365159	8365308	-
> CHR101212004 EUG4#1#02442
cds	8367159	8367467	-
cds	8367567	8367710	-
cds	8367793	8367930	-
cds	8368052	8368195	-
cds	8368268	8368327	-
> CHR101212004 EUG4#1#02443
cds	8369106	8369411	-
cds	8369536	8369685	-
> CHR101212004 EUG4#1#02444
cds	8371598	8371906	-
cds	8371997	8372140	-
cds	8372233	8372370	-
cds	8372486	8372629	-
cds	8373402	8373710	-
cds	8373823	8373969	-
cds	8374057	8374158	-
> CHR101212004 EUG4#1#02445
cds	8376599	8376603	-
cds	8376774	8376917	-
cds	8376972	8377062	-
> CHR101212004 EUG4#1#02446
cds	8377422	8377730	-
cds	8377825	8377968	-
cds	8378055	8378195	-
cds	8378290	8378454	-
cds	8378561	8378623	-
> CHR101212004 EUG4#1#02447
cds	8379564	8379643	-
cds	8379724	8379766	-
cds	8379860	8379976	-
cds	8380099	8380215	-
cds	8380400	8380456	-
cds	8380537	8380707	-
cds	8380790	8380855	-
cds	8380956	8381019	-
cds	8381109	8381156	-
cds	8381241	8381371	-
cds	8381453	8381707	-
cds	8381799	8381959	-
cds	8382041	8382050	-
> CHR101212004 EUG4#1#02448
5_utr	8385240	8385351	+
cds	8385352	8386239	+
> CHR101212004 EUG4#1#02449
cds	8388572	8391331	+
> CHR101212004 EUG4#1#02450
e_utr	8395546	8395632	+
[truncated: 4,113,251 more chars]
