# Supplementary material for: CATMA, a comprehensive genome-scale resource for silencing and transcript profiling of Arabidopsis genes
Source: BMC Bioinformatics. 2007 Oct 18;8:400. doi: 10.1186/1471-2105-8-400 (PMC2147040; doi:10.1186/1471-2105-8-400)
Supplement: Additional file 3 — Mapping of CATMAv3 GSTs onto TAIR6 gene models. Two different probe classifications are presented, according to the algorithm described in Additional File 2, for all GSTs of the v3 repertoire. The classification shown in column B only takes the TAIR6-annotated genes into account, whereas the classification shown in column C makes use both of all 040917 EuGène genes and TAIR6 genes. Column A: CATMA ID for each GST. Column B: GST class code (see Table 1) when only TAIR6 gene models are analyzed. All CATMAv3 GSTs were classified whether or not they were successfully amplified by PCR, while the gene classification at the basis of the CATMAv3 repertoire addition only included PCR-amplified GSTs. Note that a GST classified as GST3 does not necessarily tag more than one gene; in line with the classification definitions, this would be only the case if the overlap length with the non-target gene(s) were longer than 100 bp. Column C: GST class code when TAIR6 and EuGène 040917 gene models are analyzed collectively. A larger collection of possible target genes decreases the number of GST1 and GST2 calls. Column D: Comma-separated list of TAIR6 AGI code(s) of the nuclear protein-encoding gene model(s) tagged by GSTs of classes 3, 4 and 5 in column C. Taking into consideration that a small fraction of GSTs does not tag all the alternative splice forms of a certain gene, the name of the splice form is given instead of the gene name. Column E: Comma-separated list of EuGène 040917 ID(s) of the nuclear protein-encoding gene(s) tagged by GSTs of classes 3, 4 and 5 in column C. [file 1471-2105-8-400-S3.xls]

## Sheet: SupplementaryTable2-27.06.2007
CATMA ID	GST class ~ TAIR6	GST class ~ [TAIR6 + EUGENE 040917]	GST mappings ~ TAIR6	GST mappings ~ EUGENE 17092004
CATMA2c47286	GST5	GST5	At2g19050.1	EUG4#2#01311
CATMA4a35830	GST5	GST5	At4g34020.1,At4g34020.2	EUG4#4#03718
CATMA2c47051	GST5	GST5	At2g04060.1	EUG4#2#00306
CATMA5a18100	GST5	GST5	At5g19670.1
CATMA2c47258	GST5	GST5	At2g18020.1	EUG4#2#01205
CATMA4a22600	GST1	GST1
CATMA1a16370	GST5	GST5	At1g17345.1	EUG4#1#01757
CATMA1a20505	GST5	GST5	At1g21450.1	EUG4#1#02208
CATMA1a08220	GST5	GST5	At1g09390.1	EUG4#1#00897
CATMA2a34070	GST1	GST1
CATMA2a17270	GST4	GST4	At2g18620.1	EUG4#2#01268
CATMA3a52490	GST5	GST5	At3g59450.1	EUG4#3#05160
CATMA2a26900	GST5	GST5	At2g28470.1	EUG4#2#02307
CATMA4a09325	GST5	GST5	At4g09320.1	EUG4#4#00870
CATMA5a57500	GST5	GST5	At5g61900.1,At5g61900.3	EUG4#5#05625
CATMA3a23760	GST5	GST5	At3g23805.1	EUG4#3#02487
CATMA4a18570	GST5	GST5	At4g17550.1	EUG4#4#01831
CATMA5a58910	GST5	GST5	At5g63350.1	EUG4#5#05770
CATMA3a56080	GST5	GST5	At3g62910.1	EUG4#3#05551
CATMA4a36550	GST5	GST5	At4g34760.1	EUG4#4#03804
CATMA5a50920	GST5	GST5	At5g55150.1	EUG4#5#04920
CATMA5a51100	GST5	GST5	At5g55390.1	EUG4#5#04942
CATMA1a68355	GST5	GST5	At1g79230.1	EUG4#1#07126
CATMA4c42834	GST1	GST5		EUG4#4#03225
CATMA2c47627	GST5	GST5	At2g36980.1	EUG4#2#03206
CATMA2a38880	GST5	GST5	At2g40570.1,At2g40570.2	EUG4#2#03603
CATMA5a50110	GST5	GST5	At5g54190.1,At5g54190.2	EUG4#5#04823
CATMA1a64840	GST5	GST5	At1g75510.1	EUG4#1#06729
CATMA1c71317	GST5	GST5	At1g21140.1
CATMA1c72304	GST1	GST5		EUG4#1#02443
CATMA4a28180	GST5	GST5	At4g26600.1	EUG4#4#02888
CATMA3a27550	GST5	GST5	At3g27700.1,At3g27700.2	EUG4#3#02903
CATMA4a19130	GST5	GST5	At4g18110.1	EUG4#4#01900
CATMA3c57156	GST5	GST5	At3g11290.1	EUG4#3#01105
CATMA4a05460	GST5	GST5	At4g04885.1	EUG4#4#00526
CATMA4a16190	GST5	GST5	At4g15470.1	EUG4#4#01567
CATMA1c72110	GST5	GST5	At1g72000.1	EUG4#1#06343
CATMA2a34560	GST5	GST5	At2g36340.1	EUG4#2#03140
CATMA5a14600	GST5	GST5	At5g16290.1,At5g16290.2	EUG4#5#01520
CATMA4ctrl17	GST1	GST1
CATMA1a46270	GST5	GST5	At1g55220.1	EUG4#1#04723
CATMA3c57372	GST5	GST5	At3g24850.1	EUG4#3#02602
CATMA2c47386	GST5	GST5	At2g23560.1
CATMA2a44220	GST5	GST5	At2g45830.1,At2g45830.2	EUG4#2#04194
CATMA1c72197	GST5	GST5	At1g77480.1,At1g77480.2	EUG4#1#06935
CATMA3c58101	GST1	GST5		EUG4#3#03942
CATMA4a14650	GST5	GST5	At4g14330.1	EUG4#4#01417
CATMA5a35700	GST5	GST5	At5g40030.1	EUG4#5#03332
CATMA3a43240	GST5	GST5	At3g50200.1	EUG4#3#04166
CATMA2c47579	GST5	GST5	At2g33796.1
CATMA2a22020	GST2	GST2
CATMA4a08350	GST5	GST5	At4g08550.1	EUG4#4#00797
CATMA5a61360	GST5	GST5	At5g66010.1	EUG4#5#06054
CATMA5c65208	GST1	GST5		EUG4#5#02592
CATMA5a08000	GST5	GST5	At5g08650.1	EUG4#5#00805
CATMA4a40020	GST3	GST3	At4g38500.1,At4g38510.1,At4g38510.2,At4g38510.3,At4g38510.4
CATMA3a06056	GST5	GST5	At3g06860.1	EUG4#3#00661
CATMA3a13890	GST5	GST5	At3g14580.1	EUG4#3#01486
CATMA5a07880	GST5	GST5	At5g08540.1	EUG4#5#00792
CATMA1a41920	GST5	GST5	At1g50870.1	EUG4#1#04279
CATMA1a43450	GST5	GST5	At1g52390.1	EUG4#1#04434
CATMA4a41065	GST5	GST5	At4g39710.1	EUG4#4#04321
CATMA3a22725	GST5	GST5	At3g22780.1	EUG4#3#02376
CATMA5a51230	GST5	GST5	At5g55490.1
CATMA1a02150	GST5	GST5	At1g03280.1	EUG4#1#00231
CATMA5a34280	GST5	GST5	At5g38700.1	EUG4#5#03208
CATMA3a16190	GST5	GST5	At3g16785.1	EUG4#3#01719
CATMA4c42729	GST1	GST5		EUG4#4#00436
CATMA1a49460	GST5	GST5	At1g60450.1	EUG4#1#05104
CATMA2a17440	GST1	GST1
CATMA4a26885	GST5	GST5	At4g25200.1	EUG4#4#02719
CATMA1a32500	GST5	GST5	At1g34190.1	EUG4#1#03453
CATMA2a41540	GST5	GST5	At2g43140.1	EUG4#2#03903
CATMA1c71619	GST5	GST5	At1g44608.1
CATMA5a47870	GST5	GST5	At5g51940.1	EUG4#5#04594
CATMA5a61300	GST5	GST5	At5g65970.1	EUG4#5#06048
CATMA5a36810	GST3	GST3	At5g41160.1	EUG4#5#03459
CATMA1a62700	GST5	GST5	At1g73390.1,At1g73390.2,At1g73390.3	EUG4#1#06499
CATMA1a04390	GST5	GST5	At1g05480.1	EUG4#1#00470
CATMA3a41210	GST5	GST5	At3g48240.1	EUG4#3#03956
CATMA2a35440	GST5	GST5	At2g37150.1,At2g37150.2	EUG4#2#03227
CATMA2a02750	GST5	GST5	At2g03870.1,At2g03870.2	EUG4#2#00286
CATMA1c71236	GST5	GST5	At1g16160.1	EUG4#1#01635
CATMA1a13780	GST5	GST5	At1g14740.1	EUG4#1#01488
CATMA5c64552	GST5	GST5	At5g35600.1	EUG4#5#02912
CATMA1a59875	GST4	GST4	At1g70600.1	EUG4#1#06200
CATMA2a33630	GST5	GST5	At2g35520.1,At2g35520.2
CATMA5a47960	GST5	GST5	At5g52020.1	EUG4#5#04601
CATMA1a09240	GST5	GST5	At1g10385.1	EUG4#1#01008
CATMA3a48405	GST5	GST5	At3g55440.1	EUG4#3#04736
CATMA1a13160	GST5	GST5	At1g14180.1,At1g14180.2	EUG4#1#01413
CATMA5a60870	GST5	GST5	At5g65540.1	EUG4#5#06001
CATMA4c42385	GST5	GST5	At4g18590.1	EUG4#4#01958
CATMA2c47841	GST1	GST5		EUG4#2#00464
CATMA3c57075	GST5	GST5	At3g04780.1	EUG4#3#00413
CATMA3a56180	GST5	GST5	At3g63010.1	EUG4#3#05560
CATMA1a05030	GST5	GST5	At1g06000.1	EUG4#1#00533
CATMA5a60960	GST5	GST5	At5g65620.1	EUG4#5#06008
CATMA2a30140	GST3	GST3	At2g31880.1,At2g31890.1	EUG4#2#02644
CATMA2a29520	GST5	GST5	At2g31305.1
CATMA4c42802	GST1	GST5		EUG4#4#01941
CATMA3a43740	GST5	GST5	At3g50730.1	EUG4#3#04230
CATMA3a35550	GST5	GST5	At3g43190.1	EUG4#3#03421
CATMA1c72357	GST1	GST5		EUG4#1#03749
CATMA2c47863	GST1	GST5		EUG4#2#00603
CATMA5a40030	GST5	GST5	At5g44290.1,At5g44290.2,At5g44290.3	EUG4#5#03781
CATMA1a61990	GST1	GST5		EUG4#1#06425
CATMA4a25696	GST5	GST5	At4g23930.1,At4g23930.2	EUG4#4#02573
CATMA2a38215	GST5	GST5	At2g39990.1	EUG4#2#03537
CATMA5a50650	GST5	GST5	At5g54850.1	EUG4#5#04892
CATMA3a13430	GST1	GST5		EUG4#3#01439
CATMA3a26890	GST5	GST5	At3g27090.1	EUG4#3#02836
CATMA3a19345	GST3	GST3	At3g19700.1,At3g19710.1	EUG4#3#02044
CATMA5a38840	GST5	GST5	At5g43020.1	EUG4#5#03652
CATMA1c72443	GST1	GST5		EUG4#1#06473
CATMA2a41290	GST5	GST5	At2g42870.1	EUG4#2#03873
CATMA1a64590	GST5	GST5	At1g75250.1	EUG4#1#06699
CATMA1a29020	GST5	GST5	At1g30870.1	EUG4#1#03123
CATMA3a09210	GST5	GST5	At3g10250.1,At3g10250.2	EUG4#3#00990
CATMA3a10361	GST5	GST5	At3g11350.1	EUG4#3#01113
CATMA2a18570	GST4	GST4	At2g20110.1,At2g20110.2	EUG4#2#01419
CATMA2b46030	GST4	GST4	At2g47570.1	EUG4#2#04391
CATMA1a51830	GST5	GST5	At1g62710.1	EUG4#1#05346
CATMA4a37170	GST5	GST5	At4g35510.1	EUG4#4#03879
CATMA1a64070	GST5	GST5	At1g74700.1	EUG4#1#06647
CATMA5a59860	GST5	GST5	At5g64430.1	EUG4#5#05879
CATMA5a52560	GST5	GST5	At5g56780.1	EUG4#5#05085
CATMA1c72051	GST5	GST5	At1g68010.1	EUG4#1#05927
CATMA1c71657	GST5	GST5	At1g47260.1	EUG4#1#03908
CATMA4a14220	GST5	GST5	At4g14010.1	EUG4#4#01373
CATMA5a02510	GST5	GST5	At5g03380.1,At5g03380.2	EUG4#5#00253
CATMA3a07640	GST5	GST5	At3g08850.1	EUG4#3#00834
CATMA1a41710	GST2	GST5		EUG4#1#04259
CATMA5a19690	GST5	GST5	At5g21150.1	EUG4#5#02035
CATMA5c64316	GST5	GST5	At5g19940.1	EUG4#5#01916
CATMA1a24480	GST5	GST5	At1g26250.1	EUG4#1#02651
CATMA3a37195	GST1	GST1
CATMA5a11850	GST5	GST5	At5g13620.1	EUG4#5#01237
CATMA3a10820	GST5	GST5	At3g11890.1,At3g11890.2	EUG4#3#01173
CATMA2a34980	GST5	GST5	At2g36750.1	EUG4#2#03179
CATMA4a04600	GST1	GST1
CATMA3a55023	GST4	GST4	At3g61880.1
CATMA5a29910	GST1	GST1
CATMA5a18300	GST5	GST5	At5g19870.1	EUG4#5#01908
CATMA3c57876	GST5	GST5	At3g59370.1
CATMA3a48610	GST5	GST5	At3g55630.1,At3g55630.2,At3g55630.3	EUG4#3#04758
CATMA4a20710	GST5	GST5	At4g19510.1,At4g19510.2	EUG4#4#02063
CATMA3a49980	GST5	GST5	At3g56990.1	EUG4#3#04894
CATMA1a23985	GST5	GST5	At1g25330.1	EUG4#1#02598
CATMA5a14706	GST5	GST5	At5g16400.1	EUG4#5#01530
CATMA5c65016	GST5	GST5	At5g58060.1	EUG4#5#05226
CATMA4a25080	GST5	GST5	At4g23310.1	EUG4#4#02501
CATMA1a16730	GST5	GST5	At1g17690.1	EUG4#1#01798
CATMA4a24100	GST5	GST5	At4g22380.1	EUG4#4#02390
CATMA5c64297	GST5	GST5	At5g18150.1	EUG4#5#01718
CATMA5c64269	GST5	GST5	At5g16440.1	EUG4#5#01533
CATMA3a29733	GST1	GST1
CATMA5a55780	GST5	GST5	At5g60030.1	EUG4#5#05431
CATMA5a34130	GST5	GST5	At5g38595.1
CATMA4c42453	GST5	GST5	At4g22690.1
CATMA2c47539	GST5	GST5	At2g31790.1	EUG4#2#02633
CATMA2c47436	GST5	GST5	At2g26400.1	EUG4#2#02081
CATMA2a26090	GST5	GST5	At2g27680.1	EUG4#2#02222
CATMA1a58610	GST5	GST5	At1g69320.1	EUG4#1#06068
CATMA4a32810	GST5	GST5	At4g31120.1,At4g31120.2	EUG4#4#03384
CATMA2a38260	GST5	GST5	At2g40030.1	EUG4#2#03541
CATMA2a06550	GST1	GST5		EUG4#2#00543
CATMA5c64958	GST5	GST5	At5g54950.1	EUG4#5#04902
CATMA5c64737	GST5	GST5	At5g43745.1	EUG4#5#03726
CATMA5a58420	GST1	GST5		EUG4#5#05723
CATMA3a06440	GST5	GST5	At3g07210.1	EUG4#3#00703
CATMA1a04870	GST5	GST5	At1g05850.1	EUG4#1#00516
CATMA1a09140	GST5	GST5	At1g10280.1	EUG4#1#00995
CATMA3a36345	GST1	GST1
CATMA2c47072	GST5	GST5	At2g04930.1	EUG4#2#00382
CATMA3a22080	GST5	GST5	At3g22150.1	EUG4#3#02311
CATMA2a38780	GST5	GST5	At2g40470.1	EUG4#2#03592
CATMA1a08600	GST5	GST5	At1g09740.1	EUG4#1#00936
CATMA5a42040	GST5	GST5	At5g46050.1	EUG4#5#03975
CATMA4c42793	GST1	GST5		EUG4#4#01583
CATMA4ctrl05	GST1	GST1
CATMA1c71928	GST5	GST5	At1g62120.1
CATMA4a25940	GST1	GST5		EUG4#4#02609
CATMA1a18120	GST1	GST2
CATMA3a00110	GST5	GST5	At3g01070.1	EUG4#3#00009
CATMA2b07090	GST1	GST1
CATMA5a12760	GST5	GST5	At5g14520.1	EUG4#5#01333
CATMA5a42600	GST5	GST5	At5g46600.1	EUG4#5#04032
CATMA5a51730	GST5	GST5	At5g55950.1	EUG4#5#04999
CATMA2a21995	GST1	GST2
CATMA5a03280	GST5	GST5	At5g04090.1,At5g04090.2	EUG4#5#00331
CATMA1a20325	GST4	GST4	At1g21270.1	EUG4#1#02190
CATMA2a18210	GST5	GST5	At2g19670.1	EUG4#2#01374
CATMA2a30590	GST5	GST5	At2g32280.1
CATMA5a56460	GST5	GST5	At5g60730.1
CATMA1c71196	GST1	GST4	At1g14110.1	EUG4#1#01403
CATMA1a14565	GST4	GST4	At1g15550.1
CATMA3a25380	GST5	GST5	At3g25600.1	EUG4#3#02665
CATMA1a65116	GST5	GST5	At1g75840.1
CATMA2c47814	GST5	GST5	At2g47720.1
CATMA5a56380	GST5	GST5	At5g60650.1
CATMA2a16895	GST5	GST5	At2g18230.1
CATMA1a26100	GST5	GST5	At1g27920.1
CATMA1a62155	GST4	GST4	At1g72930.1	EUG4#1#06443
CATMA3a17540	GST5	GST5	At3g18070.1	EUG4#3#01856
CATMA1c72267	GST1	GST5		EUG4#1#00682
CATMA3a00060	GST5	GST5	At3g01040.1
CATMA3c57548	GST5	GST5	At3g44310.1,At3g44310.2	EUG4#3#03553
CATMA5a46770	GST5	GST5	At5g50800.1	EUG4#5#04478
CATMA5a31390	GST5	GST5	At5g35930.1	EUG4#5#02957
CATMA2a21920	GST5	GST5	At2g23470.1	EUG4#2#01780
CATMA2a26070	GST5	GST5	At2g27660.1	EUG4#2#02220
CATMA4a30810	GST5	GST5	At4g29160.1,At4g29160.2	EUG4#4#03176
CATMA1a46370	GST5	GST5	At1g55300.1,At1g55300.2	EUG4#1#04733
CATMA1c71094	GST5	GST5	At1g08065.1	EUG4#1#00750
CATMA4a33580	GST5	GST5	At4g31910.1	EUG4#4#03477
CATMA4a36390	GST5	GST3	At4g34550.1	EUG4#4#03780,EUG4#4#03781
CATMA2a39710	GST2	GST2
CATMA4c42406	GST5	GST5	At4g19880.1,At4g19880.2,At4g19880.3	EUG4#4#02102
CATMA5a39830	GST5	GST5	At5g44060.1	EUG4#5#03760
CATMA1a45650	GST5	GST3	At1g54510.1	EUG4#1#04656,EUG4#1#04657
CATMA2c47684	GST5	GST5	At2g40450.1	EUG4#2#03590
CATMA5a12055	GST5	GST5	At5g13820.1	EUG4#5#01260
CATMA1a46660	GST5	GST5	At1g55580.1	EUG4#1#04767
CATMA3a01926	GST5	GST5	At3g03020.1
CATMA5a04170	GST5	GST5	At5g04990.1
CATMA3a10390	GST5	GST5	At3g11400.1
CATMA2a23485	GST5	GST5	At2g25170.1	EUG4#2#01951
CATMA3c57398	GST5	GST5	At3g26150.1	EUG4#3#02730
CATMA2a27510	GST5	GST5	At2g29100.1	EUG4#2#02367
CATMA2a16970	GST5	GST5	At2g18300.1,At2g18300.2	EUG4#2#01239
CATMA2c47460	GST5	GST5	At2g27720.1	EUG4#2#02226
CATMA3a19140	GST5	GST5	At3g19530.1
CATMA4a17770	GST5	GST5	At4g16810.1	EUG4#4#01749
CATMA4a21300	GST5	GST5	At4g20050.1	EUG4#4#02123
CATMA2c47079	GST5	GST5	At2g05370.1
CATMA5a28870	GST1	GST5		EUG4#5#02798
CATMA3a48745	GST5	GST5	At3g55770.1,At3g55770.2,At3g55770.3,At3g55770.4,At3g55770.5	EUG4#3#04773
CATMA4a23400	GST1	GST3		EUG4#4#02315,EUG4#4#02316
CATMA2b43960	GST5	GST5	At2g45550.1	EUG4#2#04164
CATMA4a25450	GST5	GST5	At4g23600.1	EUG4#4#02536
CATMA1a64560	GST5	GST5	At1g75220.1	EUG4#1#06695
CATMA5a10480	GST5	GST5	At5g11700.1	EUG4#5#01073
CATMA5a40970	GST4	GST4	At5g45110.1	EUG4#5#03869
CATMA3a37530	GST5	GST5	At3g44610.1	EUG4#3#03580
CATMA4a17450	GST5	GST5	At4g16550.1	EUG4#4#01712
CATMA5a43330	GST5	GST5	At5g47380.1	EUG4#5#04111
CATMA2a45150	GST5	GST5	At2g46710.1	EUG4#2#04295
CATMA1a25640	GST5	GST5	At1g27420.1	EUG4#1#02771
CATMA4a26040	GST5	GST5	At4g24290.1,At4g24290.2	EUG4#4#02621
CATMA5a54310	GST3	GST3	At5g58540.1,At5g58540.3,At5g58550.1	EUG4#5#05282
CATMA1a63120	GST5	GST5	At1g73800.1	EUG4#1#06544
CATMA1a58960	GST5	GST5	At1g69640.1	EUG4#1#06102
CATMA1a63730	GST5	GST5	At1g74330.1	EUG4#1#06610
CATMA4c42586	GST1	GST1
CATMA2a02530	GST5	GST5	At2g03620.1	EUG4#2#00263
CATMA5c64139	GST5	GST5	At5g08790.1
CATMA3a52840	GST5	GST5	At3g59820.1,At3g59820.2	EUG4#3#05199
CATMA3a16880	GST5	GST5	At3g17450.1	EUG4#3#01789
CATMA2c47599	GST5	GST5	At2g35060.1,At2g35060.2	EUG4#2#02998
CATMA1a18740	GST5	GST3	At1g19715.1	EUG4#1#02014,EUG4#1#02015
CATMA2a23740	GST1	GST5		EUG4#2#01976
CATMA1a13933	GST4	GST4	At1g14920.1	EUG4#1#01509
CATMA4a39710	GST5	GST5	At4g38200.1
CATMA2a16110	GST5	GST5	At2g17390.1
CATMA3c57756	GST5	GST5	At3g53340.1
CATMA1a66920	GST5	GST5	At1g77765.1,At1g77765.2	EUG4#1#06969
CATMA4a19870	GST5	GST5	At4g18770.1	EUG4#4#01978
CATMA5a08200	GST5	GST5	At5g09370.1,At5g09370.2	EUG4#5#00837
CATMA3c57195	GST5	GST5	At3g13672.1,At3g13672.2	EUG4#3#01378
CATMA5a20750	GST5	GST5	At5g23260.1,At5g23260.2	EUG4#5#02193
CATMA3a50480	GST4	GST4	At3g57480.1	EUG4#3#04947
CATMA1c72243	GST5	GST5	At1g79930.1,At1g79930.2
CATMA3a56590	GST5	GST5	At3g63390.1	EUG4#3#05596
CATMA2c47641	GST5	GST5	At2g37700.1	EUG4#2#03288
CATMA1c71894	GST5	GST5	At1g60730.1,At1g60730.2	EUG4#1#05131
CATMA1a52470	GST5	GST5	At1g63240.1	EUG4#1#05406
CATMA2a17150	GST5	GST5	At2g18500.1	EUG4#2#01257
CATMA3c57936	GST1	GST5		EUG4#3#00359
CATMA4a10300	GST5	GST3	At4g10260.1	EUG4#4#00968,EUG4#4#00969
CATMA1a40740	GST5	GST5	At1g49630.1,At1g49630.2,At1g49630.3	EUG4#1#04153
CATMA1c71279	GST5	GST5	At1g18630.1	EUG4#1#01894
CATMA3c57295	GST5	GST5	At3g20690.1	EUG4#3#02150
CATMA1a16630	GST5	GST5	At1g17600.1	EUG4#1#01788
CATMA4a33420	GST5	GST5	At4g31780.1,At4g31780.2
CATMA5a61590	GST5	GST5	At5g66230.1	EUG4#5#06077
CATMA5a44100	GST5	GST3	At5g48110.1	EUG4#5#04189,EUG4#5#04190
CATMA5a43500	GST5	GST5	At5g47520.1	EUG4#5#04128
CATMA1a54880	GST5	GST5	At1g65580.1	EUG4#1#05662
CATMA5a37020	GST5	GST5	At5g41390.1	EUG4#5#03482
CATMA5c64711	GST5	GST5	At5g42410.1
CATMA1a11720	GST5	GST5	At1g12740.1	EUG4#1#01261
CATMA5c65079	GST5	GST5	At5g61800.1	EUG4#5#05614
CATMA5a22600	GST5	GST5	At5g24910.1
CATMA2a09710	GST1	GST4	At2g11626.1
CATMA1c71953	GST5	GST5	At1g63205.1	EUG4#1#05400
CATMA5a26960	GST1	GST1
CATMA1a43260	GST5	GST5	At1g52190.1	EUG4#1#04414
CATMA3a12730	GST3	GST3	At3g13580.1,At3g13580.2,At3g13580.3	EUG4#3#01367
CATMA3a52340	GST5	GST5	At3g59290.1	EUG4#3#05142
CATMA5a40990	GST5	GST5	At5g45120.1	EUG4#5#03871
CATMA5a60600	GST5	GST5	At5g65207.1	EUG4#5#05963
CATMA5a55870	GST5	GST5	At5g60120.1	EUG4#5#05441
CATMA3a08170	GST5	GST5	At3g09310.1	EUG4#3#00885
CATMA3a04556	GST5	GST5	At3g05530.1	EUG4#3#00501
CATMA5a53330	GST5	GST5	At5g57625.1	EUG4#5#05176
CATMA1a24460	GST5	GST5	At1g26230.1	EUG4#1#02649
CATMA4a31970	GST5	GST5	At4g30360.1	EUG4#4#03298
CATMA1c71133	GST5	GST5	At1g09980.1	EUG4#1#00964
CATMA5a53080	GST5	GST5	At5g57340.1,At5g57340.2
CATMA4a31190	GST5	GST5	At4g29570.1	EUG4#4#03216
CATMA5a08070	GST2	GST2
CATMA1a16210	GST5	GST5	At1g17200.1	EUG4#1#01741
CATMA3c57631	GST5	GST5	At3g48050.1,At3g48050.2
CATMA1a17040	GST5	GST5	At1g18040.1	EUG4#1#01831
CATMA4a35400	GST3	GST3	At4g33630.1,At4g33630.2,At4g33640.1	EUG4#4#03672
CATMA4a00420	GST5	GST5	At4g00355.1,At4g00355.2,At4g00355.3,At4g00355.4	EUG4#4#00050
CATMA5c64456	GST5	GST5	At5g26260.1	EUG4#5#02439
CATMA1a66460	GST5	GST5	At1g77250.1	EUG4#1#06910
CATMA5c64996	GST5	GST5	At5g57040.1	EUG4#5#05112
CATMA5a02050	GST5	GST5	At5g02950.1	EUG4#5#00205
CATMA3a21060	GST5	GST5	At3g21215.1
CATMA5a41070	GST5	GST5	At5g45180.1	EUG4#5#03879
CATMA3a42300	GST1	GST4	At3g49270.1	EUG4#3#04064
CATMA3a06130	GST1	GST5		EUG4#3#00668
CATMA3a07050	GST5	GST5	At3g07780.1	EUG4#3#00767
CATMA1a20260	GST5	GST5	At1g21210.1	EUG4#1#02183
CATMA2a42220	GST4	GST4	At2g43820.1
CATMA2a27330	GST3	GST3	At2g28930.1,At2g28930.2,At2g28930.3,At2g28940.1,At2g28940.2	EUG4#2#02352
CATMA2c47188	GST5	GST5	At2g15130.1	EUG4#2#00931
CATMA1a12180	GST5	GST5	At1g13190.1	EUG4#1#01310
CATMA5a07190	GST3	GST3	At5g07940.1,At5g07950.1	EUG4#5#00727
CATMA4a32690	GST1	GST5		EUG4#4#03374
CATMA1ctrl26	GST1	GST1
CATMA1a14420	GST5	GST5	At1g15390.1	EUG4#1#01561
CATMA5a08980	GST5	GST5	At5g10240.1,At5g10240.2	EUG4#5#00927
CATMA3a00940	GST5	GST5	At3g01950.1
CATMA1a09322	GST5	GST5	At1g10470.1	EUG4#1#01018
CATMA4a38160	GST5	GST5	At4g36620.1	EUG4#4#04003
CATMA5a37830	GST5	GST5	At5g42110.1	EUG4#5#03553
CATMA1a09275	GST5	GST5	At1g10420.1
CATMA4a29500	GST5	GST5	At4g27860.1	EUG4#4#03029
CATMA1a23300	GST5	GST5	At1g24370.1	EUG4#1#02525
CATMA4c42722	GST1	GST5		EUG4#4#00240
CATMA3a13690	GST5	GST5	At3g14415.1	EUG4#3#01467
CATMA3a22360	GST5	GST5	At3g22360.1	EUG4#3#02338
CATMA2a42110	GST5	GST5	At2g43700.1	EUG4#2#03963
CATMA3c57172	GST5	GST5	At3g12480.1	EUG4#3#01233
CATMA4a04390	GST5	GST5	At4g03960.1	EUG4#4#00443
CATMA2a27120	GST5	GST5	At2g28710.1	EUG4#2#02332
CATMA5a58860	GST5	GST5	At5g63280.1	EUG4#5#05765
CATMA1a05990	GST5	GST5	At1g06923.1
CATMA5a19130	GST5	GST5	At5g20630.1	EUG4#5#01982
CATMA4c42764	GST1	GST5		EUG4#4#00682
CATMA2a28170	GST5	GST5	At2g29820.1	EUG4#2#02432
CATMA3a17720	GST5	GST5	At3g18200.1,At3g18200.2
CATMA5a36110	GST5	GST5	At5g40450.1	EUG4#5#03375
CATMA4a16875	GST5	GST5	At4g16140.1
CATMA1a21440	GST5	GST5	At1g22310.1,At1g22310.2	EUG4#1#02302
CATMA5a13920	GST5	GST5	At5g15670.1	EUG4#5#01455
CATMA4a04890	GST1	GST1
CATMA2a13670	GST5	GST5	At2g14910.1,At2g14910.2	EUG4#2#00910
CATMA1a32600	GST5	GST5	At1g34300.1	EUG4#1#03460
CATMA4a03920	GST5	GST5	At4g03565.1	EUG4#4#00415
CATMA5a45920	GST5	GST5	At5g50000.1	EUG4#5#04392
CATMA3a32240	GST5	GST5	At3g31960.1
CATMA2a02680	GST5	GST5	At2g03780.1	EUG4#2#00278
CATMA1a44540	GST5	GST5	At1g53510.1
CATMA5a11350	GST5	GST5	At5g13140.1	EUG4#5#01185
CATMA2c47946	GST1	GST5		EUG4#2#02374
CATMA3a14390	GST5	GST5	At3g15040.1	EUG4#3#01539
CATMA3c57403	GST5	GST5	At3g26440.1,At3g26440.2
CATMA4a29360	GST5	GST5	At4g27720.1	EUG4#4#03015
CATMA2a11220	GST1	GST1
CATMA5a04120	GST5	GST5	At5g04940.1,At5g04940.2	EUG4#5#00416
CATMA2a40170	GST5	GST5	At2g41790.1	EUG4#2#03744
CATMA4a10645	GST5	GST5	At4g10610.1,At4g10610.2	EUG4#4#01003
CATMA5c64171	GST5	GST5	At5g11410.1
CATMA2a23830	GST5	GST5	At2g25490.1	EUG4#2#01985
CATMA5a39290	GST5	GST5	At5g43430.1,At5g43430.2	EUG4#5#03697
CATMA2a31720	GST5	GST5	At2g33550.1	EUG4#2#02838
CATMA4c42559	GST5	GST5	At4g30090.1
CATMA3a12500	GST5	GST5	At3g13370.1	EUG4#3#01343
CATMA5a60990	GST5	GST5	At5g65650.1	EUG4#5#06011
CATMA4a33345	GST5	GST5	At4g31700.1	EUG4#4#03448
CATMA3a21210	GST5	GST5	At3g21350.1	EUG4#3#02227
CATMA5a00790	GST5	GST5	At5g01740.1	EUG4#5#00079
CATMA5a19280	GST5	GST5	At5g20750.1	EUG4#5#01995
CATMA5a44300	GST5	GST5	At5g48350.1	EUG4#5#04216
CATMA2b29670	GST5	GST5	At2g31430.1	EUG4#2#02600
CATMA5a04070	GST5	GST5	At5g04900.1	EUG4#5#00410
CATMA1c71684	GST5	GST5	At1g47970.1
CATMA2a19090	GST5	GST5	At2g20580.1	EUG4#2#01470
CATMA3c57982	GST1	GST5		EUG4#3#02291
CATMA3a24450	GST5	GST5	At3g24515.1	EUG4#3#02564
CATMA4a28980	GST5	GST5	At4g27400.1	EUG4#4#02973
CATMA5a55280	GST5	GST5	At5g59540.1,At5g59540.2
CATMA1a27930	GST5	GST5	At1g29940.1	EUG4#1#03010
CATMA5a41250	GST5	GST5	At5g45300.1,At5g45300.2	EUG4#5#03898
CATMA2a20480	GST5	GST5	At2g21880.1	EUG4#2#01614
CATMA2a46250	GST5	GST5	At2g47830.1,At2g47830.2	EUG4#2#04414
CATMA5a55565	GST5	GST5	At5g59780.1,At5g59780.2,At5g59780.3	EUG4#5#05407
CATMA4c42116	GST5	GST5	At4g04900.1	EUG4#4#00528
CATMA3c57303	GST5	GST5	At3g21000.1	EUG4#3#02185
CATMA2a44900	GST5	GST5	At2g46500.1,At2g46500.2	EUG4#2#04268
CATMA3c57718	GST5	GST5	At3g52620.1
CATMA2a36430	GST5	GST5	At2g38130.1,At2g38130.2	EUG4#2#03334
CATMA1c71778	GST5	GST5	At1g52580.1	EUG4#1#04455
CATMA4a30990	GST5	GST5	At4g29360.1,At4g29360.2	EUG4#4#03195
CATMA5a19460	GST5	GST5	At5g20920.1,At5g20920.2	EUG4#5#02011
CATMA3a27530	GST5	GST5	At3g27650.1	EUG4#3#02899
CATMA1a55330	GST5	GST5	At1g66070.1	EUG4#1#05714
CATMA3a53805	GST3	GST3	At3g60810.1,At3g60810.2,At3g60820.1,At3g60820.2	EUG4#3#05309
CATMA3a07820	GST5	GST5	At3g08980.1
CATMA1a69900	GST5	GST5	At1g80680.1	EUG4#1#07279
CATMA4c42828	GST1	GST5		EUG4#4#02920
CATMA3a39830	GST5	GST5	At3g46740.1	EUG4#3#03799
CATMA5a36830	GST5	GST5	At5g41180.1	EUG4#5#03461
CATMA3c57078	GST5	GST5	At3g05040.1	EUG4#3#00441
CATMA3a49590	GST5	GST5	At3g56620.1	EUG4#3#04855
CATMA3c57652	GST5	GST5	At3g49280.1	EUG4#3#04065
CATMA1a05350	GST2	GST5		EUG4#1#00564
CATMA1a26390	GST5	GST5	At1g28190.1	EUG4#1#02848
CATMA2a02595	GST5	GST5	At2g03710.1,At2g03710.2,At2g03710.3	EUG4#2#00270
CATMA3a00830	GST5	GST5	At3g01820.1	EUG4#3#00095
CATMA2a29900	GST4	GST4	At2g31680.1
CATMA1c72345	GST1	GST5		EUG4#1#03618
CATMA5a16740	GST5	GST5	At5g18450.1	EUG4#5#01750
CATMA5a54060	GST3	GST3	At5g58300.1,At5g58310.1	EUG4#5#05254
CATMA5a61005	GST5	GST5	At5g65670.1,At5g65670.2	EUG4#5#06013
CATMA1a43700	GST5	GST5	At1g52640.1	EUG4#1#04461
CATMA1c72089	GST5	GST5	At1g70710.1	EUG4#1#06212
CATMA1a43310	GST5	GST5	At1g52260.1	EUG4#1#04421
CATMA1a57940	GST5	GST5	At1g68570.1	EUG4#1#05989
CATMA1c72146	GST2	GST2
CATMA5a04740	GST5	GST5	At5g05560.1	EUG4#5#00472
CATMA1a21826	GST5	GST5	At1g22780.1	EUG4#1#02347
CATMA1c71690	GST5	GST5	At1g48145.1
CATMA1a14900	GST5	GST5	At1g15850.1
CATMA5c64964	GST5	GST5	At5g55370.1
CATMA3c57355	GST5	GST5	At3g23930.1	EUG4#3#02499
CATMA2c47570	GST5	GST5	At2g33450.1	EUG4#2#02827
CATMA3a46340	GST5	GST5	At3g53390.1	EUG4#3#04516
CATMA5a40100	GST5	GST5	At5g44340.1	EUG4#5#03789
CATMA3a53350	GST3	GST3	At3g60340.1,At3g60340.2,At3g60350.1
CATMA1a65540	GST5	GST5	At1g76320.1,At1g76320.2	EUG4#1#06811
CATMA4a27642	GST5	GST5	At4g26020.1
CATMA3ctrl13	GST1	GST1
CATMA1a62440	GST5	GST3	At1g73177.1	EUG4#1#06475
CATMA5a45625	GST5	GST5	At5g49630.1	EUG4#5#04350
CATMA5a45070	GST5	GST5	At5g49130.1	EUG4#5#04299
CATMA3a05740	GST5	GST5	At3g06590.1	EUG4#3#00627
CATMA1a32800	GST5	GST5	At1g34470.1	EUG4#1#03480
CATMA1a52800	GST5	GST5	At1g63590.1	EUG4#1#05441
CATMA1a08120	GST3	GST3	At1g09270.1,At1g09270.2,At1g09270.3,At1g09280.1,At1g09280.2	EUG4#1#00887
CATMA1a11110	GST5	GST5	At1g12060.1	EUG4#1#01196
CATMA1a02540	GST5	GST5	At1g03670.1	EUG4#1#00271
CATMA1a21640	GST5	GST5	At1g22520.1	EUG4#1#02323
CATMA1a03620	GST1	GST4	At1g04800.1	EUG4#1#00395
CATMA2a39910	GST5	GST5	At2g41510.1	EUG4#2#03710
CATMA2a28600	GST5	GST5	At2g30320.1	EUG4#2#02481
CATMA5a12490	GST5	GST5	At5g14260.1,At5g14260.2,At5g14260.3	EUG4#5#01305
CATMA5c64795	GST5	GST5	At5g46440.1
CATMA4a33680	GST5	GST5	At4g32010.1	EUG4#4#03488
CATMA5c65153	GST5	GST5	At5g66570.1	EUG4#5#06112
CATMA5a52630	GST5	GST5	At5g56880.1	EUG4#5#05093
CATMA1a32920	GST5	GST5	At1g34580.1
CATMA4a08440	GST5	GST5	At4g08630.1	EUG4#4#00808
CATMA3a51980	GST5	GST5	At3g58960.1	EUG4#3#05108
CATMA3c58121	GST1	GST5		EUG4#3#04745
CATMA1c71252	GST5	GST5	At1g16960.1	EUG4#1#01712
CATMA2a40620	GST2	GST2
CATMA1a30200	GST5	GST5	At1g31930.1,At1g31930.2	EUG4#1#03233
CATMA4a34270	GST5	GST5	At4g32530.1	EUG4#4#03545
CATMA2c47893	GST1	GST5		EUG4#2#00726
CATMA3a25810	GST5	GST5	At3g26000.1	EUG4#3#02707
CATMA4a29890	GST5	GST5	At4g28250.1	EUG4#4#03071
CATMA1a51250	GST5	GST5	At1g62190.1	EUG4#1#05294
CATMA4a33280	GST5	GST5	At4g31630.1	EUG4#4#03441
CATMA2a39730	GST5	GST5	At2g41370.1	EUG4#2#03691
CATMA2c47703	GST5	GST5	At2g41550.1	EUG4#2#03715
CATMA2b31340	GST5	GST5	At2g33190.1	EUG4#2#02796
CATMA1a04300	GST5	GST5	At1g05400.1
CATMA3a47340	GST5	GST5	At3g54410.1	EUG4#3#04620
CATMA1a40670	GST5	GST5	At1g49560.1	EUG4#1#04146
CATMA5a46250	GST5	GST5	At5g50290.1	EUG4#5#04422
CATMA3c57931	GST5	GST5	At3g63500.1,At3g63500.2	EUG4#3#05607
CATMA2a35050	GST1	GST5		EUG4#2#03185
CATMA3c57683	GST5	GST3	At3g50210.1,At3g50210.2,At3g50210.3	EUG4#3#04167,EUG4#3#04168
CATMA2a10730	GST1	GST1
CATMA5a00360	GST5	GST5	At5g01310.1	EUG4#5#00035
CATMA5c64020	GST5	GST5	At5g02020.1,At5g02020.2	EUG4#5#00111
CATMA4c42507	GST5	GST5	At4g26320.1	EUG4#4#02851
CATMA3a30423	GST1	GST1
CATMA1a66280	GST5	GST5	At1g77050.1	EUG4#1#06890
CATMA3a52510	GST5	GST5	At3g59470.1	EUG4#3#05162
CATMA3a51770	GST5	GST5	At3g58760.1	EUG4#3#05086
CATMA4a04180	GST1	GST1
CATMA3a02720	GST5	GST5	At3g03780.1,At3g03780.2	EUG4#3#00305
CATMA5a53130	GST5	GST5	At5g57390.1	EUG4#5#05154
CATMA4a23840	GST5	GST5	At4g22160.1,At4g22160.2	EUG4#4#02361
CATMA1a49840	GST5	GST5	At1g60850.1,At1g60850.2,At1g60850.3	EUG4#1#05144
CATMA4a39310	GST5	GST5	At4g37810.1
CATMA4a11960	GST5	GST5	At4g11800.1	EUG4#4#01127
CATMA4a01160	GST5	GST5	At4g00990.1	EUG4#4#00128
CATMA1a40555	GST1	GST1
CATMA1a59210	GST5	GST5	At1g69900.1
CATMA2c47763	GST5	GST5	At2g44850.1	EUG4#2#04086
CATMA1a28330	GST5	GST5	At1g30290.1	EUG4#1#03053
CATMA4a00330	GST5	GST5	At4g00290.1	EUG4#4#00039
CATMA2a42460	GST5	GST5	At2g44020.1	EUG4#2#03997
CATMA1a47555	GST1	GST1
CATMA5a10960	GST5	GST5	At5g12190.1	EUG4#5#01126
CATMA5a16810	GST5	GST5	At5g18510.1	EUG4#5#01757
CATMA4a34235	GST5	GST5	At4g32500.1	EUG4#4#03542
CATMA3c57222	GST5	GST5	At3g15450.1,At3g15450.2,At3g15450.3	EUG4#3#01588
CATMA4a34190	GST5	GST5	At4g32450.1	EUG4#4#03536
CATMA4a27860	GST5	GST5	At4g26330.1	EUG4#4#02852
CATMA4a22410	GST5	GST5	At4g20910.1	EUG4#4#02218
CATMA3c57821	GST5	GST5	At3g56380.1
CATMA2a33780	GST5	GST5	At2g35630.1	EUG4#2#03060
CATMA1ctrl07	GST1	GST1
CATMA3a31395	GST1	GST2
CATMA1a22146	GST5	GST5	At1g23080.1,At1g23080.2	EUG4#1#02381
CATMA3a26250	GST5	GST5	At3g26410.1	EUG4#3#02758
CATMA1a37040	GST5	GST5	At1g43690.1	EUG4#1#03778
CATMA4a11967	GST5	GST5	At4g11830.1,At4g11830.2	EUG4#4#01131
CATMA4c42207	GST5	GST5	At4g10600.1
CATMA4a39040	GST5	GST5	At4g37460.1	EUG4#4#04095
CATMA1a63460	GST1	GST5		EUG4#1#06583
CATMA3a22850	GST5	GST5	At3g22920.1	EUG4#3#02391
CATMA2a28410	GST5	GST3	At2g30110.1	EUG4#2#02461,EUG4#2#02462
CATMA3a08720	GST5	GST5	At3g09860.1	EUG4#3#00945
CATMA2a39565	GST5	GST5	At2g41220.1	EUG4#2#03675
CATMA4c42018	GST5	GST5	At4g00790.1	EUG4#4#00104
CATMA4a32130	GST5	GST5	At4g30520.1	EUG4#4#03314
CATMA3a21080	GST5	GST5	At3g21230.1	EUG4#3#02211
CATMA2a30630	GST4	GST4	At2g32330.1	EUG4#2#02700
CATMA3c57422	GST2	GST2
CATMA2a21880	GST5	GST5	At2g23420.1
CATMA2a02380	GST5	GST5	At2g03460.1	EUG4#2#00248
CATMA3a04810	GST5	GST5	At3g05750.1,At3g05750.2	EUG4#3#00529
CATMA4c42354	GST5	GST5	At4g16930.1	EUG4#4#01766
CATMA2b40520	GST5	GST5	At2g42130.2,At2g42130.3,At2g42130.4,At2g42130.5	EUG4#2#03783
CATMA3a47450	GST5	GST5	At3g54510.1	EUG4#3#04633
CATMA4a31100	GST5	GST5	At4g29470.1	EUG4#4#03206
CATMA3c58123	GST1	GST5		EUG4#3#04831
CATMA5c64075	GST5	GST5	At5g05380.1	EUG4#5#00455
CATMA5c64433	GST5	GST5	At5g25425.1
CATMA1b43000	GST5	GST5	At1g51890.1	EUG4#1#04384
CATMA5a19535	GST5	GST5	At5g20990.1	EUG4#5#02020
CATMA5a22630	GST1	GST1
CATMA3a29360	GST1	GST1
CATMA5a46910	GST5	GST5	At5g50970.1	EUG4#5#04495
CATMA2b11290	GST1	GST1
CATMA3a52050	GST5	GST5	At3g59020.1,At3g59020.2	EUG4#3#05115
CATMA5a30903	GST5	GST5	At5g35620.1,At5g35620.2	EUG4#5#02918
CATMA5c64849	GST5	GST5	At5g49500.1
CATMA2b23610	GST5	GST5	At2g25290.1	EUG4#2#01965
CATMA5a02385	GST5	GST5	At5g03280.1	EUG4#5#00240
CATMA1a31630	GST5	GST5	At1g33360.1	EUG4#1#03370
CATMA3a46090	GST5	GST5	At3g53150.1	EUG4#3#04489
CATMA4a32280	GST5	GST5	At4g30662.1
CATMA3a32010	GST1	GST1
CATMA3c57752	GST5	GST5	At3g53305.1
CATMA5c65301	GST1	GST5		EUG4#5#05444
CATMA1a43950	GST5	GST5	At1g52920.1	EUG4#1#04490
CATMA1a15030	GST5	GST5	At1g16020.1,At1g16020.2	EUG4#1#01623
CATMA3a23150	GST5	GST5	At3g23160.1	EUG4#3#02418
CATMA1a39060	GST5	GST5	At1g47970.1
CATMA5a61000	GST5	GST5	At5g65660.1
CATMA5a11860	GST5	GST5	At5g13630.1	EUG4#5#01238
CATMA2a18460	GST5	GST5	At2g19970.1	EUG4#2#01405
CATMA3c57044	GST5	GST5	At3g03170.1	EUG4#3#00240
CATMA5a01310	GST5	GST5	At5g02240.1
CATMA1c71908	GST5	GST5	At1g61430.1
CATMA2a32630	GST5	GST5	At2g34490.1	EUG4#2#02936
CATMA1a57090	GST5	GST5	At1g67720.1	EUG4#1#05894
CATMA3c58095	GST1	GST5		EUG4#3#03818
CATMA5a48430	GST5	GST5	At5g52547.1	EUG4#5#04654
CATMA2a03600	GST5	GST5	At2g04650.1	EUG4#2#00358
CATMA5a06920	GST5	GST5	At5g07680.1,At5g07680.2	EUG4#5#00698
CATMA1a16670	GST5	GST5	At1g17630.1	EUG4#1#01792
CATMA1c71861	GST5	GST5	At1g56250.1	EUG4#1#04843
CATMA1a57470	GST5	GST5	At1g68090.1	EUG4#1#05936
CATMA3c57148	GST5	GST5	At3g10585.1
CATMA1c72280	GST1	GST5		EUG4#1#01503
CATMA2c47956	GST1	GST5		EUG4#2#03050
CATMA2c47689	GST5	GST5	At2g40810.1,At2g40810.2	EUG4#2#03630
CATMA4a16780	GST5	GST5	At4g15955.1	EUG4#4#01632
CATMA4a26190	GST5	GST5	At4g24460.1	EUG4#4#02641
CATMA4a33805	GST5	GST5	At4g32150.1	EUG4#4#03502
CATMA5a22170	GST5	GST5	At5g24560.1
CATMA1a38550	GST2	GST5		EUG4#1#03939
CATMA5a38460	GST5	GST5	At5g42670.1
CATMA2a28430	GST5	GST5	At2g30130.1	EUG4#2#02464
CATMA5a18540	GST5	GST5	At5g20110.1
CATMA4a13490	GST5	GST5	At4g13330.1	EUG4#4#01289
CATMA4a14530	GST5	GST5	At4g14250.1	EUG4#4#01405
CATMA4a39085	GST4	GST4	At4g37520.1	EUG4#4#04100
CATMA1a36830	GST1	GST1
CATMA1a03555	GST5	GST5	At1g04750.1,At1g04750.2	EUG4#1#00389
CATMA4a14310	GST5	GST5	At4g14080.1	EUG4#4#01381
CATMA3a53690	GST5	GST5	At3g60690.1	EUG4#3#05296
CATMA5a06260	GST5	GST5	At5g07080.1	EUG4#5#00628
CATMA4a03370	GST5	GST5	At4g03050.1,At4g03050.2	EUG4#4#00354
CATMA5c64112	GST5	GST5	At5g07430.1	EUG4#5#00672
CATMA1a43360	GST5	GST5	At1g52310.1	EUG4#1#04425
CATMA3a41470	GST5	GST5	At3g48490.1
CATMA1a44320	GST1	GST1
CATMA2a18815	GST5	GST5	At2g20340.1	EUG4#2#01442
CATMA1a47570	GST5	GST5	At1g56500.1	EUG4#1#04865
CATMA4a17620	GST5	GST5	At4g16680.1	EUG4#4#01733
CATMA3a26620	GST5	GST5	At3g26855.1
CATMA5a56330	GST5	GST5	At5g60615.1
CATMA4a40780	GST5	GST5	At4g39390.1,At4g39390.2	EUG4#4#04291
CATMA3a51580	GST5	GST5	At3g58580.1	EUG4#3#05065
CATMA5c64359	GST5	GST5	At5g22030.1,At5g22030.2	EUG4#5#02057
CATMA4a08220	GST2	GST2
CATMA5a37620	GST4	GST4	At5g41900.1	EUG4#5#03532
CATMA5a17730	GST5	GST5	At5g19300.1	EUG4#5#01845
CATMA2a33210	GST5	GST5	At2g35075.1	EUG4#2#03000
CATMA2a03640	GST5	GST5	At2g04690.1	EUG4#2#00363
CATMA1c72139	GST5	GST5	At1g73840.1	EUG4#1#06548
CATMA5c65072	GST5	GST5	At5g61370.1	EUG4#5#05565
CATMA5a18440	GST5	GST5	At5g20000.1	EUG4#5#01922
CATMA2c47175	GST5	GST5	At2g14580.1	EUG4#2#00877
CATMA5a24020	GST5	GST5	At5g26320.1	EUG4#5#02444
CATMA1a48655	GST5	GST5	At1g59610.1	EUG4#1#05016
CATMA2a28560	GST5	GST5	At2g30280.1	EUG4#2#02477
CATMA4a14540	GST5	GST5	At4g14250.1	EUG4#4#01405
CATMA3a27610	GST5	GST5	At3g27770.1	EUG4#3#02910
CATMA2a20910	GST1	GST5		EUG4#2#01661
CATMA5a21500	GST5	GST5	At5g23970.1	EUG4#5#02271
CATMA3a22750	GST5	GST5	At3g22810.1	EUG4#3#02379
CATMA3a23560	GST5	GST5	At3g23640.1	EUG4#3#02471
CATMA1a28160	GST5	GST5	At1g30140.1	EUG4#1#03035
CATMA2a09550	GST1	GST5		EUG4#2#00707
CATMA4a20410	GST5	GST5	At4g19210.1	EUG4#4#02031
CATMA2c47218	GST5	GST5	At2g16365.1,At2g16365.2	EUG4#2#01032
CATMA1a20250	GST5	GST5	At1g21200.1
CATMA3a14050	GST5	GST5	At3g14700.1	EUG4#3#01501
CATMA3a04260	GST5	GST5	At3g05240.1
CATMA5c65116	GST5	GST5	At5g64130.1,At5g64130.2	EUG4#5#05848
CATMA4a04620	GST1	GST1
CATMA4a30130	GST5	GST5	At4g28470.1	EUG4#4#03100
CATMA1a28070	GST5	GST5	At1g30050.1	EUG4#1#03024
CATMA2a02140	GST3	GST3	At2g03240.1	EUG4#2#00227
CATMA2a08140	GST1	GST1
CATMA5a48410	GST5	GST5	At5g52540.1	EUG4#5#04652
CATMA3a24520	GST5	GST5	At3g24550.1	EUG4#3#02571
CATMA5a06030	GST5	GST5	At5g06810.1	EUG4#5#00600
CATMA2a36710	GST5	GST5	At2g38420.1	EUG4#2#03367
CATMA1c71776	GST5	GST5	At1g52565.1	EUG4#1#04453
CATMA5a37230	GST5	GST5	At5g41630.1	EUG4#5#03499
CATMA2c47668	GST5	GST5	At2g39590.1	EUG4#2#03493
CATMA2a42650	GST5	GST5	At2g44220.1	EUG4#2#04018
CATMA4a11095	GST5	GST5	At4g11010.1	EUG4#4#01047
CATMA5a23550	GST5	GST5	At5g25880.1	EUG4#5#02400
CATMA3a03150	GST5	GST5	At3g04200.1	EUG4#3#00349
CATMA3a51150	GST5	GST5	At3g58140.1	EUG4#3#05018
CATMA4a39330	GST5	GST5	At4g37830.1	EUG4#4#04131
CATMA4a19640	GST5	GST5	At4g18540.1	EUG4#4#01954
CATMA4a15210	GST1	GST1
CATMA1c72218	GST5	GST5	At1g78460.1	EUG4#1#07043
CATMA1a44580	GST5	GST5	At1g53550.1
CATMA1a64340	GST5	GST5	At1g74990.1
CATMA2a33900	GST5	GST5	At2g35736.1	EUG4#2#03074
CATMA1a67880	GST5	GST5	At1g78800.1	EUG4#1#07080
CATMA2a34130	GST5	GST5	At2g35940.1,At2g35940.2,At2g35940.3	EUG4#2#03097
CATMA2a05080	GST1	GST1
CATMA4a00540	GST5	GST5	At4g00480.1	EUG4#4#00064
CATMA3a16250	GST5	GST5	At3g16857.1,At3g16857.2	EUG4#3#01726
CATMA2a44930	GST5	GST5	At2g46520.1	EUG4#2#04271
CATMA5a59160	GST5	GST5	At5g63620.1,At5g63620.2	EUG4#5#05799
CATMA5c64581	GST5	GST5	At5g37410.1	EUG4#5#03076
CATMA4a18990	GST5	GST5	At4g17920.1	EUG4#4#01880
CATMA4a15180	GST5	GST5	At4g14730.1	EUG4#4#01473
CATMA1a64760	GST5	GST3	At1g75420.1	EUG4#1#06718,EUG4#1#06719
CATMA3a40690	GST5	GST5	At3g47690.1	EUG4#3#03892
CATMA5a32860	GST5	GST5	At5g37520.1
CATMA1a30790	GST5	GST5	At1g32410.1,At1g32410.2	EUG4#1#03288
CATMA2a19480	GST5	GST5	At2g20880.1	EUG4#2#01508
CATMA4a08305	GST5	GST3	At4g08500.1,At4g08500.2	EUG4#4#00788,EUG4#4#00789
CATMA1a17250	GST5	GST5	At1g18265.1	EUG4#1#01854
CATMA3a09930	GST5	GST5	At3g10870.1	EUG4#3#01061
CATMA2b06480	GST1	GST5		EUG4#2#00556
CATMA5a53920	GST3	GST3	At5g58140.1,At5g58140.2,At5g58140.3,At5g58150.1	EUG4#5#05236
CATMA3a52610	GST5	GST5	At3g59580.1,At3g59580.2	EUG4#3#05175
CATMA1a14998	GST5	GST5	At1g15950.1	EUG4#1#01615
CATMA5a14830	GST5	GST5	At5g16510.1,At5g16510.2	EUG4#5#01542
CATMA3a36880	GST1	GST1
CATMA4a14720	GST5	GST5	At4g14370.1	EUG4#4#01424
CATMA3c57126	GST5	GST5	At3g08610.1	EUG4#3#00808
CATMA1a03730	GST5	GST5	At1g04900.1	EUG4#1#00405
CATMA3a52870	GST5	GST5	At3g59845.1	EUG4#3#05202
CATMA4a28100	GST5	GST5	At4g26530.1,At4g26530.2	EUG4#4#02879
CATMA1c71610	GST5	GST5	At1g44180.1
CATMA4a36000	GST5	GST5	At4g34180.1
CATMA5a25970	GST5	GST5	At5g28295.1	EUG4#5#02642
CATMA4a22800	GST5	GST5	At4g21210.1,At4g21210.2	EUG4#4#02255
CATMA1c71707	GST5	GST5	At1g48900.1	EUG4#1#04083
CATMA3a21450	GST5	GST5	At3g21580.1,At3g21580.2	EUG4#3#02249
CATMA4a00580	GST5	GST5	At4g00520.1	EUG4#4#00069
CATMA5c64040	GST5	GST5	At5g03290.1	EUG4#5#00242
CATMA1a30500	GST5	GST5	At1g32160.1
CATMA5a53180	GST5	GST5	At5g57450.1,At5g57450.2	EUG4#5#05159
CATMA4c42528	GST5	GST5	At4g28000.1	EUG4#4#03045
CATMA1a13490	GST5	GST5	At1g14480.1	EUG4#1#01454
CATMA1a16130	GST3	GST3	At1g17130.1,At1g17140.1,At1g17140.2	EUG4#1#01732
CATMA1c71148	GST5	GST5	At1g11270.1,At1g11270.2,At1g11270.3
CATMA1a44330	GST5	GST5	At1g53300.1	EUG4#1#04530
CATMA1a41290	GST5	GST5	At1g50200.1	EUG4#1#04211
CATMA5a60150	GST5	GST5	At5g64700.1	EUG4#5#05906
CATMA4a26460	GST5	GST5	At4g24760.1	EUG4#4#02673
CATMA2c47908	GST1	GST5		EUG4#2#00862
CATMA2a40585	GST5	GST5	At2g42200.1,At2g42200.2	EUG4#2#03792
CATMA1a64615	GST5	GST5	At1g75280.1	EUG4#1#06702
CATMA3c57669	GST5	GST5	At3g49620.1	EUG4#3#04102
CATMA5a59970	GST5	GST5	At5g64540.1	EUG4#5#05888
CATMA2a42860	GST5	GST5	At2g44430.1	EUG4#2#04037
CATMA2c47543	GST5	GST5	At2g32020.1	EUG4#2#02664
CATMA2a10900	GST1	GST1
CATMA5a26650	GST1	GST1
CATMA4a23900	GST5	GST5	At4g22214.1	EUG4#4#02368
CATMA3a24950	GST5	GST5	At3g25100.1	EUG4#3#02617
CATMA1a47380	GST5	GST5	At1g56290.1	EUG4#1#04847
CATMA1a60010	GST5	GST5	At1g70730.1
CATMA3c57974	GST1	GST5		EUG4#3#01889
CATMA4a17470	GST5	GST5	At4g16550.1	EUG4#4#01714
CATMA2a38790	GST5	GST5	At2g40475.1	EUG4#2#03593
CATMA1c71255	GST5	GST5	At1g17130.1	EUG4#1#01731
CATMA1a67020	GST5	GST5	At1g77860.1	EUG4#1#06983
CATMA1c71369	GST5	GST5	At1g23480.1,At1g23480.2,At1g23480.3	EUG4#1#02428
CATMA5a14865	GST5	GST5	At5g16540.1,At5g16540.2,At5g16540.3	EUG4#5#01545
CATMA1a30560	GST5	GST5	At1g32210.1	EUG4#1#03262
CATMA1a49540	GST5	GST5	At1g60530.1
CATMA4a17390	GST1	GST1
CATMA1a22350	GST5	GST5	At1g23270.1	EUG4#1#02402
CATMA3a00260	GST5	GST5	At3g01270.1	EUG4#3#00030
CATMA2a21060	GST5	GST3	At2g22540.1	EUG4#2#01678,EUG4#2#01679
CATMA2a39750	GST5	GST5	At2g41380.1	EUG4#2#03693
CATMA1a29610	GST5	GST5	At1g31360.1
CATMA1c72421	GST1	GST5		EUG4#1#05652
CATMA2a10480	GST1	GST1
CATMA5a10360	GST5	GST5	At5g11590.1	EUG4#5#01063
CATMA3a41150	GST5	GST5	At3g48170.1	EUG4#3#03945
CATMA5a52070	GST5	GST5	At5g56270.1	EUG4#5#05032
CATMA5a04770	GST5	GST5	At5g05570.1	EUG4#5#00474
CATMA4c42302	GST5	GST5	At4g14716.1	EUG4#4#01469
CATMA1a25930	GST5	GST5	At1g27695.1,At1g27695.2	EUG4#1#02803
CATMA4a37900	GST5	GST5	At4g36250.1	EUG4#4#03968
CATMA3a24460	GST5	GST5	At3g24517.1	EUG4#3#02565
CATMA5a04490	GST5	GST5	At5g05310.1,At5g05310.2,At5g05310.3	EUG4#5#00450
CATMA5a11210	GST2	GST2
CATMA3c58075	GST1	GST5		EUG4#3#03478
CATMA1a22010	GST5	GST5	At1g22960.1
CATMA5a37660	GST5	GST5	At5g41940.1	EUG4#5#03536
CATMA5a40530	GST5	GST5	At5g44700.1	EUG4#5#03828
CATMA2a02170	GST5	GST3	At2g03250.1	EUG4#2#00229,EUG4#2#00230
CATMA2a23560	GST4	GST4	At2g25240.1	EUG4#2#01958
CATMA2a43170	GST5	GST5	At2g44730.1	EUG4#2#04070
CATMA5c64022	GST5	GST5	At5g02150.1,At5g02150.2	EUG4#5#00123
CATMA5a38850	GST5	GST5	At5g43030.1	EUG4#5#03653
CATMA5c64484	GST5	GST5	At5g27430.1	EUG4#5#02539
CATMA4a05650	GST5	GST5	At4g05020.1
CATMA1a66990	GST5	GST5	At1g77840.1
CATMA4a31240	GST5	GST5	At4g29610.1	EUG4#4#03220
CATMA1a70160	GST5	GST5	At1g80940.1,At1g80940.2	EUG4#1#07306
CATMA2a38380	GST5	GST5	At2g40140.1,At2g40140.2
CATMA5a04470	GST5	GST5	At5g05280.1
CATMA3a50910	GST5	GST5	At3g57910.1	EUG4#3#04992
CATMA2a27610	GST5	GST5	At2g29180.1	EUG4#2#02375
CATMA5a44630	GST5	GST5	At5g48650.1	EUG4#5#04249
CATMA3a26364	GST5	GST5	At3g26580.1	EUG4#3#02774
CATMA5a59800	GST5	GST5	At5g64370.1	EUG4#5#05872
CATMA1a19326	GST4	GST4	At1g20330.1	EUG4#1#02082
CATMA1a61390	GST5	GST5	At1g72160.1	EUG4#1#06359
CATMA1a54030	GST5	GST5	At1g64710.1	EUG4#1#05565
CATMA4a21150	GST5	GST5	At4g19930.1	EUG4#4#02109
CATMA2c47249	GST5	GST5	At2g17630.1	EUG4#2#01159
CATMA3a04280	GST5	GST5	At3g05260.1	EUG4#3#00468
CATMA5c64027	GST5	GST5	At5g02570.1	EUG4#5#00167
CATMA2b11610	GST1	GST5		EUG4#2#00770
CATMA4a35680	GST5	GST5	At4g33890.1,At4g33890.2	EUG4#4#03701
CATMA4a38060	GST5	GST5	At4g36500.1	EUG4#4#03987
CATMA4a12200	GST5	GST5	At4g12070.1	EUG4#4#01159
CATMA3a01480	GST5	GST5	At3g02520.1	EUG4#3#00167
CATMA4a13220	GST1	GST1
CATMA2a44590	GST5	GST5	At2g46200.1,At2g46200.2	EUG4#2#04232
CATMA5a63020	GST5	GST5	At5g67580.1,At5g67580.2	EUG4#5#06222
CATMA4c42245	GST5	GST5	At4g12150.1
CATMA1a25040	GST5	GST5	At1g26820.1	EUG4#1#02714
CATMA4a11415	GST5	GST5	At4g11290.1	EUG4#4#01076
CATMA3c57627	GST5	GST5	At3g47890.1	EUG4#3#03916
CATMA3a42465	GST5	GST5	At3g49440.1	EUG4#3#04083
CATMA5a10830	GST5	GST5	At5g12040.1,At5g12040.2	EUG4#5#01111
CATMA2a37490	GST5	GST5	At2g39260.1	EUG4#2#03456
CATMA2c47339	GST5	GST5	At2g21200.1	EUG4#2#01546
CATMA2a29660	GST5	GST5	At2g31425.1
CATMA3a11470	GST5	GST5	At3g12530.1,At3g12530.2
CATMA2a24095	GST5	GST5	At2g25710.1,At2g25710.2	EUG4#2#02010
CATMA1a05930	GST5	GST5	At1g06870.1	EUG4#1#00623
CATMA3a30050	GST1	GST1
CATMA3a19510	GST5	GST3	At3g19895.1	EUG4#3#02060,EUG4#3#02061
CATMA2a46150	GST2	GST5		EUG4#2#04405
CATMA1a08700	GST3	GST3	At1g09850.1	EUG4#1#00949
CATMA1a12650	GST5	GST5	At1g13670.1	EUG4#1#01358
CATMA1a61970	GST1	GST2
CATMA3a36655	GST1	GST1
CATMA2a10170	GST1	GST5		EUG4#2#00728
CATMA1a46550	GST5	GST5	At1g55440.1
CATMA5a56080	GST5	GST5	At5g60340.1
CATMA1c71071	GST5	GST5	At1g06700.1,At1g06700.2	EUG4#1#00605
CATMA5a04730	GST5	GST5	At5g05560.1	EUG4#5#00472
CATMA1a66210	GST5	GST5	At1g76970.1	EUG4#1#06882
CATMA2b09170	GST5	GST5	At2g10980.1
CATMA1a09950	GST5	GST5	At1g11080.1	EUG4#1#01086
CATMA2a05660	GST1	GST1
CATMA5a49070	GST5	GST5	At5g53160.1,At5g53160.2
CATMA3a16160	GST5	GST5	At3g16750.1	EUG4#3#01715
CATMA2a08300	GST1	GST1
CATMA2b36420	GST5	GST5	At2g38120.1	EUG4#2#03333
CATMA3c58128	GST1	GST5		EUG4#3#05163
CATMA4a02400	GST5	GST5	At4g02120.1	EUG4#4#00254
CATMA4a16980	GST5	GST5	At4g16190.1	EUG4#4#01665
CATMA2a21740	GST5	GST5	At2g23230.1	EUG4#2#01751
CATMA3a14490	GST5	GST5	At3g15130.1	EUG4#3#01549
CATMA1a66200	GST5	GST5	At1g76965.1	EUG4#1#06881
CATMA5a05590	GST5	GST5	At5g06380.1	EUG4#5#00556
CATMA1a55020	GST5	GST5	At1g65740.1	EUG4#1#05679
CATMA5a24210	GST1	GST1
CATMA4a09940	GST1	GST1
CATMA5a37240	GST5	GST5	At5g41650.1	EUG4#5#03500
CATMA3c58108	GST1	GST5		EUG4#3#04201
CATMA3c57414	GST5	GST5	At3g26920.1	EUG4#3#02817
CATMA3a18390	GST5	GST5	At3g18773.1	EUG4#3#01938
CATMA1a67480	GST5	GST5	At1g78390.1	EUG4#1#07036
CATMA5a61370	GST5	GST5	At5g66020.1
CATMA2c47034	GST5	GST5	At2g03170.1	EUG4#2#00221
CATMA1a25710	GST5	GST5	At1g27470.1	EUG4#1#02778
CATMA4a18280	GST5	GST5	At4g17245.1	EUG4#4#01798
CATMA4a31450	GST5	GST5	At4g29820.1	EUG4#4#03243
CATMA3a49120	GST5	GST5	At3g56160.1	EUG4#3#04810
CATMA1a00500	GST5	GST5	At1g01520.1
CATMA5a21560	GST5	GST5	At5g24040.1	EUG4#5#02280
CATMA3a35310	GST1	GST1
CATMA4a12280	GST1	GST5		EUG4#4#01168
CATMA2b25200	GST5	GST5	At2g26860.1,At2g26860.2	EUG4#2#02132
CATMA1a11610	GST5	GST5	At1g12630.1	EUG4#1#01252
CATMA4a37210	GST5	GST5	At4g35550.1	EUG4#4#03883
CATMA3a05060	GST5	GST5	At3g06000.1	EUG4#3#00557
CATMA3c58103	GST1	GST5		EUG4#3#04016
CATMA2a36780	GST5	GST5	At2g38490.1	EUG4#2#03375
CATMA2b06770	GST2	GST2
CATMA1c71771	GST5	GST5	At1g52360.1
CATMA1a15730	GST2	GST2
CATMA5a51700	GST5	GST5	At5g55920.1	EUG4#5#04996
CATMA5c64029	GST5	GST5	At5g02670.1	EUG4#5#00176
CATMA5a16385	GST5	GST5	At5g18110.1	EUG4#5#01714
CATMA1a14990	GST5	GST5	At1g15930.1,At1g15930.2	EUG4#1#01613
CATMA1c72018	GST5	GST5	At1g66980.1	EUG4#1#05814
CATMA1a22360	GST5	GST5	At1g23280.1	EUG4#1#02403
CATMA2a21805	GST5	GST5	At2g23310.1,At2g23310.2	EUG4#2#01759
CATMA1a00550	GST5	GST5	At1g01570.1	EUG4#1#00058
CATMA5a46390	GST5	GST5	At5g50410.1	EUG4#5#04437
CATMA3a24090	GST5	GST5	At3g24150.1	EUG4#3#02524
CATMA3a44550	GST5	GST5	At3g51540.1	EUG4#3#04314
CATMA2a41680	GST5	GST5	At2g43255.1
CATMA5c65105	GST5	GST5	At5g63290.1	EUG4#5#05766
CATMA5a07340	GST5	GST5	At5g08090.1	EUG4#5#00743
CATMA4a19090	GST5	GST5	At4g18070.1,At4g18070.2,At4g18070.3,At4g18070.4	EUG4#4#01896
CATMA3a10510	GST5	GST5	At3g11560.2,At3g11560.3	EUG4#3#01139
CATMA3a55150	GST3	GST3	At3g62010.1,At3g62020.1,At3g62020.2	EUG4#3#05455
CATMA2a33170	GST5	GST5	At2g35050.1	EUG4#2#02997
CATMA4a31610	GST5	GST5	At4g29960.1	EUG4#4#03256
CATMA5c64659	GST5	GST5	At5g40630.1	EUG4#5#03398
CATMA2c47590	GST5	GST5	At2g34360.1
CATMA1c72001	GST5	GST5	At1g65845.1
CATMA5a08560	GST5	GST5	At5g09750.1	EUG4#5#00873
CATMA1c71231	GST5	GST5	At1g15980.1	EUG4#1#01619
CATMA1c71108	GST5	GST5	At1g08985.1	EUG4#1#00855
CATMA1a14570	GST1	GST5		EUG4#1#01580
CATMA1a01965	GST5	GST5	At1g03090.1,At1g03090.2	EUG4#1#00212
CATMA3a08460	GST5	GST5	At3g09590.1	EUG4#3#00918
CATMA5a07690	GST5	GST5	At5g08400.1,At5g08400.2	EUG4#5#00775
CATMA4c42185	GST5	GST5	At4g09780.1
CATMA1a31750	GST5	GST5	At1g33480.1
CATMA5a56190	GST5	GST5	At5g60480.1	EUG4#5#05475
CATMA3a38070	GST5	GST5	At3g45050.1,At3g45050.2,At3g45050.3,At3g45050.4	EUG4#3#03633
CATMA5a05955	GST5	GST5	At5g06760.1	EUG4#5#00595
CATMA5a07860	GST5	GST5	At5g08530.1	EUG4#5#00789
CATMA5a21250	GST5	GST5	At5g23770.1
CATMA1a11330	GST1	GST5		EUG4#1#01219
CATMA4c42517	GST2	GST2
CATMA5a22340	GST3	GST3	At5g24680.1,At5g24690.1
CATMA5a02750	GST5	GST5	At5g03560.1	EUG4#5#00277
CATMA5c64088	GST5	GST5	At5g06130.1,At5g06130.2	EUG4#5#00530
CATMA5a23850	GST5	GST5	At5g26170.1
CATMA5a53070	GST5	GST5	At5g57330.1
CATMA2c47840	GST1	GST5		EUG4#2#00429
CATMA3a15340	GST1	GST5		EUG4#3#01636
CATMA4c42234	GST5	GST5	At4g11810.1
CATMA4a15500	GST1	GST1
CATMA2c47110	GST5	GST5	At2g07320.1	EUG4#2#00527
CATMA4a11400	GST1	GST1
CATMA5c64654	GST5	GST5	At5g40350.1
CATMA3a00510	GST5	GST5	At3g01513.1	EUG4#3#00061
CATMA4c42073	GST5	GST5	At4g03040.1
CATMA2a37460	GST5	GST5	At2g39230.1	EUG4#2#03453
CATMA1a00680	GST5	GST5	At1g01690.1	EUG4#1#00071
CATMA3a54220	GST5	GST5	At3g61050.1,At3g61050.2	EUG4#3#05345
CATMA2a39240	GST4	GST4	At2g40910.1,At2g40910.2	EUG4#2#03642
CATMA4a38420	GST5	GST5	At4g36840.1
CATMA5a53970	GST5	GST5	At5g58200.1	EUG4#5#05242
CATMA1a20450	GST5	GST5	At1g21390.1	EUG4#1#02203
CATMA2a02160	GST4	GST4	At2g03250.1	EUG4#2#00229
CATMA5c64883	GST5	GST5	At5g51490.1	EUG4#5#04549
CATMA3a04010	GST5	GST5	At3g05000.1	EUG4#3#00437
CATMA2a41380	GST3	GST3	At2g42980.1	EUG4#2#03886
CATMA5a47326	GST5	GST5	At5g51410.1,At5g51410.2	EUG4#5#04541
CATMA3a01700	GST5	GST5	At3g02750.1,At3g02750.2,At3g02750.3	EUG4#3#00193
CATMA1a62680	GST5	GST5	At1g73370.1	EUG4#1#06497
CATMA4c42660	GST5	GST5	At4g36800.1	EUG4#4#04019
CATMA3a12020	GST5	GST5	At3g13000.1,At3g13000.2	EUG4#3#01292
CATMA3a45470	GST5	GST5	At3g52540.1	EUG4#3#04421
CATMA4a36745	GST5	GST5	At4g34960.1	EUG4#4#03825
CATMA5a13820	GST5	GST5	At5g15570.1	EUG4#5#01444
CATMA5a50770	GST5	GST5	At5g54970.1	EUG4#5#04904
CATMA3a45360	GST5	GST5	At3g52450.1	EUG4#3#04409
CATMA5a53830	GST5	GST5	At5g58070.1	EUG4#5#05227
CATMA4a23820	GST5	GST5	At4g22140.2
CATMA2a40600	GST5	GST5	At2g42220.1	EUG4#2#03794
CATMA5a59830	GST5	GST5	At5g64400.1,At5g64400.2	EUG4#5#05876
CATMA3a03770	GST5	GST5	At3g04760.1	EUG4#3#00411
CATMA5a38090	GST5	GST5	At5g42340.1	EUG4#5#03578
CATMA5a22900	GST5	GST5	At5g25190.1
CATMA2a34940	GST5	GST5	At2g36710.1	EUG4#2#03175
CATMA5a47440	GST5	GST5	At5g51520.1	EUG4#5#04552
CATMA5a16130	GST5	GST5	At5g17850.1	EUG4#5#01688
CATMA1a04700	GST5	GST5	At1g05700.1	EUG4#1#00498
CATMA4a29330	GST5	GST5	At4g27690.1,At4g27690.2	EUG4#4#03012
CATMA3a05460	GST5	GST5	At3g06380.1	EUG4#3#00599
CATMA1c71515	GST5	GST5	At1g32690.1	EUG4#1#03311
CATMA3a31130	GST1	GST1
CATMA5a47220	GST5	GST5	At5g51290.1	EUG4#5#04528
CATMA4a26990	GST5	GST5	At4g25290.1
CATMA1c71563	GST5	GST5	At1g34575.1	EUG4#1#03488
CATMA4a22270	GST5	GST5	At4g20780.1	EUG4#4#02205
CATMA4a14730	GST5	GST5	At4g14370.1	EUG4#4#01425
CATMA2a15060	GST4	GST4	At2g16230.1	EUG4#2#01023
CATMA5c64619	GST5	GST5	At5g38900.1	EUG4#5#03228
CATMA3c57334	GST5	GST5	At3g23000.1	EUG4#3#02402
CATMA3a47730	GST5	GST5	At3g54810.1,At3g54810.2	EUG4#3#04666
CATMA3a47850	GST5	GST5	At3g54900.1	EUG4#3#04678
CATMA2b36750	GST5	GST5	At2g38460.1	EUG4#2#03371
CATMA5a18070	GST5	GST5	At5g19640.1	EUG4#5#01884
CATMA4a13000	GST5	GST5	At4g12860.1	EUG4#4#01236
CATMA2a12900	GST1	GST1
CATMA3a24670	GST5	GST5	At3g24730.1	EUG4#3#02590
CATMA3a10368	GST4	GST4	At3g11402.1	EUG4#3#01118
CATMA4a23540	GST5	GST5	At4g21870.1
CATMA1a24320	GST5	GST5	At1g26110.1	EUG4#1#02636
CATMA4a31900	GST5	GST5	At4g30290.1	EUG4#4#03290
CATMA5a18130	GST5	GST5	At5g19700.1	EUG4#5#01891
CATMA2a21000	GST5	GST5	At2g22480.1	EUG4#2#01671
CATMA5a20310	GST5	GST5	At5g22810.1	EUG4#5#02142
CATMA4a15620	GST5	GST5	At4g15080.1	EUG4#4#01513
CATMA3a03300	GST5	GST5	At3g04340.1	EUG4#3#00364
CATMA1a68550	GST4	GST4	At1g79470.1	EUG4#1#07148
CATMA1a22590	GST4	GST4	At1g23700.1	EUG4#1#02447
CATMA1b25300	GST5	GST5	At1g27080.1	EUG4#1#02741
CATMA3a14260	GST5	GST5	At3g14900.1	EUG4#3#01524
CATMA1a65870	GST5	GST3	At1g76660.1	EUG4#1#06847,EUG4#1#06848
CATMA5a39620	GST5	GST5	At5g43760.1	EUG4#5#03728
CATMA2a25530	GST5	GST5	At2g27160.1	EUG4#2#02168
CATMA4c42710	GST5	GST5	At4g39770.1	EUG4#4#04330
CATMA3a22900	GST3	GST3	At3g22942.1,At3g22950.1	EUG4#3#02395
CATMA3a30620	GST5	GST5	At3g30350.1
CATMA4a24720	GST5	GST5	At4g22980.1	EUG4#4#02459
CATMA2b10500	GST1	GST1
CATMA4a30690	GST5	GST5	At4g29020.1	EUG4#4#03161
CATMA2a14430	GST2	GST2
CATMA5a53230	GST5	GST5	At5g57510.1	EUG4#5#05164
CATMA5a25530	GST5	GST5	At5g27990.1	EUG4#5#02606
CATMA1a11905	GST5	GST5	At1g12910.1	EUG4#1#01283
CATMA1a00960	GST5	GST5	At1g01970.1	EUG4#1#00100
CATMA3a38270	GST5	GST5	At3g45240.1,At3g45240.2	EUG4#3#03654
CATMA1a65080	GST5	GST5	At1g75790.1	EUG4#1#06756
CATMA5a13590	GST5	GST5	At5g15310.1	EUG4#5#01418
CATMA2c47211	GST5	GST5	At2g16120.1	EUG4#2#01016
CATMA5a09186	GST5	GST5	At5g10450.1,At5g10450.2	EUG4#5#00948
CATMA3a54596	GST5	GST5	At3g61440.1	EUG4#3#05390
CATMA4a01560	GST5	GST5	At4g01360.1	EUG4#4#00170
CATMA5a36340	GST5	GST5	At5g40645.1	EUG4#5#03401
CATMA5a18840	GST5	GST5	At5g20370.1	EUG4#5#01958
CATMA2b25525	GST5	GST5	At2g27150.1	EUG4#2#02167
CATMA5c64828	GST5	GST5	At5g48220.1	EUG4#5#04203
CATMA3a03880	GST5	GST5	At3g04860.1	EUG4#3#00421
CATMA5a51350	GST5	GST3	At5g55600.1	EUG4#5#04964,EUG4#5#04965
CATMA2c47294	GST5	GST5	At2g19320.1
CATMA4a36822	GST5	GST5	At4g35090.1,At4g35090.2	EUG4#4#03839
CATMA5a43660	GST3	GST3	At5g47670.1,At5g47680.1	EUG4#5#04145
CATMA5a24250	GST5	GST5	At5g26810.1	EUG4#5#02481
CATMA1c71711	GST5	GST5	At1g49140.1	EUG4#1#04106
CATMA1a53580	GST5	GST5	At1g64300.1,At1g64300.2	EUG4#1#05516
CATMA5a18590	GST5	GST5	At5g20150.1
CATMA1a48360	GST5	GST5	At1g58220.1	EUG4#1#04950
CATMA4a39090	GST5	GST5	At4g37530.1
CATMA2a19030	GST5	GST5	At2g20530.1	EUG4#2#01464
CATMA5a12950	GST5	GST5	At5g14730.1	EUG4#5#01356
CATMA3a27190	GST5	GST5	At3g27330.1	EUG4#3#02862
CATMA1a18890	GST5	GST5	At1g19880.1	EUG4#1#02035
CATMA2a32760	GST5	GST5	At2g34630.1,At2g34630.2	EUG4#2#02952
CATMA3a09860	GST5	GST5	At3g10810.1	EUG4#3#01053
CATMA4c42265	GST5	GST5	At4g12930.1	EUG4#4#01244
CATMA3a14785	GST5	GST5	At3g15360.1	EUG4#3#01579
CATMA3a42500	GST5	GST5	At3g49480.1	EUG4#3#04087
CATMA2a22150	GST4	GST4	At2g23790.1	EUG4#2#01807
CATMA2c47550	GST5	GST5	At2g32270.1	EUG4#2#02693
CATMA1a68740	GST5	GST5	At1g79610.1	EUG4#1#07165
CATMA1c71357	GST5	GST5	At1g22840.1	EUG4#1#02353
CATMA3a21730	GST5	GST5	At3g21865.1	EUG4#3#02280
CATMA3a31490	GST1	GST1
CATMA3a11410	GST5	GST5	At3g12470.1	EUG4#3#01232
CATMA3a20410	GST3	GST3	At3g20680.1	EUG4#3#02149
CATMA3a19880	GST5	GST5	At3g20210.1	EUG4#3#02100
CATMA1c72461	GST1	GST5		EUG4#1#07058
CATMA1c72301	GST1	GST5		EUG4#1#02305
CATMA3a05900	GST2	GST2
CATMA1a48652	GST5	GST5	At1g59600.1	EUG4#1#05015
CATMA3c57894	GST5	GST3	At3g60910.1	EUG4#3#05319,EUG4#3#05320
CATMA4a08380	GST5	GST5	At4g08570.1	EUG4#4#00800
CATMA4a33090	GST5	GST5	At4g31420.1,At4g31420.2	EUG4#4#03415
CATMA2a12660	GST5	GST5	At2g14080.1	EUG4#2#00836
CATMA1c71819	GST5	GST5	At1g54590.1	EUG4#1#04667
CATMA2a05510	GST1	GST1
CATMA5a60752	GST5	GST5	At5g65420.1	EUG4#5#05989
CATMA2a36340	GST5	GST5	At2g38025.1	EUG4#2#03322
CATMA1a15290	GST5	GST5	At1g16300.1	EUG4#1#01648
CATMA3a17190	GST2	GST5		EUG4#3#01821
CATMA2c47976	GST1	GST5		EUG4#2#04105
CATMA1a61380	GST5	GST5	At1g72150.1	EUG4#1#06358
CATMA3c57553	GST5	GST5	At3g44770.1	EUG4#3#03602
CATMA3a08440	GST5	GST5	At3g09570.1	EUG4#3#00916
CATMA1c71827	GST5	GST5	At1g54955.1	EUG4#1#04697
CATMA2a23970	GST5	GST3	At2g25620.1	EUG4#2#01999,EUG4#2#02000
CATMA1a22000	GST5	GST5	At1g22950.1	EUG4#1#02367
CATMA3c57320	GST5	GST5	At3g22231.1	EUG4#3#02321
CATMA2a33910	GST5	GST5	At2g35740.1	EUG4#2#03075
CATMA3a54325	GST3	GST3	At3g61160.1,At3g61160.2,At3g61170.1	EUG4#3#05362,EUG4#3#05363
CATMA1a18240	GST5	GST5	At1g19200.1	EUG4#1#01957
CATMA5a49550	GST5	GST5	At5g53670.1	EUG4#5#04769
CATMA5a18640	GST5	GST5	At5g20190.1	EUG4#5#01940
CATMA5a45460	GST5	GST5	At5g49470.1,At5g49470.2	EUG4#5#04332
CATMA3a12580	GST5	GST5	At3g13435.1
CATMA4a14950	GST5	GST5	At4g14580.1	EUG4#4#01448
CATMA2a31990	GST5	GST5	At2g33793.1	EUG4#2#02864
CATMA1a41730	GST5	GST5	At1g50700.1	EUG4#1#04261
CATMA1c72026	GST5	GST5	At1g67600.1	EUG4#1#05881
CATMA5a21950	GST5	GST5	At5g24350.1	EUG4#5#02318
CATMA2a26790	GST2	GST5		EUG4#2#02294
CATMA2a01600	GST5	GST5	At2g02710.1,At2g02710.2,At2g02710.3	EUG4#2#00175
CATMA4a03100	GST1	GST5		EUG4#4#00326
CATMA4c42699	GST5	GST5	At4g39250.1	EUG4#4#04279
CATMA5a46540	GST4	GST4	At5g50550.1,At5g50650.1	EUG4#5#04449
CATMA2a41110	GST5	GST5	At2g42710.1	EUG4#2#03855
CATMA1a46410	GST5	GST5	At1g55325.1
CATMA2a35320	GST5	GST5	At2g37035.1	EUG4#2#03215
CATMA2a28190	GST5	GST5	At2g29840.1	EUG4#2#02434
CATMA5a57770	GST5	GST5	At5g62170.1	EUG4#5#05655
CATMA3a30840	GST5	GST5	At3g30460.1
CATMA2a45700	GST5	GST5	At2g47240.1,At2g47240.2	EUG4#2#04355
CATMA2a09370	GST1	GST4		EUG4#2#00702
CATMA1c71347	GST5	GST5	At1g22600.1	EUG4#1#02329
CATMA1a07510	GST5	GST5	At1g08590.1	EUG4#1#00814
CATMA5c64729	GST5	GST5	At5g43520.1	EUG4#5#03704
CATMA1a62200	GST5	GST5	At1g72990.1,At1g72990.2	EUG4#1#06450
CATMA2a14300	GST1	GST5		EUG4#2#00959
CATMA3a11780	GST5	GST5	At3g12820.1	EUG4#3#01270
CATMA4a32220	GST5	GST5	At4g30610.1	EUG4#4#03324
CATMA3c57736	GST5	GST5	At3g53150.1	EUG4#3#04489
CATMA1a13560	GST5	GST5	At1g14550.1	EUG4#1#01462
CATMA5c65280	GST1	GST5		EUG4#5#04021
CATMA1a39280	GST5	GST5	At1g48200.1	EUG4#1#04009
CATMA1a29060	GST5	GST5	At1g30910.1	EUG4#1#03127
CATMA2a12300	GST1	GST1
CATMA1a56480	GST5	GST5	At1g67150.1,At1g67150.2	EUG4#1#05833
CATMA2a19990	GST5	GST5	At2g21290.1	EUG4#2#01556
CATMA1a04550	GST5	GST5	At1g05590.1	EUG4#1#00485
CATMA4c42025	GST5	GST5	At4g01245.1
CATMA5a19950	GST5	GST5	At5g22480.1	EUG4#5#02106
CATMA4a18920	GST5	GST5	At4g17895.1	EUG4#4#01874
CATMA3c57588	GST5	GST5	At3g46100.1	EUG4#3#03734
CATMA5a34290	GST5	GST5	At5g38710.1	EUG4#5#03209
CATMA2c47271	GST5	GST5	At2g18570.1	EUG4#2#01265
CATMA2c47797	GST5	GST5	At2g46720.1
CATMA5a49420	GST5	GST5	At5g53520.1	EUG4#5#04756
CATMA3a42716	GST5	GST5	At3g49690.1	EUG4#3#04111
CATMA1c71815	GST5	GST5	At1g54400.1
CATMA4c42308	GST5	GST5	At4g14930.1	EUG4#4#01494
CATMA4a16500	GST3	GST3	At4g15730.1	EUG4#4#01600
CATMA4a31090	GST5	GST5	At4g29460.1	EUG4#4#03205
CATMA1a23575	GST5	GST5	At1g24625.1	EUG4#1#02553
CATMA2a20790	GST5	GST5	At2g22250.1,At2g22250.2,At2g22250.3	EUG4#2#01648
CATMA1a03510	GST5	GST5	At1g04670.1	EUG4#1#00383
CATMA2a42600	GST3	GST3	At2g44180.1	EUG4#2#04013
CATMA1c71186	GST5	GST5	At1g13470.1	EUG4#1#01339
CATMA3a11805	GST5	GST5	At3g12840.1
CATMA2a01020	GST5	GST5	At2g01960.1
CATMA4a02040	GST5	GST5	At4g01810.1	EUG4#4#00215
CATMA3a50023	GST5	GST5	At3g57040.1	EUG4#3#04900
CATMA4a38575	GST5	GST5	At4g36990.1	EUG4#4#04043
CATMA3a26090	GST5	GST5	At3g26235.1
CATMA2a27740	GST4	GST4	At2g29340.1,At2g29340.2	EUG4#2#02387
CATMA3a10690	GST5	GST5	At3g11760.1	EUG4#3#01159
CATMA4a09880	GST5	GST5	At4g09810.1	EUG4#4#00921
CATMA1a04350	GST5	GST5	At1g05450.2	EUG4#1#00466
CATMA3a21105	GST5	GST5	At3g21270.1	EUG4#3#02216
CATMA1a65430	GST5	GST5	At1g76220.1	EUG4#1#06801
CATMA3a18976	GST5	GST5	At3g19360.1	EUG4#3#02004
CATMA2a34680	GST5	GST5	At2g36420.1	EUG4#2#03148
CATMA5a06705	GST5	GST5	At5g07500.1	EUG4#5#00680
CATMA3a24900	GST5	GST5	At3g25050.1	EUG4#3#02613
CATMA4a07550	GST5	GST5	At4g08040.1	EUG4#4#00739
CATMA3a05090	GST5	GST5	At3g06035.1	EUG4#3#00561
CATMA5a41600	GST5	GST5	At5g45620.1,At5g45620.2	EUG4#5#03932
CATMA2a38820	GST5	GST5	At2g40500.1	EUG4#2#03596
CATMA1c72375	GST1	GST5		EUG4#1#03953
CATMA2a30220	GST5	GST5	At2g31945.1
CATMA5a47780	GST5	GST5	At5g51850.1	EUG4#5#04586
CATMA5a47000	GST5	GST5	At5g51080.1,At5g51080.2,At5g51080.3
CATMA1a28280	GST5	GST5	At1g30250.1	EUG4#1#03047
CATMA5a55110	GST5	GST5	At5g59370.1	EUG4#5#05365
CATMA4a17140	GST5	GST5	At4g16340.1	EUG4#4#01680
CATMA5a12110	GST5	GST5	At5g13880.1	EUG4#5#01266
CATMA4a19940	GST5	GST5	At4g18830.1	EUG4#4#01984
CATMA2a13730	GST1	GST5		EUG4#2#00913
CATMA3a26754	GST5	GST5	At3g26980.1	EUG4#3#02825
CATMA5a06640	GST5	GST5	At5g07420.1	EUG4#5#00671
CATMA2c47369	GST5	GST5	At2g22970.1	EUG4#2#01721
CATMA5a11330	GST5	GST5	At5g13120.1	EUG4#5#01183
CATMA3a56420	GST5	GST5	At3g63230.1	EUG4#3#05582
CATMA5c64419	GST5	GST5	At5g24490.1	EUG4#5#02334
CATMA3a16030	GST5	GST5	At3g16590.1	EUG4#3#01699
CATMA4a00910	GST3	GST3	At4g00830.1,At4g00830.2,At4g00840.1	EUG4#4#00108
CATMA3c57477	GST5	GST5	At3g30250.1
CATMA1a10890	GST5	GST5	At1g11880.1	EUG4#1#01174
CATMA5a04440	GST5	GST5	At5g05240.1	EUG4#5#00444
CATMA1a56520	GST5	GST5	At1g67190.1	EUG4#1#05837
CATMA1c71989	GST5	GST5	At1g65210.1	EUG4#1#05619
CATMA3a03850	GST5	GST5	At3g04830.1,At3g04830.2	EUG4#3#00418
CATMA2a28030	GST4	GST4	At2g29640.1	EUG4#2#02414
CATMA3a08450	GST5	GST5	At3g09580.1	EUG4#3#00917
CATMA1a49495	GST5	GST5	At1g60490.1	EUG4#1#05108
CATMA1a25200	GST5	GST5	At1g27000.1	EUG4#1#02730
CATMA5a41720	GST5	GST5	At5g45730.1	EUG4#5#03943
CATMA1a29510	GST5	GST5	At1g31280.1	EUG4#1#03169
CATMA5c65311	GST1	GST5		EUG4#5#06033
CATMA5a25420	GST1	GST5		EUG4#5#02593
CATMA4a28350	GST5	GST5	At4g26760.1	EUG4#4#02908
CATMA2a29880	GST5	GST5	At2g31660.1	EUG4#2#02621
CATMA4a02950	GST5	GST5	At4g02630.1	EUG4#4#00311
CATMA1a45060	GST5	GST5	At1g53950.1	EUG4#1#04599
CATMA4a14370	GST5	GST5	At4g14120.1	EUG4#4#01388
CATMA1c72154	GST5	GST5	At1g74730.1
CATMA2a14830	GST4	GST4	At2g15970.1	EUG4#2#01003
CATMA4c42294	GST5	GST5	At4g14350.1,At4g14350.2	EUG4#4#01420
CATMA2a33440	GST5	GST5	At2g35320.1	EUG4#2#03026
CATMA3a44740	GST5	GST5	At3g51780.1	EUG4#3#04339
CATMA5a16090	GST5	GST5	At5g17800.1
CATMA1a22700	GST5	GST5	At1g23830.1	EUG4#1#02464
CATMA1a48730	GST5	GST5	At1g59710.1	EUG4#1#05027
CATMA1a43480	GST5	GST5	At1g52420.1
CATMA5a12740	GST5	GST5	At5g14500.1	EUG4#5#01331
CATMA3a45260	GST5	GST5	At3g52310.1
CATMA5a22540	GST3	GST3	At5g24840.1	EUG4#5#02343
CATMA4a10030	GST5	GST5	At4g09970.1,At4g09970.2	EUG4#4#00935
CATMA5a24230	GST5	GST5	At5g26790.1
CATMA1a68490	GST3	GST3	At1g79380.1,At1g79390.1	EUG4#1#07140
CATMA3a42830	GST5	GST5	At3g49790.1	EUG4#3#04123
CATMA2a29560	GST5	GST5	At2g31340.1	EUG4#2#02590
CATMA4c42163	GST5	GST5	At4g08336.1
CATMA2a24290	GST5	GST5	At2g25910.1,At2g25910.2	EUG4#2#02033
CATMA3a09520	GST5	GST5	At3g10520.1	EUG4#3#01023
CATMA4a01150	GST5	GST5	At4g00990.1	EUG4#4#00128
CATMA5ctrl26	GST1	GST1
CATMA1a28660	GST5	GST5	At1g30610.1	EUG4#1#03090
CATMA1a15640	GST5	GST5	At1g16680.1	EUG4#1#01679
CATMA3a14200	GST5	GST5	At3g14840.2
CATMA3a48620	GST5	GST5	At3g55640.1	EUG4#3#04759
CATMA1a60890	GST5	GST5	At1g71697.1	EUG4#1#06309
CATMA3a55420	GST5	GST5	At3g62270.1	EUG4#3#05480
CATMA2a30996	GST5	GST5	At2g32765.1
CATMA2a00460	GST3	GST3	At2g01400.1,At2g01410.1	EUG4#2#00043,EUG4#2#00044
CATMA1a11190	GST5	GST5	At1g12160.1	EUG4#1#01206
CATMA1a57990	GST5	GST5	At1g68610.1	EUG4#1#05993
CATMA1c72072	GST5	GST5	At1g69380.1	EUG4#1#06074
CATMA5a38870	GST5	GST5	At5g43050.1	EUG4#5#03655
CATMA3a10403	GST5	GST5	At3g11410.1	EUG4#3#01121
CATMA1a52170	GST5	GST5	At1g63000.1	EUG4#1#05379
CATMA1c71985	GST5	GST5	At1g65000.1	EUG4#1#05596
CATMA1a57105	GST5	GST5	At1g67740.1	EUG4#1#05896
CATMA3a47316	GST5	GST5	At3g54380.1,At3g54380.2	EUG4#3#04617
CATMA1a14040	GST5	GST5	At1g15050.1	EUG4#1#01524
CATMA1a51370	GST5	GST5	At1g62280.1	EUG4#1#05302
CATMA1a53400	GST5	GST5	At1g64150.1	EUG4#1#05500
CATMA1c72145	GST5	GST5	At1g74300.1	EUG4#1#06607
CATMA5a25590	GST5	GST5	At5g28050.1,At5g28050.2	EUG4#5#02612
CATMA1a04340	GST5	GST5	At1g05440.1	EUG4#1#00465
CATMA5c65287	GST1	GST5		EUG4#5#04907
CATMA3a22840	GST5	GST5	At3g22910.1	EUG4#3#02390
CATMA3a09740	GST5	GST5	At3g10700.1	EUG4#3#01044
CATMA3c57620	GST5	GST5	At3g47590.1	EUG4#3#03881
CATMA4a04750	GST5	GST5	At4g04210.1	EUG4#4#00458
CATMA1a43275	GST5	GST5	At1g52230.1	EUG4#1#04418
CATMA3a13540	GST5	GST5	At3g14260.1	EUG4#3#01451
CATMA1c71997	GST5	GST5	At1g65540.1
CATMA2a06730	GST1	GST5		EUG4#2#00575
CATMA5a06330	GST5	GST5	At5g07150.1	EUG4#5#00636
CATMA1a37860	GST5	GST5	At1g44910.1	EUG4#1#03854
CATMA3a39710	GST5	GST5	At3g46630.1	EUG4#3#03786
CATMA1c71582	GST5	GST5	At1g36756.1
CATMA1b68140	GST5	GST5	At1g79030.1	EUG4#1#07106
CATMA3a37300	GST5	GST5	At3g44380.1	EUG4#3#03564
CATMA4a24510	GST5	GST5	At4g22756.1	EUG4#4#02435
CATMA5a59365	GST5	GST5	At5g63860.1	EUG4#5#05821
CATMA1c71522	GST5	GST5	At1g32960.1	EUG4#1#03336
CATMA4a40640	GST5	GST5	At4g39210.1	EUG4#4#04275
CATMA4b06180	GST5	GST5	At4g05520.1,At4g05520.2	EUG4#4#00595
CATMA5a62650	GST5	GST5	At5g67200.1	EUG4#5#06181
CATMA5a03350	GST5	GST5	At5g04170.1	EUG4#5#00340
CATMA4c42401	GST5	GST5	At4g19630.1	EUG4#4#02076
CATMA5a11730	GST5	GST5	At5g13500.1,At5g13500.2,At5g13500.3	EUG4#5#01226
CATMA4c42037	GST5	GST5	At4g01660.1	EUG4#4#00197
CATMA4a37800	GST5	GST5	At4g36140.1	EUG4#4#03956
CATMA1a20120	GST5	GST5	At1g21070.1	EUG4#1#02170
CATMA4a28720	GST5	GST5	At4g27120.1,At4g27120.2	EUG4#4#02946
CATMA4a24350	GST5	GST5	At4g22620.1	EUG4#4#02417
CATMA5a18760	GST5	GST5	At5g20310.1	EUG4#5#01952
CATMA5a17650	GST5	GST5	At5g19220.1	EUG4#5#01837
CATMA2a33940	GST5	GST5	At2g35770.1	EUG4#2#03080
CATMA2a30410	GST5	GST5	At2g32150.1	EUG4#2#02676
CATMA1a60876	GST5	GST5	At1g71695.1	EUG4#1#06308
CATMA1a63600	GST1	GST5		EUG4#1#06598
CATMA5a01520	GST5	GST5	At5g02440.1	EUG4#5#00153
CATMA1a66682	GST5	GST5	At1g77490.1	EUG4#1#06936
CATMA4a27600	GST5	GST5	At4g25900.1
CATMA2a30850	GST5	GST5	At2g32590.1	EUG4#2#02729
CATMA1a12800	GST1	GST1
CATMA4c42558	GST5	GST5	At4g30050.1	EUG4#4#03266
CATMA3a28110	GST1	GST1
CATMA3c57672	GST5	GST5	At3g49720.1	EUG4#3#04114
CATMA1a49490	GST1	GST2
CATMA5c64215	GST5	GST5	At5g13320.1	EUG4#5#01205
CATMA1a50300	GST5	GST5	At1g61255.1	EUG4#1#05194
CATMA3a23235	GST5	GST5	At3g23240.1	EUG4#3#02427
CATMA3a11480	GST5	GST5	At3g12530.1,At3g12530.2	EUG4#3#01238
CATMA2a44730	GST5	GST5	At2g46370.1,At2g46370.2	EUG4#2#04249
CATMA5a20100	GST5	GST5	At5g22630.1	EUG4#5#02122
CATMA3a11560	GST5	GST5	At3g12600.1	EUG4#3#01246
CATMA2a01272	GST5	GST5	At2g02240.1
CATMA2c47881	GST1	GST5		EUG4#2#00669
CATMA2a05710	GST1	GST1
CATMA2a44880	GST5	GST5	At2g46495.1	EUG4#2#04266
CATMA4a03260	GST5	GST5	At4g02920.1,At4g02920.2	EUG4#4#00342
CATMA1a48660	GST5	GST5	At1g59630.1
CATMA4a08070	GST5	GST5	At4g08320.1,At4g08320.2	EUG4#4#00771
CATMA1a44895	GST1	GST1
CATMA2a14420	GST4	GST4	At2g15490.1,At2g15490.2	EUG4#2#00968
CATMA2a43210	GST4	GST4	At2g44750.1,At2g44750.2	EUG4#2#04075
CATMA3a14360	GST5	GST5	At3g15010.1,At3g15010.2	EUG4#3#01536
CATMA4a17510	GST5	GST5	At4g16566.1	EUG4#4#01719
CATMA3a35520	GST1	GST1
CATMA3a12720	GST5	GST5	At3g13570.1	EUG4#3#01366
CATMA3a41520	GST5	GST5	At3g48560.1	EUG4#3#03986
CATMA5a40940	GST5	GST5	At5g45095.1
CATMA5c65138	GST5	GST5	At5g65430.1,At5g65430.2
CATMA3a05980	GST5	GST5	At3g06760.1	EUG4#3#00650
CATMA2a03870	GST5	GST5	At2g04940.1	EUG4#2#00383
CATMA3c57646	GST5	GST5	At3g48960.1	EUG4#3#04029
CATMA2a42840	GST5	GST5	At2g44410.1
CATMA5a19865	GST5	GST5	At5g22410.1	EUG4#5#02099
CATMA1c72388	GST1	GST5		EUG4#1#04430
CATMA4a04280	GST5	GST5	At4g03890.1
CATMA3c57496	GST5	GST5	At3g33131.1
CATMA1c72277	GST1	GST5		EUG4#1#01402
CATMA2a16155	GST5	GST5	At2g17450.1	EUG4#2#01139
CATMA5a53600	GST5	GST5	At5g57850.1	EUG4#5#05200
CATMA3c57440	GST5	GST5	At3g28350.1
CATMA1c71164	GST5	GST5	At1g12070.1	EUG4#1#01198
CATMA4a02240	GST5	GST5	At4g01970.1	EUG4#4#00234
CATMA5a56290	GST5	GST5	At5g60580.1,At5g60580.2,At5g60580.3,At5g60580.4
CATMA3b15210	GST5	GST5	At3g15820.1	EUG4#3#01625
CATMA3a12480	GST5	GST5	At3g13350.1	EUG4#3#01341
CATMA1a08020	GST1	GST5		EUG4#1#00876
CATMA2a13370	GST1	GST4		EUG4#2#00883
CATMA1a40520	GST2	GST2
CATMA1a04850	GST1	GST5		EUG4#1#00514
CATMA4a27310	GST3	GST3	At4g25610.1,At4g25620.1	EUG4#4#02773
CATMA5a55560	GST5	GST5	At5g59770.1
CATMA2a25920	GST3	GST3	At2g27480.1,At2g27490.1,At2g27490.2	EUG4#2#02205
CATMA1a39710	GST3	GST3	At1g48600.1,At1g48600.2	EUG4#1#04053
CATMA1a47413	GST5	GST5	At1g56330.1	EUG4#1#04850
CATMA5a08600	GST5	GST5	At5g09790.1	EUG4#5#00877
CATMA5a36100	GST5	GST5	At5g40450.1	EUG4#5#03373
CATMA1a25670	GST5	GST5	At1g27440.1	EUG4#1#02774
CATMA5a13180	GST5	GST5	At5g14910.1	EUG4#5#01375
CATMA5c65289	GST1	GST5		EUG4#5#05081
CATMA4c42330	GST5	GST5	At4g15802.1
CATMA2a43136	GST5	GST5	At2g44680.1,At2g44680.2	EUG4#2#04066
CATMA2a31440	GST5	GST5	At2g33270.1	EUG4#2#02808
CATMA2c47378	GST5	GST5	At2g23160.1	EUG4#2#01743
CATMA5a54000	GST3	GST3	At5g58240.1,At5g58240.2	EUG4#5#05246
CATMA5a08485	GST5	GST5	At5g09660.1,At5g09660.2	EUG4#5#00864
CATMA1a56800	GST5	GST5	At1g67460.1	EUG4#1#05866
CATMA2c47403	GST5	GST5	At2g24410.1
CATMA3a18420	GST5	GST5	At3g18790.1	EUG4#3#01941
CATMA5a44716	GST4	GST4	At5g48750.1	EUG4#5#04261
CATMA1a44270	GST5	GST5	At1g53260.1	EUG4#1#04526
CATMA2c47985	GST1	GST5		EUG4#2#04330
CATMA3a42400	GST5	GST5	At3g49370.1	EUG4#3#04075
CATMA3a24110	GST5	GST5	At3g24180.1,At3g24180.2	EUG4#3#02527
CATMA3a01600	GST5	GST5	At3g02640.1	EUG4#3#00181
CATMA3a01310	GST5	GST5	At3g02330.1	EUG4#3#00147
CATMA3a48420	GST5	GST3	At3g55460.1	EUG4#3#04738,EUG4#3#04739
CATMA1a19340	GST5	GST5	At1g20350.1	EUG4#1#02084
CATMA3a38410	GST5	GST5	At3g45400.1	EUG4#3#03668
CATMA1a01770	GST2	GST2
CATMA3a32200	GST1	GST1
CATMA5a39725	GST5	GST5	At5g43900.1	EUG4#5#03741
CATMA1c71496	GST5	GST5	At1g31620.1
CATMA3c57638	GST5	GST5	At3g48540.1	EUG4#3#03984
CATMA3a09530	GST5	GST5	At3g10525.1	EUG4#3#01024
CATMA4a24960	GST5	GST5	At4g23210.1,At4g23210.2	EUG4#4#02487
CATMA5a57120	GST5	GST5	At5g61510.1	EUG4#5#05583
CATMA3a17140	GST5	GST5	At3g17690.1	EUG4#3#01815
CATMA5c65068	GST5	GST5	At5g61270.1,At5g61270.2
CATMA5a09790	GST5	GST5	At5g11030.1	EUG4#5#01005
CATMA3a40430	GST1	GST1
CATMA3a18340	GST5	GST5	At3g18730.1	EUG4#3#01933
CATMA5c64575	GST5	GST5	At5g37170.1	EUG4#5#03055
CATMA4c42081	GST5	GST5	At4g03230.1	EUG4#4#00379
CATMA1a19300	GST5	GST3	At1g20300.1	EUG4#1#02078,EUG4#1#02079
CATMA2a29160	GST5	GST5	At2g30990.1,At2g30990.2	EUG4#2#02552
CATMA1a43770	GST5	GST5	At1g52720.1
CATMA5a60560	GST5	GST5	At5g65170.1	EUG4#5#05959
CATMA2b28060	GST5	GST5	At2g29670.1
CATMA2a32770	GST5	GST5	At2g34640.1	EUG4#2#02953
CATMA3a13290	GST5	GST5	At3g14067.1	EUG4#3#01425
CATMA2a20500	GST5	GST5	At2g21900.1
CATMA3a23306	GST1	GST5		EUG4#3#02436
CATMA5a23490	GST5	GST5	At5g25820.1	EUG4#5#02395
CATMA5a10285	GST5	GST5	At5g11520.1	EUG4#5#01055
CATMA1a51915	GST5	GST5	At1g62780.1	EUG4#1#05354
CATMA4a03730	GST5	GST5	At4g03400.1	EUG4#4#00396
CATMA1a16110	GST5	GST5	At1g17120.1	EUG4#1#01730
CATMA1a57920	GST5	GST5	At1g68550.1,At1g68550.2	EUG4#1#05987
CATMA5c64140	GST5	GST5	At5g09225.1	EUG4#5#00822
CATMA4a31940	GST5	GST5	At4g30320.1	EUG4#4#03293
CATMA3a46115	GST5	GST5	At3g53190.1	EUG4#3#04493
CATMA3a54400	GST5	GST5	At3g61260.1	EUG4#3#05372
CATMA1a66620	GST5	GST5	At1g77400.1	EUG4#1#06926
CATMA5a15370	GST5	GST5	At5g17070.1	EUG4#5#01605
CATMA2a14845	GST1	GST1
CATMA4a09080	GST5	GST5	At4g09120.1	EUG4#4#00854
CATMA3a41507	GST2	GST5		EUG4#3#03984
CATMA1a23580	GST5	GST5	At1g24650.1	EUG4#1#02554
CATMA5a32220	GST5	GST5	At5g36950.1	EUG4#5#03032
CATMA4a32520	GST1	GST5		EUG4#4#03355
CATMA3a13720	GST5	GST5	At3g14440.1	EUG4#3#01471
CATMA3a19560	GST5	GST5	At3g19950.1	EUG4#3#02068
CATMA5a06700	GST5	GST5	At5g07490.1	EUG4#5#00679
CATMA5a45020	GST5	GST5	At5g49070.1	EUG4#5#04294
CATMA5a52170	GST5	GST5	At5g56360.1	EUG4#5#05041
CATMA1a36970	GST5	GST5	At1g43620.1,At1g43620.2	EUG4#1#03769
CATMA5a34030	GST5	GST5	At5g38500.1	EUG4#5#03186
CATMA1c71171	GST5	GST5	At1g12490.1	EUG4#1#01240
CATMA1a61420	GST3	GST3	At1g72190.1	EUG4#1#06364
CATMA2a45200	GST5	GST5	At2g46740.1	EUG4#2#04300
CATMA1a05810	GST5	GST5	At1g06750.1	EUG4#1#00611
CATMA5c64973	GST5	GST5	At5g55830.1	EUG4#5#04986
CATMA1c71051	GST5	GST5	At1g05560.1	EUG4#1#00478
CATMA4c42456	GST5	GST5	At4g22890.1,At4g22890.2,At4g22890.3	EUG4#4#02449
CATMA4a23730	GST5	GST5	At4g22050.1	EUG4#4#02350
CATMA5a60770	GST5	GST5	At5g65450.1	EUG4#5#05992
CATMA2a26586	GST5	GST5	At2g28200.1	EUG4#2#02273
CATMA4a28310	GST1	GST2
CATMA2a35300	GST5	GST5	At2g37025.1,At2g37025.2	EUG4#2#03213
CATMA4a04420	GST1	GST1
CATMA3a06690	GST5	GST5	At3g07460.1,At3g07460.2	EUG4#3#00730
CATMA5a23540	GST5	GST5	At5g25870.1	EUG4#5#02399
CATMA2a31070	GST5	GST5	At2g32870.1	EUG4#2#02762
CATMA5c64770	GST5	GST5	At5g45270.1
CATMA1a16590	GST5	GST5	At1g17545.1	EUG4#1#01782
CATMA3a02520	GST5	GST5	At3g03590.1
CATMA3c57288	GST5	GST5	At3g20380.1	EUG4#3#02119
CATMA1c72427	GST1	GST5		EUG4#1#05845
CATMA2c47204	GST5	GST5	At2g15930.1
CATMA3a45980	GST5	GST5	At3g53030.1	EUG4#3#04478
CATMA3a22140	GST3	GST3	At3g22210.1
CATMA3a55210	GST5	GST5	At3g62080.1	EUG4#3#05461
CATMA1a39210	GST5	GST5	At1g48130.1	EUG4#1#04001
CATMA4a19120	GST5	GST5	At4g18100.1	EUG4#4#01899
CATMA4a14570	GST5	GST5	At4g14280.1	EUG4#4#01409
CATMA1a54410	GST5	GST5	At1g65130.1	EUG4#1#05612
CATMA2a07100	GST1	GST5		EUG4#2#00594
CATMA3a14770	GST5	GST5	At3g15355.1	EUG4#3#01577
CATMA2a04370	GST1	GST1
CATMA1a63480	GST5	GST5	At1g74100.1	EUG4#1#06585
CATMA1a28350	GST5	GST5	At1g30320.1	EUG4#1#03055
CATMA2a38400	GST5	GST5	At2g40150.1	EUG4#2#03556
CATMA5a55990	GST5	GST5	At5g60230.1,At5g60230.2	EUG4#5#05454
CATMA3c57804	GST5	GST5	At3g55005.1
CATMA3a13145	GST5	GST5	At3g13920.1,At3g13920.2	EUG4#3#01409
CATMA5c64653	GST5	GST5	At5g40330.1	EUG4#5#03359
CATMA5a37730	GST5	GST5	At5g42010.1	EUG4#5#03543
CATMA1a61140	GST5	GST5	At1g71930.1	EUG4#1#06336
CATMA1c71592	GST5	GST5	At1g40230.1
CATMA1a58810	GST5	GST5	At1g69500.1	EUG4#1#06088
CATMA2a44890	GST5	GST5	At2g46495.1	EUG4#2#04267
CATMA5c64756	GST5	GST5	At5g44575.1
CATMA4a25740	GST5	GST5	At4g24030.1	EUG4#4#02586
CATMA1a65216	GST5	GST5	At1g75950.1	EUG4#1#06775
CATMA5a17570	GST1	GST1
CATMA3a09300	GST5	GST5	At3g10310.1	EUG4#3#00999
CATMA3a42110	GST5	GST5	At3g49110.1	EUG4#3#04044
CATMA2a25590	GST5	GST5	At2g27220.1	EUG4#2#02176
CATMA4a12040	GST5	GST5	At4g11920.1	EUG4#4#01141
CATMA3c57949	GST1	GST5		EUG4#3#00873
CATMA2c47730	GST5	GST5	At2g43150.1
CATMA2a00610	GST5	GST5	At2g01560.1	EUG4#2#00061
CATMA1a45840	GST5	GST5	At1g54770.1	EUG4#1#04682
CATMA2c47731	GST5	GST5	At2g43160.1,At2g43160.2,At2g43160.3,At2g43160.4	EUG4#2#03905
CATMA2a25620	GST4	GST4	At2g27240.1	EUG4#2#02179
CATMA1a10520	GST5	GST5	At1g11560.1	EUG4#1#01139
CATMA5a55340	GST5	GST5	At5g59600.1	EUG4#5#05386
CATMA4c42822	GST1	GST5		EUG4#4#02702
CATMA1a59030	GST5	GST5	At1g69720.1	EUG4#1#06111
CATMA5a11810	GST5	GST5	At5g13580.1	EUG4#5#01233
CATMA1a21420	GST5	GST5	At1g22280.1,At1g22280.2	EUG4#1#02299
CATMA1a43730	GST5	GST5	At1g52670.1	EUG4#1#04464
CATMA4a15540	GST5	GST5	At4g15040.1	EUG4#4#01509
CATMA5a01840	GST5	GST5	At5g02760.1	EUG4#5#00185
CATMA5a25060	GST5	GST5	At5g27660.1	EUG4#5#02560
CATMA3a02710	GST5	GST5	At3g03776.1	EUG4#3#00304
CATMA5a35090	GST5	GST5	At5g39520.1	EUG4#5#03280
CATMA5c65257	GST1	GST5		EUG4#5#02884
CATMA4a00200	GST5	GST3	At4g00170.1	EUG4#4#00021,EUG4#4#00022
CATMA1a12790	GST5	GST5	At1g13820.1
CATMA5a36940	GST5	GST5	At5g41310.1	EUG4#5#03473
CATMA5a10330	GST1	GST1
CATMA1a12480	GST5	GST5	At1g13480.1	EUG4#1#01341
CATMA1a66980	GST5	GST5	At1g77830.1	EUG4#1#06979
CATMA5a38260	GST5	GST5	At5g42490.1	EUG4#5#03593
CATMA2c47941	GST1	GST5		EUG4#2#02238
CATMA4a05910	GST5	GST5	At4g05250.1	EUG4#4#00571
CATMA2a12775	GST5	GST5	At2g14260.1,At2g14260.2	EUG4#2#00849
CATMA4a27645	GST5	GST5	At4g26030.1	EUG4#4#02820
CATMA3a22440	GST5	GST5	At3g22440.1	EUG4#3#02346
CATMA5a51510	GST5	GST5	At5g55770.1	EUG4#5#04981
CATMA1c71202	GST5	GST5	At1g14360.1	EUG4#1#01440
CATMA5a34830	GST5	GST5	At5g39220.1	EUG4#5#03252
CATMA4a18830	GST5	GST5	At4g17790.1	EUG4#4#01862
CATMA3a45670	GST5	GST5	At3g52740.1	EUG4#3#04441
CATMA1a56620	GST5	GST5	At1g67310.1	EUG4#1#05849
CATMA5c65184	GST1	GST5		EUG4#5#01012
CATMA1c71910	GST5	GST5	At1g61460.1
CATMA2a20030	GST5	GST5	At2g21340.1,At2g21340.2	EUG4#2#01562
CATMA3a02950	GST5	GST5	At3g03980.1	EUG4#3#00326
CATMA3a13300	GST5	GST5	At3g14070.1	EUG4#3#01426
CATMA2a43420	GST5	GST5	At2g44940.1	EUG4#2#04097
CATMA2a37310	GST5	GST5	At2g39080.1	EUG4#2#03437
CATMA1a52660	GST5	GST5	At1g63440.1	EUG4#1#05426
CATMA1a02600	GST5	GST5	At1g03750.1	EUG4#1#00281
CATMA4a30230	GST5	GST5	At4g28570.1	EUG4#4#03113
CATMA3c58134	GST1	GST5		EUG4#3#05329
CATMA2c47717	GST5	GST5	At2g42260.1
CATMA2a43450	GST5	GST5	At2g44980.1,At2g44980.2	EUG4#2#04100
CATMA3a21430	GST5	GST5	At3g21560.1	EUG4#3#02247
CATMA4b01040	GST5	GST5	At4g00930.1	EUG4#4#00121
CATMA1a02710	GST5	GST5	At1g03850.1,At1g03850.2	EUG4#1#00291
CATMA5a62430	GST5	GST5	At5g66985.1	EUG4#5#06160
CATMA1c72172	GST5	GST5	At1g76140.1	EUG4#1#06793
CATMA4c42144	GST5	GST5	At4g06744.1	EUG4#4#00683
CATMA1a06800	GST3	GST3	At1g07730.2,At1g07740.1	EUG4#1#00716,EUG4#1#00717
CATMA1a66260	GST5	GST5	At1g77010.1	EUG4#1#06888
CATMA1b39460	GST5	GST5	At1g48370.1	EUG4#1#04028
CATMA5a09370	GST5	GST5	At5g10630.1	EUG4#5#00968
CATMA2ctrl15	GST2	GST2
CATMA2a46360	GST5	GST5	At2g47930.1	EUG4#2#04427
CATMA1a32660	GST5	GST5	At1g34350.1	EUG4#1#03467
CATMA4a01820	GST5	GST5	At4g01600.1,At4g01600.2	EUG4#4#00193
CATMA5a26360	GST1	GST1
CATMA2a41440	GST5	GST5	At2g43040.1	EUG4#2#03892
CATMA3a53420	GST5	GST5	At3g60410.1,At3g60410.2,At3g60410.3	EUG4#3#05264
CATMA5a05250	GST5	GST5	At5g06060.1	EUG4#5#00523
CATMA3a06290	GST5	GST5	At3g07100.1	EUG4#3#00687
CATMA3a14750	GST5	GST5	At3g15352.1
CATMA2c47756	GST5	GST5	At2g44460.1	EUG4#2#04041
CATMA1c72352	GST1	GST5		EUG4#1#03662
CATMA1a67800	GST5	GST5	At1g78740.1	EUG4#1#07075
CATMA4a32160	GST5	GST5	At4g30550.1	EUG4#4#03317
CATMA2c47002	GST5	GST5	At2g01175.1
CATMA1a32690	GST5	GST5	At1g34370.1,At1g34370.2,At1g34370.3	EUG4#1#03470
CATMA5a52540	GST5	GST5	At5g56750.1	EUG4#5#05082
CATMA4a38610	GST5	GST5	At4g37030.1	EUG4#4#04048
CATMA1a06630	GST2	GST5		EUG4#1#00696
CATMA1a29760	GST5	GST5	At1g31520.1
CATMA1a49670	GST5	GST5	At1g60670.1	EUG4#1#05125
CATMA3a02850	GST5	GST5	At3g03880.1	EUG4#3#00316
CATMA1a21050	GST2	GST5		EUG4#1#02263
CATMA4a32550	GST5	GST5	At4g30900.1	EUG4#4#03358
CATMA4a20940	GST5	GST5	At4g19710.1,At4g19710.2	EUG4#4#02086
CATMA1a46230	GST5	GST5	At1g55180.1	EUG4#1#04719
CATMA1a61850	GST5	GST5	At1g72630.1	EUG4#1#06411
CATMA5a10020	GST5	GST5	At5g11260.1	EUG4#5#01031
CATMA4a15230	GST1	GST1
CATMA4c42576	GST5	GST5	At4g31115.1
CATMA5a06290	GST5	GST5	At5g07110.1	EUG4#5#00632
CATMA3a33480	GST1	GST1
CATMA1a09960	GST3	GST3	At1g11090.1	EUG4#1#01087
CATMA5a52430	GST5	GST5	At5g56620.1	EUG4#5#05068
CATMA5a57600	GST5	GST5	At5g61990.1	EUG4#5#05637
CATMA2a33950	GST5	GST5	At2g35780.1	EUG4#2#03081
CATMA2a42040	GST5	GST5	At2g43620.1	EUG4#2#03954
CATMA4a05430	GST3	GST3	At4g04860.1,At4g04870.1	EUG4#4#00523
CATMA2a26540	GST5	GST5	At2g28140.1
CATMA1a15660	GST5	GST5	At1g16700.1	EUG4#1#01681
CATMA1a31710	GST5	GST5	At1g33440.1	EUG4#1#03377
CATMA3a29796	GST1	GST1
CATMA4c42133	GST5	GST5	At4g05620.1	EUG4#4#00609
CATMA5a53105	GST5	GST5	At5g57360.1	EUG4#5#05151
CATMA2a04400	GST5	GST5	At2g05645.1
CATMA1a11960	GST4	GST4	At1g12970.1	EUG4#1#01289
CATMA1a55610	GST5	GST5	At1g66340.1	EUG4#1#05747
CATMA1c71762	GST5	GST5	At1g51915.1
CATMA4a31950	GST5	GST5	At4g30340.1
CATMA4c42446	GST5	GST5	At4g22140.1,At4g22140.2
CATMA1a06080	GST3	GST3	At1g07010.1,At1g07020.1	EUG4#1#00638
CATMA5a05690	GST5	GST5	At5g06480.1	EUG4#5#00566
CATMA1a47530	GST5	GST5	At1g56440.1	EUG4#1#04862
CATMA2a03710	GST5	GST5	At2g04795.1	EUG4#2#00370
CATMA1a17690	GST5	GST5	At1g18660.1,At1g18660.2,At1g18660.3,At1g18660.4	EUG4#1#01897
CATMA1a20690	GST5	GST5	At1g21620.1	EUG4#1#02225
CATMA1a21823	GST5	GST5	At1g22770.1	EUG4#1#02346
CATMA3c57052	GST5	GST5	At3g03260.1	EUG4#3#00249
CATMA1a16030	GST5	GST5	At1g17030.1	EUG4#1#01719
CATMA5a42720	GST5	GST5	At5g46710.1	EUG4#5#04043
CATMA3a27730	GST5	GST5	At3g27930.1	EUG4#3#02928
CATMA5a19890	GST5	GST5	At5g22430.1	EUG4#5#02101
CATMA3a25870	GST5	GST5	At3g26070.1
CATMA3a23750	GST5	GST5	At3g23800.1	EUG4#3#02486
CATMA5a30760	GST5	GST5	At5g35550.1	EUG4#5#02906
CATMA4c42329	GST5	GST5	At4g15790.1	EUG4#4#01611
CATMA1c71509	GST5	GST5	At1g32420.1	EUG4#1#03291
CATMA3a41193	GST1	GST4	At3g48220.1	EUG4#3#03953
CATMA5a37900	GST5	GST5	At5g42200.1	EUG4#5#03560
CATMA3a34660	GST1	GST1
CATMA5a04520	GST5	GST5	At5g05340.1	EUG4#5#00452
CATMA3b12115	GST5	GST5	At3g13080.1,At3g13080.2,At3g13080.3,At3g13080.4
CATMA3c57796	GST5	GST5	At3g54700.1	EUG4#3#04654
CATMA4a19580	GST5	GST5	At4g18490.1	EUG4#4#01950
CATMA4c42441	GST5	GST5	At4g21720.1	EUG4#4#02314
CATMA5a44200	GST5	GST5	At5g48230.1,At5g48230.2	EUG4#5#04204
CATMA2a41250	GST5	GST5	At2g42820.1
CATMA2a17886	GST5	GST5	At2g19300.1
CATMA3a07480	GST5	GST5	At3g08660.1	EUG4#3#00813
CATMA5a04850	GST5	GST5	At5g05657.1,At5g05657.2
CATMA3a09230	GST5	GST5	At3g10270.1	EUG4#3#00993
CATMA2a27300	GST5	GST5	At2g28910.1	EUG4#2#02349
CATMA4c42818	GST1	GST5		EUG4#4#02508
CATMA1a47260	GST5	GST5	At1g56160.1	EUG4#1#04835
CATMA2c47376	GST5	GST5	At2g23093.1
CATMA5c64282	GST5	GST5	At5g17180.1
CATMA4a20040	GST5	GST5	At4g18920.1	EUG4#4#01993
CATMA1c71755	GST5	GST5	At1g51550.1	EUG4#1#04345
CATMA5a00430	GST5	GST5	At5g01360.1	EUG4#5#00041
CATMA1a54640	GST2	GST5		EUG4#1#05634
CATMA5a24395	GST5	GST5	At5g27000.1	EUG4#5#02498
CATMA3a06640	GST5	GST5	At3g07420.1	EUG4#3#00726
CATMA5a09380	GST5	GST5	At5g10650.1,At5g10650.2	EUG4#5#00969
CATMA5a50380	GST5	GST5	At5g54530.1	EUG4#5#04856
CATMA1a02920	GST5	GST5	At1g04040.1
CATMA1a02670	GST5	GST5	At1g03810.1	EUG4#1#00287
CATMA3a20940	GST2	GST2
CATMA2a22610	GST5	GST5	At2g24280.1	EUG4#2#01860
CATMA3a18740	GST5	GST5	At3g19085.1	EUG4#3#01976
CATMA1a35130	GST1	GST1
CATMA3a50070	GST1	GST1
CATMA1a66540	GST5	GST5	At1g77320.1	EUG4#1#06918
CATMA2a03760	GST5	GST5	At2g04842.1	EUG4#2#00374
CATMA3a04670	GST5	GST5	At3g05640.1,At3g05640.2	EUG4#3#00512
CATMA5a54760	GST5	GST5	At5g59010.1	EUG4#5#05333
CATMA3c58038	GST1	GST5		EUG4#3#03203
CATMA3c57537	GST5	GST5	At3g43840.1
CATMA2a11970	GST5	GST5	At2g13350.1	EUG4#2#00779
CATMA4a21020	GST5	GST5	At4g19810.1	EUG4#4#02094
CATMA3a06560	GST5	GST5	At3g07320.1	EUG4#3#00715
CATMA1a00130	GST5	GST5	At1g01140.1,At1g01140.2,At1g01140.3	EUG4#1#00015
CATMA1a45980	GST5	GST5	At1g54920.1,At1g54920.2
CATMA3c57424	GST5	GST5	At3g27610.1
CATMA3a25890	GST5	GST5	At3g26085.1	EUG4#3#02718
CATMA2a03200	GST5	GST5	At2g04230.1	EUG4#2#00325
CATMA1a05210	GST5	GST5	At1g06170.1,At1g06170.2	EUG4#1#00553
CATMA3a15865	GST5	GST5	At3g16440.1	EUG4#3#01683
CATMA1a23900	GST5	GST5	At1g25250.1	EUG4#1#02590
CATMA1a40050	GST5	GST5	At1g48910.1	EUG4#1#04084
CATMA5a38930	GST5	GST5	At5g43080.1	EUG4#5#03658
CATMA1c71536	GST5	GST5	At1g33590.1	EUG4#1#03389
CATMA2c47934	GST1	GST5		EUG4#2#01911
CATMA5a24590	GST5	GST5	At5g27230.1	EUG4#5#02516
CATMA5a44390	GST1	GST1
CATMA5a16540	GST5	GST5	At5g18260.1
CATMA5a35970	GST5	GST5	At5g40300.1	EUG4#5#03355
CATMA3a53310	GST5	GST5	At3g60290.1	EUG4#3#05251
CATMA4a34150	GST4	GST4	At4g32410.1	EUG4#4#03532
CATMA4a34775	GST5	GST5	At4g33030.1	EUG4#4#03605
CATMA5ctrl17	GST2	GST2
CATMA2b38680	GST5	GST5	At2g40400.1,At2g40400.2	EUG4#2#03584
CATMA1a33910	GST5	GST5	At1g35730.1	EUG4#1#03563
CATMA3a43700	GST5	GST5	At3g50700.1
CATMA1a44110	GST5	GST5	At1g53080.1	EUG4#1#04507
CATMA3a39550	GST2	GST2
CATMA5a56865	GST5	GST5	At5g61210.1	EUG4#5#05550
CATMA3a12300	GST5	GST5	At3g13225.1	EUG4#3#01323
CATMA1a49870	GST5	GST5	At1g60870.1	EUG4#1#05147
CATMA4a25995	GST5	GST5	At4g24260.1	EUG4#4#02616
CATMA5a22500	GST3	GST3	At5g24800.1,At5g24810.1
CATMA5c64908	GST5	GST5	At5g52840.1	EUG4#5#04679
CATMA2a10500	GST1	GST1
CATMA5a06830	GST5	GST5	At5g07610.1	EUG4#5#00692
CATMA4a26640	GST5	GST5	At4g24950.1
CATMA1a62630	GST5	GST5	At1g73330.1	EUG4#1#06492
CATMA3b51220	GST5	GST5	At3g58220.1
CATMA1a03600	GST5	GST5	At1g04790.1	EUG4#1#00394
CATMA5a10750	GST2	GST2
CATMA3a53890	GST5	GST5	At3g60920.1	EUG4#3#05320
CATMA3a12420	GST5	GST5	At3g13310.1	EUG4#3#01336
CATMA3a30530	GST5	GST5	At3g30260.1	EUG4#3#03152
CATMA5a49040	GST5	GST5	At5g53140.1	EUG4#5#04716
CATMA2a14910	GST1	GST5		EUG4#2#01011
CATMA3a23260	GST5	GST5	At3g23260.1	EUG4#3#02430
CATMA1a69275	GST5	GST5	At1g80100.1
CATMA4c42489	GST5	GST5	At4g25220.1	EUG4#4#02721
CATMA2c47086	GST5	GST5	At2g05520.1,At2g05520.2,At2g05520.3,At2g05520.4,At2g05520.5
CATMA5a03710	GST5	GST5	At5g04480.1	EUG4#5#00370
CATMA1a55630	GST5	GST5	At1g66350.1	EUG4#1#05749
CATMA3a23460	GST5	GST5	At3g23550.1	EUG4#3#02458
CATMA1a68650	GST5	GST5	At1g79550.1,At1g79550.2	EUG4#1#07157
CATMA5a52773	GST5	GST5	At5g57020.1
CATMA3c57153	GST5	GST5	At3g11100.1	EUG4#3#01089
CATMA4a07910	GST5	GST5	At4g08210.1	EUG4#4#00759
CATMA5a00480	GST5	GST5	At5g01410.1	EUG4#5#00046
CATMA1a06720	GST5	GST5	At1g07645.1	EUG4#1#00707
CATMA5c65093	GST5	GST5	At5g62810.1	EUG4#5#05719
CATMA4a41440	GST5	GST5	At4g40030.1	EUG4#4#04362
CATMA1a53660	GST5	GST5	At1g64370.1	EUG4#1#05524
CATMA2a22430	GST4	GST4	At2g24080.1	EUG4#2#01834
CATMA3a46910	GST5	GST5	At3g53950.1	EUG4#3#04572
CATMA1c72153	GST5	GST5	At1g74630.1	EUG4#1#06639
CATMA1a60980	GST5	GST5	At1g71780.1	EUG4#1#06318
CATMA5a05040	GST5	GST5	At5g05850.1	EUG4#5#00501
CATMA1a59910	GST5	GST5	At1g70630.1	EUG4#1#06204
CATMA5a12260	GST5	GST5	At5g14030.1	EUG4#5#01282
CATMA2c47928	GST1	GST5		EUG4#2#01756
CATMA1a26800	GST5	GST5	At1g28590.1	EUG4#1#02897
CATMA1c72031	GST5	GST5	At1g67670.1
CATMA1a30730	GST5	GST5	At1g32360.1
CATMA4a22230	GST5	GST5	At4g20740.1	EUG4#4#02203
CATMA1a07930	GST5	GST5	At1g09130.1,At1g09130.2	EUG4#1#00868
CATMA1a21180	GST5	GST5	At1g22040.1	EUG4#1#02275
CATMA1a63640	GST5	GST5	At1g74240.1	EUG4#1#06602
CATMA5a62320	GST5	GST5	At5g66900.1	EUG4#5#06151
CATMA4a37266	GST4	GST4	At4g35630.1	EUG4#4#03892
CATMA3a48900	GST5	GST5	At3g55930.1	EUG4#3#04787
CATMA1a54140	GST5	GST5	At1g64830.1	EUG4#1#05577
CATMA3a11640	GST5	GST5	At3g12670.1	EUG4#3#01254
CATMA5a45310	GST5	GST5	At5g49320.1	EUG4#5#04318
CATMA2a46180	GST5	GST5	At2g47750.1	EUG4#2#04406
CATMA5a47690	GST5	GST5	At5g51760.1	EUG4#5#04575
CATMA3a30890	GST1	GST1
CATMA5a12030	GST5	GST5	At5g13790.1	EUG4#5#01257
CATMA1c71488	GST5	GST5	At1g31180.1	EUG4#1#03161
CATMA1a10755	GST5	GST5	At1g11750.1	EUG4#1#01159
CATMA1a08630	GST5	GST5	At1g09790.1	EUG4#1#00941
CATMA2a05250	GST1	GST1
CATMA4a29585	GST5	GST5	At4g27960.1,At4g27960.2	EUG4#4#03040
CATMA1a66410	GST5	GST5	At1g77200.1	EUG4#1#06905
CATMA5a38410	GST5	GST5	At5g42620.1	EUG4#5#03606
CATMA2a27050	GST5	GST5	At2g28640.1	EUG4#2#02325
CATMA3a14250	GST1	GST4	At3g14890.1,At3g14890.2	EUG4#3#01523
CATMA3b54606	GST5	GST5	At3g61470.1	EUG4#3#05393
CATMA5a05390	GST5	GST5	At5g06190.1
CATMA4c42667	GST5	GST5	At4g37060.1	EUG4#4#04051
CATMA2a41610	GST5	GST5	At2g43200.1	EUG4#2#03908
CATMA5c64936	GST5	GST5	At5g54230.1	EUG4#5#04827
CATMA4c42225	GST5	GST5	At4g11385.1
CATMA1a56740	GST5	GST5	At1g67420.1	EUG4#1#05861
CATMA5a13850	GST5	GST5	At5g15610.1,At5g15610.2	EUG4#5#01448
CATMA2a01690	GST4	GST4	At2g02790.1	EUG4#2#00184
CATMA4a38960	GST5	GST5	At4g37390.1	EUG4#4#04087
CATMA5a43790	GST5	GST5	At5g47810.1	EUG4#5#04157
CATMA1c71374	GST5	GST5	At1g23580.1	EUG4#1#02438
CATMA3a15010	GST5	GST5	At3g15605.1
CATMA3c57059	GST5	GST5	At3g03430.1	EUG4#3#00266
CATMA2a22480	GST5	GST5	At2g24140.1	EUG4#2#01840
CATMA5a35650	GST1	GST1
CATMA5a19900	GST5	GST5	At5g22440.1	EUG4#5#02102
CATMA5a07620	GST5	GST5	At5g08340.1,At5g08340.2	EUG4#5#00768
CATMA3a17830	GST1	GST1
CATMA2a40690	GST5	GST5	At2g42300.1,At2g42300.2	EUG4#2#03806
CATMA2a45490	GST5	GST3	At2g47020.1,At2g47020.2	EUG4#2#04332,EUG4#2#04333
CATMA2a35750	GST4	GST4	At2g37470.1	EUG4#2#03262
CATMA1a26090	GST5	GST5	At1g27910.1	EUG4#1#02821
CATMA4a30010	GST5	GST5	At4g28365.1	EUG4#4#03085
CATMA3a43300	GST5	GST5	At3g50260.1	EUG4#3#04174
CATMA5a07470	GST5	GST5	At5g08200.1	EUG4#5#00753
CATMA4a25500	GST5	GST5	At4g23660.1,At4g23660.2	EUG4#4#02542
CATMA2a08240	GST1	GST5		EUG4#2#00663
CATMA3a04690	GST5	GST5	At3g05660.1	EUG4#3#00514
CATMA5a39160	GST5	GST5	At5g43300.1	EUG4#5#03681
CATMA2a31110	GST5	GST5	At2g32905.1	EUG4#2#02767
CATMA5a23180	GST5	GST5	At5g25430.1	EUG4#5#02357
CATMA4a38350	GST5	GST5	At4g36790.1	EUG4#4#04018
CATMA4a40820	GST5	GST5	At4g39450.1	EUG4#4#04294
CATMA4c42490	GST5	GST5	At4g25310.1	EUG4#4#02734
CATMA1a66746	GST5	GST5	At1g77610.1	EUG4#1#06948
CATMA5c64342	GST5	GST5	At5g21274.1	EUG4#5#02041
CATMA3a38870	GST5	GST5	At3g45860.1	EUG4#3#03713
CATMA5a43690	GST5	GST5	At5g47710.1	EUG4#5#04148
CATMA3a08610	GST5	GST5	At3g09735.1	EUG4#3#00932
CATMA1a47580	GST5	GST5	At1g56500.1	EUG4#1#04865
CATMA3a48840	GST2	GST5		EUG4#3#04782
CATMA4a24190	GST1	GST4	At4g22470.1	EUG4#4#02399
CATMA1a59200	GST5	GST5	At1g69890.1	EUG4#1#06128
CATMA4a23380	GST5	GST5	At4g21705.1	EUG4#4#02312
CATMA3a06480	GST5	GST5	At3g07250.1	EUG4#3#00707
CATMA4a11710	GST5	GST5	At4g11560.1	EUG4#4#01102
CATMA1a30880	GST5	GST5	At1g32480.1	EUG4#1#03295
CATMA2c47080	GST5	GST5	At2g05380.1	EUG4#2#00411
CATMA1a32570	GST5	GST5	At1g34270.1	EUG4#1#03458
CATMA2c47022	GST5	GST5	At2g02500.1	EUG4#2#00155
CATMA1a07491	GST5	GST5	At1g08540.1	EUG4#1#00808
CATMA5a56780	GST5	GST5	At5g61140.1	EUG4#5#05542
CATMA4a15080	GST1	GST2
CATMA1c71083	GST5	GST5	At1g07476.1	EUG4#1#00688
CATMA1a05840	GST1	GST5		EUG4#1#00614
CATMA3a29060	GST5	GST5	At3g29034.1	EUG4#3#03045
CATMA1a42200	GST5	GST5	At1g51130.1	EUG4#1#04303
CATMA1c71114	GST5	GST5	At1g09220.1	EUG4#1#00880
CATMA2a23430	GST5	GST5	At2g25110.1
CATMA2a24560	GST3	GST3	At2g26170.1,At2g26170.2,At2g26180.1	EUG4#2#02059
CATMA4a05720	GST5	GST5	At4g05080.1
CATMA1a42480	GST5	GST5	At1g51390.1,At1g51390.2	EUG4#1#04328
CATMA5a06770	GST5	GST5	At5g07560.1	EUG4#5#00686
CATMA4c42499	GST5	GST5	At4g25860.1	EUG4#4#02802
CATMA5c65059	GST5	GST5	At5g60770.1	EUG4#5#05506
CATMA1a05970	GST5	GST5	At1g06910.1	EUG4#1#00627
CATMA4a26610	GST2	GST5		EUG4#4#02689
CATMA2a24855	GST5	GST5	At2g26530.1,At2g26530.2	EUG4#2#02095
CATMA1a19430	GST5	GST5	At1g20410.1	EUG4#1#02092
CATMA1a19100	GST5	GST5	At1g20110.1	EUG4#1#02060
CATMA3a48363	GST5	GST5	At3g55370.1,At3g55370.2	EUG4#3#04728
CATMA5a37630	GST1	GST1
CATMA2a37340	GST5	GST5	At2g39100.1	EUG4#2#03439
CATMA4a31130	GST3	GST3	At4g29520.1	EUG4#4#03211
CATMA5a60270	GST5	GST5	At5g64820.1	EUG4#5#05919
CATMA1a68540	GST5	GST5	At1g79450.1,At1g79450.2	EUG4#1#07146
CATMA5a22510	GST5	GST5	At5g24810.1
CATMA5c64842	GST5	GST5	At5g49040.1	EUG4#5#04291
CATMA1c71282	GST5	GST5	At1g18910.1
CATMA5a62710	GST5	GST5	At5g67250.1
CATMA5a42180	GST5	GST5	At5g46180.1	EUG4#5#03990
CATMA3c57572	GST5	GST5	At3g45510.1
CATMA3a53500	GST5	GST5	At3g60490.1	EUG4#3#05272
CATMA1b47440	GST5	GST5	At1g56360.1	EUG4#1#04854
CATMA4c42544	GST5	GST5	At4g29190.1	EUG4#4#03179
CATMA3a14100	GST5	GST5	At3g14750.1	EUG4#3#01506
CATMA1a05330	GST5	GST5	At1g06280.1	EUG4#1#00562
CATMA1a07290	GST5	GST5	At1g08300.1	EUG4#1#00781
CATMA4c42480	GST5	GST5	At4g24015.1	EUG4#4#02584
CATMA3c57601	GST5	GST5	At3g46700.1	EUG4#3#03794
CATMA1a32120	GST5	GST5	At1g33890.1	EUG4#1#03415
CATMA2a27070	GST5	GST5	At2g28660.1	EUG4#2#02327
CATMA1a61540	GST5	GST5	At1g72290.1	EUG4#1#06376
CATMA2c47515	GST5	GST5	At2g30860.1	EUG4#2#02539
CATMA3a52530	GST5	GST5	At3g59500.1	EUG4#3#05166
CATMA4a39295	GST5	GST5	At4g37790.1	EUG4#4#04127
CATMA5a35660	GST5	GST5	At5g40000.1	EUG4#5#03328
CATMA3c57527	GST5	GST5	At3g43290.1
CATMA5c64398	GST5	GST5	At5g22990.1
CATMA5a61513	GST5	GST5	At5g66130.1	EUG4#5#06068
CATMA5c65125	GST5	GST5	At5g64800.1
CATMA5a60605	GST5	GST5	At5g65210.1,At5g65210.2,At5g65210.3,At5g65210.4,At5g65210.5	EUG4#5#05964
CATMA1a58130	GST5	GST5	At1g68740.1	EUG4#1#06009
CATMA2c47056	GST5	GST5	At2g04370.1
CATMA5a07970	GST1	GST4	At5g08610.1	EUG4#5#00801
CATMA1a49200	GST5	GST5	At1g60160.1
CATMA1a63515	GST5	GST5	At1g74140.1,At1g74140.2	EUG4#1#06589
CATMA5a43680	GST5	GST5	At5g47700.1
CATMA1a19520	GST5	GST5	At1g20520.1	EUG4#1#02104
CATMA5c64210	GST5	GST5	At5g12990.1
CATMA1c72056	GST5	GST5	At1g68300.1	EUG4#1#05959
CATMA3a29930	GST5	GST5	At3g29670.1	EUG4#3#03110
CATMA1a10420	GST2	GST5		EUG4#1#01129
CATMA1a13110	GST5	GST5	At1g14140.1	EUG4#1#01408
CATMA1a24250	GST5	GST5	At1g25550.1	EUG4#1#02627
CATMA5a10530	GST5	GST5	At5g11730.1	EUG4#5#01077
CATMA5c65032	GST5	GST5	At5g59160.1,At5g59160.2,At5g59160.3	EUG4#5#05346
CATMA2c47166	GST5	GST5	At2g13950.1
CATMA2a29680	GST5	GST5	At2g31440.1	EUG4#2#02601
CATMA3a14720	GST5	GST5	At3g15354.1	EUG4#3#01573
CATMA5a12360	GST5	GST5	At5g14140.1	EUG4#5#01293
CATMA3a14180	GST5	GST5	At3g14830.1,At3g14830.2	EUG4#3#01515
CATMA5a56440	GST5	GST5	At5g60710.1	EUG4#5#05498
CATMA3a39530	GST5	GST5	At3g46460.1	EUG4#3#03768
CATMA3a54380	GST5	GST5	At3g61230.1
CATMA2a37130	GST5	GST5	At2g38870.1	EUG4#2#03416
CATMA5a12370	GST5	GST5	At5g14150.1	EUG4#5#01294
CATMA1c71586	GST5	GST5	At1g37000.1	EUG4#1#03644
CATMA1c71865	GST5	GST5	At1g56555.1
CATMA5a49000	GST5	GST5	At5g53100.1
CATMA1a40720	GST5	GST5	At1g49610.1	EUG4#1#04151
CATMA1c71481	GST5	GST5	At1g30990.1	EUG4#1#03139
CATMA1a26060	GST5	GST5	At1g27880.1	EUG4#1#02818
CATMA3a49180	GST5	GST5	At3g56230.1	EUG4#3#04817
CATMA5a36270	GST1	GST5		EUG4#5#03391
CATMA2a16730	GST5	GST5	At2g18070.1	EUG4#2#01210
CATMA1c72071	GST5	GST5	At1g69370.1	EUG4#1#06073
CATMA1c71497	GST5	GST5	At1g31630.1	EUG4#1#03197
CATMA2a34000	GST4	GST4	At2g35820.1	EUG4#2#03086
CATMA1a46375	GST5	GST5	At1g55310.1,At1g55310.2	EUG4#1#04735
CATMA1a01186	GST5	GST5	At1g02205.1,At1g02205.2	EUG4#1#00125
CATMA1a42760	GST5	GST5	At1g51630.1	EUG4#1#04353
CATMA1a25700	GST1	GST5		EUG4#1#02777
CATMA2a11550	GST1	GST1
CATMA2c47874	GST1	GST5		EUG4#2#00625
CATMA1a02980	GST5	GST5	At1g04120.1	EUG4#1#00320
CATMA3a43970	GST3	GST3	At3g50950.1,At3g50950.2,At3g50960.1	EUG4#3#04254,EUG4#3#04255
CATMA3c57542	GST5	GST5	At3g44060.1
CATMA1a00970	GST5	GST5	At1g01980.1
CATMA4a21110	GST5	GST5	At4g19900.1	EUG4#4#02104
CATMA3a21220	GST1	GST5		EUG4#3#02227
CATMA5a48220	GST5	GST5	At5g52330.1,At5g52330.2	EUG4#5#04630
CATMA4a30770	GST5	GST5	At4g29110.1	EUG4#4#03171
CATMA2c47469	GST5	GST5	At2g28460.1	EUG4#2#02306
CATMA2a39970	GST5	GST5	At2g41570.1	EUG4#2#03718
CATMA3c57278	GST5	GST5	At3g19310.1	EUG4#3#01999
CATMA3a38530	GST5	GST5	At3g45530.1
CATMA5c64747	GST5	GST5	At5g44270.1
CATMA1a23910	GST5	GST5	At1g25260.1	EUG4#1#02591
CATMA5c65067	GST2	GST2
CATMA4a38845	GST5	GST5	At4g37270.1	EUG4#4#04073
CATMA4a27610	GST5	GST5	At4g25930.1	EUG4#4#02810
CATMA2a18020	GST5	GST5	At2g19440.1	EUG4#2#01350
CATMA5c64697	GST5	GST5	At5g42070.1	EUG4#5#03549
CATMA4a00170	GST5	GST5	At4g00150.1	EUG4#4#00018
CATMA5a43340	GST5	GST5	At5g47390.1	EUG4#5#04113
CATMA4a32530	GST5	GST5	At4g30880.1	EUG4#4#03356
CATMA3c57143	GST5	GST5	At3g10290.1	EUG4#3#00997
CATMA5a42540	GST5	GST3	At5g46550.1	EUG4#5#04026,EUG4#5#04027
CATMA1a05780	GST5	GST5	At1g06720.1	EUG4#1#00608
CATMA1a64570	GST5	GST5	At1g75230.1,At1g75230.2	EUG4#1#06696
CATMA4a31596	GST5	GST5	At4g29940.1	EUG4#4#03254
CATMA5a37540	GST1	GST1
CATMA5a34510	GST5	GST5	At5g38910.1	EUG4#5#03229
CATMA5a54510	GST5	GST5	At5g58782.1	EUG4#5#05307
CATMA1a44120	GST5	GST5	At1g53090.1,At1g53090.2	EUG4#1#04508
CATMA1a10510	GST5	GST3	At1g11545.1	EUG4#1#01137,EUG4#1#01138
CATMA4c42728	GST1	GST5		EUG4#4#00429
CATMA1a69220	GST5	GST5	At1g80040.1,At1g80040.2	EUG4#1#07211
CATMA3a26770	GST5	GST5	At3g27000.1	EUG4#3#02827
CATMA1a41340	GST5	GST5	At1g50270.1	EUG4#1#04216
CATMA2a01885	GST5	GST5	At2g02990.1	EUG4#2#00204
CATMA1a03290	GST5	GST5	At1g04450.1	EUG4#1#00358
CATMA2c47615	GST5	GST5	At2g36070.1	EUG4#2#03110
CATMA5a55000	GST5	GST5	At5g59250.1	EUG4#5#05355
CATMA1a06845	GST1	GST1
CATMA5a23110	GST5	GST5	At5g25380.1
CATMA5c64871	GST5	GST5	At5g50760.1	EUG4#5#04470
CATMA3a48830	GST5	GST5	At3g55860.1
CATMA2a45840	GST3	GST3	At2g47380.1,At2g47390.1	EUG4#2#04371
CATMA5a48960	GST5	GST5	At5g53060.1	EUG4#5#04707
CATMA5a16880	GST5	GST5	At5g18570.1	EUG4#5#01763
CATMA5c64205	GST5	GST5	At5g12460.1	EUG4#5#01152
CATMA1a67080	GST5	GST3	At1g77930.2	EUG4#1#06989,EUG4#1#06990
CATMA2a28750	GST5	GST5	At2g30500.1	EUG4#2#02501
CATMA2a37600	GST1	GST1
CATMA5c65188	GST1	GST5		EUG4#5#01379
CATMA2b06370	GST1	GST1
CATMA3a12660	GST5	GST5	At3g13520.1	EUG4#3#01361
CATMA5a47650	GST5	GST5	At5g51710.1	EUG4#5#04571
CATMA1a45750	GST5	GST5	At1g54650.1	EUG4#1#04672
CATMA5a62155	GST5	GST5	At5g66760.1	EUG4#5#06134
CATMA1c71641	GST5	GST5	At1g45403.1	EUG4#1#03884
CATMA1a64320	GST5	GST5	At1g74950.1	EUG4#1#06670
CATMA5a59120	GST5	GST5	At5g63590.1	EUG4#5#05795
CATMA2a20120	GST5	GST5	At2g21430.1	EUG4#2#01571
CATMA5a38350	GST5	GST5	At5g42580.1	EUG4#5#03602
CATMA3a54270	GST5	GST5	At3g61100.1	EUG4#3#05351
CATMA1a52100	GST5	GST5	At1g62940.1	EUG4#1#05371
CATMA5a54150	GST5	GST3	At5g58390.1	EUG4#5#05263,EUG4#5#05264
CATMA5a05490	GST5	GST5	At5g06280.1,At5g06280.3	EUG4#5#00545
CATMA5a49930	GST5	GST5	At5g54020.1
CATMA4a03440	GST5	GST5	At4g03100.1	EUG4#4#00361
CATMA5a54180	GST5	GST5	At5g58420.1	EUG4#5#05267
CATMA1a61270	GST5	GST5	At1g72050.1,At1g72050.2	EUG4#1#06348
CATMA1a24390	GST5	GST5	At1g26170.1	EUG4#1#02642
CATMA5a53340	GST5	GST5	At5g57630.1	EUG4#5#05177
CATMA1a00640	GST5	GST5	At1g01660.1	EUG4#1#00068
CATMA5a17360	GST5	GST5	At5g18980.1	EUG4#5#01814
CATMA1a23380	GST5	GST5	At1g24440.1	EUG4#1#02532
CATMA4a08470	GST5	GST5	At4g08670.1	EUG4#4#00809
CATMA4c42256	GST5	GST5	At4g12735.1
CATMA5a62610	GST5	GST5	At5g67160.1	EUG4#5#06177
CATMA3c57468	GST5	GST5	At3g29690.1
CATMA4a31885	GST5	GST5	At4g30270.1	EUG4#4#03288
CATMA4a39410	GST5	GST5	At4g37900.1	EUG4#4#04139
CATMA3c57711	GST5	GST5	At3g52030.1	EUG4#3#04366
CATMA2c47969	GST1	GST5		EUG4#2#03773
CATMA5a22880	GST5	GST5	At5g25170.1
CATMA2a41710	GST5	GST5	At2g43280.1	EUG4#2#03919
CATMA3c58004	GST1	GST5		EUG4#3#02756
CATMA3a08380	GST5	GST5	At3g09520.1	EUG4#3#00908
CATMA2a24070	GST4	GST4	At2g25685.1
CATMA2a31790	GST5	GST5	At2g33610.1	EUG4#2#02845
CATMA2c47875	GST1	GST5		EUG4#2#00628
CATMA2a24160	GST1	GST1
CATMA3c57728	GST5	GST5	At3g52900.1	EUG4#3#04461
CATMA5c64941	GST5	GST5	At5g54500.1	EUG4#5#04853
CATMA3a40955	GST5	GST5	At3g47930.1	EUG4#3#03920
CATMA1a51640	GST5	GST5	At1g62520.1	EUG4#1#05330
CATMA4a37070	GST5	GST5	At4g35370.1	EUG4#4#03866
CATMA5a40570	GST5	GST5	At5g44740.1,At5g44740.2	EUG4#5#03832
CATMA1a36890	GST5	GST5	At1g43560.1
CATMA1a07140	GST5	GST5	At1g08160.1	EUG4#1#00764
CATMA2b43690	GST5	GST5	At2g45290.1	EUG4#2#04137
CATMA5a35350	GST2	GST2
CATMA3a25860	GST5	GST5	At3g26060.1	EUG4#3#02715
CATMA2a05990	GST5	GST5	At2g07180.1	EUG4#2#00520
CATMA3a21190	GST5	GST5	At3g21330.1	EUG4#3#02224
CATMA5a16590	GST5	GST5	At5g18320.1	EUG4#5#01737
CATMA1a23150	GST1	GST1
CATMA3a35060	GST1	GST5		EUG4#3#03381
CATMA1a23590	GST5	GST5	At1g24706.1	EUG4#1#02556
CATMA3a11220	GST3	GST3	At3g12250.2,At3g12260.1	EUG4#3#01214
CATMA3c57069	GST5	GST5	At3g03900.1
CATMA3a08600	GST5	GST5	At3g09730.1	EUG4#3#00931
CATMA5c64349	GST5	GST5	At5g21920.1
CATMA5c64225	GST5	GST5	At5g13770.1	EUG4#5#01256
CATMA1a01000	GST5	GST5	At1g02010.1	EUG4#1#00104
CATMA5a58430	GST5	GST5	At5g62860.1	EUG4#5#05724
CATMA1a07900	GST5	GST5	At1g09080.1	EUG4#1#00865
CATMA2c47446	GST5	GST5	At2g27120.1	EUG4#2#02164
CATMA1a02220	GST5	GST5	At1g03340.1	EUG4#1#00237
CATMA3a22425	GST5	GST5	At3g22425.1,At3g22425.2	EUG4#3#02344
CATMA5a54610	GST5	GST5	At5g58850.1	EUG4#5#05316
CATMA3a32310	GST1	GST5		EUG4#3#03239
CATMA2a40960	GST4	GST4	At2g42530.1	EUG4#2#03836
CATMA1a55770	GST5	GST5	At1g66480.1	EUG4#1#05762
CATMA3a49810	GST5	GST5	At3g56820.1	EUG4#3#04875
CATMA2a37820	GST5	GST5	At2g39550.1
CATMA2a43660	GST4	GST4	At2g45260.1	EUG4#2#04134
CATMA1a25290	GST5	GST5	At1g27070.1	EUG4#1#02739
CATMA2c47029	GST5	GST5	At2g02820.1,At2g02820.2	EUG4#2#00189
CATMA2a44040	GST5	GST5	At2g45640.1
CATMA1a34050	GST5	GST5	At1g35910.1	EUG4#1#03577
CATMA1a39100	GST5	GST5	At1g48020.1	EUG4#1#03989
CATMA3a11290	GST5	GST5	At3g12345.1	EUG4#3#01221
CATMA3a29000	GST5	GST5	At3g28980.1	EUG4#3#03039
CATMA1ctrl48	GST1	GST1
CATMA5c65169	GST5	GST5	At5g03406.1	EUG4#5#00257
CATMA1a49640	GST5	GST5	At1g60640.1	EUG4#1#05122
CATMA3a52520	GST5	GST5	At3g59480.1	EUG4#3#05164
CATMA5a62360	GST5	GST5	At5g66930.1,At5g66930.2
CATMA4a25900	GST5	GST5	At4g24175.1	EUG4#4#02604
CATMA4a00230	GST5	GST5	At4g00210.1	EUG4#4#00027
CATMA2a18410	GST5	GST5	At2g19900.1	EUG4#2#01398
CATMA1a06520	GST2	GST2
CATMA4a40460	GST5	GST5	At4g39010.1	EUG4#4#04251
CATMA1a62810	GST5	GST5	At1g73500.1
CATMA3c57918	GST5	GST5	At3g62950.1
CATMA1c71846	GST5	GST5	At1g55800.1	EUG4#1#04790
CATMA5a09910	GST5	GST5	At5g11150.1	EUG4#5#01017
CATMA3a16090	GST5	GST5	At3g16660.1	EUG4#3#01707
CATMA5a42150	GST5	GST5	At5g46150.1,At5g46150.2	EUG4#5#03987
CATMA2a21440	GST4	GST4	At2g22950.1	EUG4#2#01718
CATMA1c71792	GST5	GST5	At1g53440.1	EUG4#1#04542
CATMA4a03620	GST1	GST1
CATMA5c65243	GST1	GST5		EUG4#5#02777
CATMA3a08120	GST5	GST5	At3g09250.1	EUG4#3#00879
CATMA3c57365	GST5	GST5	At3g24580.1	EUG4#3#02575
CATMA3a37540	GST5	GST5	At3g44610.1	EUG4#3#03581
CATMA4a11976	GST1	GST1
CATMA5a11630	GST5	GST5	At5g13430.1	EUG4#5#01216
CATMA2a20230	GST5	GST5	At2g21550.1	EUG4#2#01582
CATMA5a31940	GST4	GST4	At5g36700.1,At5g36790.1
CATMA3a17030	GST5	GST5	At3g17609.1,At3g17609.2,At3g17609.3	EUG4#3#01803
[truncated: 28,344 more rows]
