# Supplementary material for: CATMA, a comprehensive genome-scale resource for silencing and transcript profiling of Arabidopsis genes
Source: BMC Bioinformatics. 2007 Oct 18;8:400. doi: 10.1186/1471-2105-8-400 (PMC2147040; doi:10.1186/1471-2105-8-400)
Supplement: Additional file 4 — Detailed description of the CATMAv3 addition. Information is also available on line at [14]. The listed features are: Column A: CATMA ID. Column B: Gene name of cognate gene according to the AGI (TIGR5) or EuGène annotation. Column C: GST length, excluding the universal GST extensions added within PCR primers. Column D: Amplification results. The letter 'G' refers to PCR amplification from genomic DNA template. The following numbers qualify the results of the PCRs as analyzed by DNA gel electrophoresis: 0, no detectable PCR product; 1, one product of the expected size; 2, multiple bands or DNA smear; 3, one product but with a wrong size. Column E: Fraction (%) of intron sequence compared to the total GST length (by design <50%); when the cognate gene had different splice variants (TIGR5), intron percentage was averaged over all splice variants. Column F: GC content; Column G: GST specificity expressed as percentage of sequence identity in the best non-trivial BLAST hit, i.e. not matching the cognate gene sequence, using the genome sequence as a BLAST database (by design <70%); Column H: 5' primer sequence, excluding the universal extension; Column I: 3' primer sequence, excluding the universal extension; Column J: Amplicon sequence, excluding the flanking universal extensions. [file 1471-2105-8-400-S4.xls]

## Sheet: SupplementaryTable3-27.06.2007
CATMA ID	Target gene name (TIGR5 or Eugène 040917)	GST length	Amplification results	Intron %	GC content %	Specificity %	5' Primer sequence	3' Primer sequence	Amplicon sequence
CATMA1c71002	At1g01020	213	G1	0	32	30.52	TCTGATAGCCCTGTTCTTCT	AGCAAACCCTTAGTCGCA	TCTGATAGCCCTGTTCTTCTATCTATAAAGGTTAGATCGTTTCTTTTTAATGGACTTAATTAGATTTTTTTTCCTTTAAGGTTTAAATGATTTAAGTCATTGAGATTGTTTAGAAAGGGTAATAATTTCGCATTTGAAACAGGTTCTGATTGGTGTCTTATCTGCAAACGCTGCATTTATCATCTCTTTTGCCATTGCGACTAAGGGTTTGCT
CATMA1c71003	At1g01160	168	G1	0	46	38.1	GGTCTGGGTTTTGTCGAGGGT	TTTTGGATCTGTTCGGTAGTGATGT	GGTCTGGGTTTTGTCGAGGGTTTTTTGGGGAAGACGAAATTAGGGTTTAGTTGGGGCAAAGTAAGTAGTAAAGAAGAAGAAGATGCAGCAGCAGCAGTCTCCGCAAATGTTTCCGATGGTTCCGTCGATTCCCCCTGCTAACAACATCACTACCGAACAGATCCAAAA
CATMA1c71006	At1g01530	200	G1	0	41	66	GATCAAAACGGAAACTCTACTTCTG	AAAGCAGAACAAACTATTGGAGA	GATCAAAACGGAAACTCTACTTCTGCTCCAACACTGCCGTTTGGATTTAATGTTATGAATCGCACACCAGCTGGGTACAACAGTTACCAACTCCAAAACCAGGAGGTTAAACAAGTCCATCCTCAGTATTGGGCTCGTTACTATTAGTCTATCTCTCTCGTTGTGTGACTTTTTAAGTCTCCAATAGTTTGTTCTGCTTT
CATMA1c71007	At1g01560	182	G1	0	39	66.48	ACCTATATATGTTGCATTCTCTT	TCTTCCGTCAATGAAGGTT	ACCTATATATGTTGCATTCTCTTTTGATTTTTTCTTTTTATAATACTTTTGAGCTTGTTTTGAGTTGCAGTCGATGAAGCCTTGTGCCACCCTTACTTAGCACCGCTACACGAATATAACGAGGAACCTGTGTGTGTGAGACCGTTCCATTTTGATTTCGAGCAACCTTCATTGACGGAAGA
CATMA1c71008	At1g01620	155	G1	0	30	45.16	TCTTTTTCTTATTTGCTGTGGATG	CGAACCAAACCAGAAGAAAATC	TCTTTTTCTTATTTGCTGTGGATGATCTGGTTTTATCGTTAAATGGAGTTTGATATTATGATTGATTTGGTACGATTTTAATTTTGCTTTTGTCGTTAGACTCGAGAAATTTTCAAGAGGAATTTGTTAATTTGATTTTCTTCTGGTTTGGTTCG
CATMA1c71009	At1g01700	178	G1	0	28	33.15	AGACAAAACAATGAGAGGAGAAG	ATGTTAAATTCTCCCCACTAA	AGACAAAACAATGAGAGGAGAAGAATGATGAGTATAATTACTTTTAATTTCTTCTACCTAGTAAGATTCAAATTGAAGTAAAATCATATTAAGAATTGTTTTCCTTATGTAAGAAAGACGAACGCTGTATATAGATTATTAGATACCGGGAATAATATTAGTGGGGAGAATTTAACAT
CATMA1c71010	At1g01780	156	G1	0	50	28.85	CAATCACCGTCGCACAGC	CCCCCGCAACAACATTCA	CAATCACCGTCGCACAGCCTCAGGCAACACTCTTCCACCGGAACCTACCGAAGACGTCGCCGTGGAGGCCAAGGAAGAGAATGGCGTTTCAGAGTCTTGAATATCTCTTACATGAGTGTTTTTGAGTGAATGATTGAATGAATGTTGTTGCGGGGG
CATMA1c71011	At1g01790	239	G1	0	38	20.5	AGGCACAGTCGTAATCTGA	AATCGATTGCTACGCATTT	AGGCACAGTCGTAATCTGATGACGTTCTCCATTCTGGTGAGAAAAAGAAGAGTATTTCTCCTTTGGTGTTCTTCTTAAACCACCATCACCAACTTGGGTTGCAGTGCGTGGTGAAGTGATGGATCCATCAGATGATGTGTAGTGTGACTAATATATTCATTATATGTTCAGTACATATCTCTCATTTAAGTCTTTGATCTCAGAACAATTAGATTTGAACAAATGCGTAGCAATCGATT
CATMA1c71012	At1g01860	151	G1	0	42	29.8	ATCCTCATATGGTTGATTTGGTGAG	GCAAGAGCAGAATCTGGATGTGATA	ATCCTCATATGGTTGATTTGGTGAGCGAACGATTTGCTGGTTCTGACAAGTTCAAGGTTTTGCAAGAGGATTTTGTCAAGTGTCACATCCGTTCTCACATGCTCTCCATTTTAGAGACTAGAAGGTTATCACATCCAGATTCTGCTCTTGC
CATMA1c71013	At1g02160	178	G1	0	41	25.28	GGGAAGCTCGACTGGAAC	GTAACATTAACAAACACTTTCCAC	GGGAAGCTCGACTGGAACGCAATAAGACACGGTCGTTGTTCTCGTGAATGCAGATCCTCGAATACCAATGATGTCTCAGAACATCACCTAGCTAGTAGTATCCTGTTGTTTCATTTGCAATGGCTGTGTTTGTATGATCTATCTAAGTAAACAAGTGGAAAGTGTTTGTTAATGTTAC
CATMA1c71014	At1g02180	285	G1	0	49	15.44	GAAACTCAGCTCATGAAATGGTGA	AGAAAGCGACTTCTGGTGCT	GAAACTCAGCTCATGAAATGGTGAGCATCTTGAACCAGAACAGAACAGCTCGGAAACTAGGCAAACTAAATGAGAGTCCCGGTCTTGGCTGCATGGCCCTCCAGTATGTTGAGCTCTGCGAGGGGAATTGCAATGTCAACAACACTCTCAGCTGTGAACACCCTGAAGACGACTTCACTCAGGTGTTTGCCCCAAACTGTGGTGTAGAACTCCCCACTTTTGGTACCATAACTGGCCATATCCTCGGCTGCAGCTCTAAGTATGCAGCACCAGAAGTCGCTTTCT
CATMA1c71015	At1g02210	162	G0	0	38	35.8	TTGGTTTTCCAATCGTATG	CGGCAGATTCTCTCATAA	TTGGTTTTCCAATCGTATGAAAACATCAATGGATCCAAATCCGATTGGGTAATGCACGTGTATCAACCAACGTTTTTGCCTCCTAATCAGGTAATATTCCGAATTTATGATGTTTAATCACCGTGTCCTTTTTTCTCAACGATGTTATGAGAGAATCTGCCG
CATMA1c71016	At1g02230	213	G1	0	38	45.54	ATGATGACGTATACAGTCTGCAAAG	CCTGAAAAAGGGGAGGAA	ATGATGACGTATACAGTCTGCAAAGTTGAGTTTAAGGGTGAAGAGACAGAGATCTCTTCTTCTTCTACTGGTAGTGAAATTGAACAGATTCACTCTTTAATCCCTCTTGTGAACAGTTCTGGAGGATCTGAGGTGGGAGAATCTCAAACTTTCTCTGTTTTGTCTTTAGAAACTTTGAAATATCTGACATTAGTGTTCCTCCCCTTTTTCAGG
CATMA1c71017	At1g02380	178	G1	0	31	31.46	CTCCATGATAATAACGGCT	ATCAGAGTATCTTAAAAGCAATG	CTCCATGATAATAACGGCTATATTCTTCGCCTTTCTAGTCTTCCAAGGTACCTTTTTACTTATTCCCTTTTCAACTCTTAATGAAAACCAAAAAATGCTACTTTGGTCTTCATATGAATTTGTCTCTGAAGAAAGATTCTATATAGTTTTAGATTCATTGCTTTTAAGATACTCTGAT
CATMA1c71018	At1g02470	158	G1	0	37	38.61	TGTTTTATCTATGCTTCATCGATCT	CTTGCCATTGCATAACGGG	TGTTTTATCTATGCTTCATCGATCTTCTTCTTCTTCTCCACGAATGTTATTATTGTTGTCTTCTTCATCAGCTAACTCTGCAAAACTACTGAACTCTAACAATGGTCTCTTAATTTCCTCTTCTCCTAAACCTTTCAGACCCGTTATGCAATGGCAAG
CATMA1c71019	At1g02475	193	G1	0	43	26.42	AAACCTGTAAAACCCCAA	GAGCAGTCTTGCCACTCC	AAACCTGTAAAACCCCAAATATCCAATCACCGATTTGCTTCGATCGCAAACCCTTTTCATATTCTCTCATTCCTCTGTTTCCAAAAACCCTAAATGGCTTCTCCTCTTACTCTTCTTCCGTTAGTCGCAGATCGAGATTCATCATTCCCAAGAGACGACGATTCTCTGTTTCCATGGAGTGGCAAGACTGCTC
CATMA1c71020	At1g02530	179	G1	0	34	56.42	GCTGAGAATGGGACTCAC	GAAAGAAAATAAATAGTGACAGC	GCTGAGAATGGGACTCACGAAACGTTGATCAAAATAGACGGTGGGGTTTATGCTTCCCTTGTTCAGCTTCACATGACTGCTTCTAATTGATAATGATATAATGTTTTGTTTACGATAGCAAAAATATATTTATGTTGTTGTATGCAAGTTTATGTAGCTGTCACTATTTATTTTCTTTC
CATMA1c71021	At1g02570	181	G1	0	39	35.36	ACGGCGGATAGACTTAACCTC	CAAAAACACATGATTCACAGC	ACGGCGGATAGACTTAACCTCCCCATTCGTTTGGAGGGTCTCAATTTTGTGAACTGGTGTATGTATTACATCTGTGTTGGAATTGGTTTAATGAAGATCTTCAAAGGGTTTTTGGATTTTGTGAATACGTTGACTTTGAGCATTAAGAGGTCGAGAAAAGGCTGTGAATCATGTGTTTTTG
CATMA1c71022	At1g02610	157	G1	0	33	38.22	AGAAGAAGATACATTGAGCTCTG	TACATTTGCTAATGGTTTCA	AGAAGAAGATACATTGAGCTCTGAAGAAGAAGATCATGGTTTGGAGGAGGAAGAGCAACAACAACATATAGCTTGAATTTTTACTTCCTTTTTGTTCAAACCTCTATTCAGAAATATACCCCACAAAAATAGGAATATGAAACCATTAGCAAATGTA
CATMA1c71023	At1g02910	153	G1	0	39	33.33	GCCGGATTGGGCTGAGAT	TTTCTTCTCCCATGAGTTCTCTCTA	GCCGGATTGGGCTGAGATATCGAAGGAGTTACCGCCAATGGATGACGTTCTCAGCAAGTTAGAAAGATGAAACTGTGAAGCTTTCTTAATTCTTACATATTGTATCTTCGTAAAACCTTAGAATTGAGTAGAGAGAACTCATGGGAGAAGAAA
CATMA1c71024	At1g02950	345	G1	0	39	64.93	CATCGAAACTCACTTGGG	CTTCTGCTTTCAGTTAGTTCC	CATCGAAACTCACTTGGGAACAAGTCATTAAGCCTATCTACGGTCTAGAGACTGACCAAACAATCGTCAAAGAGAACGAGGCTATTCTAGAGAAAGTTCTAAATATCTACGAGAAACGACTCGAAGAATCTAGATTCTTGGCTTGTAATAGCTTTACTTTGGTTGATCTTCATCACCTACCAAACATACAATACCTTTTGGGAACTCCAACGAAGAAATTGTTCGAAAAAAGATCTAAAGTGCGTAAGTGGGTGGATGAGATTACGAGTAGAGAGGCTTGGAAAATGGCATGTGATCAAGAGAAATCTTGGTTTAATAAGCCAAGGAACTAACTGAAAGCAGAAG
CATMA1c71025	At1g02960	177	G1	0	40	25.42	TCTCAAAGATCATGGGAGGC	TGCCTGTTTTCTGATCTTTCATCA	TCTCAAAGATCATGGGAGGCCAAAATTTTCATTTAACTCACATACTCATGGAGAAACGTCATCCAAGATAAGTGACATGGCTGAAATCTTTGAGCCTGATGTGGAGGATCAGGCTATAGAAGAGGATCCAATTATTGAATGCCCCAACAGTTTTGATGAAAGATCAGAAAACAGGCA
CATMA1c71026	At1g03070	177	G1	0	31	32.77	CTTACCATTTTCAGAGCTGCC	TACTTTAAAAGATACACTGCCAGG	CTTACCATTTTCAGAGCTGCCGAGTGAAGCTTCTTTACTCCTTTTTTAAGTCTCGATCAGTGTTATTATCATGTTTTTAAAATGTGTAAATCTCTAATATTGTTTGTTAACGAAACTTATTTTCTCTGTAGTATTCTCATGTACAAAACATAACCTGGCAGTGTATCTTTTAAAGTA
CATMA1c71027	At1g03100	500	G1	0	42	15.6	TGCGTATGGCTGGGGTAAG	ACTCCCAATGGCTGCATATC	TGCGTATGGCTGGGGTAAGAACTGGTTCTTCGGTTTATTCTTCGCTCCTCAAAGCTTACTGCAACACAAACCAAACTAGAGAAGTGACATCACTCCTTAGAGATGCTCAAAAGGCAGGGATTCAATTAGACTCAAGCTGTTATGAAGCTTTAATCCAGTCTCAAGTAATTCAGAACGATACTCATGGAGCTCTCAATGTGTTTAAGGAAATGAAAGAGGCGAAGATACTACGAGGCGGAAATCAGAAATTTGAGAAGCTCTTAAAGGGATGTGAAGGAAACGCAGAGGCGGGACTCATGTCAAAACTCTTGAGAGAAATCAGAGAAGTGCAGAGTTTGGATGCTGGTGTTCATGATTGGAACAATGTGATCCATTTTTTTAGCAAGAAAGGTTTGATGC…
CATMA1c71028	At1g03106	382	G1	0	34	59.16	TATGGCTTCTAGGATTGTTG	TGGATTACAGAACAAATCAATCT	TATGGCTTCTAGGATTGTTGAATCGGGAGAGTTTCGTATGCGCCAAATCTATTCTCTTTTGCCATAATATACTTCATCCATTGAGATTTTGCTTTTGGATCTGATGGTTTTCTAACGATGTGTGGTTTTCACTTCCACACAAAAACGTTGGATCCATCGGATTTACGACAGCTTATGTTACCTGCGTCTAAGGTTTGGTTAAAAACTCATTTCCATCTTAAATTTCGATTCCCTTTTGCTGCTTATAAAAATATTCAGAGATTCACTTATATTATCAAGGGTGGATTACTTCAATCTCTACATCTTATTTCATGATTACGATGGTTTTCTTATGAATCTATCAATCATTTGAGATTAGTAGATTGATTTGTTCTGTAATCCA
CATMA1c71029	At1g03130	173	G1	0	34	31.79	CAAATTTAAAAAGGGATCACACTAC	CTGTCCCAAGTAATGGACTTT	CAAATTTAAAAAGGGATCACACTACATGTAAAATCTTGCGGATGTTATAACAACTCTTTGAACTTTTCAAGCAGCTTTGTTTTGGTTTTGTCGATCGAGTGATACCATATCATGTGGTAAGTGAAATTCTCTAGTTTGAGAAAGACAAAAAAAAAGTCCATTACTTGGGACAG
CATMA1c71030	At1g03160	497	G1	0	42	10.66	GATATTGTATCCGGTGTCCG	AATCTGGCATTATCAATCTGC	GATATTGTATCCGGTGTCCGCACGGTCTGCTCTTGAGGCGAAGCTTTCAACAGCTTCTTTGGTTGGCAGAGATGATCTTGAGATCGCAGATCCTGGTTCTAATTGGAGAGTCCAGAGCTTCAATGAACTTGAGAAATTTCTTTATAGCTTCTTGGATAGCTCAACAGCTACCGGGATGGAGAGAATAAGGCTTAAATTGGAGACACCCATGGCGATTGCTGAGCGTCTCCTTTCTTCTGTGGAAGCTCTTGTGAGACAAGATTGCCTAGCTGCTAGGGAAGACTTGGCTTCAGCAGACAAGATTATCAGTCGAACTAAAGAATACGCGCTTAAGATGGAATATGAGAGCATTTCTTGGAGAAGGCAGGCTCTCTCGTTGGTATAAATTCTATTAGATAT…
CATMA1c71031	At1g03210	162	G1	0	29	35.8	GTCTTAGTGTGATTTTGGCTATG	GATTACTCCTCAAGCGTGAAA	GTCTTAGTGTGATTTTGGCTATGATGAAAATTCAGGCTCTTGTAAACGATGAAATTAATAAAAGATTCCATATATTCTCGGATATATATAATTGTATCCATTAATAAATACTCGTTTTTTAAGTAACGGATAGTTTCATATTTTCACGCTTGAGGAGTAATC
CATMA1c71032	At1g03220	194	G1	0	24	56.7	TGCTTGATTAAATTAGTTGATCCGT	AATTTTAATCCTGCGCTAAAGT	TGCTTGATTAAATTAGTTGATCCGTTTTCTTTTTTTAAAACTGTTTTTTAGTGGTTATTATATTATGTTTGATGTGATTAATAAAGAGCCAATGGAATCATTATTTGGCATTTGTTATCAACTGATTTGAATAAATTATGTAACGAGTGAATTTTATTTGATAAATCTTTAAACTTTAGCGCAGGATTAAAATT
CATMA1c71033	At1g03430	297	G1	0	38	17.85	AAATTATAACTTTCGACGCTCC	CGATGGTGTTCATAGCTAAAG	AAATTATAACTTTCGACGCTCCGATCAGATTCATCATCATCTCTCTCTGTGTCGCTCCGATTTTGAATTTGGAATCTCTTAGTTAAGTTGGAAGTTTGTTCTTTGGTCTTTTCGCCTAGTTGTTGTTGGATCTGTTTTAAATTAAGCCAAAAACCTCCGATTAGATCGATCTCGGAACCGTCGAAATACAGTTCACCGTATCCGTTGTTTGTTTTTGGTATATGTATGTTTGAGAAGCTCTTACCATCTTTGTTTACAAGTCTGGTTCTTGGTAAACTTTAGCTATGAACACCATCG
CATMA1c71034	At1g03550	181	G1	0	34	26.52	TAAAATGCCTTCGATTTC	CATTCTTTGAGATCGTTTG	TAAAATGCCTTCGATTTCTCTGGCGCCATTGATTTAGTTTTCTCTCTCTGACTACAAAGTATCCATTCGTTCAAACCAGTTTCTTCCCATTTTCGATTTCTGTCAAAATTCACCAACCAACTCCAAAAACTCTGTTATTGAATAAGTTTCTTGATCTTAAAACAAACGATCTCAAAGAATG
CATMA1c71035	At1g03590	244	G1	0	41	17.62	AGAATAAAGAAACTTGTGTGAAAGC	CATTTTGCTCCCACAACATC	AGAATAAAGAAACTTGTGTGAAAGCTCTTTGATTTGACCAAATAAGTTGCTAAAAGCCTTTACATTGGGGGATCTGGTTTTGGTACAACAATAGAAGTCTTCTTTTTCTCAAATCTCTCTGCGATCAGATCCGTTGTGTATACTTGCATTGACCAATGGGAGGTTGTATCTCTAAGACTCGTGGAGCAATGAAGAGCCTATGCATCGCCCATGTCTTGGGATGGGATGTTGTGGGAGCAAAATG
CATMA1c71036	At1g03620	168	G1	0	26	46.43	GCCTACAATCTCTTGTTCC	GAACATACGTTCATTATCATTCA	GCCTACAATCTCTTGTTCCAATAGATTTTTTTTTCTTTTGTTATTTTCTTAGTTTGATTTCGATTTTTATGTTTTGTACATTAACCTGAATTTATGACCGAAATGAAAATGATAATCAATGAAGCCAAAACACATAAATAGAAAATGAATGATAATGAACGTATGTTC
CATMA1c71037	At1g03700	219	G1	0	43	61.19	CTCTCCTTTTCTCTTCCATAGT	AGCCAAATCGCTATACTT	CTCTCCTTTTCTCTTCCATAGTTAAATTCTACAGTTTTAAACTCTTTGGAGATCCAAGAAACTAAACTGATGGTGAAGTTAACGCAGAGATTGGGTGGGTTGGTACTGCGATTTGCGGCATTTTGTGCCGCGTTAGGAGCGGTTATCGCAATGATCACCAGCCGTGAAAGATCTTCCTTCTTTGTCATCTCCCTAGTGGCTAAGTATAGCGATTTGGCT
CATMA1c71038	At1g04160	176	G1	0	44	48.86	CATTCCCTTCTCAATAGACGAGAT	ACCCCTCCCCCACTCAGAC	CATTCCCTTCTCAATAGACGAGATTTCGAATTCGATGCACGAAAAAGACTTTGCGAGTGTCAAACCGGCCAAAGAGCTACTGGAAAACCCAGAATTCGTATTCTTGCACTAGTGAGAAGCTCGGATTCTAAAAAAGCTCTTCCTCTGTTTCTTTTTAGTCTGAGTGGGGGAGGGGT
CATMA1c71039	At1g04180	158	G1	0	43	68.35	ACGAAACGACAGTTCATCG	CAAATATATTCCATCTCCTCTCC	ACGAAACGACAGTTCATCGATTACCTTGAGTCATACGCAAACCGGTTCGATATTAAACCGGAGTTTAATAAAAGCGTTGAGTCTGCTCGGTTTGATGAAACTAGCGGGCTATGGAGGGTTAGAACAACCTCAGACGGAGAGGAGATGGAATATATTTG
CATMA1c71040	At1g04220	243	G1	0	48	62.96	CATTCTCATACTCCCCGTC	TCCATGAACGTTTCTCGTGT	CATTCTCATACTCCCCGTCGGCCTCCTCGCCGCAACCTCCTCCTCCTTTAGTCTCACCGATCTCACACTCTTATACAACCACCTTCTCAAATTCCACTTCCTCTCTTCCACTCTCTTCGCCGCTCTTCTTATCTTTCTAACCACCCTCTACTTCACAACTCGTCCTCGCAGAATCTTTCTCCTCGATTTCGCTTGTTACAAACCCGACTCTTCTCTAATATGCACACGAGAAACGTTCATGGA
CATMA1c71041	At1g04480	242	G1	0	33	34.71	AGGTTCTGCAATTACTGGTC	ACAGAACAGAAAAGAACTTAGA	AGGTTCTGCAATTACTGGTCCTATTGGGAAAGAGTGTGCTGATCTTTGGCCAAGGATTGCTAGTGCTGCCAATGCCATTGTCTAATGATCAGATCAATCAATTGCTTGTATTTGATGGATATGTCTAGATACAAATTTGAGAATTTTGGTAGCAAGATATTTTTATTTTCTGACAATATGTATCTGACATTCAAATGATTTGGCTATTTTGACAATTTTTTCTAAGTTCTTTTCTGTTCTGT
CATMA1c71042	At1g04630	239	G1	0	41	47.28	GTGGAAAAAGTATCTGGAAT	AATCATTCTCTTATTACCCGAA	GTGGAAAAAGTATCTGGAATATGAGGCTGATGTAATGAAAGATGTTCCGGGATGGAAAGTTGGCGAGAATGTGTACAATTCTGGTCGCTGGATGCCTCCGGCTACTGGGGAACTCCGTCCTGATGTGTGGTGATTTCCTAGTTTCTCTCAAATGCATATGATGATGATGAATGATGTTTCGCTGAGGATTGATATGTTCTTGTTATATCTTTTTTTCTTCGGGTAATAAGAGAATGATT
CATMA1c71043	At1g04645	211	G1	0	39	50.24	GTTTCAACCAAATCTTTGGAAATC	CTTCATCATCGCAGGAGTACA	GTTTCAACCAAATCTTTGGAAATCAACATTGTTCTTTTGCAGTTTCCAATGGGACAGTCAATTCAAGTCGTTTGATATATATGATGCTCAGAGAGATCAAGGTATATGTGATGACTGTCAGTGGGAAATAAAACCTGATGGTCCATGCAGGCTCGGTAAAAAGGCGAAATGTTTTCCTTGGAAGTAAGTTTGTACTCCTGCGATGATGAAG
CATMA1c71044	At1g04910	190	G1	0	46	26.32	TAGGTCTTATATTACGAGCAATGA	ACAGCTGATCCTATTAATCCCTG	TAGGTCTTATATTACGAGCAATGAGATTCGACAACTCAACAAGGATATACCTAGCAGCCGGTGAACTTTTTGGCGGGGAACAGTTCATGAAACCGTTTCGAACATTATTCCCACGGCTTGATAACCATAGCTCGGTAGACCCCTCTGAGGAGCTGTCAGCAACCTCACAGGGATTAATAGGATCAGCTGT
CATMA1c71045	At1g05085	487	G1	44.97	37	44.76	GGTCAAGCCTCGTTGGACA	TAAGACGCCTTCGAGATTCC	GGTCAAGCCTCGTTGGACAGCTGATGTGAGGAATATCGAAACATGTAAATGGAATAAGTGGTCTATAGTAGTCAACGTTATACTTGTCAACATTCGTCTGAAGTTAACCGTAATCCGTGGGCAGAAAACAAACAAAGTAAGTGTTTGGTCATCTCAAGTCTCAACATATCCCATTACCATTATCCAAATTATCATATATACATATTCTAGTTCCAAAAAGTTTAGATTGAACTAGGAAAAAAGAAGAAGAAGGAAAGCGTGGAAAGAAAAAGCAAGTCTCTCATCCTCTATAAAATATTCCATTTATTTCATTCTTGTTTCCACCACAGTGGTGCATTTGATATCTTTGCATGAGGAATGTCTTAAGTGGTTTGTCTGCTTTCCTCTGTTTTTGTTCTT…
CATMA1c71046	At1g05200	177	G1	0	31	31.64	CAGCTGGGACTTCACAAT	TTTTTCATTACGACTCAGAA	CAGCTGGGACTTCACAATCACAACATGGCGAAATTACTTAATCAGATAAGAGTTTAAATGACTATTAACATACTTAGAGGGTAAATAAACTTGTCAGAAGATTTTGTAATAGGAAAGTTCAAGGAACCACAAAGCAAAGCTAAATTGTAAATCTTTTTTCTGAGTCGTAATGAAAAA
CATMA1c71047	At1g05340	178	G1	0	33	32.58	CATGTGTTGCTGTTGTGC	ATGTTCGTCTCACAAAGTATTA	CATGTGTTGCTGTTGTGCCCTGGACATTTGCTTCTAAGCCATTTGGGAATTGGGATGGTCTATTTATGACGAGTTTATGTGAATGTGATGTGAATTATTATTATTCTCTCCAGCCTTATTGTATAAATTCTCTATTTTTTGTTTATTATTTTCTTGTAATACTTTGTGAGACGAACAT
CATMA1c71048	At1g05360	178	G1	0	41	24.72	TAATTTCCTGTCTGACGGACACA	CTGAGATCGCAGGAGTTTTAGA	TAATTTCCTGTCTGACGGACACATCTTGTAGAATCAGAGACCAGTTTCTTCAGTAGAGACTCGACGAGAAGTTGCACCTGAAAATTCATATTCAGATTAGGGGTTTATTGATTCGTAGCATGCGAAAGAGATATGGGTTATGGAAATCGAGCTTCTTCTAAAACTCCTGCGATCTCAG
CATMA1c71049	At1g05460	168	G1	0	48	33.33	GAACTGGAACAAGCTTTTGTGG	TTGTTGAGCTCTCCACTGTTGT	GAACTGGAACAAGCTTTTGTGGCGATGTGTGGATAACAATGCTTACCAAGGATGCGGTTTACCAGAGCAGGAGGAGTTTGTGGAGGAACCATTCAAGCAAGAAGGAAGCAGCAATGGGCCTCAATACCCTCCAGAAGCTGAGTGGAACAACAGTGGAGAGCTCAACAA
CATMA1c71050	At1g05490	500	G1	0	39	11.6	TCTAAAAGACAAAGAGGTCA	CTGCTGGAGTTTCATTAGC	TCTAAAAGACAAAGAGGTCAAGATTAATAACCACTCGGATTGGAGAATATTGAATGGAAACAATAAAGAAGTTGATCTATTCAGGCTTCTTGTGAACTCTGTTTGGGAGAAAGGTCAATTAGGCGAAGAGGATGAAGCAGACGAACTAGTTTCTTCAGCTGAAGACCAATCTCAAGAACAAGCAAGGGAAGATCACAGAAAATATGATGATGCTGGACTTCTAATCATTAGGCCACCACCATTGATAGAGAAATTTGGTGTGGAGGAGCCTCAGTCACCACCTGTGGTTTCTGAGATCGATTCAGAGGAAGATAGGCTGTGGGAAGAACTAGCATTTTTCACTAAATCTAACGACATCGGCGGCAACGAGCTTTTTTCAAATGTAATTTCTTGTTTTCT…
CATMA1c71051	At1g05560	255	G1	0	32	25.49	GGAGGCTTTTGTGGAGGATATTT	GGAGAGTCTCAAAAAGGTGATTCAA	GGAGGCTTTTGTGGAGGATATTTGTGGAGAATCTCTTATTCAAAACTTGTGTGAAGCAGAGGAGGTAAAAGTAAAGTAAATAAAGGACAAAAGAGTTGGTGTCTAGAAGTGGCGGAGTGTTATTTGCTAATACTGTCACTTTGTAATATCAAATTCAATTAAAACATAAAATTTACTCCATCTAGATAAATATGTTTTTTGAATAATGGTCAATTACAAAACATGTTTGATTGAATCACCTTTTTGAGACTCTCC
CATMA1c71052	At1g05575	180	G1	0	42	67.22	TCTTTAAAACATCAATGGAAGGA	TCCTGCGGATACTGATGGA	TCTTTAAAACATCAATGGAAGGAAGCTTTGAAGGCATGTTAATGAAAGTGAGCATTTTTGCTCTGATTCAAGGGCTTGTGTATCTCATACTCAGCAAATCTTCGAGCGTTTTCTCTACGTCAAAGACGATGAAGAGAGCTTACAGTTTCCGGTCAGCGAGATCCATCAGTATCCGCAGGA
CATMA1c71053	At1g05650	153	G1	0	30	40.52	TTGGGAAAAATCTTGGTGTT	TGTTACAGAAATTGGTGATCATA	TTGGGAAAAATCTTGGTGTTATTCAACCTACTAGTTGTCTAAATCGATGAATTTATTTGGGGTTAAGATGATATCACTGTGAAATGTTATTAGGAAACTGATTTTTCAAATAGTTTTCTGTAACAAGGTATATGATCACCAATTTCTGTAACA
CATMA1c71054	At1g05660	165	G1	0	29	35.76	GTTGTCTAAACCGATGATATCAAAT	GATTTGCATCGAATCACCGT	GTTGTCTAAACCGATGATATCAAATTAATATCTTGGTGTAAAGTTATTTAATTTGTTGTAAGATGAAATGGTAAAATGTTATTAGGGATTTGACCTTTCATCTTTCAATTGTAATGTTACCGTGACGATTATTAGATTAATTAGAACGGTGATTCGATGCAAATC
CATMA1c71055	At1g05740	150	G1	0	33	39.33	GCAACCAACGGTGTTTATTAGGG	TGGACATAAGACCGGGTAAAATAGA	GCAACCAACGGTGTTTATTAGGGCTTTTAAAAGTTTTTTTGTATTTCTATACAGTTGATTTGGATTTACTTGTGCTGAGATAGACTATCGTTTAATTAAAATCTTAAAACCGGATCAAACCGGATTCTATTTTACCCGGTCTTATGTCCA
CATMA1c71056	At1g05760	250	G1	0	42	64.4	AAAGAGCTTTTGAGTTTTGGTCGT	CGTCAAACATGTTGCCGGA	AAAGAGCTTTTGAGTTTTGGTCGTACAAAAAAAAAGAAAGGGAAAATGAAGATAGGACCTGTAGGGAAGCATGATGCTAGAAGCACTACAATTGTAAACTGGGACGAAGGATCTCACGATGGCTTCATCTCTCAGATTTTTCTATCTCATGGCGTCGCTGGAATTATGTCTATCCAATTCCAGTTCGTGATGGACGGAAAACTCGTTTTATCCGATCGTCACGGTCCATTTTCCGGCAACATGTTTGACG
CATMA1c71057	At1g05780	175	G1	0	36	46.86	ATGATCATGCACTCAAAAA	CATGTTTTTCTGCTACTTTG	ATGATCATGCACTCAAAAAACAAGAGTGAGAGCTTTCTTAATCCAATTATGAAATGAAGAACAACATCTGGGTTGGATCGAATGGAGCAGACCTCGGGTTATCGAAATAGATTATTACAGGATTCTGTGAAAATTGAGGTTTAGGGTTGGTTAAACAAAGTAGCAGAAAAACATG
CATMA1c71058	At1g05785	153	G1	0	31	39.87	TTTTTGGGACATGACAGAG	TAGTTGAAAATACTTGCTTAACG	TTTTTGGGACATGACAGAGACTTTGCTCTGTTTTTTGTTTTTTTGGTAAACCTCACCTTTGCTCTGTTTTACATGTCTAATTTTGCTGTATATGCCAAAATACATTTTCCCTTAAATTGATTTATCTTCTCGTTAAGCAAGTATTTTCAACTA
CATMA1c71059	At1g05810	172	G1	0	38	64.53	TGATATCTACAATAACGTGAGC	AAAGGATTATTTTGGTGTGGTAT	TGATATCTACAATAACGTGAGCCGTAAGCAACTCAACTCAGATACTTATAAAGACGAACTCACCGTGAATCGGGTAAGTCTTGTTAAGGATGATAACTCTGCCTCCAAACAAAGCTCTGGTTTCTCTTGTTGTTCTTCCACTTGATGATATACCACACCAAAATAATCCTTT
CATMA1c71060	At1g05820	151	G1	0	43	31.79	AATCACGGTCATTCTAGGG	TGTTCTTCAGTCTCCAGAGTTTT	AATCACGGTCATTCTAGGGTTGGTGAGGAAAGAACTCAGAGACTTGTGGAACTACGGGACTCAACAGCCTTCAGCTGCAGACGTAAATCCATCTCCAGAAGCATAAATTGCTTCAACATACATAACTCAAAACTCTGGAGACTGAAGAACA
CATMA1c71061	At1g05990	176	G1	0	44	24.43	TGTAACTTCCTCCTAGATTTTTGA	CGAACATTTGGAACACGC	TGTAACTTCCTCCTAGATTTTTGAATTCCTGCCCTTATCCAAGAAGCCAGGAAAGGGTAAAAGATTTTCTCGGCCTCGTGGAGCCCTCACCATTATCTTTTCTTCCTCCACACGCAACACTACAACTTTAAAAGAGATGGATCCGACAGAGCTAAAACGCGTGTTCCAAATGTTCG
CATMA1c71062	At1g06010	154	G1	0	35	35.71	TCAGGAAGCTTGATGAGGAGTG	AAATAAAGTTGATGCCTTTTGGTAG	TCAGGAAGCTTGATGAGGAGTGTCTAGCAGTTTTTTCGTGTGTGAATATTTTCCCTTGCAAGGATGATATATGATAAAGTTGCTAAGCGAAATTTTCTTTTCTCTTCTTATGTTCTATGCTAATCAAGGCTACCAAAAGGCATCAACTTTATTT
CATMA1c71063	At1g06070	186	G1	0	44	69.35	AAAATTCAATTCTTCTGCTACATCG	AGCATCTCAGGCTTGATAGTTGTTG	AAAATTCAATTCTTCTGCTACATCGACTTCTCAAATGGGTGAGCCATCAGAACCGACTTGGAGGAATGAATTAGCCTCGACTTCTAACCTTCAGAGTACACCCGGTAGCTCTAGTGAAAGACCGAGAATTAGACACCAACACAGCCAATCGATGGATGGTTCAACAACTATCAAGCCTGAGATGCT
CATMA1c71064	At1g06290	497	G1	49.9	38	43.26	AACGGATCTGGTACTTGCTT	TCATAGCAAAACAGCCCTTG	AACGGATCTGGTACTTGCTTGAGAATGGGGTTTTCAAAGGATGGTTGACGGAGACAGGTCCTGAGGCCGAGCTCAGGAAATTAGCTCTGCTTGAGGTTTGCGGGATTTATGATCACTCCGTCTCCATCAAAGTTGGTGTGCATTTCTTCCTGTGGTATGTTCGAAATCATAATTTCATTGACATATATATATCTCTAATTTACGTCAAGCTATGATTTTTTTTCATTGTGGAGATGTGCTCTGCTTGGTATTAATCCTAATCTGAGATTGAAAAGTTCAAATAGAAAGATTAATTTGTGCTTTGGTCAATGAAATGTGGTTATAGAATTTTGAAGTTATTTAGCGTCCTAGGGAGACAGAAAACAGTGTTAGGCTTTATAAGTGTTTTTCTGTGATACC…
CATMA1c71065	At1g06350	152	G1	0	46	58.55	TAACTCAAACAAATACAATTCGTCG	ATCACAACGACTGACGCTCTTAC	TAACTCAAACAAATACAATTCGTCGATATGTGTGATCCCACTAGAGACGATGGCTCCAGCCGAAGCAGAGTGGTGAGTACTATGCAAAAGAGGGCGTATTTTCAGAGACAATGGCCGTTGGTCGATGTCGTAAGAGCGTCAGTCGTTGTGAT
CATMA1c71066	At1g06360	190	G1	0	43	69.47	AGAAAAACAACCCCTCAACGGT	CCCATTTGTAGTTAAATGGTGCCAA	AGAAAAACAACCCCTCAACGGTCGATGTGTGATCCCATTAGAGAAGATGGCTCTAACAAAAGAGGCGCCGTGAGTAAGGAAAAAAGGCCGTATATTCATAGAGAATGGTCGTGGGCCGATATAATACGAGCGTTAACCGTTATCAATGTGCACTTTTTGTGTCTCTTGGCACCATTTAACTACAAATGGG
CATMA1c71067	At1g06450	196	G1	0	49	21.43	ACATGTCTATGAAGATTCCAGATT	GTAGGAGACAAGCTGAGGCTG	ACATGTCTATGAAGATTCCAGATTTGCTAGAGGATTGATCTATGGAATTGGGAAAAGCAACCTCGTTGCCGCCCCTGCCCCTGCGCCTGTGCCAGAGCCGACTCTTCCTTTGATGTGCCAGCAGAATGTAGCTTCATATCCTGTGTTCCACAATGGATATGTCCAGAACTATGAGCAGCCTCAGCTTGTCTCCTAC
CATMA1c71068	At1g06580	339	G1	0	39	48.38	CAAAGGGCTGTGTAAGGCT	AAATCCATCATGCCTCCTA	CAAAGGGCTGTGTAAGGCTGATAAGGTGGAAGATGCTTGGTATTTATTTTGCAGTCTTGCTCTCAAAGGAGTAAGTCCTGATGTTATAACGTACATTACAATGATGATAGGCTTGCGTAGGAAAAGACTATGGCGTGAAGCGCATGAGCTGTATAGAAAAATGCAAAAAGAGGATGGGCTTATGCCAATTAAGTAGACGTATAAAAGAGGTAAATATGAGACACCTTAGAGATAGCGAGTTAAGGGTTCACCATCACCACAGATGCGTCTTAATTTTAAGTTTGGCTGTTGTATGATACGAAATTGGACAAACATTAAGCTAGGAGGCATGATGGATTT
CATMA1c71070	At1g06640	150	G1	0	31	32.67	ATGTATTGAACATTGTCATCAAG	AGTCATCTAATTCAAATCAACG	ATGTATTGAACATTGTCATCAAGGTTTGGTCCAAATAAAGTGTAATCGGATATGGTTAATCAATTGGATTACGCACAAGCTGGTTTATATGCATTTAAACTAAGTTGGATGTAATTATGTTTGATGATCGTTGATTTGAATTAGATGACT
CATMA1c71071	At1g06700	159	G1	0	39	33.33	AAGGCGCTACAGCCTCTC	TAGTAGTTATCACTCTCAAAACCAA	AAGGCGCTACAGCCTCTCCTGAAACCTCCAGCAGCAGCTCCAGCACCAGAATCTTGAAACTTTTAAATCTTTTTTTTCGCTGCAACTATCAGAAAGAATCTACATAGTACCATTTGCCATAAATGATAATGAGGTTGGTTTTGAGAGTGATAACTACTA
CATMA1c71072	At1g06780	200	G1	0	39	69	TTGCTACTTCTTCCTGGAG	GTGATGCTCTTAAGCCGA	TTGCTACTTCTTCCTGGAGAACGATTCAGGGTTTGATGTGATAAGAATAGTCATCGAGGAAGATAGATTTGGGGATTTTTTTTTATTTGTAGATTCATGAAACAAATTCGTCGATGGCAGAGGATTTTGATCCTCGCTCTGCTATCGATATCTGTATTCGCTCCGCTTATTTTCGTATCGAATCGGCTTAAGAGCATCAC
CATMA1c71073	At1g06830	463	G1	0	39	50.76	ACAAAGTTATGAGAATGTCGT	ACCTTCGAATCAATATAACAGT	ACAAAGTTATGAGAATGTCGTCCGAAAAAGGGGTGGTTATATTTACCAAGAGCTCCTGTTGTTTGTCCTATGCGGTTCAAGTTCTCTTCCAAGATCTTGGTGTTAACCCTAAGATCCACGAGATTGATAAGGACCCTGAATGCCGAGAGATAGAGAAGGCTCTTATGAGGCTAGGGTGTTCAAAGCCGGTCCCAGCCGTCTTCATTGGTGGCAAGCTCGTTGGTTCGACCAACGAAGTAATGTCCATGCACCTAAGCAGCTCGCTCGTTCCCCTAGTGAAGCCATATTTATGTTAAACAACAACGAAGGAGTATTTATGATATTAATTAGCTATGTATATGTTATTCAATAAGGAACAAAATTGAGCCAAATCTTTGTAATGTGTTTTTTGGTATTATT…
CATMA1c71074	At1g06925	209	G1	0	41	19.14	TCCCACATACATGGTTTCG	ATTTCTATTTACCAAGATTTCCG	TCCCACATACATGGTTTCGCTTTTCATTGACTCCCCTGATTCTAAGATTCCACGTCCACATAATACCTATGAAGACGACGAGGCTCCCCCTTGATTATTTTCCGGAGAAATAATGCCTACTACCATTGGTGAGGGAAGAAGCAACCAAACCTTGAGATTTCTCATCTTTTGAATTCTGGGGTTTACCGGAAATCTTGGTAAATAGAAAT
CATMA1c71075	At1g07020	290	G1	42.07	41	16.9	AACTCAGTCGTCTCAATCCGT	GAATTAGAGTCGGAATCGCTCC	AACTCAGTCGTCTCAATCCGTGTAACAACTTCATCGTCTTTTTCAGTTCAACAACTTCATCGTCTTTTTCAGTTCAACCTCCGACATCTCTCGTCTCCAGGTGATTGATCCCATCGAAGGGTCTATGGAAGGTTCTTCTACTCTCCTTTTTCTTCTGTTTAATTCTTATGAGGATCCGTAAGACACATTTGTTTCTTCGGATTTTTGGAAATTGAGATCTGCTTAATTCGTTAACCGGATGCATTATTTGCAGAGAACAACAACGCCGGGAGCGATTCCGACTCTAATTC
CATMA1c71076	At1g07060	223	G1	0	36	21.97	GCCCTGTTGAGCCTTAAGAA	CTTTAGATAGAGACGAAGAAAGCA	GCCCTGTTGAGCCTTAAGAAGGATAGTCTTATTGAACCAAAATCAGAAGATAATTCTGACATTTTGGATGCTGCTGAGAAAGTAAGGAGACTAAGGGATTCAGCTGCCTCGTTAACATCTTCACATTCAGGTATTTTCATTTATATCGTGTCTTCTTTAAAGTTTGCTGTTTGTAACAGACTTCTGACTACATTTTGATTGCTTTCTTCGTCTCTATCTAAAG
CATMA1c71077	At1g07170	172	G1	0	31	36.05	CAAAACTGATCTGTTCTATGA	TTGAACCCATGTCTTAAAT	CAAAACTGATCTGTTCTATGAACGTAAGAAATATGGATTCAAAAAACGATAGTAGTTTGTTGTTACTTGAGCTATTGATCTTTTATTTATTGATGCTAGGAAAGTGTCTGTACTTGTCTTGTTTGTGTTAAGGAAATTTTATCCGGTGAAGTAATTTAAGACATGGGTTCAA
CATMA1c71078	At1g07190	192	G1	0	42	65.62	GGGAGACTCACTCTAACTGGAA	TAGTTGAGAGATGTTCATATCTTGT	GGGAGACTCACTCTAACTGGAAAGATTCTCGGAAGTCTAGTGAAGACTATAATATTCCCGGAAGCTGACCGGAGAGACGTTGATGAGCTGCCCAACAATGGGAAAGAAGGGATCCATGTTTTCACTTTGTGGATGAATATGAGCAGATATTCGAGCTAGCATTCAAAACAAGATATGAACATCTCTCAACTA
CATMA1c71079	At1g07290	154	G1	0	38	33.77	GTTTATTTGCTGGAGTGGTCTTT	TGTATTCCAAGTTGAAACTATTAGC	GTTTATTTGCTGGAGTGGTCTTTGCCAGAGCTAAAATGTCATAAAAAGCGTATTTTCCAAGCCGGATTGTGATTGAGGCTAAAGACAAATAAAGGCAAACAACAAACTTGAGAGGGTTCTTCATCTGCAGCTAATAGTTTCAACTTGGAATACA
CATMA1c71080	At1g07410	193	G1	0	39	29.53	AGCAAGAAAGCTTTAGCGG	GAACTGGTAAGAGATCAGAAGAGA	AGCAAGAAAGCTTTAGCGGCACAAGAAGCTGCAGGTAATCTTCCGGGCCAAGGAACAGCGATCAATATATCAGATTCATCTGCAACTAACAGAAAAGGATGCTGTTCTACCTAATTACAACAATCCAACTATAGTGATTACTAATCAATCAATCACACGTTTTGAGTTTTCTCTTCTGATCTCTTACCAGTTC
CATMA1c71081	At1g07440	291	G1	0	42	48.11	TGATGAGTTCAAGAAAGTGGTGAT	TTTTCTAAAGTGTTACGGCCA	TGATGAGTTCAAGAAAGTGGTGATATCAAGAAAGCCGTTGGGGCGTTTCGGGGAGCCTGAAGAAGTGTCCTCGCTTGTGGCTTTTCTATGTATGCCTGCAGCTTCTTATATAACTGGTCAAACCATTTGTGTCGATGGAGGTCTCACTGTCAATGGCTTCTCCTATCAGCCACAAGGTTAAAATCCAATATCCAAAAACAAACACATTTTCAACTTCATTACTTTGAACATTGTCATCTTGGGCTAAGCCCGGTTTGGAAGTATGGATTCTGGCCGTAACACTTTAGAAAA
CATMA1c71082	At1g07450	156	G1	0	42	63.46	GTACAGCTGAAGATTTCTCAAGT	ATATGGTAGATGTGCCAGAGAC	GTACAGCTGAAGATTTCTCAAGTTTAATGGCTACCAATTTGGAATCTGCTTACTACATCTCCCAATTGGCACATCCTTTACTTAAAGCCTCGGGAAATGGGAATATCGTGTTTATTTCCTCGGTAACGGGGGTTGTCTCTGGCACATCTACCATAT
CATMA1c71083	At1g07476	153	G1	0	36	32.68	GACCAAGTTCCTGCTTGTAGAT	AAACTGGATCTTGCTTACAGTTG	GACCAAGTTCCTGCTTGTAGATCATCCACAGTGAGGGTTTTAGCATTAACCCATGGTCTCTTGATGTTTTTCAATAGTTTTCTTGTTAACCCATTTTCTCAAGATGCTGTTATAAGATATTAGCTAGATACAACTGTAAGCAAGATCCAGTTT
CATMA1c71084	At1g07520	160	G1	0	43	26.88	ATGGAATCGAATTACTCAGG	GATCTTGATCTGGAACCCAA	ATGGAATCGAATTACTCAGGTGTGGTCAACGGCTACGATGTGAGTTTCTTACCAACTTCGATTCCGGATCTTGGATTCGGTGTTCCTTCTTCTAGTGATTTTGATCTTCGGATGGATCAATACTATCACCAACCTTCGATTTGGGTTCCAGATCAAGATC
CATMA1c71085	At1g07610	152	G1	0	30	55.26	GTGTTGCGTAATGAGTAAGAGT	TAAATTATGGTTTTCGTTAGAGAGG	GTGTTGCGTAATGAGTAAGAGTAACTATTAAGCTTGCTTGACTTGTTCCTGCTGTGTAATGTTTTTATTTGTAACCTAAATCATAAATAGTATATGTATTCTTTTGCGTTTGTATGTGTATATGTCTCCTCTCTAACGAAAACCATAATTTA
CATMA1c71086	At1g07670	169	G1	0	31	53.85	CTTGCTATATTTAATTCTCCAAACG	TTACCATCAGTCTTAAAAACCA	CTTGCTATATTTAATTCTCCAAACGATAATTTTTGGTTTGAAAAAGAAAAGTTTCTAACTTTGGTTCATGGACACAGCCCGTGATAGAAAGATGAATGTTTCAACCAAACCTTGATTCTTTATGTAAACTTTTATGGTCGACCAAATTGGTTTTTAAGACTGATGGTAA
CATMA1c71087	At1g07770	165	G1	0	33	34.55	TTTTAACTTTTGTCCTCCA	AGCCAAATCAGAGATTTTTAG	TTTTAACTTTTGTCCTCCATTTTCTCTGAAACTACCTTTCTCTTTCTTTCGAATTTTGTGATAACTTTGATGGATAGTGTTCTGAAATCACTCTTTTTGGTTTGGAGCCCTTTTTTAGACTTCGGATGCACTCGTAAAATTATTCTAAAAATCTCTGATTTGGCT
CATMA1c71088	At1g07880	151	G1	0	37	36.42	GAATATGTAATCTCCCAAATTCTCA	TTTTTCCCATTGCACAACC	GAATATGTAATCTCCCAAATTCTCACTCTCTTCATAATTTTTAAGACACTTGAAAGCTTATTTGTCTAAGCTGTGGGGAATAGTGAACATGACTCGTATTCTCGTGTGCATGTGTTTGTTTTGCTGATGGTTGGTTGTGCAATGGGAAAAA
CATMA1c71089	At1g07900	162	G1	0	35	33.33	TGGACATGTTGATCATTACTAAG	CATTGAAAACCCGGTCAA	TGGACATGTTGATCATTACTAAGATTTTGACTACTTCGCTTTAAGGCCCTCTCTAGAACTTTACTCAGGGTTAGTTAGCATACACAAATGTAACATTGTACGGTGAATAAAGAAAAGTAGAGGCGGCTTTTTTAAATTGTTTTTTTGACCGGGTTTTCAATG
CATMA1c71090	At1g07920	163	G1	0	29	49.08	TCTACACACACATTCTTCCTGTTTT	AGAGGTAAAAAGATTTCGGAAACG	TCTACACACACATTCTTCCTGTTTTTTGCTTTTTATTTGTTTTCTCATTTTGAACTGTTTTAAAATTTCTGTTATATGAATGAATGTTTTCCCTGCGGTTATTATCTTCTTTACTCTAATTTTCTCTTGTTGCGTAAATCGTTTCCGAAATCTTTTTACCTCT
CATMA1c71091	At1g07960	196	G1	0	36	26.53	ATGGTTTTCAGCACGATGGAG	TTTTAAAGCAAGAACTTTGGTCTGC	ATGGTTTTCAGCACGATGGAGGAGCATCTTTGGGTTTAAAGGTTTTTCACACCACTGTTTTGCTAAAATATTCAGTTTCCATTTTATTCAGAGTCAGATAAGCAAAGACGTAAGTGTAGTTAGTCGAGATTTCTTACAAGTTTGTGTTGTATGTTCGTTTTAAGAGCAGCTGCAGACCAAAGTTCTTGCTTTAAAA
CATMA1c71092	At1g08000	168	G1	0	35	32.14	GTTTAGTCAAGTTAGGGATATAACA	AAGATTATGGGATTGAAGCAA	GTTTAGTCAAGTTAGGGATATAACATATTTGTTGTTTCATTATGTGATTTATCTTATCTCTCTCTCATTTTGCGAGCAATATGGTTGCACTGACGTTTGTGTATCAGAGGAAGAGAGGTGAAAGCCAATGTTTGCTTTTTTGCTTCTTTGCTTCAATCCCATAATCTT
CATMA1c71093	At1g08020	500	G1	0	37	19	TGAAGTTACATTGAATAAGGCAGA	AGACAGAAACTAAAAGGCGA	TGAAGTTACATTGAATAAGGCAGAAGCTAAGAGTGGGAATGTAAGTAGAATCCCTTTTCCAATTTATTATCAACGCTTGAGACCTTGTGTGACTTTTATATATACACTTCAGATGACGGTAAAAACCCTTATGGAAGTCTATGAAGGCTGCATCACTCATTTACGAAAGTCCCAAGGAACCAGACGGGTCAACTCTCTGAAGAGAATAACTCCAGCAAATTTTACAAGAGGGGTAAAGTGTTTTCGTACATGATCTAAACTTAGTAAAGTTAATGAGAGAAGGCTGGAATAATGAAATCTTTTGACAATGCATCTAACAGACGCGTACAAGAGTTCCTAAAGAGGTCATTCAGCAGATCAAATCGCTTAACAACCTCGATGTGGAGCTCTACAAATATG…
CATMA1c71094	At1g08065	224	G1	0	29	34.38	CTAGACCGCTTCAGCGTA	TATCATTTTGGTCGTTCC	CTAGACCGCTTCAGCGTAAAAATGAGCGTCCGGTGGCACTTTACATACCAACATGGCATAGTAAACTATATTAAATATTTAAGTTTGGTTTATATTCTTTCTAGTAATCTTTGAAATATTGTAAGAGATAATGCTTCTAATAAATAACATTGGATTTATTGGAATTAATGTATTGAAAAAACTATGCAAATACTACAGTGTATTTTGGAACGACCAAAATGATA
CATMA1c71095	At1g08080	483	G1	42.24	34	62.53	CTGAACATACTATTAATGGAAGA	AAGTAACGTTTTGAGTGCAA	CTGAACATACTATTAATGGAAGAAGGTAACTATTTCATTAAGATAATAATTACTAACTACATCAAAACTATCTTGATCGGTTCACAAAACTAAAAGTATTAGAACTTGCAAACAAACCAGGTTTGCACTTGAGCTGCATATGGTTCACGAAGGCAGGAATAGAAGAATGGCTGTTGTGACTGTGTTGTACAAGATCGGAAGAGCAGATACTTTTATCAGATCGGTACACATATAAAAAACTTAATATCTATTATTAACTGCATCGATATGTAATATTGGAACCAACAGTAATTGTTGATTTATTTGTTTTTGAAAATTTGGGTTGGTTTTAGTTGGAGAAAGAATTAGAGGGCATTGCTGAAATGGAGGAGGCTGAGAAAAATGTAGGAATGATTGATC…
CATMA1c71096	At1g08110	249	G1	0	37	22.89	TCGGGACTACTACCGGAAA	AGAACAGTACCAAACTGATTGTC	TCGGGACTACTACCGGAAACGCAGCTTGAGGAAGTAGCGATTGCGCTATTTGTGTTCTTTTGCTCATTCCACCCGAGTGTGTGCATACAGTTAAAGAATTTTCATGTTTCATCGAATAATCGGAACAAGATGGTCGTTGTTTATCAATGTGGTCTGTTTCTTGACATATATATAATGAGCTAGGTCGTTATCATTGTTAAAAATAACATACACGTCCATTATTAATGACAATCAGTTTGGTACTGTTCT
CATMA1c71097	At1g08120	486	G1	18.93	44	69.55	AAACGTTGGGAATGAATCGCT	CTTCAGGCAAGGTCGATGTG	AAACGTTGGGAATGAATCGCTAGTTCTGATAAAACAAGGAGCAGAAGCTAGGGTATTGGAGTCTACATTTTCTGGAAGAAGATCCATTGTGAAAGAACGTTTCTCGAAGAAATATCGCCACCCGATTTTGGATGCCAAACTCACACTCAAACGCTTGTATGACAAAGGCAAGAAAGCTAGGGGTTTGTACTCCAGTCATCTATGCTGTGGATACTCTGCTTCACTCTTTAACACTTGAGTACATTGAGGGCGTCTCTGTTAAAGACATTCTCCTTGACTTTTGGGGCGAATGGGGTTGTTGAGGAACGGTTAGATGATGTTGCTACTCAGATTGGGACGGCCATCGCTAAGCTCCATGATGGTGGCTTGGCTCACGGTGATTTGACCACATCAAATATG…
CATMA1c71098	At1g08270	188	G1	0	50	63.3	AGAGATGCCATCACCGACA	GCAGAGTTTAACCCAGCTCGAA	AGAGATGCCATCACCGACAAGTTCTACGAGTATCTCCGTCGTGCTGAGGAAATTCGTGCGGTATTAGTTGAAGTTGGATCGGGGAAAGGATCGAATGGCGACGCAGCGGTTGCTACGAAGCCTAAGACTAAGCCCAAAGACGGAGGAGATGGAGAAGAATCAAAGCTTCGAGCTGGGTTAAACTCTGC
CATMA1c71099	At1g08340	162	G1	0	45	27.78	AGGAGGAAGAAGCATCAGAGATAAT	CTTCACTTGCTTCCTACGGG	AGGAGGAAGAAGCATCAGAGATAATAAAAGTGGTTGCTGATGAACACAAGTCAGGAAGCATAAAGAGTGAGTTTGAGGGATCTAGTGCTACGGATTCAAAGGGAGATAATGGAGTTGTGCAGCCACCCATTTGCAGCTCGAACCCGTAGGAAGCAAGTGAAG
CATMA1c71100	At1g08350	268	G1	0	42	46.27	TCGATATTGTGCGGAGGATT	TACAGAGATGAGTCGCATGATGAA	TCGATATTGTGCGGAGGATTCACAGCGGTGTTCATGTATGGGTATGGAGTATTGTTCTATCTCAGGTCAGACATGACTGGATTTCTGCAGCTGAGCTTTTACTTAGGATACACTGCTTTGTTATGTTACGCCCTCTTCTTGGTTCTTGGAACCATAAGTTTCTTGGCTTCTTTGATGTTTATTCGCCACATCTATCGTTCTGTCAAGCTTGAATAACTCCCAAGAACTAAAGGGTCCTCTTCCTTTCATCATGCGACTCATCTCTGTA
CATMA1c71101	At1g08360	157	G1	0	39	31.85	CTCAAGAGCACAATGGGACC	AAAGCTAAAGAGGAGAGTAGCAGCA	CTCAAGAGCACAATGGGACCACCACAAAGAATCTTCTGAGCTTTCACCTACTTAAAATTGGTGGCTATAAGACACTTCTTCTTACCCTTTCGTTTTTGTTTCAGACATATCTGTTAAACAGTGTAAGAGTTGTGCTGCTACTCTCCTCTTTAGCTTT
CATMA1c71102	At1g08440	161	G1	0	31	49.69	ATGATTCGATCCATGACA	CACCACCTCTAAACCCTAT	ATGATTCGATCCATGACAAAAATGAAGATGGTGATATACATGTACATACAAATCGTGTATCATGTGATCACACTAATGCTAGTGATCTTTTAGATAGTGGCGTTAAAAAGAATTAGTAATAAGTTATAACTAACTATTTATTATAGGGTTTAGAGGTGGTG
CATMA1c71103	At1g08670	478	G1	0	41	17.36	TGGTAGTGTTTGATAGAAAGG	ATAATACAACCAAGGGAAATC	TGGTAGTGTTTGATAGAAAGGAATGGCGCGGCATGTGCAACACGTTGTCAATGTTGAACCACTTGTTGCTCAATGGCCCACTAAGTGTATTCAGTGAGTTTCAACATGAGAGAGCTATTATTGAAGATGCTATAAAGATGGAGTGGATTGATGAGAGAGGGTTCGATTGTGGTCTAAAGGTTCGAAACATAGCCGAGAAAGTACTAAGATTGCTTGAAGACGACATGTTTCTTAAAGATGAGCGAGAAAGAAACCGTAAGCAAAGCATTGGTCGGATCACAGGATTTGGAAACTCGAGTTTTGTCATACATTCTGAAACGAACAACGGACGAGACGGCTCGTTAATGTTGAGTAACCATCAAACTTGTGAAAATGATTGTATCGCGGATGATCATCCAT…
CATMA1c71104	At1g08680	421	G1	0	38	15.44	AAGAAGAAACCAGCCTTAT	CACCACCAATCGTCTCTT	AAGAAGAAACCAGCCTTATTGTGCAATGTGTTTATTTCTTTGTTCGGAACCGACTTGAGCTGTATGTACCTTTGATTTGAGTGTATTTGCAAGTGGACATGACTGTCATGATTAATAATAAGTCGGACTCAACCAAAAAGCAAAGAGATACGAAACAAGCAGGTGCAACTCATAAACATGAATGCAACTTGACTTAGCTTTGATGTCTTGTGATCGAGAAGTTGGAATCTCTCTTTTTTCGGAATTCATTTTTCTGCGTTCAGAAAACTACGTCATCCTGGGAGTTTCTGAAAATGGTCAAAATACAAGAAGCCAGCAATATGAAATATCTAGTCATGCATGTATCTTTAGTAGCAGAGTTAGCAAAGGCTCCACCAAATGGTTCACTTTTGTTATATG…
CATMA1c71106	At1g08890	194	G1	0	37	40.21	TCGTATTTGTATGGACTTTGGTGC	AAAAATTCGGAAATCCATATCCCC	TCGTATTTGTATGGACTTTGGTGCCTGAGACGAAAGGCCGAACACTTGAAGATATTCAACAATCACTAGGCCAACTTTCATAAATCCAAAGTTGATTCTTTACTCCACAATGCCAGACATTGTTCTTTTATGTTACATTTATAAGTCATGTATTATCCGATTTGGAGGGGGGGGATATGGATTTCCGAATTTTT
CATMA1c71107	At1g08900	173	G1	0	30	33.53	CACTCGAAGAGATTCAAACATCAT	AAGTGAGAGAAAACGCTTATTTAAC	CACTCGAAGAGATTCAAACATCATTAGTCCGACTTTCGTAAAATCTAAGTATGGATTATACGTAATGTTAAGTCTCTTGAATAGTCTTTTTAACCGCTGTCAAAAAGAAAAGAAAAGAATAGTCTTTTTAACCGTATATTAATGTTTGGTTAAATAAGCGTTTTCTCTCACTT
CATMA1c71108	At1g08985	206	G1	0	38	64.08	TTTTACCAAGAGATAAGGTTGAGA	ATATAACTTGATGACATCGCCTG	TTTTACCAAGAGATAAGGTTGAGAACATAGTAAGAAGCACGGGAGTTCCAGTACCTCGAATGGGTATTCAAGTAGAAATTCTAGACAATACCAATTCCTATTGGGTAAATCTTAGACAAAGCCAAAGAGGTTATTTTATCGGACGTGGGTGGGGAGAACTTAGAGATGCAAGAAATCTTAAAGCAGGCGATGTCATCAAGTTATAT
CATMA1c71109	At1g09010	208	G1	0	41	20.67	GTTGTAAACACGACTTCTAAAGAGC	CTGAGACAGTGTACAGTTTGAGA	GTTGTAAACACGACTTCTAAAGAGCTGTCGGATGTGGCAATAGAGGCATCAGTATGGGACCTAGACGGGAACTGCCCATACTATAAAGTGTTTAAAATTGTCTCTGCCCCACCAAAGAAAGTTGTGAAAATATCGGAATTCAAGTATCCGAAAGCAGCAAACCCAAAGCATGTATATTTCCTTCTTCTCAAACTGTACACTGTCTCAG
CATMA1c71110	At1g09140	173	G1	0	38	26.59	TCTCAGGCTCCACTGCTA	GATGAACTTTATTATGCAGCCG	TCTCAGGCTCCACTGCTAATAGAATTTGATTCCGATTTGGGATTATTATACTGGTCTTCTTGTATGGGACGACCAATATGTCTTTCTAGTTTTAGTTGTGAACCTGGAATTGGTCTGTTATTGTGTCATTAAAAAGCCGGAAACTCTGTCTCGGCTGCATAATAAAGTTCATC
CATMA1c71111	At1g09180	211	G1	0	40	62.09	TCTCTCTCTGTCTCCCGATTCT	CTCATCTTTGAGCATGTGAAGCA	TCTCTCTCTGTCTCCCGATTCTGTTCTGGTGATTTTTTTGGTTGTTGTGTGGATTATAATCCGATATCAGGAAGAAGACGTCATGTTTTTATTCGATTGGTTCTATGGAATCTTGGCCTCGTTAGGGTTGTGCAAAAAAGAGGCGAAAATCTTGTTTTTAGGCCTCGACAATGCCGGAAAAACTACTTTGCTTCACATGCTCAAAGATGAG
CATMA1c71112	At1g09200	156	G1	0	33	37.18	CAAGGACATCCAGCTCGC	AGAACAAAAGATAATTGCTTGGA	CAAGGACATCCAGCTCGCGAGAAGAATCAGAGGAGAACGAGCTTAGATCTAAGTATTCTGGTTACTCTTGTGTTTTGATTAGAACCATAAGATTGTAAAATTTCAAGTTAAATCCAAGGGTTATAATATTAATTCCAAGCAATTATCTTTTGTTCT
CATMA1c71113	At1g09210	153	G1	0	45	25.49	CTAAGCCAATGTCCGCCAAAA	CTCTAGTATCAATCAACTTGCAGGG	CTAAGCCAATGTCCGCCAAAATCGGATTCTGGTGTATTCGTTCACTGCTCCCCACCCTTTGAGAATTTGTTGTTAGTCTCTTGTCAGTCAATACAGACCACCAAGTCCATAATCCAACAGTCCAACGTCCCTGCAAGTTGATTGATACTAGAG
CATMA1c71114	At1g09220	337	G1	0	39	30.86	AATGCTGCTTGGAGCTTGTA	AGAAAACACCTTTTGGGAGT	AATGCTGCTTGGAGCTTGTAGCGTTTATGATGATGCTGAATTGGCTGAGAGGGTTACTAGAAAGCTAATGGAGCTAGAGAGAAGCCATGGAGGAGACTATGTGCTTATGTCCAACATCTTTTGTGGTACTGGAAGATTTTTAGATGCGCAGAGATTTCGGAAACAGATGGATGTTAGAGGAGTAGCTAAACTTCCAGGACATTCACAAGTAACATAGCGGAGCATGTATATATTTATGACTCCAATCTTTATTGTTTTGATGATAAACTTCAGAATTTTTGGGAGCTCTGTTCTGATCCTCAATGTTTTGATCATAAACTCCCAAAAGGTGTTTTCT
CATMA1c71115	At1g09290	186	G1	0	46	22.04	TGTTCTGGTGGAACTGTTACCG	AAATCGAATGCAGCGATCAG	TGTTCTGGTGGAACTGTTACCGCTCTCTAGAATATCAAGTGGCTCCTTTGTAGCTGCTGTTTCAGTGCTTCCACATAGACTCGTTAGCACAAAGCCGAAACTCTGCATCAAGCCTCTAGTCCCTGAATCCAAACACAAAAAGGGACCAAACTGACAGGTGCAAAGGCTGATCGCTGCATTCGATTT
CATMA1c71116	At1g09300	277	G1	0	41	16.97	TTCCAAGGGATTGGGATAA	ATACATTCTATGAGTCAAACGCA	TTCCAAGGGATTGGGATAAGGATCGAGGATGACGTACTGATCACTGAGACGGGCTACGAAGTGCTCACAGGGTCAATGCCTAAGGAGATCAAACACATAGAGACATTGTTGAATAATCACTGCCATGATAACTCTGCGCGAACTTCGCCAGTTTCTCTTTGCAAGGTTAAAGGCTTGCATACGAACCGTAACCCAAGAAGATTGTTTTGAATTAAACATCATTGATAATAATTCAAACGTAAACTCCTGTTCCTTGCGTTTGACTCATAGAATGTAT
CATMA1c71117	At1g09310	211	G1	0	45	21.8	GAAGAGCAGCGAAGCCACC	CAAGCAGCAACAAGTGGTAGGTAGA	GAAGAGCAGCGAAGCCACCGAGGCCAAGGAGGCTGTTGCAATCAAGGAGGCTGTCGCAGTCAAAGAGGCGGCCTAATCAGCTCAGCTTCAGCAGATAAAAGAGACCCGAATTTTTAAGTGTACTTCAAGAATTTGAACAAATCATGGAGAGTTAGTGTTTCTCACTGCTCTAACTATCATGTATTATCTACCTACCACTTGTTGCTGCTTG
CATMA1c71118	At1g09320	259	G1	0	36	23.17	AGTCAGTTAGTCTTAACCCTG	GATGCTAAACTTCGTAGGTAAT	AGTCAGTTAGTCTTAACCCTGGTGTTCCCTTGCTATTGTAGATAATTGCAGTTATGATGAGTGACTAAGATGCAACAACCAGTTGATATTTTATTCTTGTTCCATGACATAGTGCGATTCTCATTGCTCCTGATTTCGGTTGATTATTTGATAGACAAGTTTTTGCTGTAACACTACTTCCTTGCCTTGTTGATTATCCATCCTATTGTCAAATATTTTTCGAAAGAGGTAGGCCATATTACCTACGAAGTTTAGCATC
CATMA1c71119	At1g09330	156	G1	0	42	29.49	CAAAGAAACAATTTCAGCAGTT	TCGTTTTGGCAATCTTCTT	CAAAGAAACAATTTCAGCAGTTTGCTTCGCAGACAATCGCATCACGGTTCCAATCAACAGTACAATCTGCCTTCACCCTTGTCTGAAGAGAAGAAAGACGCTTTTTTTAAGGGCTGTGAGAGCAAAGACGGTGTACAAAGAAGATTGCCAAAACGA
CATMA1c71120	At1g09340	376	G1	0	43	12.5	CATTTCTTTGCATCGGTGG	AAGTCAAGAGCCAGACCG	CATTTCTTTGCATCGGTGGAGAAAGCAAAGCATGTCCTCGGATGGAAACCGGAGTTCGACTTAGTGGAGGGTCTCACTGACTCATACAACCTTGATTTCGGTCGCGGAACATTCCGGAAAGAAGCGGATTTCACCACTGACGACATGATTCTGAGCAAGAAACTTGTTCTTCAATAATCGAAATCCTAAGAGTTGCTCATTCTTGGCTTGTATGATTCTGATCACCCGGTTCTCTTAAAGTTCTGAACTTTATTGTCATCTCACGTATGTTATGGTCCGGATTTTGTTCGACTTTTCTCTAAAGAAGTCAAGCTAGGGACGATGAAGAAACCGAGAAAGTAAGTACACGAGAAAGAGACGGTCTGGCTCTTGACTT
CATMA1c71121	At1g09350	200	G1	0	39	30	GAAGCTGATGTGCTTCAAT	GTTTGGGGATTAAAAAGTCC	GAAGCTGATGTGCTTCAATGTGCCAAAGCTCCATCCGCGGCTTAGACAACTTTGTGAGGGCTGACGAGCGAGGTTCTTGTCAACACCAGTTTGCTAATAGTTTGTGAAACTGGTGATGTTTACTTAGGAATTTGTTATATGAAATTGTGCTTTACTGTTTTTTAATTTACTGAATTAAGAGGACTTTTTAATCCCCAAAC
CATMA1c71122	At1g09360	286	G1	0	41	14.34	GAAGACACCAACGGCTAC	AGGAATAAGAAAATCGCCC	GAAGACACCAACGGCTACTATCAAAGAACTCACGAGTCTCATAATATACACCACTATGGCTCACGCCAGTGATACTTACATTTTCATCGATAACATCCTCCGCAAATGGCCTGGCCCTAAGGAGACGAGTGGTCTCAAGACTTGTCATGCAGTTTATAAGAGAGAGACCAATAGTTTCTTAGAAATTCGCTTTCTATTTTCAAAAGGAGAGTACGAACTTATGGATGAAGCCATTTTGTCCACAGCCAAGATCTTAGAAGAGTGTAGGGGCGATTTTCTTATTCCT
CATMA1c71123	At1g09370	244	G1	0	43	21.31	GAATGCTGGAGACGAGAG	CTGTTCCATGGATAGTAAGAT	GAATGCTGGAGACGAGAGGCCTGATCTTCAAGCGTGCGCCGAAGCTTACGCCATTGTGAACTCGGCGTTCACGAAAGCTGTAACCTTCTTCAAGCAAGCTTACTACAGTAAGATTGTCAATATCGAAAAGAAAGTTTCTATGGCTGTTGATATCTGTAAGACAGATTTCAATGTGCTCGGTTATCAGATCAATCCGTTGATTGAGAAAAACAGACAGACGAAGATCTTACTATCCATGGAACAG
CATMA1c71124	At1g09400	500	G1	31.8	41	47	ACGGTAACATTCCACAACC	TTCGTCAGTTCTTAACCTTC	ACGGTAACATTCCACAACCTCACGTCGCCTTGTATTATTGTCAAAGAACAACTCCGGGAGGTCTTCTCATCAGTGAAGCCACCGGAGTTTCTGAAACCGCCATGGCGTAAGTCTTTTCTAAAACCAATTCACAGAAAGTTGACTTTTTATGATTTTCATTGACTTTTTTAATCTCTTAAAGGTATCAAAACATGCCAGGGATATGGAGGAAAGAACAAATCGAAGCATGGAAGCCCATCGTTGACGCTGTTCACTCTCACGGCGGCATCTTCTTCTGCCAGCTCTGGCACGCTGGTCGCGTTTCTCATCAAGGTTTATCAAAGAAACTGTTTTACAAGTTTACTCTTTTAAGATTTGAAAATTGCTAAACATGGTTCTTTGTGTAAATATTTGTAGATT…
CATMA1c71125	At1g09500	205	G1	0	35	61.95	GAATGAAGACATTACTGAGCTGAA	ATTTGTGAAATGTATATAGACCTGC	GAATGAAGACATTACTGAGCTGAATTCAGTGACTTTCAATGTGTGTCTGGATAAAGTGAAAAGTTTGGGAATAATTGAGTTCACTCCTACAGAAACAAGCCTTAGAGACACTGTTCTTAGTCTCAAGGAGAAATGTCTTGTGTGATCTTCTTTATTGTTTTTGGTTACTTGTTATTCCTTGCAGGTCTATATACATTTCACAAAT
CATMA1c71126	At1g09590	159	G1	0	33	37.74	CCCCTACGATGTCGTCAA	ATAAACCATCCTTACAAAATCTGGA	CCCCTACGATGTCGTCAACGATCTCAAAGGAGGCTATTAGTTCTATCTTCTTGTGCTTTAGAACTCTTTTTCATTTGTTTTGTAGCAGACTTAAAACTAAGAATTATGATTTACTATATAACAGGAGTTTGCAATCCAGATTTTGTAAGGATGGTTTAT
CATMA1c71127	At1g09645	167	G1	0	37	41.32	ATAATCCTGTAAAGAAAATCTGGGT	TCTGTCTCATCTCTCTCTGTCGAT	ATAATCCTGTAAAGAAAATCTGGGTGGTCGAATTGTTCTTTTCCCTTTTTCTAATTTCAACATCAAAAGTTGTTCCACCAGAAGAATTTGTTCTCTGCAGCAGTAAAGATCGATCCGTTCTTGCTTACAAGCAGAAAAATCATATCGACAGAGAGAGATGAGACAGA
CATMA1c71128	At1g09750	265	G1	0	59	18.87	ACCGCCACACGTGACACA	GTTTGGCTCGGACCACGTA	ACCGCCACACGTGACACATGTGCGACCGCCGCTCCCGATGGTTCCGACGACCTCTCAATCATCCCCATTAACGCCAAATGCTCACCTTTCGCACCCACTCACGTCTCTGCCTCCGTGATAGACACGGTCCTTCACATGGCCTCCTCAGACTCCCATCGACTCACCTACCTCTCAAGCCTCGTCGCCGGCAAACCAAAACCCACCTCCGTCCCCGTCGCCTCCGGTAATCAGCTCCACATCGGAAACTACGTGGTCCGAGCCAAAC
CATMA1c71129	At1g09812	166	G1	0	47	56.02	ATGAACAAGTCAAGCTCATGGA	GCCTAAAGAGATGCTCGAATATGG	ATGAACAAGTCAAGCTCATGGAGCATATACAGTCCCAGAGAGGGAGATAGTGAAGGGCCATGGAGATCGTCAACGTCGATGAATGCGATCTCATTTGGGTTTGTAGCGACGGCGATACTCATCTCCATGTTCTTGATCATGGCCATATTCGAGCATCTCTTTAGGC
CATMA1c71130	At1g09840	167	G1	0	35	29.34	TTCTGTTTGGTTGGTTATATGTCG	CTAAACGATGCAATTAATTTTGG	TTCTGTTTGGTTGGTTATATGTCGATGAGGATGCATGAATACAAACAGTACTTGAGGTTTGCTGGTTACAGACCACTTGTTTGTTTCACGGCCACCATATAACCTTATCTATCGCAAACTGTTTTAAAGCATGTAAATTACTAACCAAAATTAATTGCATCGTTTAG
CATMA1c71131	At1g09850	239	G1	0	36	20.5	GTAATTTCACTGCGATCAAG	TGTATACATCCAAATGAGAGACTA	GTAATTTCACTGCGATCAAGCCCTTCTGGAAGAAGAATTCTTCAAAACAACTTGGCCGATTTGAGGAATGGGTTATGTGAGAGAAGTTTTACGCACATGTTACAGAAAATTCAAACTCATCCATACAAAAACCTCGTAGATTCGATTATCTGCGAGGGGATTATTTGTAGCTGTTATTGAGATAGATATATACGATATCATCACGGATGTATTTTTAGTCTCTCATTTGGATGTATACA
CATMA1c71132	At1g09932	194	G1	0	39	21.13	TGACATGGAAGCGGATACA	GGCAAATGGGAATAGTAGC	TGACATGGAAGCGGATACATTAATGACTTGTAACTGTAGAAATTACGTTACTCCACCTTCAACTTCCTTCCATTCACACGCTTGAATAGAAGGCATGCATATGTTATATATGAACTGTGTTTTCTTTTCCAAGCCACACTCATGGATCGGAGTTTCAGAACCAAGGAAAATCGAAGCTACTATTCCCATTTGCC
CATMA1c71133	At1g09980	160	G1	0	39	33.12	GCTTGGTTGGCTTTGAGG	GAACTCACATCACCTTCTAAAACTT	GCTTGGTTGGCTTTGAGGTTTCACTTCAAAGAGTTTGCATCTGCTAATGTAGACAAGTTTTCGTGGAGATATGAGATTTCCAACAAATAGTCCCCTACTGGTTCAGGATATCATTGTCCTGAAAACAAACATCCAAAGTTTTAGAAGGTGATGTGAGTTC
CATMA1c71134	At1g09995	268	G1	0	39	60.45	GATATACACTGCAGCATAGAGAG	CTTGCTATTACAAGGCTCTA	GATATACACTGCAGCATAGAGAGTTATCTGGGAAGATTCCAGAATCTCTTGAGAGCTGGAAACATGAGATATATCCAAATTATGTTGATTCTCACCCGAGCTTTCCTCAAACCTCTTGCTAGTGATAGGAATCTGAAGGAAAGCAATATCTGAATTGGTTCTTAATATTTTCCCCTTTCGTGATCATGTTGAAGCTGTTCTCTTCCTGCAGTTTCTTAAAGATGAGCTTGATGCAAGCTCAGAAGTCATAGAGCCTTGTAATAGCAAG
CATMA1c71135	At1g10070	178	G1	0	41	65.73	AAATGGAGATGATGTATATGCG	CTGTCCATAGTTTAAGACTCCAGC	AAATGGAGATGATGTATATGCGGATTTGGATTGGGATAATCTCGGGTTTGGTCTAAATCCAGCTGATTACATGTATGTCATGAAATGCTCAAAAGACGGCGAATTCACTCAAGGAGAACTTAGTCCCTATGGGAATATTCAGCTAAGTCCTTCTGCTGGAGTCTTAAACTATGGACAG
CATMA1c71136	At1g10090	157	G1	0	42	25.48	ATCTTTTGACGACCTAAGTTTC	TATCGCTATATTAATCCCAGCA	ATCTTTTGACGACCTAAGTTTCTGCTGTGAATTGTTAAACAGCCATCAGCCTGGGCTTGATTAGCCAACCCTGTTAAGGCAGGGTTTGAACTAAAAGTGAGATAGTGAGATGGATGTCTCAGCACTTTTAACGTCTGCTGGGATTAATATAGCGATA
CATMA1c71137	At1g10100	153	G1	0	30	38.56	AATTCGAAGAACATCATCTGTG	TTTCTTAAATTTGTCGAGTCATCG	AATTCGAAGAACATCATCTGTGACCATAGCTCTAATCGATTTCGTAATTCACAAGTAGGTTTTTGTTAGCAGTAAAAGGTAAACTCTTTATTTAAGGAAATAAATGACGGAAAAAAAGGAAATAAATATCGATGACTCGACAAATTTAAGAAA
CATMA1c71138	At1g10150	161	G1	0	36	43.48	TGTTATTATGGTCAACAACAGAATC	TTAATTGATCGAATCTCACAAACC	TGTTATTATGGTCAACAACAGAATCTGAATCCCATTTCCCCATTTTCGGATCACAATAACTAACAAACCCTAGATTTCTATCTATAGTCCTTCGATCTGTTTCTGTGTCTCCTTAAAGCTGTGATTTTTGCAATTGGGGTTTGTGAGATTCGATCAATTAA
CATMA1c71139	At1g10155	500	G1	26.8	40	56.4	TTCATATGGGGAGGTGATTC	CTTGGTGTCTTGGTTTATTG	TTCATATGGGGAGGTGATTCTCGGTATTGGGTCATCCCTAACGAAGACAGGTTGGTACACACCCTTCATCTTACGTTATATACACATTAACCAAAATAAAAATCAGTTTGATTCTGAATAAACCGGTTTTTGGTTTTCCATGTTAAAAGTAAAATAATAAACTGGAGTCTTTTGGTGTTTTCAGGACGCCTGCTGAACTAAAGAAAGTGAGTTGGTTAGAAGTAACCGGTTCGTACGACAAGATAGAACCAGGCAAAACATACCGAATTGGTTTTAAAATCTCGTTCACAGCTGATGCAACCGGATGGGACCAAGCTCCAGTTTTCATGTCAGCAAAAATTGGAAAGAAAGGGAGGACAATTTGGAAGAGGATCAAATCGGTTAACAATAACTTTGACA…
CATMA1c71140	At1g10360	181	G1	0	51	61.88	GCTTCCCTCTCTCTTCGAGTC	GAGGAGCAATTCGCTCTTTGAAC	GCTTCCCTCTCTCTTCGAGTCGGTTCTTAATCTCCGGGATAAAATGGCGACCGAGGACGTGAAGCTGATCGGCTCATGGGCGAGTGTTTACGTCATGAGGGCGAGGATCGCTCTCCACCTCAAATCTATTAGCTACGAATTCCTTCAGGAGACGTATGGTTCAAAGAGCGAATTGCTCCTC
CATMA1c71141	At1g10370	152	G1	0	35	34.87	GTTGTTGGTGGACTAGGTTTT	AATCATTCACCAAACCTGATACATA	GTTGTTGGTGGACTAGGTTTTGTATTTGTGGGTTGGGTTCTTGCAAGAATAAATTAAGAGTGTTATTGTTTTTAGATGGCTTTATCTTTGTGTGTGAGTTTTAATCAGGCGTACGTTAAACGTTACGTATGTATCAGGTTTGGTGAATGATT
CATMA1c71142	At1g10585	242	G1	0	33	53.31	ATCATTAGTCGGATTGGC	AAAAACGAAACGACAACG	ATCATTAGTCGGATTGGCATTGATCCATCAAGGATAGAAGAGAGAGTACGGAAAATCATCTATGGATATATATATTTTGAAGCATGAAATCCCAAATGATAAGTCTACGCTAACGCTAGTGTGTTTTTTCACACATGTGTTAGTTCTTTAAATATGAGATGAGTAATTGCTTTTGAGTTCGATTATGATAAATATGTTGACCGTCAACATAAGAAACCTTAAAACGTTGTCGTTTCGTTTTT
CATMA1c71143	At1g10640	262	G1	0	42	66.03	ATAAAAGGAACTTATACCGTGA	CTTTTTACTTGCGAAAAATC	ATAAAAGGAACTTATACCGTGAAACCGGTGCATTTCGCTTGTAGCGATAACTTCCCGTGTGTAGATGTGCAGTTATCGTCGATAGAGCTTAAACCGGTTCAAGAAAAGTATCGAATGTATGATGCTTATTGCTGGCAGACATTTGGTGAGCTCAACACTCCTACTCTTCCTCCCATTGATTGTTTGAAGATTGGGAAGCCCCCGAGAAACAAAGTTCAGTCCGATCACGATGTGTGTTAACGGATTTTTCGCAAGTAAAAAG
CATMA1c71144	At1g10730	206	G1	0	34	60.68	ACATCCATGGGTGAGATA	CACAAGAAAATGGCTTCTA	ACATCCATGGGTGAGATATATAACCATGGCTGGTGAGTACGAACTGAGACTCATGTAAAATGAGATCGTTTTTTTGTTTTTACTATTATTTAAGCCATTGTCAACGACACAAAGCAGAGGAAGATCAATGAGAAAAGGAAAAAGATTGAAATATATTAGCTGATAGAATTTGCGGTGAAGGTTGTTTTAGAAGCCATTTTCTTGTG
CATMA1c71145	At1g11090	193	G1	0	46	27.98	CAAGGTGAGACCTAAATGGC	AAGTAGCTCCATCACTGTACCTAA	CAAGGTGAGACCTAAATGGCCGGTTGATCAGTTTCTGATTATGATCTCAAGATTCTTGCCGACTTGGGCGATTGTTCCGACGGAAGATCTGTTGGAGAAGTCGATCAAAGTTGAAGAGAAGAAACCGATTGCCAAGAGGAATCCGATGAGGTACAATGAGAAACCGCGGTTAGGTACAGTGATGGAGCTACTT
CATMA1c71146	At1g11110	159	G1	0	40	35.22	GAAGCTGTGGAGAAATTTCAAAAGG	ACTGATGCTCGCAACACCTACT	GAAGCTGTGGAGAAATTTCAAAAGGAATCTGGAACTAAGCGTATCCTCTTTCAACTTGTGGAAGAACTTTCTCAGATTCTTTCTAGTGCTTGGTGTGTTATCTGGTCTCTGTTATTTCCTTAACAAGAAACAGCAGAAGTAGGTGTTGCGAGCATCAGT
CATMA1c71147	At1g11250	164	G1	0	37	54.88	AAAAGAGCTCGAGGAAATGGAC	GAAAAATAACAAGCGAAGAGATGA	AAAAGAGCTCGAGGAAATGGACTTGTTACGCCATCATCCTCTTCATCGTCATCTTTATCCTCCTTCTCATTCCCCTTCTACCTCACATAATGCTCATGTTGAAGTGAATTTTCTAAAGAGTTGAACTTGAAATCTCAAAATCATCTCTTCGCTTGTTATTTTTC
CATMA1c71148	At1g11270	179	G1	0	41	25.14	AAAGAGAGGGTTGCAAAGAGGT	TGAAATCAAATACTCAGGAGTCCG	AAAGAGAGGGTTGCAAAGAGGTTGCAGGTATAACTTTAACTTGTTCTGAGTTTCCGATGAGATGATCTCTGCCTCTCTCCTCCACCGGTAAGAGCATCGACATCAACGCTCATATAGGATAAAAAAGATTGTTCTAAGGGTAGAGACTTAGAAATCGGACTCCTGAGTATTTGATTTCA
CATMA1c71149	At1g11300	228	G1	0	45	64.91	GCGTTCACATTGCGCTTTT	GCAGGTTTTAACGTCCTGAGA	GCGTTCACATTGCGCTTTTGTGTGTGCAAGACGCTGCTAATGATAGGCCAAGTGTTTCTACAGTGTGTATGATGCTTAGCAGTGAGGTTGCAGACATTCCAGAACCGAAACAGCCTGCTTTTATGCCTAGAAACGTTGGTTTAGAAGCTGAGTTCTCTGAGAGCATTGCTCTTAAAGCCTCTATCAACAATGTCACCATCACTGATGTCTCAGGACGTTAAAACCTGC
CATMA1c71150	At1g11410	154	G1	0	48	48.05	TTGATCTTCCATCTCCGAA	TACACTTCTTAACGACCTTGAAC	TTGATCTTCCATCTCCGAAGCATCCTGCATTTACGGCGGGAAGGAGGAGAAACACCAAAACTGGCGGCAGCTCAGATAATTGGCCCAGCGGAGAAACCAGCAGTACTATTAACGACGTTACTCTCACCGATGTTCAAGGTCGTTAAGAAGTGTA
CATMA1c71151	At1g11430	234	G1	0	34	28.63	CAAGACAAGAACCAGCAGCCT	AACCAAACCAAAACCGAACATTAC	CAAGACAAGAACCAGCAGCCTCTGATTCCTCTTAAACTATAATAAGATAATGGAGTGTTTGCAAGTTTTGATCTTTTGGTTAGCACTTAGCTTGTTGAAGTCGTGTGTAAAATCGTCTAGTACCAAATGATGATACTGTATCATCACACCTTGAACAATAGCTATTGTTATGTTAGGATGAAATTCAACTTGAACCATTTGTTTATTTAGGTAATGTTCGGTTTTGGTTTGGTT
CATMA1c71152	At1g11470	255	G1	0	45	29.8	ATCTTTATGTGGATGCATAG	GTTAATCATTCACTTGGGAG	ATCTTTATGTGGATGCATAGAAAGGAGATGAGTTTCTCTACCTCTGAGGTTGCACTCTTTGTGGATATCATTGGTAACACTATCGGCATAGCTGCTGCTCACTCCTACTTGAAGAAAGTAGACCCAAACTGCGACCAAATGCACAATCGTACCGAGAATTGGCCTGCTTTCGTGTCTCTCGTGAAGTTGGAGACTAAGCTGTTAAAGGAAAACGGGATAGTTCACGCTACTCGCCCTCCCAAGTGAATGATTAAC
CATMA1c71153	At1g11520	165	G1	0	33	36.97	ATGACGTTTAGATTTCCGATT	GCTATCAACGTGTGCGAC	ATGACGTTTAGATTTCCGATTTCCTTCCTTAAAAATTTGGAAATTAGCTATATTGACCAATTTTATTTCCCTATATTTTATCTCTTACAAATAAATGTTAGATCTCTCTTTTCACAACAACACCCGAATATGACCGCTCATTCAATCGTCGCACACGTTGATAGC
CATMA1c71154	At1g11530	150	G1	0	37	30.67	CATCATGCAAGTAGATAAACACTGA	GGGACAATTCTGATTCTTGGCT	CATCATGCAAGTAGATAAACACTGAATCACCAAATCTTGTTTGAGATTTAGAAAAAAAGGAAGCTCCAAGAGATGGCAAGAGTTGTTAAAATCGATTCTGCAGAGTCATGGAATTTCTATGTGAGTCAAGCCAAGAATCAGAATTGTCCC
CATMA1c71155	At1g11610	489	G1	19.22	41	66.67	GTTTCGGGTGCATCCTCCTCT	GAGGGTTCTTGCGACAAACA	GTTTCGGGTGCATCCTCCTCTTCCACTAATACTTCCCAGACTATTAACTGAAGATGTTAAAGTAAAGGGATATGACATAGCCGCAGGGACCGAGGTATTCAATTATAACAATTGAATAATTGACCATCATCTTATTCCAATATATATAACAAACGATTTGGCTAAACTTGTAATGGAAACATTTCCAGGTGTTAATCAATGCTTGGTCAATCCATAGAGACCCCGCGATATGGGGACCGGATGCAGAAGAATTCAAACCAGAGAGACACTTAGATTCAACTTTGGATTATCATGGACAAGATTTGAAATACATCCCATTCGGATCAGGTAGAAGAATTTGTCCCGGGATAAATCTTGCTATGGGTTTGGTAGAGGTTACATTGGCCAACCTTGTAGGCC…
CATMA1c71156	At1g11680	165	G1	0	40	29.09	AACAATGGAATTGGATTCGGAG	ATAAGACTTCCAACCAATGGAGG	AACAATGGAATTGGATTCGGAGAACAAATTGTTGAAGACGGGTTTGGTTATAGTGGCGACACTTGTTATAGCCAAACTCATCTTCTCTTTCTTCACTTCTGATTCTAAGAAGAAGCGTCTTCCTCCTACTCTTAAAGCTTGGCCTCCATTGGTTGGAAGTCTTAT
CATMA1c71157	At1g11770	164	G1	0	46	65.85	TTAATCTCCTCCTTCATCTCTACTT	CGTAAGACGGGGGTGAAA	TTAATCTCCTCCTTCATCTCTACTTCTCTTGCCGTCGAACCTCCGCCTGAAACAATCTACCAAAACTTTCTCCAATGTTTCACAAACCAAACAAAAGCTCCTCCTAACTCATTAGCCGACGTCGTTTTACCAAAAACCGCTGCCGCTTTCACCCCCGTCTTACG
CATMA1c71158	At1g11820	182	G1	0	40	28.57	CAAGAAGGTCGGAAATAGGACA	TCAAGACCTAAAATTGGTAACTCGC	CAAGAAGGTCGGAAATAGGACACAGACAGTGGTGAATTCGACTGAAGTTGCCGCGGGTGAAGCTACTTCAAGGAGTCTCTCAAGAGGCTTCTGTGTCACTATTATGATTCTTGTAACATTTTCCATATTGTAACCCTTTTCGTGATTTTTATTTTTGGCGAGTTACCAATTTTAGGTCTTGA
CATMA1c71159	At1g11850	153	G1	0	35	32.03	GGGTTTGAATTTCGGATT	GAATAAAAGAGAAACGTTCCACAC	GGGTTTGAATTTCGGATTTCTTCAGCTTTAATTTAAACTTCAATATTTGAACCAAAAAGGTCTTGCTACTAGAGGTAATGCTCGTAATCGTATTATGTGTAACGCCGGTTCTGATATTCTTAAGTGCAAGTGTGGAACGTTTCTCTTTTATTC
CATMA1c71160	At1g11870	363	G1	0	47	14.88	ATATCAAGCGCATCAAACTG	ACTCAGCGCCTGTGAAAA	ATATCAAGCGCATCAAACTGCACAGATTACCAAAGTCGAAGACTGGGAATCCGTTACCGCCCATCTGAACCGCCTCAGACGGGTCCTAAGAAAGGGAAAGCGAATCTTCCAGCCACTAAGTTTGTCCACACTCTAAACGCGACTGCGTGTGCCGTCCCAAGGATGATGGTGTGTTTGCTGGAGAATTACCAGCAAGAAGATGGATCTGTGGTGATCCCTGAGCCCCTGAGGCCTTTCATGGGAGGCATTGAACTCATCAAACCCAAGCACAAGTAGTTTTTAATGGTTAGCTCTTTGCAATTCTTGCTGTGATTCCTCTTGTACTTGAGGTTTTGTTCATTATACTTTTCACAGGCGCTGAGT
CATMA1c71161	At1g11880	205	G1	0	40	31.22	TGCAACAAGGTTCTTGTCAG	ATCCACGTATTAGTACTCCAATGA	TGCAACAAGGTTCTTGTCAGCAAGCCCTCCACTTTACTGGTTTGCATCGTCTTTGATTGGATCTCCAAAACATAGTAAATGGGGGTACTTGATATGGTCATATTGTGCAGCCTATATCCTTCTTGGTACTTTGCTCTTCTCAAACTTTTATCCCTTCACTTGATTCATGGTTTTCTCAGTATCATTGGAGTACTAATACGTGGAT
CATMA1c71162	At1g11925	276	G1	0	44	15.94	ATGGTGCTCATAATGGTCTTAGC	CTCCGAGTATTGGCAGCTTTT	ATGGTGCTCATAATGGTCTTAGCCATTGCTATAACATTTAGCGAGCCGCTAACGGTTGAAGCAAAACATCAACACAAATATGGTTGGGGGATAGCCGCTTCTGCAAGGAACAAAGGTAGGAAACATTTAGGTGCAACATTGACATGTGACAAAAGCTCCAAGGTATGTCGTCTCAAAGGCAGTCCAGGTCGTAATTGTTGTCGTAAGAAGTGTGTCGATTTGAGGACCAACAAATTGAACTGCGGAAGATGTGGAAAAAGCTGCCAATACTCGGAG
CATMA1c71163	At1g11980	272	G1	0	34	53.68	TTCATCAAAGGATCGTCTA	AAACTAGGTCAAAGTTCAGAAT	TTCATCAAAGGATCGTCTACACTGGGAAACAACTTGCTGATGATTTAACCGCCAAACATTACAACCTAGAACGTGGTAGTGTTCTTCATCTTGTTCTTGCCCTTAGAGGTGGTTGTTGCTAATCTAGGTTTGGTTACAATAAGACTAGCTAGGTTTATGTCAATTGTTTTGGTTTTCTAATTTTTTTCTTTCTTTCTTTTCTTCTGTTTGATTTGCTTATGTTATATTGGTTGCTTTTGGTTCTATGAAGATTCTGAACTTTGACCTAGTTT
CATMA1c71164	At1g12070	196	G1	0	44	69.39	AGACTCCGGATCCACTGGTAAA	CTGTATTGGAGGCCGGACA	AGACTCCGGATCCACTGGTAAAGATACTAACCTTAACAATTAGGTCACCGGATAGAGAAGACATGGTATTAACGATCCCTGAAAACGGAAAACCGGCTTCGAAAGGACCATGGTTCACTCTCAAAGAAGGCTCTAAGTACACTCTCATATTTACTTTCCGTGTCACCAACAACATTGTGTCCGGCCTCCAATACAG
CATMA1c71165	At1g12200	226	G1	0	33	29.2	TACATATAGAGATAATTGGGACG	TCACATTCTGAAACACAGC	TACATATAGAGATAATTGGGACGATGATCATCTCATCGTAGAAGCATACGATGATTTCGTCAAATTCATGTCAAGTTATCAAGAACTTTTGCCGATGCTCAAAACCTAATGATAATTGACGTGGGAGTTTTGTTATGCGAAAATGATGGTTGGGTATATATATATATATATATATATGTTATGTAATTGTAAGTGTGTCTTGTGGTTGCTGTGTTTCAGAATGTGA
CATMA1c71166	At1g12270	195	G1	0	49	66.67	TATTTGAAGGATCAGAGAGTGAT	CTCCTTCTCCTCTGTCACC	TATTTGAAGGATCAGAGAGTGATGCAATCTCTTGGAGTTTTATTGAATGTTAAGTTTAGGCCACCGCCGCCTCAGGGAGATGAGGCTGAGGTTCCTGAGTCTGATATGGGTCAGAGTTCTAGTAATGAGCCTGAGGTTGAGAAGAAGAGAGAACCGGAGCCTGAACCGGAACCGGAGGTGACAGAGGAGAAGGAG
CATMA1c71167	At1g12300	178	G1	0	35	35.96	TCGGATGGTAGATTGAAGAAAA	ACCTTAAGAGACACTTCCAGTTCC	TCGGATGGTAGATTGAAGAAAAGCTTTTTGGATATGCTTTCTTAGAATGTTTGATCTTAATCAACCAGAGATAAAGCTAACTATTTCTCTAAGTATCACAACTGTAGCAAATCTACTAGCTTTTGGAACCAACCTGAAAAACCTTCAGACTCTTGGAACTGGAAGTGTCTCTTAAGGT
CATMA1c71168	At1g12390	214	G1	0	44	44.39	AAAACTAGCCGACCACTAA	CTGATAGACGATGATTCCG	AAAACTAGCCGACCACTAAGTCGTTGTCCTAACTTTCTCTCTGTTCCTCATCGAACATTATTGGGAGGAGAGAGAGAGAGAGAGAAGACCAAGAAACAACGAGGATAGATCCGAGGAAATTGTCGGAACCAAAAGGAGGAAGATGGGAGATATCTGGACATGGCTTATTTCCTTCTTCTTCCTCATCGCTCTTGTCGGAATCATCGTCTATCAG
CATMA1c71169	At1g12400	204	G1	0	33	30.88	ACATCACATCACACTTGCTTCTT	ATTCAACAAAAGAGTGACAAAGT	ACATCACATCACACTTGCTTCTTGTTTTTCTTTCATTTGATTCAAATGAATAAAAACTTCATTGAGATCGTGAGATTGGTTGATATGGCTCATGCTTTAATAGAGTTAAAGTGAACTTTGTTGACAAATAATCTCTCTGTACCGGTTTAGTATCAGTCGGTTTTCTCTGGTTGTGTTGATTACTTTGTCACTCTTTTGTTGAAT
CATMA1c71170	At1g12470	151	G1	0	48	29.14	GTAAAATCTTGATGATGAGCGGTGA	TGCTCTTCGTGTGCACAGCTT	GTAAAATCTTGATGATGAGCGGTGATTTCAGAATGGCCCAGGGATATTCTTCAGCGGGACCATTGGCTCCTTTTTATGTCTTTCCTTGTGGGCACTCTTTCCATGCACAGTGCCTGATCACACACGTCACAAGCTGTGCACACGAAGAGCA
CATMA1c71171	At1g12490	155	G1	0	30	42.58	TCATAAATCTGATTATTGCC	AAACTAGAAGCATAAAAAGCAG	TCATAAATCTGATTATTGCCAATGTATTATGGTGTAATAATCTTTATTTCTTTTTCCATCCACCGTTTCTTTGTCAGTTTTGCAACTCTTAAAGAGATGATTATGATATATCCAGAGTCTTTTTTTACCAAGGCTGCTTTTTATGCTTCTAGTTT
CATMA1c71172	At1g12540	217	G1	0	34	24.88	GTCGAGGAGGGAATAGAGGTTTA	GCATCCACATCCTGAACA	GTCGAGGAGGGAATAGAGGTTTATTTCTCAGAGCTTCAAGAAAAGATAATCAAAATTGGAACCTCAAGAGTCACTACTCGCTAGTCAGAGTTTATTAAACCTAAAAATTTTATGAATTTACGTCCTAATTAAGATATATATCCTCAACCATTCCCACCACCACAAGCATGTTGTGTTTTTAGTTTTTAGAAGTTTATATTGTTCAGGATGTGGATGC
CATMA1c71173	At1g12660	177	G1	0	31	36.72	AGAAAAACTAGAAGCGTTGGT	CTTTAAGCCCAAAGGATAC	AGAAAAACTAGAAGCGTTGGTACTAGGAGAATTCATGTGTGAAAAAAGGATCTGAAGACTGGGCCAAAAGCCCATTCATAATTTGGGTTAACTATTGAAATTTAATTACTAAAACAAACTAATGAATTATAGTACTTTCCTTTTTTTTTTGTAACTGTGTATCCTTTGGGCTTAAAG
CATMA1c71174	At1g12670	203	G1	0	32	26.6	TAAGCTGCTTCAGTGTGGG	ATACACAATTTTCTGGTTTGGTG	TAAGCTGCTTCAGTGTGGGAAGTACTACGATGATGAAATAGCTTGGACAATCCTCACTGAAATAGCATGTTAATTGTTTTTTAACAAAACTCATAAGGAAACGTAAACCAAAATTTCCACTAACGTTTTTAGAGCATTGTTTATCAACTAATATTATCTATACTAGTGTTATTGTTATGCCACCAAACCAGAAAATTGTGTAT
CATMA1c71175	At1g12725	185	G1	0	32	30.27	TTGCATACAAGAAGAACCAAAC	ATTGTTCATCTCAGCTCTAATTGTA	TTGCATACAAGAAGAACCAAACAACAAAAACATAGGTTATCTTCTTCAAAGTTTAACAAGAAGCAAACAACAAGAGAAGTGCTTAAGTTCAAACAACCAAAAAACCCTGAGGCAAAGCTTAAGTTTTTGACAAAAAAAAACGCAAATGTCACAGAAATACTACAATTAGAGCTGAGATGAACAAT
CATMA1c71176	At1g12820	161	G1	0	44	26.71	TTCTTCAGGTTTCGGTGG	CCTCTATTGATTGTCGAACAG	TTCTTCAGGTTTCGGTGGATTTTCTTGAGCTCTTCTAAGCTTCTCCATTTTGTGAGCCTCCGATTTCGAACCTGGTAGTGTTGTGGATCTCACTGGACCACGAAGCTTTCTTCACTGAGCTAAGCTTGAAGTCAATTCCTCTGTTCGACAATCAATAGAGG
CATMA1c71177	At1g12900	181	G1	0	37	48.62	ATGGTTAAAGTGATTGCTTG	CATAATAAACTCAGGAACTACAA	ATGGTTAAAGTGATTGCTTGGTATGACAATGAATGGGGTTACTCACAGAGAGTCGTTGATTTGGCTGACATTGTTGCCAATAACTGGAAGTGAAGACTCAACAACCTCTTGATGTCTGCTCCATTATTTTTTACTGTTACATGATTCGGAATGTATAATTGTAGTTCCTGAGTTTATTATG
CATMA1c71178	At1g12960	164	G1	0	39	57.32	TTTTAGGGAAAGGTTTCTT	CATTTAGAATAATACTACTCGCTTG	TTTTAGGGAAAGGTTTCTTGCCGGAGAATAAACCTGTTGTTGTCAAGGCTAAGCTTGTGTCGAATACAGATGAAAAGAAGATTAAGGAAGCTGGTAGTGCTGTTGTCCTCACGTTTCTACTATACTAAGCAACTTCTGACAAGCGAGTAGTATTATTCTAAATG
CATMA1c71179	At1g13090	167	G1	0	33	34.13	ACCGGGAATGAAGTTGCT	TTGTTTCTAATGGAAGATAAACC	ACCGGGAATGAAGTTGCTCTTGACCTTGTTCAAGTTTTTCTCCACTGAATGTGTTTTGGTTATGGAATGTTTGTACTACACTAAGCTTGATTCTAAATTAATAACATCTTACAAGTACTGAAAATAGTAGACAGTAGACACTATGGTTTATCTTCCATTAGAAACAA
CATMA1c71180	At1g13100	243	G1	0	38	54.32	GAATCTGTCCAGGAATGACGA	AGCAAGGTTAAAACACAAGCATTC	GAATCTGTCCAGGAATGACGATGGGAATCACACTTGTTGAATTTGCTTTATTGAATTTGCTTTACTTCTTTGATTGGGGTTTGCCGGAGAAGGAAGAGGCGGACAAGATCATCACCGGCAATGGAGTTGCTGTTGGCCTAGTTCAAGTTCTTCTCCACTGAAAATCTGATAGATGTTTCTTTTTTTGGTTTGCAACATTTTTTTAGTATTGGTTATATTGAATGCTTGTGTTTTAACCTTGCT
CATMA1c71181	At1g13110	214	G1	0	34	34.58	TAGTGCCTGTAGGGAAGAA	AACTTGTGTTGATATCACTATTCAG	TAGTGCCTGTAGGGAAGAATGTGAAGGACATCAACTTGGAAGAAACAGGATCAATCATTATTAGCAAGAAGACAACCCTTGAGCTTGTTCCACTTGTTCATCATTGAAATGACGATCATGAAACAATTAGTCCATAAGATTATGTATTTGTATCCAGCTTCTTTATCTTGATATGGTTGTAATCATAATCTGAATAGTGATATCAACACAAGTT
CATMA1c71182	At1g13195	173	G1	0	41	24.86	TGTGATACTACCATCACTGC	TTTCTAAACAGATACCGCA	TGTGATACTACCATCACTGCAGCTATTACACAGCAACTTAGATGAGTTGGAAACCACAGACATCGGGTTTGACCTTAAAAGACTCAGTAAGAAGATAACAAAAGAGGCTCGTAGTAGTAGATTCAGCAATGCCGGTTTAGAGCGTGAAGAAGAATGCGGTATCTGTTTAGAAA
CATMA1c71183	At1g13200	284	G1	0	42	67.96	AAGGACGCAGAGAAGCGA	TTGGGATGATCCACGAAGG	AAGGACGCAGAGAAGCGAGAGGTGATTGCATCATCATCATTACAAAGAAAGAGAAACAGAGGAAGAAGACTAAGGAAAAGAAGAAGAAGAAACGAGAAGCGAGTACTAATGGTTCCATCATCATTACCAAACGACGTGCTAGAGGAGATCTTTTTAAGATTTCCGGTTAAAGCCCTAATCCGACTCAAGTCTCTCTCGAAACAATGGAGATCGACGATCGAATCTCGCAGTTTTGAAGAGAGACACTTGACGATCGCTAAGAAAGCCTTCGTGGATCATCCCAA
CATMA1c71184	At1g13245	286	G1	0	38	27.27	TGTCTTCAGATTTCATCCTC	TTGTCAACTCTCTCTATTATACCG	TGTCTTCAGATTTCATCCTCATCAATCTTTATGTATAAAAGGCTTTCGTGTGTTGGAGGGAGAAGAGTCGTGATGTTTGGAGCTTAACCGGCCTGGCGGATCGGGTTTGATTCTACGCGAGATTGTGGATGAATCGGTTAAGAGTTTGACTTGTTTTTGATTAGACCTCTCTATATCGTTTAGCAGATTCTTGTTCTTTGGAGCAAATATGGAAAATTCAATGATTTAGTGGAGGAGAGGGCAATATTGTAAATATATTTGACGGTATAATAGAGAGAGTTGACAA
CATMA1c71185	At1g13370	163	G1	0	30	39.26	GTTCAATTGGCAAGAAGGA	TTCATCTCTCAAAGAGAATGTG	GTTCAATTGGCAAGAAGGATTCGTGCAGAGCGTGCTTAGAAATTAGAATTTAATCCATTCATATGAACTAGTATTTTTTTTTTTCTATTAGGGTTTTCGATTGTTTTTGCTTTGTCGCTTTTTAACAAAAATACATTATGTCACATTCTCTTTGAGAGATGAA
CATMA1c71186	At1g13470	167	G1	0	41	69.46	GGATCTTGCTACCGGGCT	ATGACATAGTAACGGTTTGAAGATA	GGATCTTGCTACCGGGCTACACTCAAAGGCTTACCTTTCCCACAGAACGCGAACCTGATTGTATCTGAAAGCCGCATATTTCTTAACCAGACGATTACTTATATAGATCCTGTCGTTTTCATTCCTGTTCTTGATCAACCCTTATCTTCAAACCGTTACTATGTCAT
CATMA1c71187	At1g13510	160	G1	0	34	31.88	AAAAGTCAAGTCACCTTGTGTTC	TTCTCTGGTACTCTGACAAACACC	AAAAGTCAAGTCACCTTGTGTTCTGAAAACTTGTTGAGTCTATAAAATATGATCCAAGTTTTTCTCCTAGTCTAGATATAAACGATCACTCGATTTGGTTTACTCTTACAAAAATCAGTGGAAATGTATGTTACGAGGTGTTTGTCAGAGTACCAGAGAA
CATMA1c71188	At1g13520	165	G1	0	46	69.09	GGAAATTGCTACGATGGTG	GACATAATAACGGTTCGAATAA	GGAAATTGCTACGATGGTGAACTCAAAGGCTTACCGTTCCCACAGAACGCAAAGCTGACTGTGACTTACAGAACCGGAACTGGTAATGACAGGCGCAGTTACCATGACCAGGTTCTGTTCATTCCGGTTCTTGATCAGCCTTATTATTCGAACCGTTATTATGTC
CATMA1c71189	At1g13530	150	G1	0	34	66	GTTGAAGAGTAAGTGGGATT	CTTTTAGAGTATACACCCTTTTTG	GTTGAAGAGTAAGTGGGATTGACTTTATTTCAGCTTCTTTGTGTGTTATGTGTTCAATTTATGGTGTGTTCATTTTATTGAAAGGTTAATGCAAGTTCATGTGTTATGTGGTGAAGCTAACTTGCACAAAAAGGGTGTATACTCTAAAAG
CATMA1c71190	At1g13590	171	G1	0	35	28.07	AGATTTAAACCTATCTCCTTGAAAC	TACGTCACACCCTTAGGA	AGATTTAAACCTATCTCCTTGAAACAAGAACTATTACTCTTTGTCTTTTATTTAGCAAACTATATGCATAAGCCTTTGAAAGGAGCTTCTCGCCCTCAAACTCAGCTCTTCATGTTCTTTGTTCTTTTTTTCATAAGCTTCGTTTAATGTATCTCCTAAGGGTGTGACGTA
CATMA1c71191	At1g13690	209	G1	0	42	21.05	ACAGATACCAAAAATGATCCTA	TAACATGGTAATCAACCTCA	ACAGATACCAAAAATGATCCTATGGCCAGAGCAGAGGCTGATGCTCTAAGTCACGGCGATGCCTAATGAAAGTAAGCGTTACCGGATTCTCTTATGCACCTTGTCCTGTAGGATAACAAGTATGTTTTCGCCTGAGTGTGTAACACTGTCACTATCACCTCATAGAGTTTTTGAGGTTAGATTGTTTCTTGAGGTTGATTACCATGTTA
CATMA1c71192	At1g13820	183	G1	0	43	22.95	AGACTGCACGGAGAATTA	AACACAGCTTCAATAATGGC	AGACTGCACGGAGAATTATCGAATGCACGTGTCAAACAAATATCTAACTGTGGACATCTTCCCCATGTCGAAAAGCCGGCTGCTGTCACTAAACTTATAGCAGAGTTTGTTAGAGAGACTTGCCGGTGTAAAGAGGTTGAAAGTATATCTTAGACCCTTGGGGGCCATTATTGAAGCTGTGTT
CATMA1c71193	At1g13860	173	G3	0	34	34.68	GTTTTGTTGATTTGGTGTACCG	AACATTTACCTAATCAAGCCATT	GTTTTGTTGATTTGGTGTACCGTAATTGGCAATTACGAGTTAGTTATGGATTTGGCGTTCAGTGACTAATGGTCTTTCCTGATTTGGAATATTCTTGAAGTTTTGGGTAATGATTCAATGTGAAACAAATGTTGCCTATACATGAGAATAAATGGCTTGATTAGGTAAATGTT
CATMA1c71194	At1g14010	197	G0	0	41	57.87	AAGAAATGCACAATCTGAAC	AGCTATAGTCATAGGGTTTTCAAT	AAGAAATGCACAATCTGAACATAGCGACAAATTCGAAGATGGCATGGTTGAGTTTCGTGTCGCTTGCAGTTTGTTTATCGGTCGCAGGTCTTCAGTTTTGGCACTTGAAGACTTTCTTCCAGAAAAAGAAGCTTATCTGAAAACCATTACCATCTCCTGAGGGCAGAGATTGTATTGAAAACCCTATGACTATAGCT
CATMA1c71195	At1g14080	151	G0	0	26	41.72	ATATAGCTGATTCAATAGGATTGTG	TTAATTAAAAACTGAACCAGGACAC	ATATAGCTGATTCAATAGGATTGTGAGTTATTGAAACAGAGAATCTTTGATGAATTCTTCTGATTGCATGTAATAATCAAATTTTAATCTTTGTTTCTTTAGAGTCGTCTATAATAATCATTATTAGTGTCCTGGTTCAGTTTTTAATTAA
CATMA1c71196	At1g14110	159	G0	0	47	54.72	TGGATACTCTACAAGCCAAAGA	CGTGATCCGATCCTCACA	TGGATACTCTACAAGCCAAAGAACCACACAGCTCCTGAGCCACCATGTGTTCGTGCCGTGTCAATGGAGCCATGTTTCCTTAGAGCTCCACTCTATGGTTGTCAAGCTAAGAAAGTGAACATCACCCCTTTTGTTATGTATTGTGAGGATCGGATCACG
CATMA1c71197	At1g14130	172	G1	0	31	30.81	AGATAAATGACCTAAATGGC	TAGTAGTAGTATTGCATCCACAAAG	AGATAAATGACCTAAATGGCATTTTAAGATGGTAGCGCTATGGAGCCAGAAAACAGCAATTTCTTACCTAAGAATGAGAAATAAAGATGTATTAAAATGTATTACCTATTGGATTGTTGCAATATATGATCTTTTTTACCTTGAGATCTTTGTGGATGCAATACTACTACTA
CATMA1c71198	At1g14190	150	G2	0	36	32	CAAAATACTCAAAGAACGAGAA	GTTGTAAGTATTAATCAGCAACT	CAAAATACTCAAAGAACGAGAAGAGCAAGAAGATACATTTCTTAGCCCTCAAGGTAGCCCACAACCACAGCCATAACACATTGAAATCTTTGTTTCTGTTGTAGTTTGCTTCAATGAGAAAGAATCAAGTTGCTGATTAATACTTACAAC
CATMA1c71199	At1g14205	225	G1	0	40	19.56	GTCAAGGAAACTCGATCTTGAAC	CCTACTACGGTAAGAACCCG	GTCAAGGAAACTCGATCTTGAACAATGGTTTTCCCTCTTGGTCTCATTACATGTTTAATGTATTTCAGGAAGCAGCTAAACGGGTTGGAGAAGAGCTCATTAAGGCTTCTATTGACCTCAAGATTAACGAGATATCGTCTTATGATCGAAATGGAAATAAACGAGGCGAAAGAATGCAAGCCTTTGAAATTGCAATTGCGCAACACGGGTTCTTACCGTAGTAGG
CATMA1c71200	At1g14240	183	G2	0	35	33.33	ATCTTGGCTTTTAAGTAACGTAG	TACAATCCCACAAACGAGAAG	ATCTTGGCTTTTAAGTAACGTAGCCAAATACAAAATATGAAATCATAGTTTTGTATTTTACGTTAAACTGTGTTTGAAAGTAACTATCATGTCGTCGTTCCTTTTCATGAAATAAGTTAGCTAAGTTCGTAGGTGTGTATCTTCCCCTGCATGGGATCGACTCTTCTCGTTTGTGGGATTGTA
CATMA1c71201	At1g14250	168	G0	0	41	61.31	CTCAAGGTTCAGATTCTACC	GAACATAACTGAATTTGAACTG	CTCAAGGTTCAGATTCTACCTGATAACCAATCATCACCTTCGTCCACGCACATGCTCACTAAGCCCAAGTCGAAAAAAGCGACAAAATCGATTGCCATGCTAATCGTCGCTTCCTTGGCTATCACGTTAGGGTTATTATTTGTTTTCAGTTCAAATTCAGTTATGTTC
CATMA1c71202	At1g14360	167	G1	0	44	27.54	AACTTTCGTTTCCACTTCA	GACAATAACAGAACTCGCC	AACTTTCGTTTCCACTTCAGACCGATCTCATAATTTGATCGCAAAACTGATCAAATAGCGTAAAATTGAAATTCAAATTTTCGCCGGAGCTCCGTCGGATAAAACAATAAGCGACGTGCGGCGATGGAATCTCACGGTTCCGGTCTCCGGCGAGTTCTGTTATTGTC
CATMA1c71203	At1g14370	159	G0	0	38	35.22	ATTCTATTAGCGTTCATATTCAGC	TACTGTTCTTTTCGTGGAACAAC	ATTCTATTAGCGTTCATATTCAGCTAAACAGACATTGCGCCGCCGTTAAGTCGAAAGGATAGAAAGAAATTAAAGAAAGAAGAAGCTTGTTGTCTTTGCTTCTTGAGGCTCTCTTCTTGTCTTGATCATCTGTTACGTTGTTCCACGAAAAGAACAGTA
CATMA1c71204	At1g14450	151	G0	0	35	34.44	ATGCTTGAAACAGTGGCA	AAGAGAACCTTTGAGCCAACA	ATGCTTGAAACAGTGGCACAAGGCTGAACTCAGGGTCTCTTCTTGGTTACTAGTTTTCGTTGGATTGTCTTAATAATCATGTTTAAATCGAATACAAAGAATTTGATATCTATATTTGAACTGTAAAGCTTGTTGGCTCAAAGGTTCTCTT
CATMA1c71205	At1g14640	214	G1	0	39	55.14	AGAGAAAGCCAATAATGCTAATTTC	TTCTAAAATCTTACGAGGAGCCC	AGAGAAAGCCAATAATGCTAATTTCAGCTTTTTGAAAAGTGATAATCCTTATCATGGCTTTTACCGGTACAAGGTCACTGAGTATAGTTGTCATATTCGTGACGGAGCTCAAGGTACTGATGTAGATGATACAGAAGATCCCAAACTTGATGATGAGTCTGATGCAAAACCTGACCTTCAGGCTCAATTTAGGGCTCCTCGTAAGATTTTAGAA
CATMA1c71206	At1g14760	167	G1	0	44	28.14	GTGTGTTCCGGCGACTTTGA	TGTGTAAATATGTTTTGGCAGGGAG	GTGTGTTCCGGCGACTTTGACTCACCGGAGATCATGAACACGGCTGATGATCTTGCCCTATCCAAACTCTCTCTCCACCCTGACTCTTCCTCCGAAGCTACCTCTTCAGAACTTGATCAATTCATGGTTCTTTTTTTTTTTTCTCCCTGCCAAAACATATTTACACA
CATMA1c71207	At1g14780	183	G1	0	43	22.4	AGACAACACAAGAACTACGG	GACTTGTGATTGCTTGTTG	AGACAACACAAGAACTACGGTTGGGGAAAAGATCACTGACGAACATATATGGAGAGGCTCCGATCAAATCACCGACAATGATCGCTACTTCGAACCTTTAAACGGTAAGAAATTCTCACACGTGTGTACGGTTCCAGTGAAGTACGACCCAAACTGGATCAAAACAACAAGCAATCACAAGTC
CATMA1c71208	At1g14840	164	G1	0	40	27.44	CAATCACTGGTTGGTCTCT	GTGAAGTCAATGTCTCCCTTTA	CAATCACTGGTTGGTCTCTGTGGCTTGCCTTAAGGTTCTTGTACCAAATTGAGAGAAGGGATTCAAAAGCCGAAAGAGATAATCGTGTAAAGTACCTGATTGATTCGATGTGTGTTTCTCTAAAGCATTCCAACATTCAAGGTAAAGGGAGACATTGACTTCAC
CATMA1c71209	At1g14870	295	G1	0	35	68.47	GGGGAACGTGGAGAGACA	TTTGGTGTCACTTTCTCGAC	GGGGAACGTGGAGAGACAACAGAATCAAGGAGGTGTGGCCATGGGTGCTCCGGTCTTCCAAGGCGGCATGACCCGCTAAGAATTATTTCTTTATGTAATTCATTTGTCTTTTATATGTAGTAATAAAACGAGGTTTAATCCTCTGTTTGTGTTGTTAATATGCTTGTTGTGATTTGAACAAAAAAAAATGCTTGTTGTGAAAGTTTAGACATACAGTATATGAATGTTTCTTCATTGTATATTCCACTATTTGGTTACAAGAATTAAATTACAACGTCGAGAAAGTGACACCAAA
CATMA1c71210	At1g14930	160	G1	0	40	29.38	ATCCTCAAGGGCCAGAAC	ACAATACAATTGCTTAACAAGACCG	ATCCTCAAGGGCCAGAACAAAGCTTAATAACCCTCCATGGTCATCGTCGTAAATCATCCTCATGCATGTGTCTTTTGTACTTGTCTCGTAAGTGCCTTTATCATCCGCCTTTACATGTTATGCTAATAATAATGGCGGTCTTGTTAAGCAATTGTATTGT
CATMA1c71211	At1g14950	157	G0	0	38	33.76	GCGAAGGGGGATGCTTTAGT	TGACCCTTTCAGAGGAACTTCTGTC	GCGAAGGGGGATGCTTTAGTTTTTGTACACCTCCATAGAAAATAAACAATTGGCATTTGCATAAACACTTTCAAAAACAAGTAATCAAAAGTATTTTAGAAGCTTCATCATGGCGACGTCAGGTACATACGTGACAGAAGTTCCTCTGAAAGGGTCA
CATMA1c71212	At1g14960	182	G0	0	36	67.03	AATTCATGAAGTTCGTGGAACAG	TAAATAAACGTTGGACATACAACAC	AATTCATGAAGTTCGTGGAACAGATGATTGCTCACATGGACGACCACATCCTCCAAAACCAGGAATGATGGATCGATGCTTAATCATCATCACATCCTCCTTTTATTTATCTTAATTAATGTGTGTCCATCTCGTACATGATATTAATATCATCATGGTGTTGTATGTCCAACGTTTATTTA
CATMA1c71213	At1g14990	154	G1	0	37	28.57	TAGCAAATTCGAATCCTGGTATCT	TGCTATATGTTTATTACATTGTGCC	TAGCAAATTCGAATCCTGGTATCTTGGAACATTTGTATGGTGTTTGTATAAGTCCGGAACCGTACCATTGGCTTACATGGATTATTCAGATTTGTACTCTGAAAATTAAGAGCATGTAATTCCCGCAGAGGCACAATGTAATAAACATATAGCA
CATMA1c71214	At1g15040	156	G1	0	43	30.77	GATGAGTTTGATTATCCAGG	CTCTAGAAACTCAGCTTGG	GATGAGTTTGATTATCCAGGCTGCGCTTTAGTTTATCAGGAGTTTGTGAAAGCTGTGATCGCATTTCAGAAGAAACAAGTAAACGCAACACAGGTTGAGATGAAGAGGAAGACCACCACACTCGTCAAAAGCTTCTCCCAAGCTGAGTTTCTAGAG
CATMA1c71215	At1g15165	151	G1	0	41	50.99	ATGCTGTCAATTTGGAGATATGCGT	CTTGGACAGAAAATAATGCCAACAA	ATGCTGTCAATTTGGAGATATGCGTTGCAGCGACTGTATTAACTCCATTAACACCACTTCTTGGTCTCTACTTTGGTTCTCAAGCTCACTGGCAGCTGAATTTGTTCGGTGAACATATAAAAGGCTTTGTTGGCATTATTTTCTGTCCAAG
CATMA1c71216	At1g15170	157	G2	0	36	40.13	GATGATCCTTCGGTTTTAC	TCCAGTGAATCTGTTCATTAT	GATGATCCTTCGGTTTTACCATTTTGTTAGTAGTCAAATTGCTGTACTGTATGTTACTTTTGGACTAGTGGTAGCCGCAAGTAATATTGCATGGTTTTCCAAAAAGGAGCCTTTTCTCTGTTCTCAACAACAAAGAATAATGAACAGATTCACTGGA
CATMA1c71217	At1g15180	156	G1	0	39	56.41	CCTATGGAACGTAAGGCG	AATACTGATGAAAATTGTGCAG	CCTATGGAACGTAAGGCGCTGCAGAACAGCTAAAGATCATAGTGAGCATAGGTTCCTCCGGTTTTACCAGTTTTGTAGCAGACGAATTGCTGTATGTTACTTTGTGGTTATTGGAAGGTTTGGTTGTAATAATACTGCACAATTTTCATCAGTATT
CATMA1c71218	At1g15240	179	G0	0	41	43.58	ATTTCGACATTTTGAGGAG	CAGATAGTTAAAAACAAGAGACA	ATTTCGACATTTTGAGGAGCTTCACCGACGGCTAAAAGTGTTTCCTGAGTACAAACTTCATTTACCGCCAAAGCATTTCCTATCAACAGGCGTGGACATACCTGTTATCCAAGAGCGATGTGTACTACTTGACGAGTATATCAAGGTCAAACGCCATGTCTCTTGTTTTTAACTATCTG
CATMA1c71219	At1g15250	207	G0	0	38	32.85	GTACGCAAGCCACCCCAAG	AACAGTAATAGCACGGATGCATTT	GTACGCAAGCCACCCCAAGAAACAAAGCTGCAGCTTCGTCTTCCTAGGCATTGTTCAGTTTGCGTTTTGCCATCTCTTTCTTGCTATGTAGCTTTTTTTTTTAATTCGTTTGTTTATCTTTTTTGCTCTTGTACTTCCTTTACTGTGCAATCCTATTTCTGATAGTGTGATCACTCATCAATGAAATGCATCCGTGCTATTACTGTT
CATMA1c71220	At1g15350	152	G0	0	49	26.32	GCTGCGTGGGTTGCTACAG	AGGGAAGGTGATGTTGTCCAT	GCTGCGTGGGTTGCTACAGAGAACACAGATCAACTGCCGCCAGTCTGAAGGATCCACCTTCCAATTCCATTGCTCGACCGTGTAAGAAACCGAGTGTCTCTGAAGATTTCTGGTCAACAAGCACAGTTGATATGGACAACATCACCTTCCCT
CATMA1c71221	At1g15460	182	G1	0	45	65.38	GGTTTGTGTGTGGACGGCTCT	TTGAGTCCTCATCTTTTGGCATC	GGTTTGTGTGTGGACGGCTCTGTTACTGTTCGTAATGGCAATCCTCAATACGGCTGATATCATTAACCGGTTTACGAGGGTTGCTGGTGAGCTGTTTGGTATGTTGATCTCCGTTCTGTTCATTCAACAAGCCATTAAGGGTATGGTGAGTGAGTTTGGGATGCCAAAAGATGAGGACTCAA
CATMA1c71222	At1g15610	168	G1	0	41	68.45	TTCGATATGTGCTTCCTAATTTCC	CAATGATCCACGAAAAGGTTA	TTCGATATGTGCTTCCTAATTTCCAATTTACCGTACAGTTATTCATGTTGCCTGGGGTGTCCCTTGTTACTGCACTTGTGGCCGCCATAGTAACGATGATTAATTCGTTACTCTCACTCTTTTTGGTCATCATTGGACTCTTTGCGTTAACCTTTTCGTGGATCATTG
CATMA1c71223	At1g15640	169	G1	0	40	60.36	CAACCAATGTCGATTCTTCATCAG	GCTGCAACAACCTGGAGC	CAACCAATGTCGATTCTTCATCAGATGATGAGCAAACACAGGATGATTGTGGTGATCATTTGAGACGTATAATAGCTCTTTTTGTGGATGAAGGGTGTGATGGATTTACATCTAGTCATGTTTGGGTTATGGTCGAGTTTGTTTTGACTTTGCTCCAGGTTGTTGCAGC
CATMA1c71224	At1g15720	151	G1	0	46	32.45	GCCACCATAGTTGGTCGGA	AGGAAAAATTCAGCTACCCATTT	GCCACCATAGTTGGTCGGAGCTTTTCCTCTTCCCAAAATTGTAACCCTAACCACGCACCGACGGCGAAAACTGATCGCGGGTTTTCGCATCTTTTACTTGCAAAGTCTTGGAAATGGAAGTGATGGACAAATGGGTAGCTGAATTTTTCCT
CATMA1c71225	At1g15740	161	G1	0	41	26.71	GATCTTTACTTGGGGGAATACCCTG	AAGTTTAAAGATTCCAGGTTTGTGC	GATCTTTACTTGGGGGAATACCCTGGAGTTAATGATGACTGGATGGATGTCATCTCCTCGCAAAGTACATCGTTGCTTTCTGTTGATTTTTCGGGGTCTGATATCACAGACTCTGGACTGGTTTCTTTAAAAGGTTGCACAAACCTGGAATCTTTAAACTT
CATMA1c71226	At1g15750	215	G1	0	43	48.37	CAACAGCTCTTGATGGGA	GTGGAATCCTTGATAAGTTCTTT	CAACAGCTCTTGATGGGAAAATTAAGGCTTGGTTGTATGATAATATGGGTTCCCGAGTTGACTATGATGCACCTGGTCGCTGGTGTACTACAATGGCTTATAGTGCCGATGGTACTAGGCTATTCTCTTGTGGGACGAGTAAAGATGGAGAGTCTTTCATTGTTGAGTGGAATGAAAGCGAAGGAGCTGTTAAAAGAACTTATCAAGGATTCCAC
CATMA1c71227	At1g15770	199	G0	0	38	61.81	GAGGAATCGCTTCCGCAG	TGTCTTCCCAGCCGGTTCT	GAGGAATCGCTTCCGCAGCAACAAAGATCAAAGCACTTTGACAAGTTCCAAAGCATGAAGACAAACATAGAGCAATTGATCCAAGTCCTATCTCTTCGAAAGAGAAATATCATGCCGATATTAAAGGATTGTAGATGGGACTATTATGAGAAACGGATTATATATTTCTTAATTACGCTAAGAACCGGCTGGGAAGACA
CATMA1c71228	At1g15810	291	G0	0	48	15.46	ATCTTCGACATCAAGAACACTCTG	TGAATTGAAACCCTGAGCTTT	ATCTTCGACATCAAGAACACTCTGAAACTGAAATTACAGAACCAGCAGGAGCAAGGAAGGAAACCATTTGACAGATCCGATGCACAATCTCAGAATCGCGGATCGACTAGTTTCTCCCAAAACTTGGGGAAGAATCTCGCCAAGTTTCAGCGGAGATCCACCGTTCCACCTCCGAGGGATTCAGGCGGCGTACAGCCTCCGTCTTATATTTCCTTAGCGGGCCTCTATAAGCAGAGCGCTGCAACAAACTCATCGGATCCTAGAAATTCGAAAGCTCAGGGTTTCAATTCA
CATMA1c71229	At1g15820	161	G1	0	55	26.71	AGAGGTGCCACCGCATTG	GAGCCATCGAGCCATTCA	AGAGGTGCCACCGCATTGGCAAGCGGCGTAGGCACTGGAGCTCAGAGAGTTGGCAGGAAAACTCTTATTGTCGCTGCTGCGGCTGCTCAGCCTAAGAAATCTTGGATCCCTGCCGTTAAAGGTGGTGGCAACTTCCTTGACCCTGAATGGCTCGATGGCTC
CATMA1c71230	At1g15970	208	G1	0	34	25.96	GTGAACACAGCAAGCAACT	GATTTCACAGATCTATCACTGGAT	GTGAACACAGCAAGCAACTTGGTTTAGTTTTACTAGAAGATTCCTAAAAATGAGATATTTAGCGGTGACAAAAAAGTTTCATTTTTGGTGCTAATGTAGCTGTAAAGTCTAGGCCTTCCGATATATAATCTCTTGAAATAAGTTTCGAGACTGTTGGAAATAGCAATTTTGTTGTTGTTGTGTGATCCAGTGATAGATCTGTGAAATC
CATMA1c71231	At1g15980	189	G1	0	39	26.98	TAGGGTATCGATTTCACGGA	CTTACACCCTTTATAATCTTAGCCC	TAGGGTATCGATTTCACGGAAAGTGAAAGAGGTTGTGGCTGCAAAGTATAGGAATGCTGGAGCAGTGACGGGGAAGTTTATAGTGATTCATGGTATTGAATCAGATTCTAAGGCATCAATGCAATCAAAAGGAGATGCTGATAGTTTACTTTCACTTGAAAAATGGGCTAAGATTATAAAGGGTGTAAG
CATMA1c71232	At1g16120	165	G1	0	37	55.76	CACCCGAAGATTTAGATGTCCGTA	CCTCCTAGCAAACAAAATGAGCA	CACCCGAAGATTTAGATGTCCGTACCGAAAACGAAGACGAAGAAGAGGATCAACCAATGGCAATCAACAACAAAAGATGATTCTTGAACCGCGTTCATCAGATTTTCTGAGAACATCTGTATATATACAAAAAAAAAACTAATGCTCATTTTGTTTGCTAGGAGG
CATMA1c71233	At1g16130	156	G1	0	39	68.59	TCGTCTATGCAGAGTCTTGA	GAGATCGCTAGTGGAATG	TCGTCTATGCAGAGTCTTGATTTTTGTTTTCTCCCTTCATTAAACAACATTACTAGAATCAAAAGATCAGATAGAGCTGGCAAGTTGAGAGAACAAGAACAAGATCAGTATGAAGACAGAGACTCACAACCGTCAATGCATTCCACTAGCGATCTC
CATMA1c71234	At1g16140	160	G1	0	30	54.38	AAGATTTAGATGTCCATACCGAAAA	TATTTCACAAGATGGCTGCAA	AAGATTTAGATGTCCATACCGAAAACGAAGAAGAAGAAGAAGAGGATCAACTTATGGAAATCAATAGAATATATGATTCTTGAACCGTCGTAAATCAGACTTTGCTTTAATAAAACATTTTGTATCTATATATACATTTTTGCAGCCATCTTGTGAAATA
CATMA1c71235	At1g16150	170	G0	0	33	38.24	TTCCTCTACGAACATGGTA	GTCGAATACATAGAGATGACTG	TTCCTCTACGAACATGGTAGTATACCCTCATCTGATGAAAAAATGTTATGTTTCGATTATGAATTTCTAGCTTTTCACCATGTAACAATAATAAGTAACGTTTCTAGTCTGTACATGTGATTATATGTGTTTCATAAGTCTGTACCCACAGTCATCTCTATGTATTCGAC
CATMA1c71236	At1g16160	152	G0	0	37	34.87	ACCAAGTCATGGAGATCAGCAGAG	TTCGAATTTCAAATACACTTTGTGG	ACCAAGTCATGGAGATCAGCAGAGAATGATTCTGGAAGCGTGTACAAGAATATTTCAGCCTTTATGTAATGTATATGGTGACAAGAAAATCAATAAGATCACTCGGCAGCAAGTCATCCATCTTTAGCCACAAAGTGTATTTGAAATTCGAA
CATMA1c71237	At1g16170	155	G1	0	46	27.1	GTATATAAAATCCCTAAATTCCCGT	AATCTTCAGCAGTGTTGTTG	GTATATAAAATCCCTAAATTCCCGTTTTATGTAACGGACATAATAAGCCGCGTACGGCGTATCCGGCAAATCGGCCCAGCTCGAGCCATCATCAATCTACGGAGGAGATCCATCTCTCTCTCTCTCTCCATATCGCAACAACACTGCTGAAGATT
CATMA1c71238	At1g16225	188	G1	0	38	27.13	GAGGAGCATCGATACTGGTGTT	TGATGATCATTACTGTGCCAAATA	GAGGAGCATCGATACTGGTGTTTGCATGACACTGCTATTGTCAGTAGTGGTTGTGGTCTTCGGTCTTTCCGAGTTTGTCAAGTTTGGACGACGAAGGATTTTAGGTTGAGTTACTTGGAATGATTAAGTTTTACTTGGTAAATTTGCATATTGGTTTTGTTATCTATTTGGCACAGTAATGATCATCA
CATMA1c71239	At1g16230	184	G1	0	38	26.63	ACTCTGGCGTAAGGGTAAT	TCTTGCAACAAAAGGTGAC	ACTCTGGCGTAAGGGTAATACATATTCGAGCTTAAATATTTTCAAACAATAGTGTGGTGAGTCATTAGCTTAATGTGTCTGGTCCTTTGACTCTGATATGCAGGATGCTATGACATTTTGTGTTATCCTTTGACTCTGATGTGCTTGGATTTGTCATTCCTCTGAGTCACCTTTTGTTGCAAGA
CATMA1c71240	At1g16340	179	G1	0	34	31.84	GGTCAGAATCCTAAATCCTTGAT	TGAGCTGATCATACAGTAGTGACG	GGTCAGAATCCTAAATCCTTGATTTGTGATTTTCTTCGATGCAGATCAATGTAGAGAAATTATCATAAGTTCTTTCGTGAATTTTAGATTCTGATTTTGGAAGTTGAGGTTTTGTTATCTGATCTTAAGCTCTACTATAGAAATGGCGAATTCAGCGTCACTACTGTATGATCAGCTCA
CATMA1c71241	At1g16360	207	G1	0	38	27.05	GCAACTGGGAGATCCATCGTACTT	GAGCCGCTCTAGTCTTATGGGTTAG	GCAACTGGGAGATCCATCGTACTTGTCATGGAACAGAAGTGCTGGAGGTGGAAGATGATAGGATTCTCTTAAGCTCTTGTTTGTTGTATTTGGGATCTGTCACATACTTCTCCTTCTTTTGGTAAATAAATTCACTATGAGAATAGATGTTTACCGTTTATGAGAAATTATATGTATAGACACTAACCCATAAGACTAGAGCGGCTC
CATMA1c71242	At1g16410	159	G1	0	42	38.36	ATCGCTAGTGTTCATTTCTAA	GGCCTTGAGAGTATTCGAC	ATCGCTAGTGTTCATTTCTAACAAATGCACACCTCACTACACGCATACATACATCATGATGAGCTTTACCACATCATTACCATACCCTTTTCACATCCTACTAGTCTTTATCCTCTCCATGGCATCAATCACTCTACTGGGTCGAATACTCTCAAGGCC
CATMA1c71243	At1g16430	494	G0	45.34	36	69.84	ATGAAGAACTCTCAGGAAGCA	CGATCTCTGAGCAGAAGAGTA	ATGAAGAACTCTCAGGAAGCATACATGATGGAGATGCGAGCATCAAGATTGGTAATTTGATATCTTCAATCAATCAAATTAGAATGATTATCAAAATTAGGCAGATGCAATTAGGGTTTAGGGTTTAGGACAGCATATGCTCACAGATATGAAATGTCTGGATATTTGAAACATTCACTAATGAGTCTCCAAAATCTAATCTTTTTACTTTTGGTTCAATTGGGTTTGTTTTGCTAGCTTTTATGTAACTGAGTTCTATATTAATGGTGTGGCAGGTTCAAGCAGCTGATTCTCTTTTGAAACTTGTATCAGAGCTGAAGCAAACCGCGATTTTTTCAGGATTTGCATCATTAAACGATCATGTAGAACAAAGAATTGCAGAGTTTGATCAAGAGGCCG…
CATMA1c71244	At1g16440	205	G0	0	46	50.73	ACGGAGATCAAGCAACATCC	AAACAATGTAATCAGGATCACTACC	ACGGAGATCAAGCAACATCCATTTTTTGAAGGTGTGAATTGGGCGTTGATTCGTGGAGAAACACCGCCACATTTGCCGGAGCCGGTGGATTTCTCGTGTTATGTGAAGAAGGAGAAGGAGTCTTTGCCGCCGGCGGCAACGGAAAAGAAGAGCAAGATGTTTGATGAAGCTAATAAGAGCGGTAGTGATCCTGATTACATTGTTT
CATMA1c71245	At1g16515	155	G1	0	39	34.19	GCTATTTTCCAGAATATCTCACC	ATTTCAGCGACATCTTTGATT	GCTATTTTCCAGAATATCTCACCAGATAATCGAGTCGGCGAGCCAAGAACGGCATCGTTTATGAGGTTTAGTGATACACAACAAGCTCAGGGAGATTTTAATCTAACTTTCTCTGGTGTTTTCTTAGAATCTGTAATCAAAGATGTCGCTGAAAT
CATMA1c71246	At1g16530	165	G1	0	49	21.21	ACGCTCCACCGTATTCAT	GATATGATAGAGTGCTAACTAAAGC	ACGCTCCACCGTATTCATACCAAACCCCCGCCGTACACGGCAAGTACCGTTACTTTCCCCTCGAACAAAGACTTCTACAGTGACATCGACATGGCTGTTGCGTATACGGATGATGCCGGAGACTTCCTTTGGTCTTGCTAGCTTTAGTTAGCACTCTATCATATC
CATMA1c71247	At1g16540	233	G1	0	40	17.6	ACTTGAAAACCGTAATGAGG	TTGCTTCTAATCTTCTGTTTAGGT	ACTTGAAAACCGTAATGAGGAAACTAGAATCAATCGTTGGTTCACCAATGCCATTGGTCGACAATGCAAGTTGCTACGGTATTCTAGCTCTACTTCCAAAGACTGCTTGAACAGAAACAAGAGTCCTGGTTTGTGCAGAGATTTGGAAAGCAATATCAACTTTGCTAATGAAGCTCAGTTCTTGTTAATCTCCGAGGAGAGTGTTGCTGACCTAAACAGAAGATTAGAAGCAA
CATMA1c71248	At1g16560	208	G1	0	47	52.88	ATGATTGTGTGTGTGGCAATGG	TGGTTAAGGGAATTGTGGCA	ATGATTGTGTGTGTGGCAATGGGAGTCTCACAGCTTTTCCTATGGGCAAGATGGGCCGCTGTCTCAAGCCACCCTTCTAATTGGAAACTTTGGGTGGTTGTGATAGCTGGAGGATTAGCCATGCTTCTAGAGATATATGATTTTCCTCCATATGAAGGCTACTTCGATGCTCACTCGATCTGGCACGCTGCCACAATTCCCTTAACCA
CATMA1c71249	At1g16740	316	G0	0	41	63.92	GAACTACGGGAACTTCATC	GACGAAATACATTCTCTCAAAT	GAACTACGGGAACTTCATCCATGGACTGATGAAGGAGAACATCCAGCTGAACCGCAAAGTCCTCTCTGAGTTATCTATGCATGAACCTTACAGTTTCAAAGCACTTGTGGATGTCTCCCGCAAGTCGTTCCCTGGAAACAAGAACGTGGTCCAAGCATCTCGGAAAGTAGACATTTCATCCATCAATGCCTAGTTAGGACCAAGTTAGTTTAATCTTGTCCTTCTTATGAACACGGAATATTTAGTTATTTGTCAGAATAACATGTACCCCGGTGATATTACTATACTTTTGCAATTTGAGAGAATGTATTTCGTC
CATMA1c71250	At1g16820	175	G1	0	42	28.57	GCCTTGGAAGATGGAACTC	TAAATGAAATCATGAAGAGAGGA	GCCTTGGAAGATGGAACTCGAGAAGCAAGCAGTTTTCAGAAATCGGAAGTATTCGAGCATCGAGCATCATCACAGTGGGGTAATGATGAGTCCATGAATCCAGGTTTTGAGCCCGAAAGAAATAAGTGGTTGTTGTGATATATGTTCTCGCTTCCTCTCTTCATGATTTCATTTA
CATMA1c71251	At1g16890	159	G0	0	33	34.59	ATATATGGTGAAACTCTATCTCA	GATCAAAAGCAAGCACAA	ATATATGGTGAAACTCTATCTCAAGGTTTTATCTGAATCCTTTTTCTGAAAACAGAGGAAAAAGATTTGTACTCTCTGAATTTGTATAACTAGGGGGATCTAAGACTCGTTTACCCATATCTGGAATCTAACTTTCTTCAATTGTGCTTGCTTTTGATC
CATMA1c71252	At1g16960	165	G0	0	32	44.85	ATCCCAACCAAATAGAGAA	ACCTTTGTAATCCATTTCACTT	ATCCCAACCAAATAGAGAAATTCAACAAAAGACTACGAAGAACGAGAAAAGCTCGCTTGTGTATGCATTCTAAGGAATCATGTTGTGTTTAATTTAGTTATTGTTTGGATATGTTATCTTGTGTATATGAGAACATATGTGAGAAGTGAAATGGATTACAAAGGT
CATMA1c71253	At1g17000	150	G1	0	34	39.33	CTCCACAAGCTTGCAGTAGC	TTCAGAGCAGTGGACTCTTTTCTT	CTCCACAAGCTTGCAGTAGCAAATACAACAACAACAAGTGTCAAGAAGCCAAACGTTTAAGTATGTTGACTAAGTTGCTTTGACCAAGTCTTTCGTTTAATTTTGTTTATTTTTTTTGTTCATAATAAGAAAAGAGTCCACTGCTCTGAA
CATMA1c71254	At1g17110	178	G1	0	41	25.84	TCGAGAGGCAACAGTTATG	CGTTTGAAGGATATTGTGTGTT	TCGAGAGGCAACAGTTATGCTGCAGAAACAAATCCTAGAAGGCATTCTGTTGACAGCTCTGCTGTGCAAATGAATGGACAATCTTTTGTAAGTGGTATGCAGGAAAGTCACAAACACGAAAACAATTTGGGAGTCAGAAGCTCTTTTGGTTGTCCAAACACACAATATCCTTCAAACG
CATMA1c71255	At1g17130	208	G1	0	50	67.79	AAACAGGCGACATGGGAGAAC	TCGCCAATGACGTCTTCTTTAC	AAACAGGCGACATGGGAGAACGGAAGGTGCTAAACAAGTATTATCCGCCGGACTTCGATCCTGCGAAGCTTCAACGGCTCCGGCGGCCGAAGAACCAGCAGATCAAGGTTCGTATGATGCTTCCAATGAGTGTCCGATGCGGTACCTGCGGAAACTATATCTACAAGGGAACCAAGTTCAATTCCCGTAAAGAAGACGTCATTGGCGA
CATMA1c71256	At1g17140	163	G1	0	41	53.37	AGAAGCGGCAATGACGAAG	CATTAGAAATCTCTGAAGCTGAATC	AGAAGCGGCAATGACGAAGCTGAGAAATTGGTTGCAAAGGAAGATGAGATAAAGATGCTGAAAGCTAGACTCTATGACATGGAGAAAGAGCATGAATCACTAGGCAAAGAAAACGAGAGCTTGAAGAATCAGTTGAGCGATTCAGCTTCAGAGATTTCTAATG
CATMA1c71257	At1g17170	197	G1	0	42	49.24	GAGTGTTCGAAATTGGTTG	TATGCATTACATAGACCTCAAA	GAGTGTTCGAAATTGGTTGCGTGGGCCAAAAGGTGTTTGGAGAGAGAGAGCGTCGCTAAAGCCCTGCCTGAGTCAGAGAAGGTCATTACATTCATTTCCGAACGTAGGAAGAAACTTGGGTTGGAGTAAATCTCTACTTTGTTATGTTGATCTGTTGTTGCTTTGTTCTATTTTCTTTGAGGTCTATGTAATGCATA
CATMA1c71258	At1g17180	180	G1	0	40	61.11	AACTGATTGCTTGGGGTAAAAG	AACAGAGCAGAAACAGCAACACA	AACTGATTGCTTGGGGTAAAAGGTGTGTGGAGAGAGAGAGTGTGGCTAAGTCTCTTCCTGATTCGGAGAAGATCATTAAGTTCGTTCCTGAGCTAAGGAAAAAACTTGGGATCGAAATCGAATAGATTCTACGCTGATATGTTTTTATGTTTCTGTTTGTGTTGCTGTTTCTGCTCTGTT
CATMA1c71259	At1g17285	162	G0	0	34	41.98	TCCACCGGTAGATGTTAAA	GTAGATTACAGCATTAAAAGCACAC	TCCACCGGTAGATGTTAAAGCAAGTAGGAAACAACAGCAGATCACAACATCAAGAAAACCTTAAAATTCCAGTTCTTTTTTTGTCCTTATTTAGATCCTCTACTTTCGTTTTTTTTGTAGAATAGGTACCTAGACATGTGTGCTTTTAATGCTGTAATCTAC
CATMA1c71260	At1g17380	199	G0	0	41	26.13	TGTAACCGGTCAACCACTA	CTAAAAACTCAGTTCCTACAAGAAA	TGTAACCGGTCAACCACTAGAGGCAGGACAGTCGTCACAAAGACCGCCGGATAACGCCATTGGTCAAACCATGGCCCATATCAAATCAGACGGTGATAAAGATGATATTATGAAGATTGAAGAAGGCCAAAGTTCGAAAGATCTCGATCTAAGGCTATAGTAATATTTGCTAAATTTCTTGTAGGAACTGAGTTTTTAG
CATMA1c71261	At1g17400	183	G1	0	41	65.57	AGAGCTCATGAAAAATCTTCCTTT	CTCTCTATTGATATCTCTTTGCATC	AGAGCTCATGAAAAATCTTCCTTTAGATAGATTCTTGAACTGTCCATCGAGTTTAGAGGTGGATAGGCGAATCAGCAATGCGCTTAGCGCTGTTGTGGATTCGTCAGAGGAGAATAAGGAGGAAGATATGGAGCGAACGATTAACGTTATTCTAGGTAGATGCAAAGAGATATCAATAGAGAG
CATMA1c71262	At1g17420	151	G1	0	35	34.44	AATTAACCAGAACGTTCATCTACC	GACCTTTCTGTGATGAGAGGATAA	AATTAACCAGAACGTTCATCTACCAACAAATCCTCAACTCCTTCTTCTTCACTAATAGTATACCACAAAACCTCAAAATTGTAATTTATTAGATTATCGTGATGGCCTTAGCTAAAGAGTTAATGGGTTATCCTCTCATCACAGAAAGGTC
CATMA1c71263	At1g17430	162	G1	0	35	32.1	TCTGCAAAAACAAAAGATTTCCACT	ATAAGAACGAATCTGCGATTTTGA	TCTGCAAAAACAAAAGATTTCCACTTTTCTTAAAAATGGCGTCCATGAAACACGTTCATCTTTTCCGTCGTTATCTCTCAATCGTTTTCACTCTCTTTCAACGCTTAATTTCATGTTTCTTCGATTTTCCGATACTGATCAAAATCGCAGATTCGTTCTTAT
CATMA1c71264	At1g17730	150	G1	0	40	30.67	GCGGAAGAAACACGCTTGAGA	TTCAATTCAAAGATCTGGTTCATCA	GCGGAAGAAACACGCTTGAGATATCTTTCCCCAAATTCGAAAGAACCCTAATTTTTTCCGATTCCGATTGATCAAACAAGCGAATCCCGATTAACTGATCGAGGAGATGGGTAATACAGATAAGCTGATGAACCAGATCTTTGAATTGAA
CATMA1c71265	At1g17810	416	G1	31.25	45	55.53	ACAAGTTGTATTGGGACAC	ACATGGAAACCTACTGGTC	ACAAGTTGTATTGGGACACGGCGGCTCACACGGGGACAAACACGCCTGGAGGGTTAGTTCTGGTGGCGTTAGCTCATGCATTGGCCTTGTTCGCGGCTGTTTCTGCAGCCATCAATGTCTCTGGTGGCCACGTCAACCCCGCTGTCACTTTTGCTGCTCTAATCGGAGGCAGGATCTCGGTCATTCGAGCTATCTACTATTGGGTTGCTCAGCTTATAGGTGCTATCCTCGCTTGTCTCTTGTTGAGGCTTGCCACTAATGGCTTGGTATATTACTTCTCATCAATCTCTATATATTACTATTGTCTTTTTGGTACAGTTTTGTGTTGAACCAAGAACTTTGTATATATCTCTGTAAATATATGCTCATGAATGAATGTGATTCTCTGTGATGCAGAGA…
CATMA1c71266	At1g17850	237	G1	0	47	18.99	ACAGCGGGGTTTCAAGAAC	CAAAGATAGCATCTTGCAAAACTT	ACAGCGGGGTTTCAAGAACCTGTATACATTGAAGGGTGGAGTTTCCCATTACCTTAAAGAAGAAGGCACCGCCGAATGGGTTGGAAATCTGTTTGTGTTTGACTCTCGTCTTTCTCTCCCACCAGCTGCCTACAATGACAACGTCGTGGATAAAGCCGTAGGTGATAACGTCGTGGATGAAGCCGGAAGAACTCCACAAACGCCCGTGGATACAAGTTTTGCAAGATGCTATCTTTG
CATMA1c71267	At1g17880	314	G0	0	42	42.99	ACAACATGGACAACCTGAAG	AAACCTTAAGTCATTAGATGGA	ACAACATGGACAACCTGAAGAAGCTAGCAGAACAGTTCCAGAAACAGGCTTCTGGTGAAGGTAATGCCGCCTCAGCAACCATACAAGAAGAGGATGATGACGATGTCCCAGAGCTTGTTGGAGAGACATTCGAAACTGCTGCTGAAGAGAAAGCACCAGCTGCTGCTGCTTCTTCTTAGAGAGAAAAGAGCGAGACCACATCCAAAAAAAAACCGCACTTTGATTTTTACATATCTTTATAATATGTTTGTTCGCTCGATCCTTTTTGTAGTTTCCGACCAGAATCTTGTTTTCCATCTAATGACTTAAGGTTT
CATMA1c71268	At1g17940	152	G0	0	36	32.24	AAAAATCAGTGGTTTCCAA	CATACAAAGATCTCTCTCATGTAAA	AAAAATCAGTGGTTTCCAATGACGGCCTGCAAATTATGGTATGGCTATAGAATTTACCCAACAGGTTTCTATGATCTGATCTCTACCGTGTGAGAAAAAACACTTATCAAAATTGGGTTTGGATCAGTTTACATGAGAGAGATCTTTGTATG
CATMA1c71269	At1g18080	222	G1	0	37	25.68	TTACACCGATGGAGTCATTAGA	CTAAAAACCAAGATCTCGAACG	TTACACCGATGGAGTCATTAGAGTTTGGGGTATTGGTCGTTACTAGTAATCTCATCACTTGTGCTGTCGTTGCTCTCTGCTATCTGCTTGTTGGTTTTATCTATCACTTATGTTTTTATCGACAACTCATGAAGTACCTTGAGGTTTTTGGAAGGATGTTTGTTTTCTTGTCAATCTAGGTTTTTGCTTCTTTATCTTATCGTTCGAGATCTTGGTTTTTAG
CATMA1c71270	At1g18090	175	G1	0	42	23.43	AGATCTGTCGCCATCTGT	CTCACTTTTAGACAAAGAACATACC	AGATCTGTCGCCATCTGTTGCTGTTGCAATTGCTGAAGGTAATGTTGATCCCATAACCATGAAAGCTTTTAACCACTTCTCGGTTTCTAGGAAACCGTTGAAGACGCCTGTTCGATCATTCAAGGAACAGGAAAAGGGAAGCTCCTTTTTGGTATGTTCTTTGTCTAAAAGTGAG
CATMA1c71271	At1g18180	157	G1	0	37	29.94	TTGGTGAGCCTTCTGTATAATG	TTTCTCTCTCTCAGTCAATGCT	TTGGTGAGCCTTCTGTATAATGCATCATTTATTTGGCTTCAATCTCTTTGTAAATCGCACAATGTTTTTGTTACGATAACTTATGAGTTATTTCTACGTGCAAGGGATAGACGAAACTCGAAGAAGAGCCAGAGAAGCATTGACTGAGAGAGAGAAA
CATMA1c71272	At1g18220	188	G1	0	36	27.13	GAGGTTATTCAAATCATGCC	GTTTTACAAGTAGTAGTGGGGTCTT	GAGGTTATTCAAATCATGCCTAAGGTCATGACCAACAAGAAGAAGCCTACTTTGCATATAGGGGTTTGAATGTGAAATACAGCTAAAGTTTGAGATTTAGTAGTAATTTGCAGAGGCCTCTTCAGGGTCAAGTACTAGAAAAAAAAACACCGATAATTCAAAAAAGACCCCACTACTACTTGTAAAAC
CATMA1c71273	At1g18260	207	G2	0	46	50.72	AACAATACTTACACTCTTTGTCTGT	AAAAGCCATTATTCTCTGCTATT	AACAATACTTACACTCTTTGTCTGTCTCATCACAATTCTCTATCTCCGGGAAAGACAACGTAGACAAGTCGTCGTTGTTGCCGATCCAGTGGCTGCTGACGTGGCACAACCGCTCGACGCTGATGTGGCGCAACACCTCGCTGCGTTCCCACGGTAATCAATTGATAATCGTTTTCGTCATTGTAATAGCAGAGAATAATGGCTTTT
CATMA1c71274	At1g18330	165	G1	0	33	37.58	TCTTCTCACTGTTTCCTATTTCGTA	ATCAGAACTCTGCAAGTTATCCGTC	TCTTCTCACTGTTTCCTATTTCGTAATTTTCTCGAGAAATCGTCTTTTCTTGTTTACGCTAATTTGATTTCTCGAGAAAAAAAAAAGGAAGCAGAAGAAGATTCTTATTTTATCTTTACACTGTTCAGAAATCTTCGGTGGACGGATAACTTGCAGAGTTCTGAT
CATMA1c71275	At1g18340	280	G0	0	39	21.07	TGCTTGCGTTTCTTAATGCG	CAAAGAGCCATGGAGAGTGAT	TGCTTGCGTTTCTTAATGCGGTTTTGGGGTTAAATCAGTTGAACCAAGTTGTAGTTATAGCTACTGGATACAGTTCTTGTGATTACATTTATGATTCGTCTTTGACATCAAATCATGGAAATTTCGAGAGCAATGGAACTGGAATGCCTGCAATTTTTGGTTCTTTGCTTAAGAAATTGGAAGAGTTTGTTACCAAAGATGAGGAGCTCAGCAAGGAGGAAGTGTCTGAGGATAGAATACCTTCTTGTCTCTTGTCAGGATCACTCTCCATGGCTCTTTG
CATMA1c71276	At1g18350	230	G0	0	49	65.65	CGACGTTAATGTGCGTCGT	AAATAATAATTGCGATTTGGGTC	CGACGTTAATGTGCGTCGTGTGCTTTGGAGAACCACCGCGTGCGCCGGAAGGATGTTCCGACGAGTTTAGGAGTTTTGTTGACTGTTGTCTCCGTAAAGAATCGAGTGAGAGGTGGACGGCGTCGCAGCTTCTCGGTCACCCTTTTCTCCGTGAAAGTCTTTAGATCCGACTGCTTGTGATATTACGGGTCTGGATATTTTCCGGGTGACCCAAATCGCAATTATTATTT
CATMA1c71277	At1g18390	185	G1	0	33	31.89	TCCAGATAGTGTCATTGTGAAATGG	AGGTGGAATCGGAACAAGATCA	TCCAGATAGTGTCATTGTGAAATGGGACAGTAAGTAAAATTAGTCGCACGGCCACTAACATTGTATGTGTTTATTATTTGTATGTTTAAAATTGTCAGTTAACAGTTAGAGAATGGTGTTCGTGTTCTGTATTAGATGATATTTTTGGGAATGTATATAATGATGATCTTGTTCCGATTCCACCT
CATMA1c71278	At1g18540	500	G1	41.8	42	51.8	AGGTTAACCGTAACCCTGAC	TCTTACCCTTGAATCTACCA	AGGTTAACCGTAACCCTGACCTAATCAGGGGAGTTGGAAAATATTCGAGGTCTCAGATGTACCACAAGAGAGGTTTGTGGGCTATCAAGGCCAAGAACGGTGGCGTTTTCCCTCGTCACGATGCTCAGCCAAAGGTCGACGCTCCGGTTGAGAAGCCTGCCAAGTTTTATCCGGCGGAAGACGTCAAGAAGCCGCTTGTTAACAGACGCAAGCCTAAGCCTACCAAGCTAAAGTATTTATCCATCTTCTTCTTCGATTGGTTTTTAATTTTCATTTGAGTTTGATTCCGCTAGATCTAGTATTAGAATGGTTTTGGATCTACTGGTGATATAAGAGAGACCATACAAATTGTTAGGATTTTTAGAAATGTAGGATTCCTAGAGATTATGGCTATGCTTC…
CATMA1c71279	At1g18630	177	G2	0	46	34.46	TTTGCAAGAAGGGGAGGTTAT	AATAGTGGTCTTTGTGAAGAGAAA	TTTGCAAGAAGGGGAGGTTATGGTGGTGGTCGTGGGGGATATGCTCGTGGTGGATTTGGTCGCGGTGGATTTGGTGGTGGTGGCTATGGCTTTGTTCGTTAACTGGACATCCAGATATGTCTACCGCCAAGATTGATTAGTCTGTGGTTTAATTTTCTCTTCACAAAGACCACTATT
CATMA1c71280	At1g18720	214	G1	0	42	56.54	AATTTCCACCGATCTTCTCCTCA	CGAAAATTGGGGTCGACGAG	AATTTCCACCGATCTTCTCCTCATAAAAACACCTCTTCCTCAACGAATTTTTTATCCATGAGTCGCATAATGGGATTGTTCGATCTCGAGAAACACTTCGCCTTCTACGGTGCTTACCATAGCAATCCGATCAACATTCTAATCCACATCATCTTCGTTTGGCCAATCTTCTTCTCAGTTTTACTTCTCCTCCACTCGTCGACCCCAATTTTCG
CATMA1c71281	At1g18880	170	G0	0	47	58.82	TTGGTCCAGGAAGTTTCCAGAT	AAACAGTCCTGCTCCAACTCTCT	TTGGTCCAGGAAGTTTCCAGATCCCGGCCGGTTCTTATACCGTCTTCCTAATGCTTGGAATGACGATATTCATACCTATCTATGACCGCGTCCTTGTACCTTTCCTTAGAAAGTATACAGGCAGAGACGGCGGTATCACACAACTGCAGAGAGTTGGAGCAGGACTGTTT
CATMA1c71282	At1g18910	151	G0	0	39	69.54	ACTGTGTAATGACTGTGGAAGAAAG	AAAGATTTGCAGATGTACAAAGAAG	ACTGTGTAATGACTGTGGAAGAAAGGGGAATGCTCCTTACCATTGGCTCTATCACAAGTGTTCTTCTTGTGCCTCCTACAACACCAGACTTTTCTAGTTCCTTCTCCAATTTTCCTTCTTTGTTTTCTTCTTTGTACATCTGCAAATCTTT
CATMA1c71283	At1g19040	151	G0	0	37	29.8	GAGAAAGTGTTCGTCTCGT	GAAAGAATATCTTGTTTTAGTTCCC	GAGAAAGTGTTCGTCTCGTCGTGAAAAGCTGAATTTGATGTTCTACCTCAGGGGCAAGAAGAAAACATGGAGGGTCAATGGTGTTGTTACACAAATCATAGATAATGACATAGAGAAAAATGTTCTGGGAACTAAAACAAGATATTCTTTC
CATMA1c71284	At1g19070	375	G0	0	37	55.2	AGATGAGATAATCTGCCACA	GGCTGTTAAATCTACTCATTC	AGATGAGATAATCTGCCACATTCTATCTTTCCTTCCGACAAAAGAGTCTGCTTTAACATCTGTCCTGTCAAAACGATGGCGTAATCTGTTTGCCTTGACACCGAATCTTCATTTAGTTGATGATGATCTAGAAGTGGGTGGTTGTGGACAAACCCTCATCGATTTTGTGGATAGAGTATTGGCTGTGTCAAGCAATTTGCCCATTAGGGAGTTTTCAATAAAATGTTGAACACAATTTGAATTTTCATAGGGTAAGGAAGGAGGTAAGGGCAGAGAGGAGGGAAAGTATGGGTCTTTAGAGGTTGACGATAAAAAAAAATTCAAATTGTGTTTGATTACATAAATTTACTTACTGAATGAGTAGATTTAACAGCC
CATMA1c71285	At1g19110	326	G1	0	48	21.78	ACAAGCAACGGCGAGAAACA	TCGTCTCCAGAACAGCAAACAG	ACAAGCAACGGCGAGAAACAGAAGATGATATCAAGAACGATCCCGCTACAAAGCCTTGGGATAGGATTTGGGGATAAAACAGCCACCAGAGAGAATGTTCCGCCAGGATTTGGCGAGCAGAAAGCTCCTGATGCTGCTGAGAAGTTCGTCAAGGCTGCTTCGAGCTGTTGTGTCTCCTTGTGCAACAAATGTTGCTGCATGTGTTGTGTCCAATGCTGCTCTAAGCTCAATGATCAATGTGTCCTTGTCTTCACACAGCTCTTCACAGCGATTGCTTGCATCGCCTGCTTTGAATGTTGCTCAACTGTTTGCTGTTCTGGAGACGA
CATMA1c71286	At1g19240	195	G1	0	48	23.59	AAACCCTAATTGATCGGCCAGAA	TGGTTACCAGAGTGCCGGA	AAACCCTAATTGATCGGCCAGAAATGGAGGGTTTGGAGAAGTTTTACAGCAAGATGGTGAAAGAAGCGAAATCGGCAGCTTCTTCTTCGTCGTCTTCTCTATCTGATTTTGCGGATAATCTGATGCAAGACAAACGAGCCGCCGCCGGCAACTTGACTACTACATACGACGCAGGATCCGGCACTCTGGTAACCA
CATMA1c71287	At1g19320	282	G1	0	55	67.73	CAAACGGCGCACAACTCG	AACCATCTACGAGGCTCACGTC	CAAACGGCGCACAACTCGGCGACGGCGGATTTGCCTTAGCTTCAGGATCTTCCGTAACCTTCACCGTTTCTCCAGGTTGGTCCGGTCGATTTTGGGCTCGAACGTATTGTAACTTCGACGCCTCAGGCTCAGGTAAATGCGGTACCGGGGACTGCGGCAGCAAGTTAAAATGCGCCGGCGCAGGAGGAGCTCCACCAGCCACACTCGCCGAATTCACAATCGGCTCCTCCGGAAAGAAAAACGCCGTGCAAGATTTTTACGACGTGAGCCTCGTAGATGGTT
CATMA1c71288	At1g19397	150	G1	0	45	38.67	ATTTTGTACATGACTTTTGCCATGA	GAGGGAGAGAGAGCCGGG	ATTTTGTACATGACTTTTGCCATGACAGGTGCGCTTGCTTGGCAGGTCACAAACCCTTTAATAAAAAGATACAGTTTTTGGTTTCGTGGAGGGATGAGGGAAGGTACGGGGTTGGTTAATAAACTTTCTTTGCCCGGCTCTCTCTCCCTC
CATMA1c71289	At1g19410	272	G0	0	36	21.32	TTTTGGTTCTGAAAAACG	CGATCTAATGAGAACGCA	TTTTGGTTCTGAAAAACGAAATGGTAAAACTTTTAGACGATAAGATCGTTAGGTCAGAAAGAAAAGAACACATCATCTTCTTCTTTGCAATCACTGTTTCTGATATTTATGTTTCTTCCTCTTCGTCACCGTAGACTTTTCGCCATTTTAACCGACATTTAAAATTTGTAATGAAAGAGATAACGACAAGATATTTTTCTTAAACAAGATTATATCAGCTCAAACGGGGTCCATCGTAATCCTCGGACACGCGCTGCGTTCTCATTAGATCG
CATMA1c71290	At1g19570	500	G1	37.2	44	43.6	CCAACGGGCTCTTCTCACAC	CTAGCTCAACAAGCAAGGCA	CCAACGGGCTCTTCTCACACTCGAGGAGAAGAGTCTTACCTACAAAATCCATCTGATTAACCTCTCTGACAAACCCCAGTGGTCAGTTTCTCTCACGCCTAAACCCTTAAGATCGGTCTAGTTTGAACTTGTTTAGCCATAATCTCTGAAATTTTACTTGTAACTGGTACGAGCTTTGTGTTAACCGGAAATTGGATTGGCTTCATGTGCGAGCATTGTGTTAACCGGAACTTGAAATTGGTGGCTTTGGTTTTATATATGATGCAGGTTCTTGGACATTAGTCCTCAAGGGAAAGTACCAGTGCTTAAGATCGACGACAAGTGGGTGACTGATTCCGACGTCATCGTTGGTATACTCGAGGAGAAGTATCCTGATCCACCACTCAAGACTCCTGCTGA…
CATMA1c71291	At1g19650	175	G1	0	33	30.86	AGAAAGAAGTTCTGCTGGTG	TTGAAATCTCATTGCAAGTT	AGAAAGAAGTTCTGCTGGTGAAGAACTCAAGCTTGGGAGGTAATTAGCAAATATTGCTTGTTCAGGGATCTGATTAAAAACCATGAACATTGACACAAGTAGGTCTGAAAGCAAATATCTCTGTTGAAACCTAATGTATATAAATATAAGAAAAAAACTTGCAATGAGATTTCAA
CATMA1c71292	At1g19690	187	G1	0	45	21.93	CTTTCCGTTTTACTCCCA	CAGTCTGATTCTTTGAGCTGT	CTTTCCGTTTTACTCCCACACCACTTAAATTTTCAAATCGTAGGAGAATCAACTTTTTCCGGCCATTATCAGCAACCGACGATTCTCGATCCGGTGCACCAGATCCAGAATCGCCGAACCAAATGTTCATTCTCGGGATGGGATTCGTCGGAGGTTTTTTTGCGCAACAGCTCAAAGAATCAGACTG
CATMA1c71293	At1g19840	167	G1	0	47	23.95	GAGAAAGCTATCTGGTGATCCGA	CACCCGACTCGGTGGTAAAACT	GAGAAAGCTATCTGGTGATCCGACGGTGCAGATTGTTGTCAGTTCGTATGATTCTGACCCGGTTTGACTCGGTACGAGTTTAATCGCCATGGAAGGAAGTACAGAAGAAGGCGAGTTTTTGAATAAATCGTCATTGACTCGGCTGAGTTTTACCACCGAGTCGGGTG
CATMA1c71294	At1g19910	247	G1	0	36	29.15	CTGTACGGTCTCATTGTTGGT	ATCCATATATAGTGTGCAAATGA	CTGTACGGTCTCATTGTTGGTATCATCCTCTCTTCTCGAGCTGGTCAGTCTAGAGCCGAGTGAAATCCAGAGTATCTCTCTCTCTTATCGGCTACAGTCCTTGTAATGTTTTGGTATATTTTACTCTGTTTTCTTTTGTGGTATGTTTTTGAGTTTCTCATGAAAACAAGCAACATGGGTGAAATTTATTTGACTTTTGTTTCAAAACCCATTTCTTTTCTTTTTCATTTGCACACTATATATGGAT
CATMA1c71295	At1g19930	184	G1	0	43	68.48	ATGAAGAAGAATAAGGTGCCAACAG	TCTCGGTAAGACCTACTAGTGACCG	ATGAAGAAGAATAAGGTGCCAACAGAATTGATTTTTTCACTTCCAAATGATTTGTTAGTGAACATCTTAGCCCGTGTCTCGAGGTTGGATTATCCAATTCTCTCCTTAGTCTCCAAGCGTTTCAGCTCGGTCCTTACTTTACCGGAGCTTTACCAGACCCGGTCACTAGTAGGTCTTACCGAGA
CATMA1c71296	At1g20140	168	G1	0	43	61.31	ATGCGTGCACACTTCAACATCA	AAACAATCCGAAATCTTGAAAGCTA	ATGCGTGCACACTTCAACATCAAGAACGATTACACACCTGAGGAAGAGGCGGAGGTTCGCAATGAGAACAAGTGGGCGTTCGAGTGATTGGATCGGATCTGAAGGGTGTTTAGGAATCTCTAGTCTTTCTATTTAGATGTGTTTAGCTTTCAAGATTTCGGATTGTTT
CATMA1c71297	At1g20290	201	G1	0	47	21.39	GAGGGAGGAGGAGTATGTGTCTTTG	TGTTCTTGTTCTTGGTCGTCAT	GAGGGAGGAGGAGTATGTGTCTTTGAAGAATCTAATTCCGTCCCGATATCCAGTTGGGACTCAAACACCTCAGTTTGAGCATAAGCCTAAGTCCTCTAAACGGCGATACGTCAAAGTTAAAGAGCCTCTGTTTGATCCGGAGACTTCCGCCCGTATATCTTGGCGCGAAGTATCCGTTGATGACGACCAAGAACAAGAACA
CATMA1c71298	At1g20380	160	G1	0	34	53.12	ATTGATGAAGCGGCTGATAGATA	TTTCTTTATAAAAGAGGAGGGACTG	ATTGATGAAGCGGCTGATAGATATTCGTTCATGGCGAAGATGGTGGATGCTTCATGGATCGACTAGAATTTACACAAAGAGATTAGCTTTTCTTTCTTGTTATGTTTTAGAGAGAGCTACTATATTATAATTATACAGTCCCTCCTCTTTTATAAAGAAA
CATMA1c71299	At1g20450	161	G1	0	29	44.1	AATGATGTGGGAGTGGGACTTAT	AGTAAACAAGTGTTTCCCCATAGAT	AATGATGTGGGAGTGGGACTTATGTTGTTTTTTGTTTTTTGTTGATCATTGTCTCTTTTATTTTGTCTTTCTAGCTGTTCTCCAAGTTTGTGTTTAGAGTTAGATCATTTGTGTCTAAAATCTATAAAATTATTTTATCTATGGGGAAACACTTGTTTACT
CATMA1c71300	At1g20460	185	G1	0	44	29.19	TCATCGATTTCGAATCCTATCCC	CTGATATTCCCTCAGCTGCTCT	TCATCGATTTCGAATCCTATCCCGAAGAATTGTTCTTCAATCTCGTGTTTCTCCGACGGCTTCTCCGGATATATCAGTCGACTGAGAAGAGAAGGATTTGTTTCGGTTGTGAAATCGGAGAATCGCTGCATAGGAAAGCGATGATAACAAGATCGAATCTAGCAGAGCAGCTGAGGGAATATCAG
CATMA1c71301	At1g20490	231	G1	0	38	61.04	AACTAGAGGCTCTTTTGATCGC	AGTCAATAACTTCTTTTTCGGAG	AACTAGAGGCTCTTTTGATCGCTCATCCACACATTCTTGATGCTGCTGTTATTCCGTAAAATATTTAACAACTAAAACACCATGATTTTTGCCATTCAAATATCGAAAAACATGTAGTTTGTTTCTTTTGTGCATTGTACAGGTTTCCGGATAGAGAAGCCGGACAATATCCGATGGCTTATGTAGCCCGAAAGCCCGAGAGCAATCTCTCCGAAAAAGAAGTTATTGACT
CATMA1c71302	At1g20500	154	G1	0	40	62.34	TTAACCACTCTTTAAATTCATCC	GCGGGAGACTTAATGGTT	TTAACCACTCTTTAAATTCATCCTCTGGATCTGTTGTACTCGTATAGAGAAAAAATGGCGTATCCTGAGAGATCTCTCATTGTTGATCCTAGAAGTGGTTTCTGCAAATCAAACTCTACATTCTATAGCAAGCGCCAACCATTAAGTCTCCCGC
CATMA1c71303	At1g20540	182	G1	0	38	25.82	CATCATCGAATCCGTCAA	TAGAATCTTGGTGAATGATAGAT	CATCATCGAATCCGTCAAGCCTTTCCTTCCAAGAATATAGTAAAAACCCAGCATCTCTTTTGCTCTGACCCAGACACGACCCATCTTTTGGTAAAGTTGGCACTATTGTATTTGAAACAATGTACTTTTGACACAATCTTTGTGGATCCTGATGTATCTATCTATCATTCACCAAGATTCTA
CATMA1c71304	At1g20550	240	G1	0	46	36.67	TGAATCTCTTGAAACCAGTGT	AATGGAGAGAAGAGCGAAGAG	TGAATCTCTTGAAACCAGTGTGTACTCTTAAAGAGAAAGACTTTTGGTTTTGTCTCCATTGGAACACGAATCTCTCTCTCTCTGTCTGGCGTAGAGACGAAGGTAAAAGCGCCGCGTGTATAGCCTTCAATGGCTTTTCAACGGCGGCGCAACAATTACTACAACCGTCTCCGTCGTCTTCTTCCTTTCATTTGCGCTGTCTCTGGAGCTCTTCTCATCCTCTTCGCTCTTCTCTCCATT
CATMA1c71305	At1g20570	164	G1	0	36	34.15	CTTCTGGATCATAGACCAAC	TTTGCAATCAGACTAGTGG	CTTCTGGATCATAGACCAACTCTTCCAGGTCCATTGAACTAAATCCCAAATGAATGTGTGCAAAAAAAAAAAACATAAAATTATTATTATGACATGTTTGAGCAAAAATAATATGTGGTCGGGACAGGTCACTACCAGTAGTCGCCCACTAGTCTGATTGCAAA
CATMA1c71306	At1g20610	233	G1	0	37	65.67	GGGAAGCTCACAGGAGTT	ACACTCTTTTTGGGCTACTTG	GGGAAGCTCACAGGAGTTCACAGAAAGTACAACACATCTAAGTTCTGTCATGCTGCAAGAACTGAACCAGCTGGGTTTCTGATTTAATATTAATAAGAATCTAATATGACTTAACTCGAGTTTTTCTTTAGAACAAAAAGAGTGTGAGAGAAAGAGAGATAGTAGAGCAAGTTGCCCAAAATGGGAGAAGAATGGATCTTTAGATATCATGGCAAGTAGCCCAAAAAGAGTGT
CATMA1c71307	At1g20696	203	G1	0	30	29.06	CGGGTGGTTAAAGTGGTTT	AAAGAGCATTAAAACGTAGAGGAA	CGGGTGGTTAAAGTGGTTTTTTTTTTTTTTCTTTTTCTTTTTCTTACTGATGTTTCGTTTTAGTAAACTATTACCTATCTCCCACTGATTCTACGGGTAATGGAAAAAGTGAATGTAGAATGTTTAGATGGTGAAATGAGAGATTTGTAGCTCTATATAATGAATGATTTAGTTTTTAATTCCTCTACGTTTTAATGCTCTTT
CATMA1c71308	At1g20700	159	G1	0	30	37.74	GGATTGAGCATTTGTTGAGTATAGG	ATTGAAGACTTGTTGTTAATGTCAC	GGATTGAGCATTTGTTGAGTATAGGGAAATTTATGGAGACTTAAAATTCGTATAGACTTCGATGAAGAAGATCTCTAATCTATTCTGTTTTCTTTTACTCTGTTTTCATAAAATAGAATTGTGTGTGTTTGTGTGTGACATTAACAACAAGTCTTCAAT
CATMA1c71309	At1g20710	186	G1	0	32	33.33	GAGCATTTGTTGAATAGGGACA	TGTTTTACCAGAAGTTTGTGAA	GAGCATTTGTTGAATAGGGACAAGTTTATAGACTGAGTGAAACAAAGATGATGAACTCTCCAACCTCTCTGTTTTTATTTGGTTTTCTCAATAAATTGATATCATCGTATATGATTGTGTGAGGGAGACCTTGAACAAGTTTTTTTTTACTGTAGAATTTGTTTTTCACAAACTTCTGGTAAAACA
CATMA1c71310	At1g20720	191	G1	0	43	21.99	TTGAGACTACCTAAACGAAA	GACATAAATTAAGTTCTGAACGA	TTGAGACTACCTAAACGAAATTTGCCAACGAGCAAGAAGGCCTAGACAAAGGATGCATCAACAAGCTGAACCGGTCTGATTCATAACGAGGGATAAGTCAAGAAAGCCAAACCAGCACCAAGTTGCCTAAACCAATGTGAACCAAGGAACTTTGCTCATGGCCCAGCTTCGTTCAGAACTTAATTTATGTC
CATMA1c71311	At1g20816	195	G1	0	30	32.31	ATGATCTGTAATGAGTAAACAAG	AAAGCTAATTAGTTCTTAGATGC	ATGATCTGTAATGAGTAAACAAGAACAGAAACAGAGAATAGTAAGATCACATTTTCATATTTGTATCATGTTGAGAAATGTATTACTGATAGAAAAAAACTCGCTTTGATTTAACCAGTTGAGAGCAAATTCAGAGATCTTCTGTTATCATCAGTCACTTTTACTCTTGCAAGCATCTAAGAACTAATTAGCTTT
CATMA1c71312	At1g20890	173	G1	0	37	26.01	AGTTCTTACATGTCCACTGC	AAACGGATAAGCGTTACTT	AGTTCTTACATGTCCACTGCCTCATTCATATACCTTACCTTACCACACCGCACTCAAAGAAGAGTATATAAGTCTACATGTGTTAGATTGATTTCATGTTTTTCAGACGCGGGAAGTCCTATTCTGAACTTGTATGGTTTGATCGTATATAGTTAAGTAACGCTTATCCGTTT
CATMA1c71313	At1g20925	170	G1	0	43	61.76	ACAATCACTCAACTATTCGGA	AGATTTGCAACTGTTTCCCA	ACAATCACTCAACTATTCGGATCAGGAGAAAGTGAATGCTCTGTGATTCTATTCTGGAGTTATGCCTTGGCTTCAGTTTCTCTCACTGTCTGGCCAACATTCTTCATGTGGCTCGTAGCCTGAACATCCACACACACACACTTACACAAATGGGAAACAGTTGCAAATCT
CATMA1c71314	At1g20930	190	G1	0	39	46.84	AAAATGCTGGAGTACGAG	AACTTCAATCATCCTAAGATAGC	AAAATGCTGGAGTACGAGCCAGCAAAACGAATCTCAGCAAAGAAAGCTATGGAGCATCCTTACTTCGATGATTTGCCTGACAAGTCCTCTCTCTGAGGCTCTCTTTATAAACTCTCAATAGGATATTTTGTTCTATCTCTGTCTTTGCTTGTCTCAAGCATTTATCTGCTATCTTAGGATGATTGAAGTT
CATMA1c71315	At1g20980	270	G1	0	37	21.11	AGGAAGCTCTAAGCTGGTG	CTCTAGGGGAGGAACGAA	AGGAAGCTCTAAGCTGGTGAGGAGAGAAAATCAAATCCTTTTCTCTTAGTTTCCTTGATTGGATCGGGAAAATCTACAAGTTGAAAGATTCGTTTTTTGAAATCATTTCGAATCTGAACATTCGATTTCGAGTCATGTTTTGCTTGATTTGTCTTAAGCTTTCGTTGAATCGAAGAAGCGTTTATGCTTGAAAGCTCAGATTTTGTGTTTACTGATTAGCTAAGAGTTAGATATGATGAGTAGCTACGTTGGTTCGTTCCTCCCCTAGAG
CATMA1c71316	At1g21000	496	G1	0	34	47.58	ATGAAGCTACTACACCGACTA	CCATGCCTTTTAAACAAACT	ATGAAGCTACTACACCGACTAAGATGCGTAAGACCAATGCTTTCAACCGTCTGATGAGTGGTCTCTCGATCTCAACCGTTAGATTCGATGACTACGGTCCCAATGGTGATCAAAGGTCTTCAAGCTCTGGTGATGAAGGTGGTTTTAGTTTCTCTCCGGGAACACCTCCGATCTATAATCACCGGAATTCAAGCAGACGAAAGGGTGTCCCTCACCGTGCTCCGTTCTAAGAAAAGATAATTACTAAATTTCCAACCCCATAGTAATTAATTATATATATATATATATAGATAATGGTATAATACAATGTATAACTTGGGGTGAAATTTAGGATGTAGTCATAATGTTGTAAATGTGTATTATTTCTTTTTATAGTTTTTCTAAAAGATAAAGGTGAAA…
CATMA1c71317	At1g21140	181	G1	0	35	28.73	CATACGTGAGTAACGTGAGTAAA	ACACATTTGCTTACAAAGAGAT	CATACGTGAGTAACGTGAGTAAACTCTTCTTCATGCTTCACGCTTCATGCAACACAATTTAAGCGGTTACGTTTTTTTTTTTTTTTTTATAGATAAGAAAGTGTGGAAAGGCCACTTGTGGTGACTTGTTTTATTTCGTGGGAATTTGATAGTAATGGGATCTCTTTGTAAGCAAATGTGT
CATMA1c71318	At1g21250	156	G1	0	29	66.03	AAAAACTACCTCTTTGTTGCTT	CAAAAGAGTTTCTAAGTTTGCCTAT	AAAAACTACCTCTTTGTTGCTTCATCAATAATGCTTTGCTTCATTAATAATGATTTGAAAGAATTTTTATAAATCATCAATAACCATGTTTGTAATTCCCATTGGTATACTAACCAGTAGCCAATCTGGTTATAGGCAAACTTAGAAACTCTTTTG
CATMA1c71319	At1g21310	288	G1	0	31	23.61	ACACGATGTACACAAGAAGACA	TCCTTTATTAATTGGGACAA	ACACGATGTACACAAGAAGACAAAGACAAGACGAAACCAGTACTGGTGATTGTAATAAGAGAAACAAAAGATGAAAGAGAGAATCCAAGCAGAGAAAGCTTTCTCATCATTTTCAAAGTATTGTTTGCGTTTTATTGTAATAAATTTGAAACTTGTGTGTGTTGATCAATCAATGGTTCATGCATGCAATCAATAGTCATATATCTATGTTTGTAAAATTTTAATTACGTCTTGTTTCTTTCTGATTTTTTTCATGTGCAAGTTTGCTTTGTCCCAATTAATAAAGGA
CATMA1c71320	At1g21323	155	G1	0	41	32.26	CGCTTGTCTCAGAATTAAATACG	TTATTTCCTGGTTTTTACTCAAG	CGCTTGTCTCAGAATTAAATACGCCTACTACACCAACAACAACGCCTCTCCTGGTCACTCCTTCAACATCAAACTCAACATCGACACTGGTGTTAAGGGATCAATTTGAGGCATTATCAGGTGATCTTGATTCTTGAGTAAAAACCAGGAAATAA
CATMA1c71321	At1g21360	194	G1	0	25	39.69	GGAATTTAGTGGATATTCTCCCA	AGAAGAAATCACATCTTTATACACG	GGAATTTAGTGGATATTCTCCCAAATGATAATTTTACTTTTAAGAAAAATGTATATATCTATGTATATATGTATATCATTGTTGTAAGATTTATTTATTTAATCATCCGAAAACCAAAATGATTTCTCTTTCTAAAGTTAGAGCTAGATATATGTACATCTCTGTATCACGTGTATAAAGATGTGATTTCTTCT
CATMA1c71322	At1g21370	500	G1	0	40	11.4	ATCTGGCTATGCTTAATCCG	AGAACGTTGCAGCTTGACCT	ATCTGGCTATGCTTAATCCGCCACATTGTTGCTCTCAAGCTCTGGATTTGATTGTATCATGAAAAGTTATCCAATTGGATCGAGTAAGGCATTTCATGCGTACTCAAGAAGCGGTGATTTCGATTTAGAATCAGGAGGAACTATCAGAAAATCTAGAAAGCCTAAGACTTCGTTTTCGAAGATGATCAAATCTCTTGGGAATCGTCTTCACCACATGTTCAAATTGCACCCGGTTCTCGTTTTCGTCGTTTGTGTCTCGTTTGGTATCACAGTTCTGATACTTGTATCGTCGATTTACGGGAACCGTTTAGGATCAACGGTTAGTTATTATAAGAAGAATGATTTGGATAGCGATGGTTATCCATTTGCTAATCTGAAGAACCTTGTGATGGTTGCTGG…
CATMA1c71323	At1g21380	170	G1	0	38	28.82	GAACAAAGAAGTCGCAGTTGA	ACAGATGATGAAAGACGAAGCG	GAACAAAGAAGTCGCAGTTGATTTTATGGACGGCTAAGGCTGATGATGACCTGACACAAAACTCCGATCGTGTTCGATTACAAGTTTAGATTTTTCTGAGAACCCTTATAATTGTTTCAACTTTTGGATCTTCACACGCATAAATTTTCGCTTCGTCTTTCATCATCTGT
CATMA1c71324	At1g21410	159	G1	0	47	67.92	GATTCATTTCCCGCACTT	CATAACTATTCCTCTGTCTTAATG	GATTCATTTCCCGCACTTCACACATGCTCAGGAAGGCATTCGCTTGTCATGAGCGGCTGTCTGAACTTAACAACTGTGCACTGTGCTTGTATCCTTCAGGCTCATCGTGCACACAATGCGGTTCCTCATCCTGCTCATTAAGACAGAGGAATAGTTATG
CATMA1c71325	At1g21440	242	G1	0	51	67.77	GGCCAAATCCACTTCACTCTTT	AAGTTACGGCGGAGAGGG	GGCCAAATCCACTTCACTCTTTAGCTCAAACCCTACAATTTCAGCTAAAATAGGGCAAAACCCTCGCGGCGTCAGATCGGTTTATCCGACGGTGAGAATGCAGTCACGTGTTCACCGTCTGATTGAAGAGCAAGGTGCTGTGCTTATTCCCGGAGTCTACGACGCATTATCTGCGGCTATTGTGCAGCAGACCGGATTCTCCGCCGCATTAATCTCCGGTTACGCCCTCTCCGCCGTAACTT
CATMA1c71326	At1g21580	499	G1	0	44	10.22	AAGAAAGATGCTAACCCTCC	CTCCAGATGTAGCAGAATCC	AAGAAAGATGCTAACCCTCCAATTCATATCACAAAGCGTCACACTTGGCATCGAAAGTCCGATGCTTCTCCCTCTTCTTTTGTAGCTGCCAAGCCTTTGTCGTCTACGTTGTCTACACAACAGAAGTTTCCCAAAGTGACTGCCCAATCTAATAATAGTTACGTACGTAAAGGGAATAGTCTTCTTCGAAAACCCTCACATGGTTCTCCTGGTGCTGCCCTTGGAATACCTCCATCTGCTATCCAGTTGAACCATTTCACTGTGGAAGACAAAAGCACGGGATCTTCCAATATGGTTGATGTAGATAATGCTTCTTCACTTGTTAAAACAGGGGAAATAGCTACTCTTGAGAGGCAGTCAAAGCCTCCCTCAGACAGCAGCACTTCCAAACTATCAAAT…
CATMA1c71327	At1g21860	154	G1	0	35	37.66	ACTTGATCCCTAAGAACGCT	CTTTCTTAAACATGAATCCCAA	ACTTGATCCCTAAGAACGCTCTTCTGTGTGGCAGGGCCAGCAGCAGCCACAGATGAGCGATATGAGTGGAATGGAATATATTGATAGACTTGTAATGATTTGCTAAGTTTATATTTTTTATATATTTTTATTTTGGGATTCATGTTTAAGAAAG
CATMA1c71328	At1g21870	203	G1	0	35	33	TCCTAGGACTCCTCGTACC	CTCTAACTTCTCTAGTTTGAGTAAA	TCCTAGGACTCCTCGTACCCCAAGGAACAAGATGGAACTGATCCCTCTTGTTAATGATAAACTCGAGAGTAAAATTTGAATATCATCGGTAAGTCACTAGACTATTGAACGCACACAAAGAAGTTAGATTTGATCTTGAACATCCACAAGAGAGTTATAGTTTAACTATATGTTTATTTTTACTCAAACTAGAGAAGTTAGAG
CATMA1c71329	At1g22000	250	G1	0	40	65.2	AAGACGATGGCTCTCTTGTTA	TCTTTTAATGCAGGGGAATCTAT	AAGACGATGGCTCTCTTGTTAGGCTCTTATCAAGTTCCCCTGTTCTCAAGAGGCTGAGTGTGCATAGTCATGAGGATGACAACTTAAAAACCTTTACCGTGAAAGTTTCTTCCTTAGAATCATTAAATTATGATGAGAATTGGCTCAAGGATGAGGTAGAGGATAATGAGGTTGATGAGGTAGTGGATAATGAGGTAGAGGTTGATGATCTCAATGGATCGTTGGTAATAGATTCCCCTGCATTAAAAGA
CATMA1c71330	At1g22180	261	G1	0	36	20.69	GTTCTATGGAAACACCACAG	AATCTGCACTTTTACTGGTC	GTTCTATGGAAACACCACAGTGTCATCAACCTCAGCTCATTTGACTAACTCAGATTCTGAAGTTTCAGACTCTGAGATGAAGTATTTGGAGGACAAAGAAGATGAGACTATAGAGAATGGAACTTTGCAATCTCCTTTAGATACAACAAAAACCTAAACATGAAATCCTAAAGTTGTAGAAGCTTCTGGAGCTAATACTATGCTGGAGCTATAATTTTTGTTGTTGTTGTTACACAATTAAGACCAGTAAAAGTGCAGATT
CATMA1c71331	At1g22190	184	G1	0	31	37.5	TATTATTAAGGGGGTTTGTTATG	GTTCTTTTGTGCCAATTTA	TATTATTAAGGGGGTTTGTTATGTTAATATCAAATAAGTTTATCTACTTTGATGTTAATTAGTGTTAATCTCTGCGTCGGTCCAAGCTGTTTTTTTTTGGCATGCTTCGACCGTGTGAGATTTCTTATGTAATTTTTGTAGTTCCTTGATTTTCTTAGTTCAAGTTAAATTGGCACAAAAGAAC
CATMA1c71332	At1g22200	181	G1	0	35	36.46	TATTCTCCACACTTTCTTGAT	CTTTGTATGTTGCCTATGAA	TATTCTCCACACTTTCTTGATCAGCTACTGGAGAATCATCTCTACGGGTTTTACAGTTAGACATTAGGTTTGAATTTGTGACAATGCGATGATTTAAAGAATTTTGTAGTACTGTAAGATATTCCAGGATCTGAACTTTGCCTTTCACTATTCACTATCTCTTCATAGGCAACATACAAAG
CATMA1c71333	At1g22230	367	G1	0	48	53.68	TAAATCCATTTCTAGCCCTT	GATTATATCAACCGGAGG	TAAATCCATTTCTAGCCCTTCTTCTTCCTTTAACCGCCGTCAAAATGCTCCTCACCACCGTCGTAGCATCAGTAAGCTCTCTAGCAGCGGCGGTGGAGTACGTCAGAATCGCGGTGGCGGAAGGGAGGTAGTTGAAGAACCTACGTCGCCGAAAGTCACGTGTGCTGGTCAGATCAAAGTGCGGTCAAGTAAACGCGATGGTGGAGGCAAGAATTGGCAGTCTTTGATGGCGGAGATAGAGAAGATACATAGAAGCAAGTCGGAGAGTAAGTTCTTTGGGATTAAGAGAGATGTCATGGGATTTTTGACTTGCCTCCGCGACTTCGATTTTCGATGTTTTGGTGCGTTTCCTCCGGTTGATATAATC
CATMA1c71334	At1g22240	242	G1	0	39	19.01	GAAGAAGACAAGACTCATCACC	TCATTAGGGTTACTGCTAATTCC	GAAGAAGACAAGACTCATCACCAAACTCAGAGGAGCAGTTTTGGTAACTATGAAGCTAATGGAGATGGTGGATTCCGATATTACTCTGGTTTTGGAGTTGATCAAAAGGATCATCAAATTTCTAATTCTTGGAATCTGGGAATGCAGAGTTGTAACATGAACAATTACTCTGTTCCGGTACATGGAAAAAGCGGTGTTGGAGCATTGTTTGATCATCAAGGAATTAGCAGTAACCCTAATGA
CATMA1c71335	At1g22260	172	G1	0	41	58.72	CCCATATGCTGATGATCCCT	ACAGCTAGTTCATAAGCAAACAG	CCCATATGCTGATGATCCCTATGCATTTGATTGAAGTCTACCTCGCAAAGTCAGTTCCCTTCACTAGACTATCTCTCTCACTTTCAGAAACATACTCTTTGTAGAAGCTTGCTCACCCTCCGATTTACAACATCTGATTAATCCGTAACCTGTTTGCTTATGAACTAGCTGT
CATMA1c71336	At1g22270	162	G1	0	31	47.53	AACCTTTTAGTGAGATATGCAA	TAAAGAACAGTGACCAACTACT	AACCTTTTAGTGAGATATGCAATTGAATGATTCCATTTGAATCATCCATTGTTGTCGTTTTGAATCCTTTAATTGTGTTTTATCAAAGAATGGTGCCTGATTGCAAAAAAGTTTATACCCTGATTTTGAGTATTGTTTCAAGTAGTTGGTCACTGTTCTTTA
CATMA1c71337	At1g22275	175	G1	0	35	52.57	TGATGATCCCTATGCATTT	AAACACTAGGATATAGTTATTCCAC	TGATGATCCCTATGCATTTGATTGAAGTCTACCACACAAAGTCAGTTCCCTATCTCTCTCTCACTTTCAGATACATACTATTTGTGAAAGCTTGCTCACCGATTTACATAAACATTTTGCTGCTTGCATCAACTATCTCATTTTTATAACGTGGAATAACTATATCCTAGTGTTT
CATMA1c71338	At1g22360	183	G0	0	30	34.97	GGAGTAGAGACTAGTAAATATGGAT	TGAAATATTTGAACTGAGGAAAG	GGAGTAGAGACTAGTAAATATGGATTTCAAGAAAAAAGGGATTTAAGCACACAAGAGTAGACCATTGCTCACAAAGAACCTCTTTATTTCCCAAATTAATTACTCATTTACTCATAATCAAATAAACATCTTCTTATTCATCACAAACCAATAAAACTTACTTTCCTCAGTTCAAATATTTCA
CATMA1c71339	At1g22400	257	G1	0	23	34.63	ACATAAACTTGGTTCTTCCGTTAT	AATTAACGAGGAAAGAAAACCATCT	ACATAAACTTGGTTCTTCCGTTATGAATTTTGAGACGGTTGTTAGCAAGTTTCTTTTGGGACAAAAATCACAGGATTAACTAAAATATAAGATGATCATCGAAATGTATTATTTTTTCTATAATGATTACTAAGTAAGTGTTTATTTTGTTTCTATTATGTGTTTCATTTTATAAGATGTTTTAAATTTTATTTTTATTTTGTTTTTCAAATATTAATGTTTCAAATTTCGAAGATGGTTTTCTTTCCTCGTTAATT
CATMA1c71340	At1g22410	195	G1	0	55	23.59	CAACCAAACTTCTCCTCCG	TAAAGCTTTCTTCGTCCTCCAAC	CAACCAAACTTCTCCTCCGCCGTCTCCAGACCCACTTCTTTCCGGATCTCCGCCGTGCAAACCGACCCAAAAACACCAGCTGCTTCATCGGCGTCGGCGGCGACGACGACTCCGGCAACGTTGACGAAGCCCGTTGGAGTTAATGTGGGTAAAGGAAAATGGGCACCAGAGAGTTGGAGGACGAAGAAAGCTTTA
CATMA1c71341	At1g22440	177	G1	0	33	42.94	TAGAGGATCTGATTACACACG	TTCTGTTACCAAGTACTATGTTTTG	TAGAGGATCTGATTACACACGAATTAAGCTTTGAAGAAATTAACAAAGCTTTCCATTTATTGGCTGAGGGAAACTCTATCCGTTGCATTATATGGATGGATAAATAGTCCTTTTATCTTCATTTGAATTTTCTTCCTAGTTCTTCTATGTCCCAAAACATAGTACTTGGTAACAGAA
CATMA1c71342	At1g22490	229	G1	0	44	20.09	AACTACGTGAAGGAGTTAGAGCAT	TCTTGATGTTCGCATGGCTT	AACTACGTGAAGGAGTTAGAGCATATTTTACAATCTATGGAGCCGAAGAGAACTAGGACTCATGATCCCAAAGGAGACAAGACTAGCACTAGCTCGTTAGTGGGTCCATTCACAGATTTTTTCAGCTTCCCACAATATTCTACAAAGTCATCATCAGATGTACCGGAAAGCTCATCTTCACCGGCGGAGATAGAGGTTACGGTGGCAGAAAGCCATGCGAACATCAAGA
CATMA1c71343	At1g22500	183	G1	0	45	25.14	AGCCTTGGTCCTCATGAAA	TGAACGATGTTCTTCCTTCATC	AGCCTTGGTCCTCATGAAACCGGGAAGCCCAAGTACTTACTTCCACCATCAAATCGTCAAACCATTTGCAACCATCGATGGTGGTCATGTCACGAGTAAGCTTCTACTCTTCTTTCTTGCTACTACTGTTAGAGGTCGTTGTCGCTAGCAGCGAGTTTGATGATGAAGGAAGAACATCGTTCA
CATMA1c71344	At1g22510	156	G1	0	37	32.05	TCTATTCCCGTCATGGTGGTT	AGGAAAGGACCATTTCGTTTTATCA	TCTATTCCCGTCATGGTGGTTCGTGAACCTCTTTGAAGTTTTCACATCATTAATCATCACAGTTGAAGTACCATGGTTTACTTGTTTGACCCTATCTTTTTGACTGTTAGACTTAGGAAACTTGATTTGGATGATAAAACGAAATGGTCCTTTCCT
CATMA1c71345	At1g22540	205	G1	0	39	41.46	GCTCATCTCGATTACTTTTACT	AGTATACATTTGCACAGTAATGA	GCTCATCTCGATTACTTTTACTGGTTACTCGCTTGTCTCAGCTTCATTGGCTTAGCCTCCTACTTGTATGTTGCAAAGTCTTACGTCTCTAAAAGGCTCGACACCAGTTAAACCCAAAATCTCTCGTTTAAATATCGCAGGTACTCTCTTTCCCTCTCTTGTGTAATTTTTGAATACACAAATCATTACTGTGCAAATGTATACT
CATMA1c71346	At1g22550	184	G1	0	36	52.72	AGCCCATGTCGATTATTTT	TAAAGAGTTTCTAACCACGTTAT	AGCCCATGTCGATTATTTTTACTGGTTGCTTGCTGCTTTCACTGCCATTGGGTTCTTGGCGTTTTTGTTATTATCCAGGCTGTATGTGTATCGCCGTGTAGATCAAGTCTAAGAAAAAAAAAGTCAACGTGTATCTACTTTCATATCATATTTGGTTATTCATAACGTGGTTAGAAACTCTTTA
CATMA1c71347	At1g22600	231	G1	0	49	43.72	AACTATTGGCCTTGTCTCTTGT	ACGACGCCGTTTCTCTCT	AACTATTGGCCTTGTCTCTTGTGTTGAGTGCGTTATTTACAGTGGGCCACTGCACGGGTTCTGAGGATGACATCATCGTGAGAGACGGCCACCGTGTTGTTGTGGTGGAGTACGACAGAGACGGCGAAACAAACACTAGAGTCTTGATTTCACCTCCGGGGAAAGAAGTAGATCAGAAGAGCAGAGACGAAGGAGAAGTGTTTGGAAATGAGAAGAGAGAAACGGCGTCGT
CATMA1c71348	At1g22610	241	G1	0	50	15.77	CGAGAACTTTTCACTCAATCG	TAAGATTGTCTCATACGAGCTGC	CGAGAACTTTTCACTCAATCGGTGCTCACGCCGGAGGAGGAGGAGGAGCTCCACCGATGTCACAAGCGAAACAAGCTTATCCTCCACCTCCGAATCAACCGGAGTTTAGGTCAGATTTCATGAGAGCTCCAGGACCACCGACTGGAGCAGTAATGCAGATGCAACCTCCGAGACAGCAGAATCCGGAGTTTCAGCTAATTGAAACTAGTCCTCCTTTAGCAGCTCGTATGAGACAATCTTA
CATMA1c71349	At1g22630	176	G1	0	36	31.25	GTTTTGATTGTCAAGGATTTGGTA	CATGCAAATTATACGACTGAAATG	GTTTTGATTGTCAAGGATTTGGTATGAAGAGTTGTCCTAAATGTGGCAAGGGAGGCTTGACGCCTGAACAGAGAGGGGAACGATAGACTTATACTATTTGTTTTTCCTACATAAGTTAATTTTGTGATACAAACATGTCTCTATTCCTATAACATTTCAGTCGTATAATTTGCATG
CATMA1c71350	At1g22670	178	G1	0	48	52.25	GTTTCATGTCGCTTGCGT	GGATCCCAAAGGAGGAGAGTCTAT	GTTTCATGTCGCTTGCGTAGACTCGTGGCTTATATCATGGAGAACGTTTTGTCCAGTGTGTAAACGGGATGCGAGAACGACCGCAGATGAGCCACTAGCTACAGAGAGCACACCGTTTCTCAGTTCTTCCATTGCAACATCATCTCTAGTGTGTATAGACTCTCCTCCTTTGGGATCC
CATMA1c71351	At1g22710	184	G1	0	50	69.57	GGTAATATCTGTGGGAGGTGG	CACTGCTAAAATTCAATGAAATCCC	GGTAATATCTGTGGGAGGTGGACCATTCGACGAACTATTCGGTGGTGGAAACATTCCAGCATTTGTGTTAGGAGCGATTGCGGCAGCGGTAAGTGGTGTATTGGCGTTGACGGTGTTGCCTTCACCGCCTCCGGATGCTCCTGCCTTCAAAGCTACTATGGGATTTCATTGAATTTTAGCAGTG
CATMA1c71352	At1g22760	215	G1	0	48	53.02	CTTATGCACCGTAACCCGTC	CGAGTGCGATCAGCTGGACTA	CTTATGCACCGTAACCCGTCCCCGGGAATGAGATATATGAACGGTGCGAGTAACGGGAGGAACGGAATGGATTCGAGTGTTCCTCAAGGAATCTTACCTCCTATCATTCCTTTGCCAATAGATGCTTCTTCGATCTCTCACCAGAAAGCTCCTCTCCTTCCAATCTCTAAGCTCACTTCTTCCTTAGCTTCTGCTAGTCCAGCTGATCGCACTCG
CATMA1c71353	At1g22770	329	G1	0	48	13.07	TGTCGTCTACCAGCAACAATAC	GTGGGTGCTCGTTATTGGG	TGTCGTCTACCAGCAACAATACGGTGCCTTTCACACCCAAGTGCACACGTACGTGCCTTAAGCACGTCAGTACTACGTGATATCATGAACCAAAGCTCCATACCCATCAAAGTAACTCCAAAACTGCCAACAACAGAGAAGAACGGAATGAATAGTCCGTCCTATCGATTCTTCAACGCCGCCTCAATAGACTGGAAAGCCGATATCCAAAACTGTTTAAACTGGGAAGCTCACAGCTTGCTCTCCACAACTATGCCTACTCAGTTTCTCGACACTGCGGCTCGGGAACTCGGCTGTACTATATCCTTGTCCCAATAACGAGCACCCAC
CATMA1c71354	At1g22790	321	G1	0	37	23.99	AGATGGGATTATCAGATGAAG	TACACGTACGTAATGTGGTTG	AGATGGGATTATCAGATGAAGAATGGGAGGTAGGACGACAAAGAACATGTTCGTGTGTGATCATGTAAATTCAGAAATCATCGGTATCACTCTTTACTCATGTCTTGTGTGCATTGCTCATATATTTAAAGTGTATCTGTTATTACAAAAGTTCTCTTCAAGGTTTTGGCTTGTACATTATTCCCTTTGTTTTGAGTGGCAACTTGTTCCGGGTTTCTGTTTTCTAAAAACGATAAGACAACATCCAAATCGATGCAAAGTGGAAGAGAGTGGCAATAACTCTTGTTCTTGTAACGCTCTCAACCACATTACGTACGTGTA
CATMA1c71355	At1g22800	155	G1	0	47	39.35	CGATGGATCTTATAGAGCA	CTGAAAAGTAGCGGGTATAG	CGATGGATCTTATAGAGCATCTTCGTGCGATGGGTGAAACCAATGCTCTTCTCGAGAGAAACAAGATTTTGAATCGTGAAACTGCTGTTGCCACGGCAGCCATATATGACTCCATGTTTGCCACAGAGGACGGCACTATACCCGCTACTTTTCAG
CATMA1c71356	At1g22830	187	G1	0	40	65.24	TGGAGGTTGTTTGGAGGCA	ATGGGAAAAACTACAACTACGGAT	TGGAGGTTGTTTGGAGGCAGGAAATTACATAGGGGCTTTGAATTGTGTTGTTGGGATGAGAAATTGCAATGTAAGAATAGGTTCTGTAGCTATGATTAATGGTTTAAAGGCATGCTCACACATTGGAGCGTTAAAGTGGGGGAAAGTATTTCATTGCCTTGTGATCCGTAGTTGTAGTTTTTCCCAT
CATMA1c71357	At1g22840	190	G1	0	50	42.63	AAACCCTAAGGAAACTTCGGCAA	GCCTGCTTCGACGGTGTG	AAACCCTAAGGAAACTTCGGCAAGCTCCAGAGAAACGAGAGTTCCGTAATCATTTTCTCTTGTTGTTCCTGATCGCGTAGCTCAAGCGAAAAAAATGGCGTCGTTTGATGAAGCACCACCAGGAAACGCCAAGGCCGGTGAGAAGATCTTCAGGACCAAGTGTGCTCAGTGTCACACCGTCGAAGCAGGC
CATMA1c71358	At1g22885	164	G1	0	46	31.1	GTCAAGGACAAGAACAGCGTG	CGAGTCTCTTGAGTCTTGACAATTA	GTCAAGGACAAGAACAGCGTGTGGATTATGATTACCCTCGCCCTCCCACCGCCCCTATATATCTGCCGCCGTCTAAATCGCGCAAAGGAAAAGGTCCATAAGCCAAAGTACTTTTTGACAAGTGATGGAGAAGAAACTATAATTGTCAAGACTCAAGAGACTCG
CATMA1c71359	At1g22890	154	G1	0	29	33.12	CAAGATTCCATATAGAGAAAAGA	TTAAAATTCCAACATGCTC	CAAGATTCCATATAGAGAAAAGAGTATTGTGTAAGAAGAAGGGTCAAGATTTTTCTTTTATTGGGTCAAGCTTTTACAAGTTGACTATTATAAATTATACAACTTATTGTGTCTTATACAAGTTGAACCTTTTCAGAGCATGTTGGAATTTTAA
CATMA1c71360	At1g22900	177	G1	0	30	56.5	GAGTATAATGTCTTCATTTGGCA	CTCACACGTCCAAACATACA	GAGTATAATGTCTTCATTTGGCATTAACTTTTGGGATTTGTTTATGTAATTCGAAAATAAATTGTTTCACTTTGCTCTCTTTTTTCTTTTGGTTGTGGATCTCCTTAATAGTTTAAAAGGTTTAGTTTGAAATAAATCTCGACTTGAGATGTGTAAATGTATGTTTGGACGTGTGAG
CATMA1c71361	At1g23020	205	G1	0	36	59.02	GTTGGTTTAAAGGGTTCGAG	TTCTTTTGGTGAGAAGATTTTGGTA	GTTGGTTTAAAGGGTTCGAGCGTTGGAGTTCTTGTGTGTGGTCCAAGGAAGATGAGAGAAGAGGTTGCAAAGATTTGTTCCTTTGGTTCGGCTGCGAATCTTCAATTTGAATCTATTAGTTTCAACTGGTGAGTTTTTTTGATTGGTGTAAAAGAAAATTCCAATAAACAAAATAGTATCTACCAAAATCTTCTCACCAAAAGAA
CATMA1c71362	At1g23100	167	G1	0	47	45.51	AAATTAAGCAGAGCAACATTTTC	CTGAGATGATTTCTCCGGTAGG	AAATTAAGCAGAGCAACATTTTCGTAATCCGATCTCCGTCGTCGTCGTCGAATCAGATAAAAATGGCGAAGCGTTTGATCCCGACTCTCAACCGTGTATTGGTGGAGAAGATTCTCCCACCGTCAAAGACCGTCTCCGGCATTCTCCTACCGGAGAAATCATCTCAG
CATMA1c71363	At1g23140	160	G1	0	31	33.12	CGATTTTTGAAGGAGAAATGTA	ATCAATATCCAATGAGTTCAACGA	CGATTTTTGAAGGAGAAATGTATATAGAAGTTTTTTATATTTGTTTCTTCTGATTTGTAATAAGGCAGCGACGATGTCATATACTCATATCTAACTCAAAATGTTACAACTTCCATATGCACACACAAATAGGGATTCGTTGAACTCATTGGATATTGAT
CATMA1c71364	At1g23150	150	G1	0	44	36	CTTCCTCCTCCTCCTCTCGGAT	CAATCAGATTAGTTTCCACCATTCA	CTTCCTCCTCCTCCTCTCGGATTCTTCCTTAAAGTTTCCACCTTTCGCCACCGAGAAAACATTCCGGCAAACCCTCGTCGGAATACTTAATCTCTTTGATAATCTTTCTCTCTGGTGACGTTTTGTGAATGGTGGAAACTAATCTGATTG
CATMA1c71365	At1g23220	153	G1	0	43	29.41	AACAGCAAGATCAGAAAGATGAG	TTTTTAGGGCATGAGCGAG	AACAGCAAGATCAGAAAGATGAGTTCAATGTTCGTGTTAGGGCTTCAGATATGCCTTTGCCTCAACAGAACAGAGCCTTTAGTTTGTCGCGTGAGATTTTGAATGCTACTCCAGGGAAGGCTGATAACAAAAGACTCGCTCATGCCCTAAAAA
CATMA1c71366	At1g23360	179	G1	0	41	22.35	CTCTTGCTCTAGAAGCTGGC	CTAACGCAAAGCGTTTCTCT	CTCTTGCTCTAGAAGCTGGCTTCTCAAGTGCCTGCCATTATGAGATAAGCGGTGGTTTCATGGGGAATTTGGTCGCTATGAGGTAAAGGAATAGCGCGTTTGACTACACTTCTACACCAGATATATTGACACAATCTTTATCTGGATTTTTATAAGAAAAGAGAAACGCTTTGCGTTAG
CATMA1c71367	At1g23410	261	G1	0	35	41.76	GTTTTACAAGGTTGATGGAAG	ATTATGCAACAATTAAACCATCC	GTTTTACAAGGTTGATGGAAGTGGGAAAGTTCAGAGGTTGAAGAAAGAGTGTCCTTCTGTTAGTTGTGGTCCTGGAACTTTCATGGCGAGTCATTTCGATAGGCATTATTGTGGGAAATGTGGAACTACTTACGTGTTCAAGAAGGCTGATGAAGAGTAGGTTATGTCTTTTTGCTTTTGGAATTTAGATTGTTTTTTTTTTAATTCAGATATTTTGAGATGGTTTTATACTATTGAGGGATGGTTTAATTGTTGCATAAT
CATMA1c71368	At1g23460	496	G1	42.34	40	46.57	GGTAACTGCTTATGGAGCTG	TAAATATCGACGTCCTTCTG	GGTAACTGCTTATGGAGCTGCAGGGAAGATGGTGTACACAGATCTTGACATTCTTGACGAGCTTGAGAACTTTGATGTACTGGTAGATGATGATGATGATACAAAGCTCTTGGATTGGCCATCATTCACAAGCCGGCATTCTGGTAAAAATCTGGTGAATGTTGATACATTCGGTGCAGCTGGAGATGGAGTTTCTGATGATACTCAGGTTTGCTTATTCCATAAAAATGACAGGTTATCTAGATACCTAAAACGCTATCAGTTCTATGTCTGGAATGAAACAAATCCCCAAACTTGAAATCATGGGGAAAATTTCTAAACAAATTGTTTGCATTGTAGACTTGGCCTATAGATATTTACGGAGGTCTAGTTAGATATTTTTCTGCATCTGATCTGTGC…
CATMA1c71369	At1g23480	154	G0	0	35	66.23	ACTCAACTGGAGAGAACTCGT	TGGAACAAATGTGCCAATA	ACTCAACTGGAGAGAACTCGTTGTTGGATTATATATATTCTTCTGCGGATGTTACGATTTCGCATATGGAGGATCATACTTTTATGTTTATCTGTTTTTACAGTCTTGTGCATTTTTTGTTGCTGGAGTTGGTTATATTGGCACATTTGTTCCA
CATMA1c71370	At1g23490	168	G1	0	36	31.55	TGTGATTGTACGTAGAACTTAGAAA	TCAAGTTTCGTGTAGCAGGT	TGTGATTGTACGTAGAACTTAGAAAAAAACTACCTTTTATATAGTTTTGGTAAAACTGTAATCGAAGATTTCACCTACTGCTTTCGTGGTTTTGGTCACATTTTACTTGTGCACTTTGATTCATATGTTGGAATGCGGTTTCGTTGGCACCTGCTACACGAAACTTGA
CATMA1c71371	At1g23510	152	G1	0	28	42.11	TGCCATGATCCGAGGTAT	GATGTTATAAAGTGACCATAAGAAC	TGCCATGATCCGAGGTATTTGAAACGTCCCAAATCCGCTACAAATTGATAGAACATCAAATAAAGTTATAAAATCACTTTTTATAAATTTAAATAGCAGAATATTACATATGACTTTAGAAGTGTATGTTCTTATGGTCACTTTATAACATC
CATMA1c71372	At1g23530	181	G1	0	49	23.76	TTGATAACAAGAGAGGTGAAAGAGG	AATTAAGATCATTAGTGTCCTGGTC	TTGATAACAAGAGAGGTGAAAGAGGCCGCGAAGGCGGAGGCGGAGGAGGACCACCTCCACCGAATATCAAACATGCAGTGAGGTTCAAGCTACCGGAAAATGGAGATCATCATTCTAAAGGAGAGATCAGACGTGGAGGTCCTTCCTTCGAGTTCCGACCAGGACACTAATGATCTTAATT
CATMA1c71373	At1g23570	186	G1	0	26	38.71	AACAACAAACATTGAAAACACTAGG	GCGCATGACGTGATAGAATA	AACAACAAACATTGAAAACACTAGGCTAAATGAATATACATAGATATAGTAGCATGTTGTAAATTTAATATATTCTTCCACATATAAATTTCCTAATTTCATATTTACAAATTATGTTCTATTCCCTCATTTCATTTTATACACTTGCTCTTTATTAGACTTAATCTATTCTATCACGTCATGCGC
CATMA1c71374	At1g23580	192	G1	0	36	46.88	TTTTCTTGGTTCATTCGT	TTGATTCTAACTTCTAAGCACT	TTTTCTTGGTTCATTCGTGATATCACCATCAAGAATACCAAGAGTGTGCTAGAGAGACTTCAAAGTTGGAGTTTCAGTATTCGAAATCCGGGTGTAATCATGTCAACCAACAAACATGGAAAAACAGAAGTTTCTCCTAAACAGTAATCGGAAAGTCATTTTTGATTTCGAGTGCTTAGAAGTTAGAATCAA
CATMA1c71375	At1g23590	155	G1	0	41	29.03	AGACCACCACGACTCTGCTC	ACGAAAACTAAATCTAGAAACGACG	AGACCACCACGACTCTGCTCAAAATGCTTCAAGATATGGGTGCCAAGATGCGAGTAGACCCGTACGAAAGTTCTAATTAGCACAAGGGTGAATTAGGAGATTTGTTCCTAATTGTTACGGTTGTCTTTGTCGTCGTTTCTAGATTTAGTTTTCGT
CATMA1c71376	At1g23610	191	G1	0	32	46.07	ACCCTTCTTAATCTGCCAC	ATCTGGATTCATATGCAAAA	ACCCTTCTTAATCTGCCACCGGTTTCTTGGATCATCCGTGGGATCACCATCAAAATCACCAAAATGTTGCTAGAAGATCTTAGAAAATATGTTATCATGATCCACAAAAGTGATGTTACCACTTGATTAGATTTTTTTTGTAAAAACACATAAAAATGAAAAGTCTCATTATTTTGCATATGAATCCAGAT
CATMA1c71377	At1g23650	168	G1	0	32	33.33	CCCTCTCAAACGCAATGG	GTTTTCTTGCAATGTTTGTTGC	CCCTCTCAAACGCAATGGAAAGAAAGAAAGGACGAGGTCTTGACCGTCATAATATTTTACATTCGAGTTAGGTATAGTTCAATTAATTCTCTAAATAGTGACATTTTCGTCATTCATTACTCAAACAAAACTCATAAATATTTCAAGCAACAAACATTGCAAGAAAAC
CATMA1c71378	At1g23660	170	G1	0	31	35.88	TTCGAAAAGCAGGTACCAC	TCCAAATTAGAGATACCTAACAA	TTCGAAAAGCAGGTACCACTTTACGAACAGTTTGAAAATCCCCAAATTTGGAATGGACCGGTTATATTCTGTGATAAACACATTATAAAGGGAATCGAAACAGTGAAACTGGAAAAATAGAAATTTACATAAACGAAATCAAATATATTGTTAGGTATCTCTAATTTGGA
CATMA1c71379	At1g23680	248	G1	0	33	25	GTCGAAGACAACCAAAAA	TCATTTCTTCTGAATTCGTT	GTCGAAGACAACCAAAAAGATCTTACGGTAAGAAACTTCTCTATATCCCTCTTAATGATTTAAAAGATGATATCCCATATCCGAATTCTTCTTCTGAAGCTGGAAAGGTATGGAAACCTCAATGAGTTCTTTAGTTAGTGAGTTATCGGTAGATTTTGACCTCTAGACTCACCGTTAATTGGATTTTGCATTTTCAGGATAAACATCTCAATTATTTAATAGTTGATGAACGAATTCAGAAGAAATGA
CATMA1c71380	At1g23690	191	G1	0	35	49.21	CTTGGTACATTCGTGGGA	TTTTTGAGGTTTAGTATTCCACT	CTTGGTACATTCGTGGGATCACCATCAAAACCACCAAAAATCTGCTCATATTGATTCAAAATGCAAGTATCATGTTCCGAGACGCTTGAAACCCCCAAATCTGTCATCTACCACTTCTACTATTTTGGTAGTAGTATTAAACCTAAATGCTATATTTTTAATCCGAATAGTGGAATACTAAACCTCAAAAA
CATMA1c71381	At1g23700	171	G1	0	36	32.75	CAGAGACAGATCTATTGTCTGAGGT	TGTTTTGTGTTTCTCAACCTCTTCT	CAGAGACAGATCTATTGTCTGAGGTTCACGTTTTGCAGCAGAGGTAATGATAAATTCCACAAGCTTTAAATCTCTTAAAGAAGGAACGTGAGAAAAATGCTTGATTGTTTCATTGGTTTCAAATGCTACAGCGTTAAGAATCTTGAAGAAGAGGTTGAGAAACACAAAACA
CATMA1c71382	At1g23730	245	G1	0	37	46.53	ATCTTTTGTCTTACCCATTCGT	GGAATAGAAGTAGCAAAGATGA	ATCTTTTGTCTTACCCATTCGTGAGAGAAAGAGTGGTGAAGAACAAGCTTGCCATAAGAGGAGCTCACTATGATTTCGTAAAAGGAACGTTTGATCTTTGGGAACTTGACTTCAAGACTACCCCTGCCTTTGCCTTGTCTTAAAAGATTCCTCCTACTCAAATATTTTCTCTATGTTGTTTCTAATTATGTTCTTATAATCTTCTTCTGTTGCTTCTGTAATGTCATCTTTGCTACTTCTATTCC
CATMA1c71383	At1g23740	159	G1	0	43	28.93	TGGCGAAGCACGTGTATG	CAATGGCGTCAAAGACAA	TGGCGAAGCACGTGTATGGAGCTTCAAAAGTAGCTGCAACTGCGAGTACAGAAAAGCTAGAGCTAGTGAGAAGCTTAGGTGCTGATTTAGCTATTGATTACACAAAGGAGAATATAGAAGACTTGCCTGACAAGTACGATGTTGTCTTTGACGCCATTG
CATMA1c71384	At1g23940	153	G1	0	41	41.18	GTCTTCTATGGGTGAGAGAATGG	AATTTGTTTATCGAGTGATAAGGAG	GTCTTCTATGGGTGAGAGAATGGCGGAACTAGATGAGGCTGTCTTCAATGTAAGGAGGGCTGGCTCATTGCTTGCATAACAGAGTATTTTTATCTTTCTGCGCGTACAAGTTTTTGTTGGCATTTAGACTCCTTATCACTCGATAAACAAATT
CATMA1c71385	At1g24200	166	G1	0	24	45.18	TCTACCGGAAAGATAGTAATGCC	ATTACATTACACGGTTAGATTTTGC	TCTACCGGAAAGATAGTAATGCCGATAAAAAAAAAATGAATTTAAAAGGCGAATAATATGTTCCGTTTTTATGGTTTTAATCAAGTTAGAGTTAAATTATTCTTCTATTAATGTTAGCCAAATATTATTTTTTAGATTTAAGCAAAATCTAACCGTGTAATGTAAT
CATMA1c71386	At1g24210	191	G1	0	28	29.84	TTATGAATGAGAATGGAGTGTAT	CTTTCATAGGTTTTTCATCAGTA	TTATGAATGAGAATGGAGTGTATAGTTTCTTTTGTAGAGGTTTTAAATCTTTGCTTTTCACCATGAAGAGGATGAGATTTGAATTTGATATACTCAGATGATTGAAACTCAAAGTGTCACAAAACTCAAAAATACTTCTCATAACCTTATTTTGTTTATGTTGAATTTTACTGATGAAAAACCTATGAAAG
CATMA1c71387	At1g24265	204	G1	0	30	58.33	GAATAATGAGGACTCGTACTGTG	CCATTCAAATATAAGCTGCATTCT	GAATAATGAGGACTCGTACTGTGGTCAACACAGTGTCTACTAACTGAAGAGAGAGTTTGTTTTATCTAATTATTAGGATTAACAAAGAAGGGGGCATGTTGTATCTAGTAGAGTATTTGAATAGATTTTGCTTCTTATTTTTTTTTTTGACAATGCTATAAATGGTGCATAATTTTTTTAAGAATGCAGCTTATATTTGAATGG
CATMA1c71388	At1g24280	186	G0	0	51	58.06	GCTCCCGCACTTCGTCTT	CATCTTGCACGACAACAGAAC	GCTCCCGCACTTCGTCTTCGTCTCCTTTCTTGTCGAATCATCATCATTCTTCGCTGATCAATGTTGTTGACCCACGCCGCTCACTCTCCTTCCACTACGCTTCTCCTCAGGGGCTTAATCTAGCTGAGCTCTGTGTTGTTAGATCGCAGAGGAGGTCCGTTCAGAGTTCTGTTGTCGTGCAAGATG
CATMA1c71389	At1g24320	150	G1	0	40	61.33	CCAGACTGGAATTATCTGGG	ACAAATGTTGGTAATCATAATGG	CCAGACTGGAATTATCTGGGAACACTACGATCAAACAAAAGGAACTGGAGAAGGTGCACGTGTCTTCACCGGTTGGTCTGCACTTATCCTCTTAATCATGTCCGAAGAATACCCTCTATTTTAAAAACCATTATGATTACCAACATTTGT
CATMA1c71390	At1g24390	154	G1	0	42	29.87	CCGAGCCTGGCATAAAGG	ATATGTCTTTCATCGTCACACATCC	CCGAGCCTGGCATAAAGGATAACCAAGGCAGGACATGGAGAAGACTCATCGTTACAGATTGTTTCATTTCCACCAAAGTGTGGTACTCTCTTTATAAAGGAACTCTAGAAGCGACAAGAAAGAGGGTTAGGATGTGTGACGATGAAAGACATAT
CATMA1c71391	At1g24735	448	G1	19.64	42	67.63	GAAGCTTACGAGATGGGAC	AATGGAGACTTGAGAGACCT	GAAGCTTACGAGATGGGACTGGAGTTCATAAAGAATGCAGGTGTTCATCACAAGATCAATTTCATCCACTCTGATTGTCTTCAGGCCTTAGACAATATGTTGAGTGTAAGTAATCAGTCTTCATTTTTCTCTCTTTTGGTATGCTATTCTCTTAAGTTGATGACATTGGTTTATGAATGATAATGGAGCACAGGAGAATCCAAAACCAGAGTTTGATTTCGCATTTGTTGACGCTGATAAACCAAACTATGCAAACATGCACGAGAGGCTAATGAAGCTGGTGAAGGTAGGAGGAGTCATAGCGTTTGATAACACATTGTGGTCAGGGTTTGTGGCGGAGAAAGAGGAAAACGTGCCAGTGCACATGAGGGTAAACAGAAAAGCCTTTTTGGACTTGAA…
CATMA1c71392	At1g25275	180	G1	0	29	32.22	CAAGTGGGAGTGGTGTTT	CCAGCACTAGTGTACTTAATTC	CAAGTGGGAGTGGTGTTTAAACTTTATATTTTACCAAGATCCATGCATTTGGATTTAATTATGTTGTAATCTTATTTAATAATCGTATCTCTGGAAAACATATTCTGTAATTTTTATGTAGTTATTGGAACCAATAAATAATAACAGCTACAATGGTGGAATTAAGTACACTAGTGCTGG
CATMA1c71393	At1g25450	169	G0	0	28	41.42	TTATCCTTGAAGTTGTTGAACTATG	TTCATACATCACAAATCACATC	TTATCCTTGAAGTTGTTGAACTATGAAAACACTTTTAAAAGATTGGGAAAATAGAGAAAACTGCAAAAGACGATAAGATACAACACATGTTCTAATAACTGCGTCAACTTTTTCATTTGGTGTATTTTATTCTTTATACTTTCTAATGATGTGATTTGTGATGTATGAA
CATMA1c71394	At1g25520	249	G1	0	30	22.89	TTTGTAGGGAGACTGATGA	AGTCAAATCCTTGCAAAAC	TTTGTAGGGAGACTGATGAAGAGGAAGAACGTTACTATCCATAGTTTATTAGACATTTAATTTTGTTTATTAGACATTTACACAAGTGATTACAAAACAAATCTGAGAGTTTGATTGTCTACAGTGAAAACATTGAAATGTGCTGAAGCAGCCATCTGACTTCAATAAAGTTTTTTTGGTAATCAGTTTTAATCCTCTTTTGTTTTTTGGAGTCATTTGGATTTTGAAATGTTTTGCAAGGATTTGACT
CATMA1c71395	At1g25682	178	G1	0	35	35.96	AGGAGGATTCAAAGCTTCA	AAGACCAATTGCTACAAACAT	AGGAGGATTCAAAGCTTCATCTTTATCTACAAACCCATCAGCAAGCAAGCCCAAGGTTTCATCAGTTTCTGTAAGGAAACTCTAGTTGTAGCAAATGTACTTGAATCGTTTGAGAAGATGTTGTTTATCAGTGAAGATGTTTTTTTTATCAGTGAAGATGTTTGTAGCAATTGGTCTT
CATMA1c71396	At1g25988	171	G1	0	32	32.75	CAAAGCTTCAGCATTGTCTA	TGTTTTGTCGGGATCAAG	CAAAGCTTCAGCATTGTCTAAAACGCCATCAACAAGCAAATGTAAGGAAGCTGTAGTTTTAACAACTGTGCTTGAAATGAATCAATGTAAGAAACAATAATTAAAAAGTCAACTTATTCATAAGTGCAGATGTTCTACGTTTGTAAAATTGAACTTGATCCCGACAAAACA
CATMA1c71397	At1g26100	179	G1	0	43	21.79	TTCTGATACACAGATGGTTGCCTG	AGAAACAGAGAGCAAACCCATCC	TTCTGATACACAGATGGTTGCCTGGTTCAAGGAAAACAAAGAAAGCTGTTCATTTATGGCTACAAGGAATGGCATTGGCCTCTGCAGTGTTTGGGATTTGGACAAAGTTCCATTACCAACGTGGAGTTTTCGCCAATTTCTACAGTCTCCATTCTTGGATGGGTTTGCTCTCTGTTTCT
CATMA1c71398	At1g26150	283	G1	0	48	54.77	GCTTCCACCATCGTCAGT	TGATCTTGGGGAGGAGGA	GCTTCCACCATCGTCAGTTGTATCCCCGCCTTCGCCTCCTCGAAAATCTGTGTCAGGTCCTGATAATCCATCTCCAAACAACCCCACTCCTGTGACAGATAATTCCAGCAGTTCTGGTATTAGTATAGCGGCTGTTGTGGGTGTAAGTATTGGAGTGGCCCTTGTGCTGCTTACTCTCATTGGAGTTGTTGTCTGTTGCTTAAAGAAACGGAAAAAGAGGCTCTCAACCATTGGTGGTGGCTATGTTATGCCAACACCTATGGAATCCTCCTCCCCAAGATCA
CATMA1c71399	At1g26220	493	G1	0	50	8.72	AGGTCCACATTAAACCCACA	GGTCAGAGACGAACCCAAG	AGGTCCACATTAAACCCACAAAACGCAGTCACACAATCATCATCACAAGCGACGTTTCCAGCTGCAATGCAACGAAAGCCACCAAGTTACTCAATCAGCGACGAAGATCTCGAATCCAGAGGCTTTCTTCTCCGTCGAACAACAGAAGGACTTAACTTAGACCAGCTGAATTCAGTCTTTGCAGCCGTGGGATTCCCTCGTCGTGACACGGCGAAAATCGAGGTGGCGTTGCAGCACACAGACGCGTTGCTTTGGGTAGAGTACGAGAAAACGCGGAGGCCTGTAGCGTTTGCGAGAGCAACCGGTGACGGAGTTTTCAATGCGATCATATGGGATGTTGTGGTTGATCCATCGTTTCAAAGCTGTGGACTTGGGAAGGCGGTGATGGAGCGGTTGATT…
CATMA1c71400	At1g26300	166	G1	0	51	65.06	CCGCGCTGAAACAAGCTG	GCTTGGAATGTAGCAGAGGTCAA	CCGCGCTGAAACAAGCTGATCAGATCCAGAACATCAAATCGATCGCTGATATAATCGGGACCGGGACCGGGTCAGGATCCGGTTCAGAAGCGGAGCTTCTCGAATTCGGTGTAACGGATGATTTGAGAGAGTTCGCTGAAGGCTTGACCTCTGCTACATTCCAAGC
CATMA1c71401	At1g26380	170	G1	0	33	34.71	AAAGCTAAGAGTGATCCTGAGA	GTAAAATTTAGAGCATACAATCC	AAAGCTAAGAGTGATCCTGAGAATTTCTTCAAAAACGAACAGAGTATTCCCCCTCTTTTATCAAGGGTGAGGAGAGACGACGAATTGTAATTGTTAGAAGAAAATTATGTTTACCTTAACTCTGCATAGATAAAAGGTTGAAATATTGGATTGTATGCTCTAAATTTTAC
CATMA1c71402	At1g26480	187	G1	0	34	31.02	TCAAAGGGCTTGGAAGTT	GATGACATGAAAATTGAGAACA	TCAAAGGGCTTGGAAGTTGAATGAGATTTAGATTCGATGTCCAGAAGGGGGAGGCAAATTCCTTTAAATTCCATAGCTTGGTTTCATCAGGAAGATGAGATCAGAGACAATTGAATTCAATCCTATATTGTTTCTTTTTTGTATTACTTTTCGTCTTCTTTATTTTGTTCTCAATTTTCATGTCATC
CATMA1c71403	At1g26510	153	G1	0	37	63.4	AATCTAAGGACCAAAGGTTGT	GATTACATCCAATGCTTATCAA	AATCTAAGGACCAAAGGTTGTACTTCTTCTCATCGTCTTCTTCATCATCAACTGTCTTTTCTACGCGTTTGACATGTCCGTTGTCCCCATATGATAATCTGATAGAGTACTATTATCATTATGCTAGTGGTTTGATAAGCATTGGATGTAATC
CATMA1c71404	At1g26550	212	G1	0	36	22.64	AGATACATCTCTGCTCTGCTAC	CCAAAGAAACCAAGCGAC	AGATACATCTCTGCTCTGCTACTTTTATGGAAGTTGCTACTGTAACCTTAAAAAAAACACAGCCTTTGTTGTTTTGGCCAAATTGTTAAAAAAACTTGTCTCGTTTTGAATAATGAATGCGTAACGGCCATAATATATGCCGGGTGTTGATTTCTGAAGTCTGAATATTGAGACACCATCTCTATTATAAGCTCGTCGCTTGGTTTCTTTGG
CATMA1c71405	At1g26630	240	G1	0	44	44.17	CCTTCCTCTTCCCCTCCTA	GGTTTTTGATGACGATGTGACC	CCTTCCTCTTCCCCTCCTATATAAAAAAAATCGACATCGCTTTTGCTCACTTCTCTCTCTTAGGTTTTTTTTCCCTTCTCCCAATCTCATCTTCTCCGAAAACCTTTCTTCTCTCAAATTTCTGTGAAAACATGTCTGACGACGAGCACCACTTTGAGGCCAGCGAATCCGGAGCTTCCAAGACCTATCCTCAATCAGCCGGTAACATCCGTAAAGGTGGTCACATCGTCATCAAAAACC
CATMA1c71406	At1g26690	158	G1	0	34	35.44	TCTAAGATGGTTAGATGAAACA	CAAAAAGGGGCAATACTT	TCTAAGATGGTTAGATGAAACAAATCCCACTCTTTTCTTTTCCCAACTCAAAGGAGTCTTCTATTCCTCCATGAGTTTTGTACATTTAGATCTTTACTTTTGAGTATGTACTCTCGGAACTGGAAATTAAATGAATATGAAAGTATTGCCCCTTTTTG
CATMA1c71407	At1g26710	297	G1	0	35	68.35	CATAAACCAACTCGATGAAG	AACTACTTATTTGTCTCTTGAACC	CATAAACCAACTCGATGAAGAAGAGATGATTAAAGGCATTGTCATAACTCCAACAAAGACTAATGAGTTGTGTATTTCCCTTGGAAATTACGATGTAGAGCTCTCATACAGCTAAAAACAATTTCAAGAGCCGTATGTCGCAGGCCCATTGCCAGTTTTCTAAGGGTTATTCTGGAGATGGAAGTTAGTATAAAACATATGACGAATTGATAAAGTTGATGGAAGTACTTTTTTTTTTTTGGACAAAGTACTTGATGGAAGTACTTAAGTTATGGTTCAAGAGACAAATAAGTAGTT
CATMA1c71408	At1g26799	314	G1	0	38	69.75	GAGAAAGATTTGGGGATACA	CTGTAAAGCAATTAAAATCCCA	GAGAAAGATTTGGGGATACAAAAGCTCCCAATCGGAGCTAGTTTCGATTTCAGGTTTCGTGTCAATCTTCGTAAAACAACAACGTATAATTGCACTTTCGAGTGGCCCGGAAGTATAGAGAAATTTGATATTTTTAGGGCAGACAGAGACGACAATGAAACAAGTCCTATTGGGATATGTAGAGAATGTATATGGTACATTTATGAACCAGCCCCTTGTCGTGAAAAACGTGACGGAGGCCATTCTATATGCTTTACATGGGATCGATAGAGGCTCTTTTATATATATTTTATGGGATTTTAATTGCTTTACAG
CATMA1c71409	At1g26960	167	G1	0	29	34.73	TTCGTTTTCTTTAAGTGGTCAG	ATGGCCCATATGATTGAT	TTCGTTTTCTTTAAGTGGTCAGATGAACCAATTCATGTTTCAAGAATCTATATTTAGTCTATATGCACCAACTAAGCTAGTAGTTTTTTTGGGTAATGTGATGTAAGAGAATTAATGGGGGAAATATTCATCATATTATATGATAATTAATCAATCATATGGGCCAT
CATMA1c71410	At1g27020	180	G1	0	38	27.78	GAGATATTTCTGTTCTTGTGTTGTG	CAACCCCAAGAGGTGTTAC	GAGATATTTCTGTTCTTGTGTTGTGAAGTGACGGTATAACTTAATATTACCCGTTACCGACGAATAATGGAAAACAAAGTGTCATGGTGGGGTGTGGTATTTGTGGTGTTTTTGCATGTAATATCTTTTGATAGTAACGTGACACTTGATTTTGGTGACTCGTAACACCTCTTGGGGTTG
CATMA1c71411	At1g27030	302	G1	0	35	22.85	CTTTTGAACTCGATAACGCC	ATTTTATTTCCCATGATTCGTC	CTTTTGAACTCGATAACGCCAACCACGTAATGGAAAGCACCCGTTTCACAACTAAATTCTAGAACCAGACTTGTCTTGCTCGACTTAGTATATGCCAAATTTGTGCAACTATATATGTGAGTGTGTGTTTGTGTGCAATCTTTCCATATATATGCATGTGTGTATTTGCGATATCTTTATGTTGTTATTTTACTGTGAAGGGACAATGTAAGCATATGTTATCTCTCATGATGGTAATTGTTGATTAGAGTGACCAACTTGTAAAATGGATCACATGATTGACGAATCATGGGAAATAAAAT
CATMA1c71412	At1g27110	241	G1	0	41	44.81	TGGAGGATCGGGTTTACAGA	CAGCAAACGCCACAAGAAA	TGGAGGATCGGGTTTACAGATGGATGTTTTTAATGAAATCTGGTACAAGTTGCTGTTACTCAACGGCAAATCTTCAACTGGTACACTCCTCAAAAACACTATTATATCCATATACTTCGGCTATATCTTCGTTTTCTCAGCTACTAACTCTGCGTTTACAACACCCGAACCTGCAGCTATTGAAGTACTAGAGAAGGTGACCAAACAGAGAGATGGTGCTCCTTTCTTGTGGCGTTTGCTG
CATMA1c71413	At1g27150	179	G1	0	33	32.96	GAGAAAAGTTACTCCATGGAAGGC	AAAAAGTAGGACACGAGTAGCAAA	GAGAAAAGTTACTCCATGGAAGGCAATGCAGAGGCTGAGAGTAGTGCACGAGAGAGAGCTAAGAAACTTGAATCTTGTTATTTCTAACTTTGCTTCAAAAATCCAATAATGACATGTGTGTATACATGTTTTTAAATAAGTATAGAATAAAATATTTTGCTACTCGTGTCCTACTTTTT
CATMA1c71414	At1g27220	379	G1	35.36	29	68.87	AAACCGAAGGCAACAGTAG	TCTATGTTGTACCAATCAGCG	AAACCGAAGGCAACAGTAGATGATGCATATGCATACATTAGGACTGTTAAGAGTACCTTTCATAATGATCCTGATAAATATGACGACTTTATGGCGATCATGAAAAATTTTAAAGCTCGCAAGTATGTATATGTATTGTTTTTGCAAAATACAAAAAATATATATATGGTTTTTTATTCTTAGTTTAATTCATATTATTAGGGTAACACTTAAAAAAAAAAAAACTAATCAATTTTGATATATATTTTCATTGTAGAATTGATAGAAATACTTGCATAGAAGAGGTAAAAGAACTGCTTAAAGGACATCGAGACTTGATATCGGGTTTCAATGCATTTTTGCCAAAGTGTTTGGAGATCGCTGATTGGTACAACATAGA
CATMA1c71415	At1g27240	159	G0	0	30	34.59	ATTATCATGAAGATTTGATCGAC	CATATGTGTATGTCAAAAGATTC	ATTATCATGAAGATTTGATCGACAAGTTTTTCAGATTGTTTAACATGAGAAAATAATCTTCTAGCACCAAGATCTCTAACTCTTGGTGTGGAAAATGTATATGAAGTTTCTTTAAATAGACTTTTGAGTTCAGTTCGAATCTTTTGACATACACATATG
CATMA1c71416	At1g27250	252	G1	0	35	66.67	AGTCGTTTACACTGCGAAGA	CATGTAGATTTCATCGAACAAGA	AGTCGTTTACACTGCGAAGAGGAAACTTCTTGCTCGTTCGGTAACTAAACGATCATCATCATCTTCTTCTTCTTCGTCCGTTTATTTTCTCTTTCGTTCATGTGAAATCATCTGACGATTAGGTTAACGATCGAGTTTCTCAATTTTGAATGTGATTATTTCTTGTTTCTTGATCAGCACGTCTTGTTGTTTTCTTTCTATCGAGATTGATTCAAGATGTTCTTAAAGATCTTGTTCGATGAAATCTACATG
CATMA1c71417	At1g27270	171	G1	0	52	66.08	CTTGCAGGAACTCCTGAGAGATCA	GCATCATCCATGGTAGGCA	CTTGCAGGAACTCCTGAGAGATCACGCGAATCTGTGTCATGGTTCAAATGTCTTACTTCCTTTTAGGTTGCAGACAGCCATCCCTCCCGAGGCTAGCGCAGAGTTTCACATCAATAAGGTGGTTGGAAGAAGCGTACCACCGGCGGTGGCGGTGCCTACCATGGATGATGC
CATMA1c71418	At1g27310	161	G1	0	45	34.16	TTTCAGTAAATTATCTAACCCTCTC	GACGATTTGCATCGAAGG	TTTCAGTAAATTATCTAACCCTCTCGATCCTCTCTCGCCTGTTGAAAAAGCACGACGCAAGAGCTAAGGATCAAAAAGGAAGACGAAGAAAGAGATGGATCCAGACGCTGTTGCAAAGGCTTTCGTTGAGCACTACTACTCCACCTTCGATGCAAATCGTC
CATMA1c71419	At1g27350	191	G1	0	34	68.59	CAACTAGCGGAGGCATGG	ACTTAAGCGTTGGATACTTGGA	CAACTAGCGGAGGCATGGCATAAACCAAAACACAGTCAAGCTAGAAGAAGCAGTTTTCAAAATGTAGAATCTTCTTCTGTCTCCTTTCTTTTTCTCTCCTTATACTGTAGAATGTGTCAACTTTCTGTTTACTATATCATGTAATGAAGATTATTTGAGTTTTTTATAATCCAAGTATCCAACGCTTAAGT
CATMA1c71420	At1g27490	152	G1	0	40	38.82	GACAATCTTGCTCGTTTCTT	GGAAAAACTAAAGATAGTTGAAGAC	GACAATCTTGCTCGTTTCTTATGAATTATGTTCCAAGTTTCGTACAAATCCAACAAGGTACACTTCTTGCACCACGCACATGACTTGTGACCGAGGACTTGTCAAATTTACGGGTTCCGATCCATATGTCTTCAACTATCTTTAGTTTTTCC
CATMA1c71421	At1g27540	234	G1	0	42	58.97	CCTCAATCTTATCGAAAGACGACAT	CGGCTTTTGGCTGCAGAAT	CCTCAATCTTATCGAAAGACGACATTAAAAGAAAAAAAACAGACGAGATAATGGAGAGATCTACGCTCAAACGAACATCGAGTTTTCCAGATATTGAGGCTGTTCAGGGGTGTTCGACTTTGAATTTGCTGCCAAAAGCCGGATCTAGATCTACGCTCAAACGAACATCGAGTATTCCTGATTTTGAGCCTGTTAAGTCTCTGCGTTCGACTTTGATTCTGCAGCCAAAAGCCG
CATMA1c71422	At1g27550	236	G1	0	35	48.31	GGCTCCTCATACTGCCGA	CCCCATAACCCAAACAGAA	GGCTCCTCATACTGCCGAGGATCTGAGAGGCCGTTTGTGGGTAGGCGACAAGAAGGAAGACTACGTTGTTGTGTGGCATTTTGAAATGAACGGAATACTAATCATATAAAAGATAACTAGAACCTGAGCGGCACGTACGTATTTCATATTTTAAAATGTGTGTTGTATAAAATTTATATTCAATTTTTAAATTATTAGAAGTATTTAAGAAATTGTTTTCTGTTTGGGTTATGGGG
CATMA1c71423	At1g27580	177	G1	0	39	45.76	TTCAACTTCAACGATGCTCA	TATTTAAACACTGGCAATGTCACAG	TTCAACTTCAACGATGCTCAGTGGTTTCTTCCTTCTTGATTCTAGCCTTCTCCATGGTTTCTCCCTCGGCCTTGCTCTGTTTCTTTCTGTTGCTTTCTGGTGTTGTTCTCACATTTCCAGACTATTATCCTCTTTTTCTTTTGATGTATAATCTGTGACATTGCCAGTGTTTAAATA
CATMA1c71424	At1g27630	424	G1	0	45	10.61	GTAATCCAGGAGATGTGC	TAACATGTGAATGGGACACT	GTAATCCAGGAGATGTGCACACTGATAGAAGTGGACAGAAGGAGGAATATGCCACCTCCACCTCCACCTCCAAGAAGAGAGTTAAGTTGGGCAATACCTGCAGCCGTAAAGCCGGTCCATATGGCTAGAGCTTATCCGTTTCACAGCTACCCTTTGCAGTCCTATAGACAGGCTGGCATCTGGTGAGCCATTGTTGAGCAGCATGAAGATGTAATCTCTCTTAGAGTCTTGAGTTGGTTTAGCAATAAAAGATTTCCGTAGAGACTCATGAGAGAGGCAGTGTAGCATTATATAGAGATCCGAGTGAGGTGCTTCTGTCTAAGTTAAGCGTCTCATGTATGACCAAAGTGGATTCTCTCGAGATTCTTGGTCTCTGTTCTCGATAGAGAGAGATTATGT…
CATMA1c71425	At1g27640	176	G1	0	40	25	ACTAGAATCCGGTTTGGTCTAGAAT	TAGGTCTGTGTTGAGTTGAGACTT	ACTAGAATCCGGTTTGGTCTAGAATGGAAACCAAGCGGTTTTGGTTCTTGACCGGTTTATACGATCGGTATAAGCTAGGTGTAGTTAATTGAACCGGTTAATTACTTATCCGATCGGTATAAGCTTGATCATATGATGATTGTGTTCGTCTCAAGTCTCAACTCAACACAGACCTA
CATMA1c71426	At1g27840	216	G1	0	33	30.56	GACTGAGAAAACAAGTTTCGGG	TTGTTTATTCGGTTCGCATT	GACTGAGAAAACAAGTTTCGGGCAGTCTTCTTTCCCAATCTGTGAATTTCCATGTGCGTTGTTCTGAGTATAGTTTTCACAAACTCGTATTACTATAGTCGGGTTTTGATTGTTTATAAAGTAAAACTGAAATATTTGTCAGTTAATTAGAATTTAGTTCATACTACTAAAATGAAGATTAAACTCGTTCCGAGTCAATGCGAACCGAATAAACAA
CATMA1c71427	At1g27940	171	G1	0	28	51.46	TGTTTCAATACCTAATGGGTT	TTTTTGTGTCCAGATATTCC	TGTTTCAATACCTAATGGGTTTTATAAGCAATTGACGAGTCTTCAAGAAGTACTGTGACTCGTGATCTTTGAAGTTTCTTTCGCTTTAAATTTTATAAAACTAATATATACACATAGAAACTACATATGATAATATTATAAGATTGTGTCAGGAATATCTGGACACAAAAA
CATMA1c71428	At1g27970	167	G1	0	43	31.14	AAACAACAGGTCAGAGAATAAAT	GGAATAGTAATGTTCGACG	AAACAACAGGTCAGAGAATAAATAGAAAAACCAAAACCCTTTAGCGTCTCCCAAATCCTCTCAATCCTCTGCTGCTCAATCTCTCATCATCGGCATCGCTCTCTCTAAAAATGTCTCAGATGGATCCCGACGCTGTATCTAAGGCCTTCGTCGAACATTACTATTCC
CATMA1c71429	At1g27990	205	G1	0	46	33.17	GTTGTACGTGATTTCGGG	GTAGAGCAATGGGACGAG	GTTGTACGTGATTTCGGGGACAACGATTGGTCTGTTCTTGCCTCTAGCTTACGTATTAGGTGGTTTTGCAAGAGGAGATGATCATGCGGTAAGATCAGCAACACCACACTTGTTTCTACTGTCGTGTCAAATCCTGACAGAGAATGTAATAAGTGGCCTTTCTCTGTTCTCGCCACCGGTAAGAGCTCTCGTCCCATTGCTCTAC
CATMA1c71430	At1g28000	439	G1	0	43	38.72	AAAAACATGATCGACGAGATTC	GGTCGCTAGAGTCCCCTCC	AAAAACATGATCGACGAGATTCTCAGGCAGATGAAGGAGAATGGAGTAGAACATGACAAGAATCTCACTGCCAATAACGTTTTGAAGGCTTACGCGAGTCTACCTGATGTGGAGGCAATGGAAATGTTTCTGATGGGATTAGAAGTCGAAGAACCGCGATTCTCATTGGCGTGGCAAACGGGAATAAGCATCGCAAAGGCGTATTTAAAAGGTGGTTCAAGTAGAAAAGCGGTAGAGATGTTGCGTAGAACAGAACTTGTAGTTGATACAAAGTCGAAAGACTCAGCGAACAAGGTGTTGATGATGATGTATTGGGATGCCGGAGCAAAACAAGATGCTTCCCGCCTTTCTAGGCTCATATATCCCAAGAGTAAGAAGGGAAAGAGAATGAAAGCATAT…
CATMA1c71431	At1g28070	198	G1	0	37	52.02	CTTGTGGTAGCTGGTTGC	GAGAAGACAACCCTCAAATC	CTTGTGGTAGCTGGTTGCAAAGCTTGTTTAATGTATTTCATGGTACCTAAACTCTTTAAGGATTGCCCCAAATGTGCAACTCAGCTTCTCCACTTTGATCAACTTCACTCTACTTCTCCTTGAACCTATCTTTCGTTGTTGATTTTTTTCTCATTTCATTTTCAGTTTTCTTCACATAGATTTGAGGGTTGTCTTCTC
CATMA1c71432	At1g28100	166	G1	0	39	30.12	ACATTACTGCAGTCCCAAAACA	TCTGATCTAATTTGGATGTTGC	ACATTACTGCAGTCCCAAAACAAAAAAGGGACAGAGCTTTTGGTTTCTTGGACACATTTGGTTTGGGAACTACTCTGTCTCATCCTGAGAATTTGATGGAGGTTAAGGTTAGTGAAGTTGATAGTGCTGCTTCTACTGATATCTGCAACATCCAAATTAGATCAGA
CATMA1c71433	At1g28135	195	G1	0	40	23.59	AGGGAAGCGTGAAAGAGC	CTTTCAATTCATTTCTTACGATG	AGGGAAGCGTGAAAGAGCTCACTCGTCCAAAGTTAGATCTAGCGAATAGCGATAGCGTTTTTGTTTGTATAACAACTTGTAATCCACACTCATAGTTTCGGATATTCAAAAGTTTGATCGAATCAAAACGGTAATGTGGCTAATATGCCCACCCACCCCTCGTAGCTAGATTCATCGTAAGAAATGAATTGAAAG
CATMA1c71434	At1g28270	165	G1	0	26	44.85	TCTTTCTTAACGTATCCTATGT	ACGGAACTTAATTATATGAACG	TCTTTCTTAACGTATCCTATGTTATACGTATGATCTATATATTCTTTTTTGTTCTTTATATAATCATCATGATGCATATAAGCTTTTGATTCATTGGTATATCACTTACTTTTCCTTTGTTGTTGTCCTTTTTTATTTCGTTTCGTTCATATAATTAAGTTCCGT
CATMA1c71435	At1g28350	234	G1	0	33	23.93	GCTTTTAGAGTCACCAGG	TTTTAGTTTAATGCTCTTGTAGC	GCTTTTAGAGTCACCAGGTGAAGTTGCAGAAGCAAAGAGAGTATTTGTGGACATCAGTTAAAGAGCTTTCCTAAGGATTTTGGTGGTTACTAAGAAAGCTAACAAATCTCTTAAAGTTCATTTTTGTTTTTTGATAGATATGAGCCTCGAAGATTAGAATCCAGTTGGACAAATTTTGTGATTTATTGTCAACTAAAAATAAACCTCCACAGCTACAAGAGCATTAAACTAAAA
CATMA1c71436	At1g28395	177	G1	0	56	62.71	CAAATCCAAAGATCCTACAC	CTGAAAATGCGATTTGTT	CAAATCCAAAGATCCTACACGTCCAATGTCCGCCGCAAGGTCCGTGTTCCGCTCCGCCGCAAGCCGAGCATCGTCCACCGCATTTAGATTCTCCGCCGGACCCAAGCCTATGCCGTCATCGGCACGGACCGCGTTTCGGATGCCTAAACAGAGTCCTCTAACAAATCGCATTTTCAG
CATMA1c71437	At1g28470	236	G1	0	31	24.15	GGAGTAAAGATGAGGAAAAGA	CAATAATTGAAAGACGAGCTATT	GGAGTAAAGATGAGGAAAAGAATGAGAGAGCACATATTCTTTGTGTGTAGGTGTTGGGTAACTATCATAGTAATCTACCTCAAAGCTTTTGGGAGATTTTAGGTTTTAACCTTTTTTATTATTAAATTGGGGGCGTAACTTTAACCTCGAGACATGACTGATATTTGTTTATATTTCTATTCTTCTAGATAAAATATGTCAAAACAATACTGTAATAGCTCGTCTTTCAATTATTG
CATMA1c71438	At1g28570	293	G1	0	37	30.03	CTGAAGCTGCATATAGATTG	AACCTGTTATAGTGTGTGATACAA	CTGAAGCTGCATATAGATTGATGGCTGAGGGTATACTTAAGGGACCTTATGCGATTCCTCCTTTCGATTGGTCTTGCCTCAGCTCTGAAATTAAGAACACACAGAATTCTTTGATGAACAACTGATGTATGTTGGTCAAAAATTTGAGACAAGAATACTGATAATATCATGTATGTTCCTCAGTCCTGAACATTTGGTCATTTGGATCATGTGTTGTGTGTTACTGTGTTTGACAATCTGTATTGTTGTTATGGTAAATAACGGTTGTGTTGTATCACACACTATAACAGGTT
CATMA1c71439	At1g28600	153	G1	0	37	28.1	ATCCTCCTTTTGATCGGTCCT	TGCTTGAATTTGGATTAATAAGG	ATCCTCCTTTTGATCGGTCCTGCCTCAGATCTGAGATTAAGAAGGAGTCATTGTACAATCAAAGTACTCTGACACAAGCTTGTGTGAAACTTTGACAGACAAAAGTGATGATAAGAATATTCCCTCTATTCCTTATTAATCCAAATTCAAGCA
CATMA1c71440	At1g28640	184	G1	0	36	48.91	TCAACGGTACCTATGCATCAC	ATATTATGTCAAAAACTTGCCG	TCAACGGTACCTATGCATCACCTGCTTTCGACTGGTCCTGCTCTGGCTCTGAATCAGTGGATAAAGAGTATTCTTTCAGCAGTTAAAATTCAGTTTTTGTGTAAAAAAGGAAGAATATTATGGTGATAATTGGTGAGGATTAATAAGAACGAGTTCCTTATACGGCAAGTTTTTGACATAATAT
CATMA1c71441	At1g28650	174	G1	0	44	51.15	CGAAGCCACGTACCAGAAG	CAAGATTCCTTGCAATTCTCTGC	CGAAGCCACGTACCAGAAGATGGCTCAGGGTTTACTCAATGGTCGCTATACAACTCCTGCTTTCGACTGGTCCTGCCTTGGCTCTTATGATTTCAGTGGATAAAGATGATTTAGTAGTGGCTCTGGCCTTTGCAAGAAAAAAAGAAGAGTTGCAGAGAATTGCAAGGAATCTTG
CATMA1c71442	At1g28680	199	G1	0	41	22.11	TGCTGCAGCTGGAAGCAAG	TCGAAATTGTACAAATGGTTGATG	TGCTGCAGCTGGAAGCAAGAAAGACAGTGGGTTTAAGGTTTTGGTAAATCTGCGCGAATCTGCAATGCCTGAGTTTAAAGAGGCCATGGATAAGTTCCACAAAGGTGAATTTGCCCTGTCTTGATCACCGACAAAACGACCTCCATAGATGCACAATAAAACACAAACACAAAATCATCAACCATTTGTACAATTTCGA
CATMA1c71443	At1g28695	198	G1	0	40	66.16	TCTTCGTGATTGGAAACG	TATGTTTTAAGGTTGAGGCA	TCTTCGTGATTGGAAACGCTACAAAGCGTCACATGTCAACAGCAAATGGAGCCCTCATCTTAAGTGTTCGCGTTCATGGAATGACACTCACTATATCCCTAGGCTCTGACCCTCTTCGTTTACAATACGCAAAATTAATGTGATTGCTAAACTACCATTAAGGGTAACACATGACATATGCCTCAACCTTAAAACATA
CATMA1c71444	At1g28710	152	G1	0	32	56.58	TCTATTAACTGCATATGTTCTTCAG	GAATTATCAGCAATTATTTGGGTAG	TCTATTAACTGCATATGTTCTTCAGATTAATCCTAGCTAGCTAGAGGAACAATTCTCTTTTGACAAGTAATTACAAAACATCATATATGTGTGTTACAACCAGATTGTTTTTCGCTCTTCGTTACAGCTACCCAAATAATTGCTGATAATTC
CATMA1c71445	At1g29060	183	G1	0	33	30.6	AAAAACCCTTGATGAATGTTGG	CAAGTTAAGGCCAGATTTGAA	AAAAACCCTTGATGAATGTTGGATAAGTTGTAGAAAATATCCTCTAGATTACAAACATTTTGTGGTTCTTCTCGTTACCTGTTATATAGAGTGCCTGTTTTTAACAGTTTACATGAAGCAAAATTGTATCACAGAACAACAGCATGAGATATTTTAGACCAGTTCAAATCTGGCCTTAACTTG
CATMA1c71446	At1g29090	181	G1	0	41	62.98	CTTAGTGTGTAAATGTGTGATTCTT	CTCGAGAGAACCGAGTCA	CTTAGTGTGTAAATGTGTGATTCTTTCATCAATAACAAAATGACATCGATATTATTCATGCTCGTGAGTCTAACAATTCTTTCCATGAATCTAAAAGTCTCTCAAGCCACATCTCGTGTCACCTTCCACGAGCCGATCGTTGCTGAACACCATCAGCAATGGATGACTCGGTTCTCTCGAG
CATMA1c71447	At1g29160	172	G1	0	59	30.23	TCTCCGGAATGTTCCCGTC	CCGGAAACCACCGTGAGAC	TCTCCGGAATGTTCCCGTCGGTGCCGGTCGTCGGAAGTCAAAACCTCCCGGACGTGTCGGTGGGTTCGCTGAGTTGCTTGGAGCTGCGACTGGAGCTGTTGATCAGGTCGAGCTAGATGCTTTGCTAGTGGAAGAGTGGAGAGCTGCTACGGCGTCTCACGGTGGTTTCCGG
CATMA1c71448	At1g29180	155	G1	0	30	49.68	ACAGTGTTGGTGCTTATTC	AAGCTCATCATAAACACGG	ACAGTGTTGGTGCTTATTCGATTAATATTTTGTTCCACATTTTGTATTCATCATGTTTAGTCGAGAGATTTGATCAAATAGCTATATGGTTATTGCTCTTGTTCACTTGTTGTAAGAAATATTATTGAATTTGTAACCGTGTTTATGATGAGCTT
CATMA1c71449	At1g29310	157	G1	0	31	31.85	ATTGTTTCTAGTCATATAAAGGGGT	ATCTGTTGGTTAATCAAAAAGTGTC	ATTGTTTCTAGTCATATAAAGGGGTAAATTTTGCTAAGACTAGTGAGAAATTTGAAAGCCTAATTAAGAAGTAGCTTTCCTCTTATGTGTTCATTCAAAGGTTCAATAGACGATTAAAAGAGCATTTTGGTAGACACTTTTTGATTAACCAACAGAT
CATMA1c71450	At1g29380	181	G1	0	50	29.83	CTCTAGATGTTATAGCTCAGGGTCA	GTTGGCGTGGTACCGTCA	CTCTAGATGTTATAGCTCAGGGTCAGGGAGGACAAGGTGATATACCAGTTGTTAATCCTACAGCTCCAGGTGGTAGTACCACAACACCAACCATAACACAACCGTCACCGCCTTCCTTGACATTCCCAGGTCCAACTACACCAACTGGTGGTTATCCACCTCTTGACGGTACCACGCCAAC
CATMA1c71451	At1g29390	224	G1	0	37	49.55	CATTTCTCAAGAGCAGGCA	GCAAGCACGTTGAATTGAG	CATTTCTCAAGAGCAGGCACCTTGCAGAAAGCATTTGATCAGAATTCAGTTCTTGCCACTGTAGCCATAATTGGTGTCACAGTTGTATCGTTCCTTTTCTTGATATAAATATGCTCCTGACAAAAGGACTCATCTGTAAATCACTGTAACAAAGTGTATACAGAGACTAGAAATAATGTGCTGTATTATTTACTCGATTTCAATACTCAATTCAACGTGCTTGC
CATMA1c71452	At1g29395	240	G1	0	40	62.92	CAAGAAGGGGCAATCATA	GATAAATGCAAGCACATCT	CAAGAAGGGGCAATCATAGCAATAGCAATATCTGGTTTTCTGGCTTTCCAACATTTCTCACGAGCAGGGAGCTTGGAGAAAGCATATGAGAAGGGTTCAGTTCTTGCCACTGTAGCCATTATTGGTGTCACAGTTGTATCGCTCCTTTTGTTGCTATAACTATATGCTCCTGACCAAAAATGTTAATCAGTGTAAGAATGTGTGTGAAGGAAAAAAAAGAAAGATGTGCTTGCATTTATC
CATMA1c71453	At1g29540	183	G1	0	43	45.9	CCCATCGTCTTGGCTTTG	AAATCACGACAATGAGATATCCTAC	CCCATCGTCTTGGCTTTGCCCAGGTAAGGCTCATTCACAAGAAGTCTCACAAGGTCATGATCCACCTAGAGACAGCACAAGCGCATTCCTTCCATGACTCATATGTCAAAACAACGCGAGATCACATGTATAGCTTTCAATTTGATTATGTGGTTGTTGTAGGATATCTCATTGTCGTGATTT
CATMA1c71454	At1g29570	163	G1	0	38	45.4	TCCGACCCACTGTTTCAT	TAAGAAGTTGTCTTCTCTTTCCAC	TCCGACCCACTGTTTCATTTCCAATAAACGAATTTATTCGAGCCGTAGTGTTGCTGAGAGAACTGATAGAGAATTGGGATGATAAAGCTTGGAAGAAATAGATATTTAGGTCAAGGTAAACACCTATCTGTTTCTCACCGTGGAAAGAGAAGACAACTTCTTA
CATMA1c71455	At1g29580	158	G1	0	32	62.03	TGATTGAGGAATACAAGAAATCTG	AAATGAATGATCTCCTTTGTGT	TGATTGAGGAATACAAGAAATCTGTCGAAGAGATTGTGAAAAAAGAGCCTTAGTTCCATATGGTTCTCAATTTTACTCATTCAGCAATGTAGGTGCTAAATACAAAGAATTGTAATCAATAGAAACCAATTTTGACACACAAAGGAGATCATTCATTT
CATMA1c71456	At1g29600	155	G1	0	47	38.71	GAGAAAGAAGACTCGGGTTTTAGAG	CTCGACTCTGTTTCATGGCTTC	GAGAAAGAAGACTCGGGTTTTAGAGTAAGCGAAGAGGGTGAGATTCCTTTGCAACAAGGGTCAAATACTGACTCATACGCGCGGGATGATCTGACACAACAACAGAGAGTGAGTGATGTTGTGATGCAGAGGAGAAGCCATGAAACAGAGTCGAG
CATMA1c71457	At1g29610	187	G1	0	27	40.64	GAAATGGATATGTTGGGTC	TCATACATGCTAATGCTACC	GAAATGGATATGTTGGGTCAGAAAACATTGTTGTTAAGTCAGATTTAAACTTTTTTATTTTTCTAATTTTTTTTTTATTTTAAACTATCTCACTTTCTGTCATAAGAGAATTGGTTAAAACTATTGATGCATAATTTAACATGTCAAGCTTGGTACAACTTCTAGATGGTAGCATTAGCATGTATGA
CATMA1c71458	At1g29630	220	G1	0	38	17.73	GTAATTAAGCACTTAAAGTACAGC	GATAAATGGAGGCCTAGTGT	GTAATTAAGCACTTAAAGTACAGCACAGTTTCAGTTCCTCCTCTTTATGAAGAGTCATTCAAGAGAGCTTTACTGACTTTCAAGCATCAACGTGTCTATGACCCAAATGCTGAAGATATCATACACTTGTGTGACATTTCTGACAACCTTGGTGAAGATTCAGATTTTGTAGGCCCATATCCTTTGAGACAAGTATTTTGACACTAGGCCTCCATTTATC
CATMA1c71459	At1g29670	218	G1	0	33	69.72	ACTACACTTTCCATTAATTACCA	CAATAGAAATAAGACCGTTG	ACTACACTTTCCATTAATTACCAATATATTTTTACTACTTAAAAAAGATATTGGTCTTGAAATGGAGAGTTACTTAACGAAATGGTGTGTAGTGCTTGTGTTGTTGTGTTTCGGGTTTAGTGTAGTAAAAGCACAAGCACAAGCTCAAGTTCCATGTTTCTTTGTTTTTGGTGACTCTTTGGTTGACAATGGAAACAACAACGGTCTTATTTCTATTG
CATMA1c71460	At1g29680	176	G1	0	48	42.61	CCAAGAAAATAAAATTAAGGATGGC	GTCACCACCATATATCGCAAAAG	CCAAGAAAATAAAATTAAGGATGGCTTTGAGCGGCGGCGATGATCAGGTACCTCCTGGAGGTCCGATGACAGTTTCAACACGTCTGATTGATGCCGGATCGACGATCATGCAGCGGCGATTACCGGTGAAGCAGATGAACACTCATGTCTCTACTTTTGCGATATATGGTGGTGAC
CATMA1c71461	At1g29720	177	G1	0	37	44.63	CTGGTTGTGATCTCTATCCGTTAT	AGGTTCCAGACAACTTTAATGA	CTGGTTGTGATCTCTATCCGTTATACCCTGAATCCATGATCTTAAACTCCACAGTAGAGAATTCTTCCTCGTCACTGTAATATCAAAAGCTATGATACATTGCCTACTTAATGAGAGGCTAGTGAGGTTATCCGAAAGTTAACTACGTAGTTATATCATTAAAGTTGTCTGGAACCT
CATMA1c71462	At1g29730	159	G1	0	43	69.18	ATGATCTGTACCCACTCAGCCC	ATTCTTTTCCAAGTACAACTAGCGA	ATGATCTGTACCCACTCAGCCCCGAGTCCATTGTCTTTACTATACAGTAGCCTGAACCCTCTGATTATCTCTACGCTAGGGTTGTTGTTGTAGGCTACTTCGGGCTCGAGAAAAGATTGTAATTAGGGCTAATATCGCTAGTTGTACTTGGAAAAGAAT
CATMA1c71463	At1g29740	376	G1	0	42	13.03	CCAGCTATGTCGACGTTAT	GTGATGACACTCTACAGCTC	CCAGCTATGTCGACGTTATCACCCTCTCCGCCGGAAAGAACATCACGATGATACTTCCCGGTGGCTCCGTCCTGAGCTCGACAATGGCGCCTACATTGCAGCACTTCTTCTTCCCCAACGTGATGACTTTGAGGTCTGTGATTCTGTTATTTTTTGGCTTTCAAGTATCATCAGTGGACAAAGAGAAATTCGTCAAATTGCAGATATTAAGAATTCTGATGATTGAAATGCAGTAGGCCATAGCTTTTTGTCTGGTAGAGATTGTAACTTGGTAAGCTTGAAGCTGCATTTTGCGTTGACATCTATGAAGAAAGAACACACACAGATAACGAGATTAAAACTGCATAATTAGACTAGAGCTGTAGAGTGTCATCAC
CATMA1c71464	At1g29890	170	G1	0	37	68.82	TATCTGTTCGACTTTTCGAGCTAA	GGACTAGTACAAAAGTTAATGTGGG	TATCTGTTCGACTTTTCGAGCTAACCAATACATTAAAATCAGTTTTCATACCCACGAAAGACGACAAACGGCTGCTCCACAACGTGATTGCTATGGCTGCGATATCATTTTGTTTATATATTATCGGTCTTATTCTTCTCTTGATCCCACATTAACTTTTGTACTAGTCC
CATMA1c71465	At1g29930	165	G1	0	32	44.24	TATCTGTATTTTGCTTCAGTCTTTG	GAAGGACATAAAACGAATCC	TATCTGTATTTTGCTTCAGTCTTTGCTTCGTGAGTGTGAGAGGAGAAAGAGAGCTTGTTTAGATGTAAAATTTGCAAGACTTTGTATTTTTTTCATTAATCAAATAACTCGTTTTTCTCTCAAATTATCTGGCAATTACCAAATTGGATTCGTTTTATGTCCTTC
CATMA1c71466	At1g29965	154	G1	0	31	34.42	CTTGTTTATGTAGAACTAGAAGCTC	CCAAGAGAATGAATCATAAAACT	CTTGTTTATGTAGAACTAGAAGCTCTCTCATTTTTCTATCATAAATTCATAAGGTAATTGACTTTTCATACTTGTTGAGGGATCGAAGTTGCTGGTTTTGGCTTTTTAAAATTTTGTGGGTAGAATCTTGAAGTTTTATGATTCATTCTCTTGG
CATMA1c71467	At1g30020	174	G1	0	31	30.46	TCACGAACATTTAAAGTTTCAGCAT	AATTCATTGTAAGAAAGGCGTGTCC	TCACGAACATTTAAAGTTTCAGCATTTCAATGTGAGGGTTGATAAATTAAAAGAAAAGAGGAGTAACCAGACTTCCTTGATGTAAGCAACCAATAAAGAACAGAAGTTGTTTCATACTCAATAAGAGATAGTTTCATTAAATATCATAAGGACACGCCTTTCTTACAATGAATT
CATMA1c71468	At1g30060	320	G1	0	40	65.94	GCCTTGAAAGTGGTGAGGG	AGCAAATGCAACATTCGACTAAA	GCCTTGAAAGTGGTGAGGGAAATGTCACTAGGATGGGAGAGAATCAGCAAATTTGTGATGCAGATCAAGAGGAACCTGTAGATGGAGATGAAGAAATGAAGAAGACAATAGCCAAAGCGTGGACGGATGCTAGGTCAGGCAAAGCAGCAGATCCTTTAAAAGGACAATGAAGCTCCTGTGATCAGTATAACCGTTCACTAGTCCGCCTTTTGTAACGGAGCAAGTATGCTTTTGTTATGTTCTAGTCACTCTATCTGTGAAAGAACTTAGCAAAAAGCATAACATCTATTTTTTTAGTTTAGTCGAATGTTGCATTTGCT
CATMA1c71469	At1g30135	249	G1	0	31	35.34	GTCGGATCCTCCAAACAA	AAATAGGAGTAATTCCCTAATCA	GTCGGATCCTCCAAACAAGTCGACCTCATTTCATCATAATCAGCTTCCAAATCCAAAAGCATCAATGAAAAAATCTCTCCAAAGTTTTCTTCAGAAACGGAAAATTCGAATTCAAGCTACTTCACCGTACCATTCACGACGATAATGATCATTTTATTTTATTTAGCAGTTTTTTCTTTGTTTGATATAATCCTAATGGACTATAATTGTAATGTTTTTTTTTTACTGATTAGGGAATTACTCCTATTT
CATMA1c71470	At1g30410	184	G1	0	36	26.09	AGAATGGAATGAGTGTGGG	AATTGTTCAGCTTAAGACTATCACC	AGAATGGAATGAGTGTGGGTGGATAAAAATGGTCACTAGCCTTCCAAAATGAGTCAAAGTTTGGTTTGTGACAACAAGAAAGATAATGCAAGTTGCTATTCACATTTCACGATGATGTAATTTGCATGATTACCATTTACGAGAGTGCCAAAGTTACAAGGTGATAGTCTTAAGCTGAACAATT
CATMA1c71471	At1g30550	176	G1	0	39	39.77	GAAAGATAATGGTAGGAGACATAA	AGCAATCAATCACCACTTTG	GAAAGATAATGGTAGGAGACATAAAATCACTAAGTACTGGATTCAACGTTACGATCTCTTCTCAAGATATGACCAAGGTATCGAAATGGATGAAGAAGGATGGTACTCTGTGACTCCTGAAGAAATCGCAATCAAACAAGCTCAGAGATATCGTGGCAAAGTGGTGATTGATTGCT
CATMA1c71472	At1g30560	265	G1	0	36	57.36	CTGTTCTTACAGGTTATATCGC	AGTGAAGACAAGTCAGATTGAAA	CTGTTCTTACAGGTTATATCGCTGCGATTAGTTGGGATGCTGTGTTTTACATGTTGATGACTGCAGCTTTGATCTCTGGATTGTTGCTCACTACGCTTATTATAGAAGAAGTGAAAACTTTGTTGTATGGATCTTCTGAAGAAGATCATGAAGTCGCTGCTGCTTCTACATCAAGACCTCCCATTGATGTCCTCATATGATATATCATGACTTTGATCTTTTTTCTTTTTGTTTCTTTTGTTTTTCAATCTGACTTGTCTTCACT
CATMA1c71473	At1g30590	158	G1	0	34	31.01	TTAATCTAATAGTCATAGAGAGAGG	ATTTTGCTACAAAACCACAT	TTAATCTAATAGTCATAGAGAGAGGGAATGCAATTTTGCAATGTAGGTTTCTTATTACAATCTCTTAGCTAGTGCGTAAACTCTAAAAAAAAGAAGTTGACATGAGTTTTGTGCGAGTCTGTGGTATTATCTGATCGCATGTGGTTTTGTAGCAAAAT
CATMA1c71474	At1g30630	208	G1	0	37	37.98	TGTGAAGCGAGCAGCATC	AAGCTTCAGTGAGAAATCAAAGT	TGTGAAGCGAGCAGCATCAGCTGAAGATAACTTCGAGAGAGCACTTCAATCTTTCGCCTGAAGTACCTCAAAGTCCATGGAATCAATTTGCCTTATGATCTACCAGAAGAACATCATATTATTACCGACCCTATCTTGAAATTATCATAGATAAACAGTTTTTTCCATTGGATATGTTGCATTTTACTTTGATTTCTCACTGAAGCTT
CATMA1c71475	At1g30757	328	G1	0	44	16.16	CGCTGCGACGCGGTAGTA	TAATTAGTTTGGGCAGCAGCA	CGCTGCGACGCGGTAGTAGAGGCGGTTTCCGGCGCCGGGAATGTAACCAGTGCGGTGATCGGGAGATTCTGGTTTATTTTTGTTTGTTGTTGCTGAATTGGGTGTACCGTACCGGTTTAATTCTGAACCGGTGGAAATTCCGGTTTAGTCCAAGGAAAATTTTGGATAAACTATGGTTTGTTGGGAATTTAGTCATCCGATCTATAGTTCTCTTTCGCTCCTTCTGGATTGATCAGAGTTTAGTTGATTTGCTTGAAGAAGATGAAGTTATGATTGAAGATGAGCTCCGACCGTCGCAGAGGTGAAATGCTGCTGCCCAAACTAATTA
CATMA1c71476	At1g30835	186	G1	0	48	25.81	TCAAGACAAGCATCCTCC	TAATTAGTCGGATACAAACACAA	TCAAGACAAGCATCCTCCACCGCTGCTCCTCCGTTTTTCTCTCCGTCTGACCTCTATCGTTGCTTCCATTTTCGCGGGTCCGACAAGGCTCTGCGTAGAACCGTTTCTCTCCTTCCGTCGTGTATATTTGTGCTTTCCCTCGAGGTTTTTCCGAGGATGTATTTTGTGTTTGTATCCGACTAATTA
CATMA1c71477	At1g30845	183	G1	0	33	36.61	GAATTAGAGATGTTAAGTTGTTCTG	CATACACAGTTCACTTAGTCGGTT	GAATTAGAGATGTTAAGTTGTTCTGAGTTTTGAGTTTTAGAGGTTAAGGGAAACATTATGTTTTAAGTATGCCAATTTGGTTCAATTCTCTTGCAGCTAGAGTCTCTAATTATCTTGACATTTCTCAGTTTTTGACAAACTATTTTAGCAGCGTGTAAAAACCGACTAAGTGAACTGTGTATG
CATMA1c71478	At1g30900	222	G1	0	31	30.18	TGTCTCAGTACATGCCATT	TATCTACAAGAATGAAAAGAGTC	TGTCTCAGTACATGCCATTAGAGAGCCAAAACACAACCGATCCAATGACTGGTGAATCTCAACACCAACAGCTGAGATTAACTTCTGCAGCCTAATTTTATAAATCTTGAAAAGATGAAATTTTTCTTAAAGAGAGCTAAAGATGAAAAAATTTCTTTGTTTAATCTTGAAAAATACTTCTTTTTGGGTCATTTTTATTGACTCTTTTCATTCTTGTAGATA
CATMA1c71479	At1g30920	258	G1	0	37	46.9	ACTACACCGGGGATTGTATG	AGTGAAACTTTTTATCTTACTTGGG	ACTACACCGGGGATTGTATGCCGTACACAGAATTTACGCCTTTGTAGACCATGTAGAGGATCTTGAGTTTAATATTATGAAGACAACATATGCTGCAAAATCAAAATTCTCTCAGGAAGACCGTTTTTAATTACCCGCAACAAGATCTTTGTAAGCTTGAGAGCCCCAACAAATTCAATGCTCTGTGTCTTTTAGATGATGATGATGATGATACATAGGTTCTATGGTTGCTTCCCAAGTAAGATAAAAAGTTTCACT
CATMA1c71480	At1g30930	494	G1	0	37	63.16	TTGAAATGGAGGACAATCCAA	TTGCAAGCTATGCGATCAGG	TTGAAATGGAGGACAATCCAATGTCCTTTTACCCATGAGCCTTTGTGGACAAGGATTTGTATCAATGGAGTTTTGTATTACTCAGCTATGAATTCTGATGGAAATTATGTGATAGTTTGTTTTGATGTTAGATATGAGAAATTTAAGCTCGTTGACACAAAATGTCGTTCTGAATTTAATGGATTGATAAACTATAAGGGGAAATTATGTGGGGTTAAGTTGAAGTATGCTTATCGTGTTGGATTTCCCGTTAAGTTACGTATGCGAGTTCTAGAGGATGTTGAGAAAGATGAATGGTCGACATATGTTAAGGTTAAGGTTAAGCAGAATCTTTCCGTTGCTGGGATGACTGCTACCGGTGACATTGTTTTGTTCATGAAATTTGCGTCTAATCCGTTT…
CATMA1c71481	At1g30990	177	G1	0	46	68.36	AGAGAAGATGGCGGTGACGA	AGAAACTTATAAAACTTGGCGGG	AGAGAAGATGGCGGTGACGATGACTGCGCTCGATGGTCAAGTCATGGAGGAGCTTAAGGTGTATATCCCAAATCTACAATTCATCCCCGAGTCCCAAAATGCTTGTGTCTGCAAAGTTAGTGTGAAGTGGGAGAAACGCACCGAAGACTCAGAACCCGCCAAGTTTTATAAGTTTCT
CATMA1c71482	At1g31050	163	G1	0	38	27.61	TGTTTGGTTCCTATTTCAT	GAATGGTTTACCACTACCA	TGTTTGGTTCCTATTTCATATACCCCAATCGCATACCGCGATAACAGTGCAACTGACTACTGGAATCCCACGTATAGAGGTTCTTTGTATCGTTAGTGACTAGTATAGCAAAAAGTGTGTAGAGAGAAAGATTTGATTAAATTATGGTAGTGGTAAACCATTC
CATMA1c71483	At1g31070	183	G1	0	49	33.33	TCCAAAACTCAAAACCGAAT	ACTAAAGCTTGACGCGGTGA	TCCAAAACTCAAAACCGAATCGTTTTTAGCCTCCAAGAGAGAGAGAGAGAGAGAGATCTGCATATAGAGAATGATAGAACCGTCGATGGAGAGAGAGAATGGTGCTTTAACGGCGGCGACAACAACGACGACGGCGGTGACTTCTCCTCCTCCGATGGCTTCTTCACCGCGTCAAGCTTTAGT
CATMA1c71484	At1g31080	178	G1	0	44	67.98	GAGTTGTTCTTAACGAGGTCC	GATAAACCCATTCATCCTCAAC	GAGTTGTTCTTAACGAGGTCCTCGGCTCGTCCACGTCTCTTAATTGGGATCCACCAAGACGGTGACCGGTTTTTCTTCTCGTGTCCTCAGCCTCAAAGCCCATATGATAACTCTTCTATTGTTTTAGCAGCAGATTTTCATATGAAGTTCGGTAGAGTTGAGGATGAATGGGTTTATC
CATMA1c71485	At1g31090	215	G1	0	35	55.81	ATATGCTGCAACATCGATAA	ACAACTTGTATTAAATAGGGAGCTT	ATATGCTGCAACATCGATAAGACCAGCAGAACAGAACACATCAACATCATCTAGAGAAGATCATCTAGTGAGGACCGTTAAACGTAAGAGAGCGTAAACAAATTTGATGCATTGTGTCCTTAACAAGATGATTGAAATTTTACAGGTGTTAAAACCTGATTGCTTACTTTACTCTTCAAGTTAGCTGAAAAAGCTCCCTATTTAATACAAGTTGT
CATMA1c71486	At1g31130	167	G1	0	40	33.53	TTTCGAAATTGACCCGTCG	CTTGGAGATCGTTTCTTGATTG	TTTCGAAATTGACCCGTCGGTGATTCTTAATCTCTCCTCTCTGTTCTTCTCCGATCAAACCTCATTCCAAAGAAACAAACCATGGATCTCCAACCAGAAGAGCTTCAATTCTTGACAATACCTCAACTACTTCAAGAATCAATCTCAATCAAGAAACGATCTCCAAG
CATMA1c71487	At1g31163	320	G1	0	43	54.69	ATCGTATTTGCACCTTTTTAGAC	GTCAAGGTCCTTCCCACCTT	ATCGTATTTGCACCTTTTTAGACTATGTAGAGGATATCAGTGTTAACATTGCAATGCAAATCAAGTCAAGCCCTTTACAACAAAGCCGGAATATCGTTACCAAGAAGCCGAAACCACAACAACGCCCGCATACATCTCGTGACCTCTGCAAGTCTTGCGCCGTCTGTGAAGAAACAAGCAGCATAACAAGTATGAATCATTAGCTAACATGCTCTATTGTTAGAGATTAGGAAGGGATTAATGGGCCCATGAGATGGGAGGCCCATAATCCTGAAAAAGCATGTAATGTCCCACATCGGAAAGGTGGGAAGGACCTTGAC
CATMA1c71488	At1g31180	340	G1	0	48	51.18	TTTTGCAAACTAACATCCGTCT	CCTCCGATAGCTCCAAGAAG	TTTTGCAAACTAACATCCGTCTGGAGATCATACCGGGAAGATACAGTTCTCTCACCGATCATAAGTTTCGTGCGCCGTATCGAATTAGGTGCGCCGCCGCTTCACCGGTGAAAAAACGGTATAACATCACTCTGCTTCCCGGCGATGGTATCGGTCCAGAAGTTATATCTGTTGCTAAGAATGTGCTTCAGAAAGCTGGATTTCTCCAAGGACTAGAGTTTGATTTCCAGGAGATGCCTTTCGGCGGAGCAGCTTTGGATTTGGTCGGAGTTCCATTGCCGGAGGAAACTTCCACTGCTGCTAAACAGTCTGATGCCATTCTTCTTGGAGCTATCGGAGG
CATMA1c71489	At1g31190	174	G1	0	48	33.33	CATGATGATGCATGGAGCACTAAC	AAGAACACCAGCAGCCATGT	CATGATGATGCATGGAGCACTAACATGGAACTGTTCAAAGAGTTTACTGATGTGAGTCGGGGAGTGCGAAGACTCGGTGCTGCTGCAGTTGACATGTGTCATGTTGCACTTGGGATTGCGGAATCATATTGGGAGTACCGTTTAAAGCCATGGGACATGGCTGCTGGTGTTCTT
CATMA1c71490	At1g31200	500	G1	42.6	37	48.4	CATCATAAGGCAGACTCCAA	TTCCCGATTTTAGCAGACA	CATCATAAGGCAGACTCCAAAATGGAACAAGATGTGAGTTTCTTTTCTTTGCTATTGAAGATAATTTGCAACATCTTTTTAAATGAAATCACCAAACTTTGATTAAAAATGTTTTATCTTGCTTTTGTATTTTCCTTGTTAAATTCTGCAGAACAATAGAAAAGCATGGATTTCACAACCGAGTGGTCTTAACTTTGTTTGGGGAGGTGACTCGAGATATTGGGTTATCCCTAAAGAACCAAGGTATCATCCGATTCATTCCGACTTAACCGATAAACCCAACTTTGGTTTACTGATACCAAAAATCTTAAACTGATTCATTTGATTGTTGGTTTTAGGATGCCTGCTGAGCTGAAGATGGTGAGTTGGTTAGAAGTAACCGGTTCATTCGACAAGATT…
CATMA1c71491	At1g31370	158	G1	0	44	29.75	ATGGCCCATATAATGTGGAAAGT	GGTTTGATAGTACGATCGTCGG	ATGGCCCATATAATGTGGAAAGTTGTTCTCACAAACACAAACGACAAAGGAGCAAAAAGAAGAGAGCTAACTCCTCTGCGCAACACAAAGAGACAAAAATATGGAGAGCGTCAAGATACCAATGCCAGCTGGCTCTCCGACGATCGTACTATCAAACC
CATMA1c71492	At1g31380	159	G1	0	32	54.09	GGCTCTTCTGGAGTTCTTACTAT	AAAGAAAATTAGGGCAACA	GGCTCTTCTGGAGTTCTTACTATGAATGTTGTTTGATGACTTGAGTTGCTATGAATGGTGTTTTGGTCTCTTTTGTTTTCGTTTTAGTTTTGGAATAGAATCCTCTTAATCTTGGATAAGTAAAAGAGACTTGTTATTTATGTTGCCCTAATTTTCTTT
CATMA1c71493	At1g31400	155	G1	0	41	56.13	TGAGGATGACCTGAGTCG	TACGTTTTGCAACAGGAATAAAG	TGAGGATGACCTGAGTCGATCTGTTAAGACTTAGCTGTTTGGATCTAATTGGTGTCTGGTCTGTTTGTTTTTCGTTTTAGTTCTGAGAACTTTGTCCTCTTAATCTTGGGTCACTGTTGGGTGTAGCAGCGACTTTATTCCTGTTGCAAAACGTA
CATMA1c71494	At1g31480	285	G1	0	43	15.44	GAGAAAATCACAGGTCAAGATA	TCTCTCCTCATTATTAGAGTTG	GAGAAAATCACAGGTCAAGATAATAACACGATGGCTAAAGAACCAACAGTATTGGAGCATCACGATGTCATCCAGGAAGATCCTTCATTGATCTCTGATTCTGTTGTGGCCAACGTGGGTTTGGAAAGACGAGGTGGCCAGGAAGATGACCATCATGATTCTAGTGGTGCTATATCCTCACAGGATGTTCCAGATGGAGCGGACTGTAGAACGCCTGATTCTCCATCATGTTCTCAAGAACAATCATGGGATAAAGAAAGTGTCAACTCTAATAATGAGGAGAGA
CATMA1c71495	At1g31530	164	G1	0	41	23.17	TGCAGAGTTCATTACATACCAA	ATGGTTTTAAAATCTTGAACGCTAC	TGCAGAGTTCATTACATACCAAACAACCAGAATCCAAGGATACACCAAATATGAAAACCTTTGCGTGGCGCCGAGTAGTAGTACCGTAAGTAGTGAGTCTAGTGACGTTGTTAACGCTGAAGAGCTTTCTGTGGTAATGGTAGCGTTCAAGATTTTAAAACCAT
CATMA1c71496	At1g31620	179	G1	0	41	63.13	GAGACAGTGAAGAGTTTAGGCG	AAAGGCAAGTTTTCAGTTATCTCT	GAGACAGTGAAGAGTTTAGGCGCTCTTATGGATTCGAAAGAACCTCCGGCTCCCGTGAATCTCTTGTTCTGATCGCACATAACCACACGTCCAGAGTGTTGGCTTTTTTAAGGATCCTAGAATTAATTTAACTTGATTCGTAGGATCCTAATGTAAGAGATAACTGAAAACTTGCCTTT
CATMA1c71497	At1g31630	264	G1	0	59	64.77	AGCTTAATTCAAGTGTCATGCTCC	AGGGCTGAATCGGCTCATA	AGCTTAATTCAAGTGTCATGCTCCTTACAAACAATGGTGCGTCTTCTTCTTCCTTTCCTCCTCCGCTTCATACTTCAGTTGCGGGTGCGGGTGCGGGTGCGGGTGCTGCTCCTCTTGTTGTTGCGGGTGCGGGTGCGGCTCCTCTTGCTGTTGCGGGGGCGGGTGCGAGTCCTCTTGCTGTTGCGGGTGTGGGTGCGGCTCCTCTTGCTGTTGCGGGTGCCGGTCCTCCTATGGCTCAGAATCAGTATGAGCCGATTCAGCCCT
CATMA1c71498	At1g31680	248	G1	0	45	55.65	AACGGGGTTCAAGGACAGGT	GTTTGCCAAATTTGATCTATAGCC	AACGGGGTTCAAGGACAGGTTCACGGGTCCTATGCCGAAGGCTAACGGGAGAGAGTACCGTATCTCAAAGCTCAAGCCGCCGTTTGGCCCGTCGCTTCGAAGTGCCGTCGTTTTCCAGCCGGACGGTCCAGGGTTTAAGATCGATGGACACGTCGTGAGGTAAAATAATTAACAAGTATAATTAAAAACATGGTTTTAAGAAGAAAAAAAGAAAGAACAATTATGGCTATAGATCAAATTTGGCAAAC
CATMA1c71499	At1g31690	192	G1	0	39	64.58	GTTTGGCGGCTTTGAACT	TGATTATCTCTTGGAATCTCTTTAC	GTTTGGCGGCTTTGAACTTCGGCCAACCAACTTTTTCGAGCAAAATCCTGTTCTCAAGGCTAAACCTTTCAATCTCACCACCATTCCAAAGTGTACTACGAAGAACGAATAATAACCAGCTCATCATTCGATGAATGGCATTCATGATTTGATCTTTATGAGGAATTGTAAAGAGATTCCAAGAGATAATCA
CATMA1c71500	At1g31710	182	G1	0	50	68.13	GCAAGAAGCATCCACCGAG	TAACGGTGCCGTCAAGATAAAA	GCAAGAAGCATCCACCGAGCTTGTTGTCAAGTTCAAGCCGTTTATTGACTCGGTCGCGAAACGTGGCTTAAACGTTTCGGAGATCGTGTTCACGACGTCAACGATTGGATGGTACGGTGAGACTAAGGCCGAGGCGGAGCGAGTTATTAGATTGATGCCGTTTTATCTTGACGGCACCGTTA
CATMA1c71501	At1g31780	152	G1	0	46	42.11	CCGTTGATCTCTCTCCTCC	CTTAATAATAGGGTCAAGCAGTG	CCGTTGATCTCTCTCCTCCTCCAGCTGTCCGAGAAGGAGTTTCTCTTACTCTTGAGATTATCGAGAATTACAACAGTATGATGGTTTCTGCTTCAGGAGAGAAACCGGCTTTTGATCCCGTCCTCTCTGCACTGCTTGACCCTATTATTAAG
CATMA1c71502	At1g31835	164	G1	0	45	24.39	CCTTGTATCGAAGGACAT	AAAATGTGGGAAAGATTTAG	CCTTGTATCGAAGGACATGCCTCGTTCTGATGGCATGGCCATTTTCGAGGATGCGTAAAGGAATAGCTGTTAATTCAGTAAGCGGCCAGACAACCGTTGGGATAGATCCACAGTTGTTGCGGTTTTTCTCTCCGCTCTCAACTACTAAATCTTTCCCACATTTT
CATMA1c71503	At1g31880	286	G1	0	43	69.58	GTTCCTCTAGTAGTCCCTTGA	AATGTGATATGAACACCAGGTT	GTTCCTCTAGTAGTCCCTTGAAGAAAGGACATAGATCATTTCCGGATTATGACAATGCCTCTGAAGGTGTTCCATACCCTTTCATGGGTGGAAGTGCTGGTTCAACTCCTGCTTGGGACTTCACAAACTCCTCTCATCATCCAGCTGGACGGTTAGAATCAAAGTTCACTTCAATATATGGAAATGATCGAGAATCTATCTCTGCACAGTCTTGTGATGTTGTACTGGATGATGATGGACCAAAAGAGTGGATGGCTCAAGTAGAACCTGGTGTTCATATCACATT
CATMA1c71504	At1g32100	244	G1	0	35	53.69	AAATGGAGATTCCACACC	TTTGCATATATAGCAGAACATGA	AAATGGAGATTCCACACCAAGCAGGGATAGGACATTTCTATCACATTTTCTATGAAGGATGTCTCACTGATCACGAAGTCGGAGAAGACGAAGAAGCTTCTAGTCTTTATCCTGACGTCAAGTACAAACGCATGGATGATTACTTAAGAATGTTCCTCTGATTTGACCAAGTCTTATCTATACTAAATACACATATCAAAAGTTTGATGTTTTATATTCATTCATGTTCTGCTATATATGCAAA
CATMA1c71505	At1g32140	171	G1	0	40	57.31	TTTTTCTGAACAAGGCTAC	CAATCATACCCTTCCATTAC	TTTTTCTGAACAAGGCTACTACGAGATTTACGACATGAACTCTTCTGACTCATGGGATTGTTTTTATGGCATTCCCAACAAGGGGTTAAAATGTTATCAGCCCGGCGCGTCGTTAAATGGAAATGCTTATTTTTTGACTGAGGGAAGAGAAGTAATGGAAGGGTATGATTG
CATMA1c71506	At1g32290	201	G1	0	33	58.21	TGATGACCAGAGTCGATGG	TGAAAACTTCCCTTGTTTTTGTC	TGATGACCAGAGTCGATGGTGGCCGGCGGTAGTGTGGCAGGTGGTGGTATTGAGACAATAAGGACAAATTTGGTAATATTACATATAATACAAAGAATATTATATTTCAAGTCAGAATAGTAAGTTAATGATTATAGTTTTTTTGTTTGCAAATTTCCCAGTGTTTTAATAGTCCATTGACAAAAACAAGGGAAGTTTTCA
CATMA1c71507	At1g32300	209	G1	0	35	27.27	AATCAGTAAATGGCTATGACGA	ATTCGAGGACTAACCATGTAAACC	AATCAGTAAATGGCTATGACGATCATACCAAATTTAATTTGATGTTTAATCGTATATGAGAAAAGTGAAAACAGAACATTTTACAGAACAACGTCTTTTGTTCATTATGACAAGCTTAACAAGTTTTATGGTCGGTCACACGGGCCTTTGTTGTTGGGCTTTAGCCGGTTTATTTGGTTCAATTCGGTTTACATGGTTAGTCCTCGAAT
CATMA1c71508	At1g32390	499	G1	0	44	63.93	TGGCATACAGGAGTTTGGTT	TTCTTTCTTGGAGGATGCTA	TGGCATACAGGAGTTTGGTTCGCTCACGCAACGCCAAAATTCTCTTTTTGTGCTTGGCTCGCAGTTAGGAATCGACTTTCCATGGTTGATCGTATGATGACATGGAACAATGGGACACCCACGACCTGTGTTTTTTGCTCTAGCCCTATGGAAACACGAGACCATCTGTTTTTCCAATGCCACTATTCTTCTGAAATCTGGACTTCAATCGCAAAGAATGTGTACAAAGATGGTTTTTCCACAGATTGGTCTGCTGTGGTGAATTACATATCTGATTCTCAGCCTGATTGCATCCAGAATTTCTTATCTAGGTACACATTCCAAGTCTCCATTCATTCAATCACGGTGAGGCGTCACGTTCAGCTTCAAACCTCATGCGACAGATAGACAAGACAATTA…
CATMA1c71509	At1g32420	167	G1	0	41	56.29	CTTACCAAAATACTATATGGAGGA	AACCATATTCATTAGTTGCCTG	CTTACCAAAATACTATATGGAGGAGTCGCCTTGTCAAGTATTCACAGTGGGAGATCCCATAGAGAAGCCTTGGAGAGACATCCAAGGCATTGGAGTTCACTTTCTTTTGAAAGATGCTGTTTGCATCAACGGTGTTATCTATTACCAGGCAACTAATGAATATGGTT
CATMA1c71510	At1g32570	358	G1	24.86	41	59.78	ATGGAAAAACGCTCGATG	GTATATCAATGCGTTCGTTAAG	ATGGAAAAACGCTCGATGGCCTTAGTAGCATCACTGTGAATGAAGAAGCGGCGGTAGAGGAGGCGGTGGTTGATATGAAAAGGCATATACCGGAGGCCGCTGTGAGGAGCGGTGGTAGTGACTGGTAAAGTGGCAATCGGAGATAAACTGGTTTTGTGCATCGCTGTGCCTCCGGTTCAGTGTTCTAATCTTTTGGTTTAGTTTTTTTTCAAGTATGTTCTCTTCAATCTCTTTCTTATGCTGGTTCTTTTGATTTTTTCTTGGATTTGATGCTCTTTCAGTTTTCTTTTTGCAGCAGCAAATTTCAGAGAATTCTATATGGGTTGTTCACAATCACTTAACGAACGCATTGATATAC
CATMA1c71511	At1g32600	156	G1	0	37	58.97	TGAATGTAGCGGGAAACGA	AAACTTCAATGAACTCGTTTTGT	TGAATGTAGCGGGAAACGATGACGAACCCGTTGATATTAGGTTTGTATGCATAGCAAAAAACGATGAAGTCTTTGTAGTGGTGCGATGTCGTAGTAAAGAAGAAGAGGACAATGTTTTTGTGTACAATAAGGAACAAAACGAGTTCATTGAAGTTT
CATMA1c71512	At1g32650	178	G1	0	41	28.09	GAGAAGATATTCAGCAAGAACGA	TCCCCTGCCAAAGTGATG	GAGAAGATATTCAGCAAGAACGAGTTGAATCCATCTCAAGATGAAATCCCAAGAGAAACTTTGCTAGTTTGCTTTCACCTCTTGATGCTTGACACAAGATCTGATAGGTTTGGGCCTTAACTACGTCATTTAGGTCTTAAAAACTTTAGGGCCCAATAAGCATCACTTTGGCAGGGGA
CATMA1c71513	At1g32660	152	G1	0	38	69.74	CTTCTATTGTGAGAAACTCCTGT	AAAGAAACATATTCTGACATTCCC	CTTCTATTGTGAGAAACTCCTGTGGTGGTTGTATCAGCAGTTTTGTTTTTTGGATACTAGAAGACCCCAAGAAACATGAATGGTCTAGGCAAAGTTGTGATTTTCCCTACTCTCTGTGGGATTATGTTGGGAATGTCAGAATATGTTTCTTT
CATMA1c71514	At1g32670	182	G0	0	33	41.76	CATGCACATGCTATTGCC	CCAACAAGCATATATTTCAACA	CATGCACATGCTATTGCCTCCCCCCCCCCCCCCCTCCCCCCCCCCCTCAATTTGTTCTTATATTCAATATTAATAATTATGTTAAGATTTTTTTCCTCAATTATTGAGTTTTTATATAGATTAGTGAAGGAAACTACTAGAAAATTATAATTATAAATTATGTTGAAATATATGCTTGTTGG
CATMA1c71515	At1g32690	181	G1	0	44	24.86	GGCGATCCCGATTAAACC	AACCGGAACCGGAGAAAA	GGCGATCCCGATTAAACCGGATTCGGTTATTGATTCCGGTTTGGATCATGGTAGGAGTAAGAAAACGTCGTCGTTTTGGAGAATTTTTATGGGAAACAGAGGAGATACTAAACCGGCTATTATGAAGAAATCAAGATCCGTTGCGGTCGCCGGAGAATTTGGATTTTCTCCGGTTCCGGTT
CATMA1c71516	At1g32700	151	G1	0	39	41.72	ATCTCTGGAATATCGAAGAAGAA	CTGATAAAGGCGGTGTTGA	ATCTCTGGAATATCGAAGAAGAAGAGAAAGGAATGGACGAACAATCTTTCGGATTCTGATGATTCGTATAGCAGTACGAGTATCGGAAGGCTCAAGAAGAATGATGACATTATGAATAATAGTTTCACACCATCAACACCGCCTTTATCAG
CATMA1c71517	At1g32710	246	G1	0	51	19.92	GTCATCGGCGCAAATGGAT	TTATGGTATTGCATGAACCGATTG	GTCATCGGCGCAAATGGATCCACACGACAAGATGAGATCGCGTGACATAAGTAAAGTCGCGAGAGGCCAGCAAGCACCAAGACCAGCTCACACTCCCGGTACGGTGTCACCCCCACCGGAAAATGAGGCAACGTTTCGAGCAAAGAGAGGAGATAGTGGAAGAGAGACGGATGCCGCGGTGGAAGAACGTTTTCCAGTGACTAATGAAACGCGACATTGTTTCAATCGGTTCATGCAATACCATAA
CATMA1c71518	At1g32730	478	G1	0	41	11.92	GTGAATTTACTCGAAGAAGCA	GGAGATTCTCAGCGATTTTT	GTGAATTTACTCGAAGAAGCATTTTCATTTACATCTGTTCCTGATGAAGAGAGTCATGGAACAGCAGCTCCTGAGCAAAACAAAGAGGAAAATATTGTTTCAGAGCTTAAACTGAGGCTGAGATCGAACTCTGCAAGAACAGAGAGCTTTAAGAAGCGGATCGCGGAGACAGTCAAAGCCGGTTTGGTGAAGCTTAAGAGACTGGATTTAGGCAGTTCTTCAGATGATCAAGATGATATCAAAAGGCGGGTCAAAAGAAAGAAATGGGAAGAGAAAGGTTCAGCTTTGAATGAAATAATCGATAAACTGAACAAAGCAAGAACCGAAGAGGATCTCAAATCTTGCTTAGAGATGAAATCAAAGCTCTGTGGTCAAGTTTCTCCCACTGCTGCTTCCGAG…
CATMA1c71519	At1g32750	151	G1	0	43	66.89	CCGAAATTGTAGAAGGGTATCT	TTTTTGCGTCGTTTTGGT	CCGAAATTGTAGAAGGGTATCTAGAAGACTATCCTCCTCGAAAAAACGATAGAAGATTGTCAGAAAGAGGTCGAAACGTCAGAAGCCGCTATGTGTCCGACTTTGAAAGAGATGGTGCAGAATATGCGCCTCAACCAAAACGACGCAAAAA
CATMA1c71520	At1g32800	174	G1	0	30	35.63	CTTAGATTGGCTAAAACTATACC	ACAACTCCTTATAGCTCCAAT	CTTAGATTGGCTAAAACTATACCAATATGAAGCTTACCTTTGAATTATTCTTGATTAGATCGATATTATTATATTGCAGCGGTTTATCTTGCAACAAATATTGAATTTCTTTCAAACTAATTTGATCTCATGCTCTCCTAGAAAAGGCTTAAAATTGGAGCTATAAGGAGTTGT
CATMA1c71521	At1g32940	198	G1	0	34	45.96	GGAAACTTGATATGGACAGATT	ACCAAAGCAAAAACCACTA	GGAAACTTGATATGGACAGATTCTATGCATAATGTGACTATTCCTGTGTCTGTGAGAACGCAGATTCTGCAAAACTACTATGATGAGAACTGAATGATTCTTATTACCTTGAATAAATTGTATTAAGCAAGTTCATCTGCCTTGCTCATATGTTAATAAACCAATAAGACAAATCGACTTAGTGGTTTTTGCTTTGGT
CATMA1c71522	At1g32960	150	G1	0	35	28	GAGAACTGATTATTTATGGATCTCT	TTCCAAAATTTCTTGGGGA	GAGAACTGATTATTTATGGATCTCTATGTGTTTGTACGAAGAAATCATTAATAGTCTAAGGTGATTTGAGTAAAACACGTCCCTCTGCGTTTGGATCTCTCAACCTATATTATTTGACCATCTTTTCTTCCTCCCCAAGAAATTTTGGAA
CATMA1c71523	At1g32975	206	G1	0	43	23.79	TGGATCTCTCCGCATGAATTTCT	TTGTCGAGGCTGAAACTGCATA	TGGATCTCTCCGCATGAATTTCTTCAAAAGGTTCTAGATTTCAACTTGAAATCTCTGTTGGTGGATTTGGCAGCCACATTCAACGTTCGCTACCCGGAGAGACAAAGACTTCTAGTATGATCCTTTACCAAAACGGAATCATGGCGTAAGTTGTTGTTTGCTTCTTACTTCGGCCTTGGTGTCTTATGCAGTTTCAGCCTCGACAA
CATMA1c71524	At1g32980	189	G1	0	39	69.84	ACGCTAAGACGAGGAAGCTCT	TCATAAGCTTTTTAGTAGATTGGGA	ACGCTAAGACGAGGAAGCTCTCGTTCAAAGTCCGTGTGTTCGCCATAGAGTGAACACTGGCTACTACTTTGGTCGCTTGACTTGGTCTGACTCTGTTCATCCCAATCTACTGGATTTGTTAATGATGGATTAATAATAAAGATAACATTGCTACTGAATATTCATCCCAATCTACTAAAAAGCTTATGA
CATMA1c71525	At1g33000	168	G1	0	34	52.98	GATGTCGTTTCCGCGTAATGT	TTCTTTTAGGCCAAGCAACA	GATGTCGTTTCCGCGTAATGTTCGTTTGTAATTTCTTTTAGTTTGAATAAAAAATAGGGGACATTGTTTCCTATCACTCACCAAAAAAAAAAAATGTAGCCTCGATTGTGAGACTCGGCCAAACAATAAAGAGATTTGGAGTTAATTATGTTGCTTGGCCTAAAAGAA
CATMA1c71526	At1g33010	232	G1	0	30	44.4	TTGATCAACCGCAACAAG	CAAGCAAAATAGCTATACTCAAA	TTGATCAACCGCAACAAGATCGTTGTACGTTTGAGAGCATTAATAACAAATTTGATGTTATGTGTCTTTTAGATGATGACTAATTCTCAGGTATTAAAACCTGATTGCTTTATGTAAACATCAAGTTATCCTAAAAGTTCTTCATAAGAAATTAAGATTTTATACAATTAAGAGCCATGACTGAAACTGTCTTCGTAATGTTTGTAACATTTGAGTATAGCTATTTTGCTTG
CATMA1c71527	At1g33070	154	G1	0	31	50.65	GTGATGTGTTTCAATAGTTTGCATT	ACAGCGAGGTATGGCCTCT	GTGATGTGTTTCAATAGTTTGCATTTTTGTTTTGTTCGTTTCAAAAAACCTTAAACTCTTACAACAATTAATTGGATTTGGTTTGGTTATAAAAGATGTGTCTATTCAAACACCAACTTTTGGTAAAATATTTGTAGAGGCCATACCTCGCTGT
CATMA1c71528	At1g33080	201	G1	0	50	67.16	ACTCTCTCTTCATTCTCTCCTAAGC	AAGATAGTCCGGACGTGG	ACTCTCTCTTCATTCTCTCCTAAGCTATGGCGAGAAGAGAAGGAGAAGTGACGGAGACCCTTCTGAAAAAGTCGACGGAGAATCGCGGAGAAGATCGGGATGGGTTAGGGATGAAGGAGAAGGTTTGGAGGGAATCTAAAAAGCTATGGGTTGTGGCTGGGCCGGCGATCTTTACGAGGTTCTCCACGTCCGGACTATCTT
CATMA1c71529	At1g33090	154	G1	0	25	47.4	CGTTTGGATTATGATATGAACAAAG	TTTTCATTGTACCACAACAACA	CGTTTGGATTATGATATGAACAAAGATATTATATAATTATGATGTTATTTTGGGCAATAGTTCTTTCTAACTCAGATTTTCAATATGAAATAAATTTTGATGGTAATTTATTAGGCTTTTTGTTGTTGTTGTTGTTGTTGTGGTACAATGAAAA
CATMA1c71530	At1g33120	182	G1	0	35	30.77	TAACTTATGCAACAAGTTTTGG	AACCGATAACACCCTCTAAAT	TAACTTATGCAACAAGTTTTGGAGACAATTAGAGACCCATTCACTCTCACACTTTTGCCAAATTACATCTTCTCGGATGAATTTTGAATTCTGAAGAATTTGGTTGTGTTTTTGAATTCCAGAACATTATAATCCATTGTCCTGAATGAAAACGCCCACAAATTTAGAGGGTGTTATCGGTT
CATMA1c71531	At1g33140	166	G1	0	36	30.12	CTGGCTATCCCTTGTTCCC	TGAAGTATCAATTTTGAATGCAC	CTGGCTATCCCTTGTTCCCTTTTTGTGTTCGAGATTTTATTTACTTATGCACAAGTTTTGGAGACGAGCTATCATTTTCACCTTTGCTTAATTAAATCATATCGTGTGAATTTGGGATTGTTCTGGATTTGGCATTGTGGGTTGTGCATTCAAAATTGATACTTCA
CATMA1c71532	At1g33220	183	G1	0	36	47.54	GCCGGGACTGATATGAAG	TATTAAAAAGTCAACTAAGCTCGC	GCCGGGACTGATATGAAGCCCATCTATAAGCTATTTTAAGTTTGAAAGCTGCTTGGACTTTCCCTATTCACTAATAATAATCTCTGCTAGTTTGTTAGTGAACTAAGATTAACACATGTTATTGGCTATTGGCTTATGTGAAAGTGATGAGATCTGGTAGCGAGCTTAGTTGACTTTTTAATA
CATMA1c71533	At1g33265	284	G1	0	49	15.49	TTGTCATATTTGATCCATTTCTC	CGAAGAGACCGCCTCCTA	TTGTCATATTTGATCCATTTCTCTTCACTGACGAGACAAACTCGACGAAGCAATGTGGTCTCTTGCGCTAACGTTACCATCTCCGTCTTTGGTGTCGGTGAGGAGCACTAAACTCGGACGAAGTGTTAGTAATGGTGGCCGGAATTGGTCGGGACTTACTAAGTTGTCGGAGAAATCGAAGACTAAACGAGGTAATGGTCTCTGCTGCAAGGCGGAGCTGTCGGAGCTAGCTCCAGTCGTCTCTGCTACTTATGGTGTACTTCTTCTAGGAGGCGGTCTCTTCG
CATMA1c71534	At1g33270	500	G1	0	44	10	TCCACGAAACCATAGAGTCA	CAGCAGAGAAACTAAACCCA	TCCACGAAACCATAGAGTCACATCCTCATGAGTGTTTTGTGAGCTGCGATGATCGTGTGATTTTCAAATCCCTAACTTTTCGAAATTCCCAAAACCCTCAAATAATCTGAGTGTGACCCATTAATCCATGGCGATGTCTCTCCGTTCCACTCCATTCATCTCTCTCCGTACGAGAAAAAGCTTTAACCTTTCTCCGAGAATTCTCGCCCTTAGGTTATCATGCTGCTCTGGTGGGTCTTCTCAAAATCAGAACTTTTCTACAGATTCCGAGAACAAGAGATCATTCGCTGTTGCCACCGGTGAGCTTTTCATCGGAATCGCGTCGAGGCTTTTGAAGAGTTCTAATCAAAAGACGCCGCCGATTGATGATGGTGATAGAATAGCTAGTGTAATTGAGGA…
CATMA1c71535	At1g33320	168	G1	0	39	59.52	GATATACCACGAGAAGAAAGGC	AGAAACGGGAAGCAACTT	GATATACCACGAGAAGAAAGGCTTAAAGATGGATTCCAAGACAACCTAGTTCGCTTCAGTTTTGGTATTGAAGACTTTGAGGACATCAAGGCTGACGTTCTCCAAGCTCTTGAAACCATCTGAACATGTTGGCTTTATTTTTATAAAACCAAGTTGCTTCCCGTTTCT
CATMA1c71536	At1g33590	150	G1	0	44	64.67	AGCTTCCAGTAACAAAGTTCCCG	ATTTGGAGCTAAACTTTATTGGTCA	AGCTTCCAGTAACAAAGTTCCCGGCCAGTGCGTTTGTGGGTAATGACTGTCTTTGCGGCTCTCCTCTTTCTCCTTGTAAAGCTTAAGCGGCAAGAAAGCTACAACTGGTAGTTGGATATTTACCGTGACCAATAAAGTTTAGCTCCAAAT
CATMA1c71537	At1g33610	161	G1	0	50	63.98	CAGAATCTGCAACTCGGCG	ACTTGGAGGGCCAGGAGTG	CAGAATCTGCAACTCGGCGACAACCGCCTCTCTGGCACCATCCCGGATATTTTCGAATCCATGAAGTTGCTCAAATTTCTCGATCTCTCCAGCAACGAATTCTACGGGAAACTTCCTCTATCGATTGCTACACTGGCACCGACACTCCTGGCCCTCCAAGT
CATMA1c71538	At1g33640	181	G1	0	37	64.09	TTGACAAAGGATTTCAAGATGA	TCTTGGAGAGAAAAGATCACCA	TTGACAAAGGATTTCAAGATGAAGGATTGCTTCCTCGGCTGCAAAGACGGTTTGACGACCACCATTTAATACAAGGTTAGTACTTTATAGTATTGTGTTTTCTCATAATTAAGTTGTGTGGCTATGTCTATTTGATGTAGACATTGTTCAGGTTTGAACTGGTGATCTTTTCTCTCCAAGA
CATMA1c71539	At1g33680	308	G1	0	49	33.44	CACCACTTCCCGTCCTCTC	AACCATCAACAGCTTCATCGTCA	CACCACTTCCCGTCCTCTCTCCAGTCACTGTTTCCGAAGCCCTAAAGTTTTCAAGGTCGCCGATTAAATCACCAAAGGAGGCGTTTTTATACTATTCCCGGTTCAACACATGGCGGAGGAAGAGGTTATCGCTATCCCCGTGCAGCCATCTGACCACAAGCGCAAGCTTGAGAATCTCGAATCGGAGATCCTCGAGCAGCAACACGCCGGCTCGATTGATAATGACGTTTCTGTAGATGATGACAAAAACGCATCTGATTATTGTCAGCCGAAGCGACCGAAGCTTGACGATGAAGCTGTTGATGGTT
CATMA1c71540	At1g33710	341	G1	0	48	67.74	GCTGGGCAAAAACGGTGT	GGCGTAGAGCACAGATTGC	GCTGGGCAAAAACGGTGTGGTTTAAAGGTGCAACTCCTAAACATGCTTTCCATATGTGGGTAACAAATCTTGACCGCCTACCCACTAAAACTAGGCTTGCCTCTTGGGGTATGCAATTACAAACGACTTGCGGGCTTTGCTCTTTGGACATCGAGGACAGAGACCATTTGTTTTTGACTTGTGAATTTGCGTGTTTTCTTTGGCACACTGTTAGTGTGAGATTAGAGCTGCCTGCTTTCAGCTTTGTTGTGTGGAACGACCTCATGGACTGGACTCTTCAACGGAACAGACGCTCGCCGCCAACCCTCCGCAAGCTCATTGTGCAATCTGTGCTCTACGCC
CATMA1c71541	At1g33730	183	G1	0	35	37.16	TTGGTCTCACAGTGCACAAG	TCATCATCATTTGGCGGT	TTGGTCTCACAGTGCACAAGACAAACCCGTTACTTGCGTGCCTCTGAAGAAACGCGTCATATATTAATATTTATAAATATAATAATTTCACAAACGTATGAATAATCACCCTATGACATGAAGGGACTGTTTTTTGTATTTTCAGGCATTTAGACTTAATTAGCCACCGCCAAATGATGATGA
CATMA1c71542	At1g33790	157	G1	0	35	57.96	ATGAGCTTCATCAGCTCGG	AAATCCTGCTTTATTACATGACA	ATGAGCTTCATCAGCTCGGGGTATATGTCATGCCCATCTAGTGATATTTGCCCAATCTTAAGTGAGCTACAAGTTTTCTTATAAAGTATTGTCTGCTAGTCCTATGTTAATTTGTATTTCGTTCATTTCTGCAATGTCATGTAATAAAGCAGGATTT
CATMA1c71543	At1g33820	152	G1	0	36	29.61	TGCATTAAAACAGAGTGAAATAGC	AAGTTTTGAATCAATCACACAGA	TGCATTAAAACAGAGTGAAATAGCACATGAAAGAGGAATGCATCATCAATCCCCCCGAAAGGGTAAGACATGTGGATGCAACATTATGTGATGTCGCCAACTCTATTAATAAATATCAAGAACAAAGTTTCTGTGTGATTGATTCAAAACTT
CATMA1c71544	At1g33830	180	G1	0	40	67.22	ATGCCCCGTTACAAACTTACTTCT	GTGTCAATCACATTGATTATTGGGC	ATGCCCCGTTACAAACTTACTTCTCCTAGGTCGTAGCGAAAATGGAAAAAGCAGCACCGGGAACACCATCATCGGTGAAAAATATTTCGAAGTAAATTTGTTTGGAAGAGATATGGACCAGAGATGTAAGATGTTCAGAGCTTTAATAGAAGATGGCCCAATAATCAATGTGATTGACAC
CATMA1c71545	At1g33850	156	G1	0	33	61.54	CGCAAAGCGGTAAAATCA	CTCTCTCAACTTTGTTCGAATTCAT	CGCAAAGCGGTAAAATCATAATTTCTCACATCACTAATTAGATGTTACGTTTGTTGAACAACATATTCAATTATCCAAATCTAGGAATTGTGTATCTTGAGTAAATACGGCGATGTTTCTGTTTGGTTTGAATGAATTCGAACAAAGTTGAGAGAG
CATMA1c71546	At1g33860	310	G1	0	40	56.77	GTTTTCTTTACCAAACAATCCG	GTTGACGCCGCAACTTTT	GTTTTCTTTACCAAACAATCCGGTGATGAACTGTGACGAAACCAACCACATAGAACAATCACGACCACAACTTGACGTCAACTCCGGTGTCACAACGATGATGATGATGGCTGAGATTGAGATGAGAGATAAGGAAGTGATAGTGATGAAGAAGACGTGAGAAGAAGCTGCGTGGAGAGGGAGATAAATACTTTGAGTTCTAATATCTCTACTTGGACAGAACTCAACATGAACAAATACTGTCAAAACATGCCATTTTATTTCACCATAAGGTTTCCAAAGCATAAAGTGGAAAAGTTGCGGCGTCAAC
CATMA1c71547	At1g33870	164	G1	0	35	49.39	AGAATTCTGAAGCACATGAAAGAG	ATTTCATTCAAGAAAACGTCAC	AGAATTCTGAAGCACATGAAAGAGCGATGCGTGAGATGAGAGAAGCTATGAGAAATTACAAATAAAGATTGATCAAAGAGGTTATGTGTGATCGTTGCACATCTTCCCAACTGACATCGAGTTTTATTTATGTGTGCTTAATGTGACGTTTTCTTGAATGAAAT
CATMA1c71548	At1g33990	218	G1	0	40	29.36	ATTGCTTCTTCACCTACTCTCTCT	TCCTCCTCCATCTTTGCTAT	ATTGCTTCTTCACCTACTCTCTCTCTCTCTCTCTCTCTCTTTGGAAGTAACCAAACAAGCCTATATGCTGCTGATCCCATCTAGGGGCCAAGCCTCTCTTCTTTAAAAACTTTTGACTTCCATTTTCTTGAGAATTCCCCTTTCTGGGTTCTTGATTTGGAAAGATGGGTAACAAGATAATCTCAATGATGAAGAAAGATAGCAAAGATGGAGGAGGA
CATMA1c71549	At1g34000	164	G1	0	43	30.49	CGCCGCAGAAAGCTGTAG	TCCATTGGAGATCTCATTTTTGG	CGCCGCAGAAAGCTGTAGCTGTTGATGGGAAGAGTGTAACTACAGTGGAGTTTCAGAGACAAAAGGCTAAAGAGCTTCAAGAGTACTTTAAACAGAAAAAGCTTGAAGCTGCTGGTCAAGGTCCCTTTTTTGGTTTCCAACCCAAAAATGAGATCTCCAATGGA
CATMA1c71550	At1g34020	156	G1	0	43	50.64	CTCGAGAATGGGAGATTGAA	GATGATACCAACAGAAGTGACG	CTCGAGAATGGGAGATTGAAGAAGTAAGAGATTCACTGATTGAGGAAGAGAGAAAGTTAGTTCAGAAAAATGGCTCCAGTGAGTAAAGCTGATAAGAAGGCAGCCGTAGATGCTGCTGCGTGGATGTTCAATGTCGTCACTTCTGTTGGTATCATC
CATMA1c71551	At1g34095	177	G1	0	46	42.37	AAAAAGCAACACAGGGATGTTAGC	TGATGATGATCTTTCTTCAACGTG	AAAAAGCAACACAGGGATGTTAGCTTGCCTACGGGTGTAAGGTGCTTTGTGCGTAACAAGCCATGGCACGTGGTGAAGAACTACAAGGTTAGGAAGGCCGAGAGAGCGAACCTAAGCCTAGAAGAAACAAACGAAGAGAGTGACAATGAAGGTCACGTTGAAGAAAGATCATCATCA
CATMA1c71552	At1g34100	500	G1	41.8	38	50.8	CAGCAGGAGATAGGGTTT	CAGATGGCTTGCTAATGTGT	CAGCAGGAGATAGGGTTTTGTCACAATGATTTGCAATATGGTAACATTATGATTGATGAAGATACCAATGCCATTACTATCATTGTAAGTTTCCCATTACCCTTAAGATTAACATATCATCACACATAGACCAATATGAGATTCTCTAAAAACAGGACTACGAGTACGCTAGTTATAACCCAGTTGCATACGACATTGCAAATCACTTCTGCGAAATGGCAGCAAATTACAAGTAGAAAAGTGACAAATACATTCGTATTTGAGTGGTTCTGACTGATTGGTTTGAGAGTTGCAGGAGAAGAGGAACGAAGGAGGTTCATCCATAACTACCTCAGCTCTTCAGGTCAGTTTCTCAAAGAAACATAGTTCCTTCTTCTTCTAGCCGTAACAACGTCTCAT…
CATMA1c71553	At1g34110	221	G1	0	45	20.81	ACAAACCTCTGCCATTCACTA	TATGAGAAATCTTCTGCTGTTG	ACAAACCTCTGCCATTCACTAGACGGCATCACTTGCTCATCACACACCGGACAAAACAACGGAGTAAAATCCCCAAAGATCGTAGCTTTAACCGCAGTAATCCTCGCATCAATCACAATCGCAATCCTCGCAGCCTGGCTTCTCATCTTACGAAACAACCACCTCTACAAAACATCTCAAAACTCCTCTTCCTCTCCATCAACAGCAGAAGATTTCTCATA
CATMA1c71554	At1g34210	270	G3	0	36	21.85	AGAGAGAGACGGCTGTTGAAA	AAGTTGAGAGCTTTGAGATAGAGA	AGAGAGAGACGGCTGTTGAAAGATAACCACAGAACACAAAAACTCATTCATTAAGAATGAGAAAGAAAGTCCCAAAAACCTTTTTTGCTCTGAAAAAGCAACGCAAAGTTTTGAAAAATCTCACACCTTTTTCACTTCTCTGTTTGTAGCTGTTACCACTTGTGTTTCCCCTTTGGCATTTTTCTCGGTTGTCATTAATGAGAGTAAAATCATCATCAAGTGTAAACTTCTCTCTCTCTTTCTCTATCTCTATCTCAAAGCTCTCAACTT
CATMA1c71555	At1g34220	319	G3	0	46	12.85	TATATTGGACTTTCCCGAGGTT	ATCTCTGGAAGCACCACTCTCT	TATATTGGACTTTCCCGAGGTTCCAAATGTCTTGCTGCGACCAACTCCTGGTGCTACCTCTGTAAATGCACCGGATGCAGCGAAATCAGCCAGTTATGAACATACCTCTCACGACTTGCCCTTTGATTCAGAGAATGCAGGAGTCGAAAAAACGGCTTCCAAAAGAGATGAACATCCTGCAAAAGCAAGCAAAACTGTCGTGGAAGGCCAACAATCTTCACCCATTCTGATGGAATCTTTCGAAAAGAAGAATTACTCTCCGCCATCCATTGATGCAGTAGGGCCCATCCCTACAAAAGAGAGTGGTGCTTCCAGAGAT
CATMA1c71556	At1g34280	238	G1	0	40	19.33	TGGATCTACTAGTGGAGGGC	GAAGAAATATTCGTCCATCG	TGGATCTACTAGTGGAGGGCCTATTGGTGGTGGATTGACTTTGGATGGTCTGTTGGTCTTGGATCAGTCAGGGTGGGTTTGGTGGTGATCAAGGTTTGAATATAAGCACATGGGATAATTATAACTATGAAAATCATGTGTCTATTCTTCCTCTACATTACGTAGAATCAATTTCTCCAAGTTATTATCCTAACTCCGAGATATTTGGTTTGGGGTCACGATGGACGAATATTTCTTC
CATMA1c71557	At1g34490	169	G1	0	27	39.64	AATGAAGCCTCGCTGTTC	ATATAACATGCGATTGACATGGA	AATGAAGCCTCGCTGTTCATTGATTTCGTAAAACGCAAGGTTTTCAATTACACTGTTTCGTAAAACCAAGTTATTTATTATATAAGAAAAAATATTGTTGTCAATTACACTGCATAATTTAAATCAGAATAAACAACAACATATATTCCATGTCAATCGCATGTTATAT
CATMA1c71558	At1g34500	191	G1	0	38	34.03	TCTGTTTATACGGAGCGG	AAGCGAATTATCAAATCCAGAG	TCTGTTTATACGGAGCGGCATGATGGAGAGACGCGCCAATGAGACCTTGTTCTTCCTTGATTTCGTGAAGCGCAAGTTTTCCATTTTCTAGGTCGTAAACTACTGATCGCGAATCTCTCGTTTCTCAATGTTTAAAGGGTATACTAATATTGTTTATTGTTAATTGTATCTCTGGATTTGATAATTCGCTT
CATMA1c71559	At1g34510	188	G1	0	36	68.62	ATTCTGGAGAGATCAGGACAAACTG	AACACACTGGCCAAATGTAAAA	ATTCTGGAGAGATCAGGACAAACTGCAGAGCCTTCAACAACTGAAGATCTCTATTCTACATACATTTTGTTGGAACTATGATCAAATCTCGCTTCTGCGTATTCGTCTTTTTCTTAACCGTTTTTAAATAATCGACCGAAGATTTCCGCTATTATTTCATTTCTGTTTTTACATTTGGCCAGTGTGTT
CATMA1c71560	At1g34520	166	G1	0	31	39.76	GGAGAGACGCGCCACTGA	AAAAAGAACCGGTATCAAAGTTTCC	GGAGAGACGCGCCACTGAAGCCTCACTAATCATTGATTTCGTAAAACACAAGCTTTCCAATTTTTTGTTATAATTACCAAAATGTGTAATGTCATTTCCTTCATTTAATTTTATCTCTTCTATCAACTACTTCAATATTTTGGAAACTTTGATACCGGTTCTTTTT
CATMA1c71561	At1g34540	500	G3	0	48	55.8	CTCGACTGGACGGTGGAGAC	TGCGATATAATCGTCGCAGC	CTCGACTGGACGGTGGAGACTCTTTCTCGATGTCCAACCCAAACGGCGATTTTCCGGCGACCAGGGAAGCAACAACTCATCATGACGGCGAATCCATCTAACGTCGAGTATATGCTCAAGACCAAATTCGAGAGCTTCCCTAAAGGCCAACAGTTTACTTCGGTTCTTGAGGATTTTCTCGGCCACGGGATTTTTAATTCCGATGGTGATATGTGGTGGAAACAGAGGAAGACGGCGAGCTACGAATTTAGTACTAAATCTCTCCGTGACTTTGTTATGAGCAACGTCACCGTCGAAATCAACACCAGGCTTGTTCCGGTGTTAGTAGAAGCTGCAACCACCGGAAAGTTGATAGATCTCCAAGACATATTGGAGCGATTCGCGTTCGATAACATCTGT…
CATMA1c71562	At1g34560	467	G1	0	40	62.1	ACATATATCAAACCCAAGAATG	AAACAACTCTGGCACAAAAT	ACATATATCAAACCCAAGAATGGAGTCTATAAGGATGGTGGCAAGTCGAGCCAATGGGAACAGTTCAAAACGTTTTCCTATCAATTTTCTTTTGGAGTCAGAGTTTTGGCTCGCATTGTTTCAATTCTTGAAATCGGTGGCTTAGTGAAACCGTCTGGTTTTAAACACTACAACCAAGAGCTTAAGAAGCTAGAGGAGCATTTGAGATCTGTCAAGGATGTATCGGAGGCGAATGGGTTTGCGAGAGAAGCTATAGAGTCTAGCATTTTTCACTTGTGGAAGTCTCTGTTTGAAGCAACACCAGAAATGATACACCCTAGTAAGACTAAAGTTCTTGAGCTGTTTTAGGCCTCTTTTGAACGAAGCAAGTCTCGAAACTTGCTCTCGACATCTTACTTC…
CATMA1c71563	At1g34575	183	G1	0	36	50.82	GTATTTTAAGAATAACTTCGAGAGG	AATACTAATTATCTCCTCTCCCACA	GTATTTTAAGAATAACTTCGAGAGGTTGGTTCAGGTTAAGACTAGAGTTGATCCGGACAACATTTTCCGGTACGAGCAGAGCATTCCAGTGCACGTTAGCCGTTAGAGACATTCTTATTATTTGTGTCTTGTATTAGTAATGTTAAATAATATAATCTTGTGGGAGAGGAGATAATTAGTATT
CATMA1c71564	At1g34640	301	G1	0	43	15.95	TTCTTTCCATGTTTACACTGTT	GAGAGCGGCTGATCTTTC	TTCTTTCCATGTTTACACTGTTATAAAGCAACTTCAACTAATCCCGTTTTAAATATAAGCTATCTACTCTCTCTTAGCCATAATGGGAAACGAAGCAGCACTAAGATCATCAATGGTAGGTCTTGCAGTGGTGATGGTAGTTGTATGGTTATGGACACAGTCTTTAAAGAAGACGGTTGTTACTTACGCCGTCGGTATTTCTCTTATTGGCGGCATACTTTTGCCGGATTGGGACTTCTTTGATCGGAGTTTCTCTCGGTGGGGCTATCCTGTCACCGCCGAGGAAAGATCAGCCGCTCTC
CATMA1c71565	At1g35150	158	G1	0	35	65.82	TGGATATAGAAGCTGAATTTCTT	TAGAGCTTGATCTATGAGTGTGAA	TGGATATAGAAGCTGAATTTCTTGTAAAGAAGAAGAGGACCATTCGAAGAAAGAAGCATTTTGATGAAGTTTCAGAAAAAGGAGATGAGAATATGGACTTGTCACCAGAGGAGGATTTCAGAATTAATTACTTCTTCACACTCATAGATCAAGCTCTA
CATMA1c71566	At1g35250	192	G1	0	42	50.52	CCTATTTTGGAGGCAAAAGGAA	TCTGCATCAAATCGAAATTGTA	CCTATTTTGGAGGCAAAAGGAACGGCTGTGTGGCTTGACAACAAGTACCGGCCTACTCGTGTCCCATCTCATGTACGCTCATATTTTGGTCACTTCCAGTGTCAACACTTGGTCGATTGATCCACATTCTAGGGCATCACAAAATTTATGACCTATATATTTTGGTTTGTTACAATTTCGATTTGATGCAGA
CATMA1c71567	At1g35260	209	G1	0	42	62.68	CACAAGTCCATTAAGGTGATGTAAG	AGTATGCTTCCAACTTTTCCCC	CACAAGTCCATTAAGGTGATGTAAGCAAACACAAAAAAAGTAGGAGAAAACATGATAGAAGAGGAGATTGAGGTAGACGTCGATATTAAAACCAGGGCTGACAAGTTCCACAAGTTCATCAGAAGATCACAACATGTGCCCAAAGCCACTCACTACATTAAGGGATGTGATCTGCTCGAAGGCGAGTGGGGAAAAGTTGGAAGCATACT
CATMA1c71568	At1g35350	250	G1	0	33	62.8	GTTAGAGAACGAGCATTTGAAC	CACCTCATTCCTTTTATGCT	GTTAGAGAACGAGCATTTGAACAACGTGGGAAAGTTTAGAGCATTCAAATCAGTTCCATTACCATTCAACTACGATGAAGAGGAAGATCGAGATAGTTAATTAGCTCTTAGATTGGATTATATCAATGGTTTCTAGCGAGTGAAGTTTCAATTGTGTATTGGTATTCTTAGGGCTTGCTAGTATTTGTTTGTAAATTGTAAAAAAAGAAGAAAAAAAAATAGAGGAAATGAGCATAAAAGGAATGAGGTG
CATMA1c71569	At1g35365	193	G1	0	32	53.89	TCAAGTTGATATACCCTGAGGT	TTGAACGTGTCAAGAGAATG	TCAAGTTGATATACCCTGAGGTTAGAATGCTTGAGATGTTCAAGCCTCTGTTGAACCAATCAAGGGAGAGTATTTGCTCTCGTCTTATTGCATCTTTAGACATATGAATAGAGATTTATAATTTTCCACTAATTTATTAAGAAATTCAAGTTTATCGAGATACATGAATAAATCATTCTCTTGACACGTTCAA
CATMA1c71570	At1g35375	154	G1	0	42	27.92	AATCAACGTCGTCAATACATGGTTC	CTGTTTCATCTTCAACTAGAAACCC	AATCAACGTCGTCAATACATGGTTCCACTGTTAGTTCTGTTGCATATGCTACTCATTTCTTGGTTGGAATCGATGTGGATAAGAAACAGTCGCGTTGAACTTCGATCGAACCGACTATGGGATCCTTGGGGGTTTCTAGTTGAAGATGAAACAG
CATMA1c71571	At1g35410	169	G1	0	28	52.66	CTGTCGTCTTGCTTCTTTACTCA	AATTCTAGCACCTTCTTTCTACTCA	CTGTCGTCTTGCTTCTTTACTCATATGAATCAGTTTCTTAGATTGGATGATCATTTTCTTTTAATTGTAGATTGTTCTTCGGCTTATATTTATGAAAAAATAACGATCCATTGGATTATCTAAGTAACGAAAAGATAAAATTTATGAGTAGAAAGAAGGTGCTAGAATT
CATMA1c71572	At1g35500	186	G1	0	47	67.74	AATGAACAAGAGGGATCTAAGGTTT	ACACTCTTCGAACATGGTTCCC	AATGAACAAGAGGGATCTAAGGTTTGCAAGGGTTGAGAAACGGTTTCCAAAAGGGAAAACGAAGCTGAAAGCATAGGAGACATAGGAGAGACAAGAGAAAACTAGAGCAAGTAAATCAGAAGAGTTAACTCCCGACGCCGGCGTTTTGCACCTTCGCCGGCGTCGGGAACCATGTTCGAAGAGTGT
CATMA1c71573	At1g35513	400	G1	34.25	39	58.75	AGACTTTTTCAAAGGAATCG	ATCATCTTCCTTCGTGAGT	AGACTTTTTCAAAGGAATCGATTAGGTGTCTGTAGTGAAGCTTTGGCTGCAACTAGGCCTAGAGCTGCTTCAAGGGGTCGTGATATGGAGATAGAGCGTGACTTACTAACCAGGTCAATTTTTACTTGAAAGTGCTTTGAACAATTATAGAATCCATTTCATTGAAATTTCCTGATATGCATACTGATGTGATTTGCTAAACTGTTGCAGTCAGTTCTCTATTGTACGAGAGAATACAAGAGAAAAGTTAAACGTAAGTTCAATCTTGATGTTCTGCAGTTTCTGCTTTGCAGGGTATATGTGACAGGGTGGTTGTTAAGCCCCAAAAACTGTGAGGAAGCTTGCAAGAGTGCAACATCTATATTCTCAATTGGCAGGGAAACTCACGAAGGAAGATGAT
CATMA1c71574	At1g35860	229	G1	0	41	68.56	GCTGAGCATGGAAACGAT	AAAAAGAGGCCAATTCTTTTG	GCTGAGCATGGAAACGATTTGGGAAGCTCAAAGGATATGAAAGGGAATCCGACCGCGGCTTTCAGAAGAGAGGGACATGGTTCATCTTATGGTGTGGGTATGAAACTTGGTTAAATACGAGCTGAATATGATGTAGATCACAATTGTGGAACTGGTGCTTTGTCTCTTCAGTTCGGAGAGAGATATTAAGGATTAAGTTGATGTATTGCAAAAGAATTGGCCTCTTTTT
CATMA1c71575	At1g35900	198	G1	0	41	23.74	GGGCTTAGAGGGTATTTCTTGCCT	GACATATGGCAACATGCATCTCATT	GGGCTTAGAGGGTATTTCTTGCCTCTGTTCTCTGAAGAGCGTCCTATAGGGGGTGAAAGTTTATGCGAGAATCCACACCAGAGGATGTGTACCCCGAGTGATAGCGATCTTTAGAAGCGCACTGATTTGACTAAGAAAATCTAACCTATGTTTATAAATTATGTGTATTCAAGAATGAGATGCATGTTGCCATATGTC
CATMA1c71576	At1g35930	154	G3	0	36	33.77	CTAATGATCAAGAAGTGACAATG	AAGATCATGTTTTAAAGTACTGG	CTAATGATCAAGAAGTGACAATGGAACCACTTACTGAAGGTTGAAGCTATGTAGTTCGAACCCTTTTGTTCTCTACCCCCTCTGTCTCCGAAAAAAACAATTACGTTTCTTTTGCAAACTTTGTTATGTTTCCAGTACTTTAAAACATGATCTT
CATMA1c71577	At1g36050	194	G3	0	43	42.78	CGAACATCCTACCTAATCGTAT	CGGAGGAGAGGAGAGTGA	CGAACATCCTACCTAATCGTATTCGGTGCTGGATTTGAATCCGGTGAACTGAATCTGACAATTTCGTTCCCGGAGGTGTTTAAAAATGGCCGGGATCTTGAATAAATTGCGGAATCTAGATGCATATCCTAAGATCAATGAAGATTTTTACAGCCGTACATTATCCGGCGGAGTTATCACTCTCCTCTCCTCCG
CATMA1c71578	At1g36340	500	G1	38.8	32	61	TCGAACAATATATACGAATGGACT	CTTGAAGAGCTGTCCAATTT	TCGAACAATATATACGAATGGACTGCAGTGATCCGGGGTCCAGATGGCACTCCCTATGAAGGTGGCATGTTTAATCTCAGTATTAAGTTTCCTACGGATTATCCTTTTAAACCACCCAAGGTTGGTTATACACATATGCTATTTTATTTTTTTTCTGAAAATTGTTTCCTAAAGATTTTGTTGTTTATAAAAGTAAATATGTTTATGTATGTATTACAGTTTACGTTTAAAACTCCGATTTACCATCCAAATATCAATGATGAAGGATCGATTTGCATGAACATTCTTAAAGACAAATGGACTCCTGCTCTTATGGTTGAAAAGGTTTCAAACTCGATTCAGATATTTTGTTTATTGTTTTTCGAATTATTTTAGGCATTTAAGTATTAATTTTGGTTC…
CATMA1c71579	At1g36395	176	G0	0	50	43.18	CCAAAAAGAAGGTACCGGA	ATTCTCATCTTGCTCATTAGTTTGC	CCAAAAAGAAGGTACCGGAAACAGAGCCGGCGCCGGCTCTATCGGCGGTACTGTTGTTGGGACCTCCGCCGGCTCGAACGACTAAGACGGTGGTTGTTGATGCTACGTTTTATGAAGCTTTAAACCCGATTCCTGATGGAGAAGAGAATGAGCAAACTAATGAGCAAGATGAGAAT
CATMA1c71580	At1g36640	196	G0	0	31	65.82	CCAAGACAGAAAAATGAACACC	GATTCATATTGTACTCGGGCTAA	CCAAGACAGAAAAATGAACACCTAAGACGTAACGTGACTTCATATATCTATATATATGCATGAAATCCCATCTTTTAAATTTATACGTTTAAATCAACCAAAATATGTACAAACTCACGCTTTGTATACTAACTCTGAGTTTTCTTTTGTTATCTGGATTATCAAATACGGTATTAGCCCGAGTACAATATGAATC
CATMA1c71581	At1g36745	178	G1	0	37	55.06	CCATGGATCTTGAATCCGCC	TCTAATTTAATTCAATGCGCTTCGC	CCATGGATCTTGAATCCGCCAGAACTGGTGCTTCCGACTCTCTTCCACCGGGAAACAACATGATCTGATCTTCATTTTTTTTTTGCATCAATTTCTAATTTTTCCATATTGTATTTTGACTATAGTCGTCATTGTCCAGCCCATTTATTTTTTGCGAAGCGCATTGAATTAAATTAGA
CATMA1c71582	At1g36756	471	G1	20.38	48	63.48	CCAATTATTCATTGCCTCA	TGCAAAGTCTACGCCTTAGTG	CCAATTATTCATTGCCTCAGAGGGGAAGCAGCAGAGCAGCTACTCGACCAGTTATTCATTGCCCTAGAGGGGAACGAGAGGAGAAGTAGTTACTCATTGCCCTAGAGGGGAACCAGAGTAGAAACAATCATTCTATTGCCCTAGAGGGGAACCAGAGGAAGCAGCAATCTACTCGACCAGTTTACTCGATCCAGGCAGCCACAGAGGAGGCAGCAGATTCTACTCGATCAAGGCGGCCTTAGAGGAAGCAACAGATCGATCTACTTGCCCCTCCTACTCGATCCTCTACTTGACCCCTTTACTCGATCAAGGGCGACCTACTCTACAAGACTTGTTGATCATTCAAAGCGTCTTCGGATCCTCCTCATTCCCCACTCAATCAGACAGTTGAGCATACAG…
CATMA1c71583	At1g36920	163	G1	0	34	29.45	GCTGAAATTAACTTTGTTGATGTGG	TCTTAATCTGAGCCTTGGACATT	GCTGAAATTAACTTTGTTGATGTGGATAACTTAGACAACAATGAAGACAACGCTTATTACATTTCCACGCCAAAGCCTATAACTAAAAGATTTTTGGCAACATCTAAACATGTTCAACAATCATCAACGAAGCCTTAACTAATGTCCAAGGCTCAGATTAAGA
CATMA1c71584	At1g36925	202	G1	0	38	31.19	ATCGTCACGTTCACATAATTCA	AGTAATTGAGATTGTAGATAGCGAG	ATCGTCACGTTCACATAATTCACTATATAACACTGACGAGTATGATGACAATGGGGATGCATCTACAACTGTGAACATTGTGGAGCTTTAATGTGGTATAACGAACGCATAGAAGAGTGGCGCGTGAAATCTTATCCAAATTTGCAGATGGAGTGCTTTAAAGCTTTAGTTGCAATTCTCGCTATCTACAATCTCAATTACT
CATMA1c71585	At1g36970	499	G1	35.47	35	67.74	TCAACCCTGTTGTATATTCTCC	TCGTCTCTAGTTTTCGACTC	TCAACCCTGTTGTATATTCTCCAAACATCACAACTCCCCCTTCAGAACCATTAACTTCATTGCACGAGGGAGACAATGTTTTATCTGATTCAGTGCATGATGGAGACTTTGCAGTTTCAGGAGATTCTGATAAGATTGTTGATGATCTGTCATGGCGTGAGTTAAAAACACATAAGGTCTGCCGCACTTGATCTATGTTAATTTTATAGATTGGTAGATATTAGTCAATAATTTATTTTAACTTCTCTATACCACACATGATGAGATATCCAGGGAGACCAACAAGGATTCAGTTGATTCCCCACAAAACTATCTGGTAATTGTTAATTAAGTTCTTTCACATATTGTTTCCAAAACATTGATTATATATTCTCATATTTTACTTTTTTCAGAATGAAA…
CATMA1c71586	At1g37000	212	G1	0	44	62.74	TAGAAGTGATCCCAAACCCCTG	TTGACGAAGGATCTTCCATGAAC	TAGAAGTGATCCCAAACCCCTGCTTTATGTCGTAAAGCAAACTCCTTCAAGCTACAAATCCATAGCTGCCCGAACCCGCGCTGCTGTACTACTTCGTGTAGTCCTTCTCAAGACGAGAAGTCTAGCCATGGTTCACTTATCAACGTTACATAGTCTTATGACTGTGACTATCTTGTCATCCATTGATTCGTTCATGGAAGATCCTTCGTCAA
CATMA1c71587	At1g37010	444	G0	10.36	38	58.56	ATGGAGCTAGGCTGTGAATG	GCTCGAGGTACCGTAATAGAC	ATGGAGCTAGGCTGTGAATGGTACTTGGAAATATCTCAACAAATTTTGGATATCATGTGAGTTTCCACTCTGATGCAGTTTTTTTTTTTGTAAAGTTTGGAGCTTTGGGATACAAACGAGTGGAAGAGATCATATGGGTAAAGACGAATCAACTTCCACTCATTTGGGGATAAGTGATAATGGTAATGGGCTTTTAAGCCGTGGAATAGTTAAGAAGAAGGATTGGAGTAATGGAGTTTTGTTGGTTAGTAAAGATCCTGAGAATTTGAGGGATATTGCGTTTAGACAGTATGCGATTTTGGTTAAGTGAGAGAATGAAGTGACAAAGGAGGTTCTAGTGAGGGATGTTTTGTATGCTAGCCAAAGAATTGATGGCAAATATGTCAAATTTAACAATGA…
CATMA1c71588	At1g37020	166	G0	0	38	48.8	CTTAGTAAGAGACTTGCAGCTGTGG	ATTGTAGTTCAAGTTCTTTATTGGG	CTTAGTAAGAGACTTGCAGCTGTGGAGAATGATTTGAAAGCTTTGAAAGAGTCTCATCCCGCTGATGTATCCATTAATGATGTCACATCCAACAACAAAGGAGATGATGCCACATTCAACAACGATAAAGAAGATGAGACACCCAATAAAGAACTTGAACTACAAT
CATMA1c71589	At1g37037	174	G1	0	40	67.24	GGAGCATGGCTGGAGTTTC	TGTTTCCACTTTAGTAAGCGTGTAG	GGAGCATGGCTGGAGTTTCAGCAAATGTGGAAGAAGAAGGAAAGAGGCTAGAAAGGATGGAGAGTATGTGGGAAATTAAAGCAACAAGATTTAGCTTTTAAAGAAACGTTGAGCGACAAGAAACTGCTAGACAGTTTAGTTGCAAGATTCTACACGCTTACTAAAGTGGAAACA
CATMA1c71590	At1g37080	168	G1	0	41	48.81	ACAAGTCAACATGAAACCCCAA	CTTGTTCCTCGTAGTAGTTGTGCG	ACAAGTCAACATGAAACCCCAAACCGTCAACCCAACCCTTATGAGACACATTCACCAAGTATTAAACTTGGTGAATCTGAATTCCTTGTCTTTAACACCCAATGGCATGAATCACATCTTCAAGGTGGAAACACAACTACTAAGCGCACAACTACTACGAGGAACAAG
CATMA1c71591	At1g38131	339	G1	0	48	14.75	AATCCACCACCAGCCCAAT	TCAAGGGCGGTTGAATTGT	AATCCACCACCAGCCCAATGGTAGCAACAATGGTGTTGTTTCAAGTAACGATAATGGCTGCCGAAGTGAGTCTCCAAGCCCACCTTTATCTCCAAACCGCCGTGTCCTCCGTCGTCAACGGCGGCAAACTTTACTCAGAGCTTCTTCTTTCTCTCTCCGGAGAAATCTTCGTTACTTGCTTCTCCTTCCTATGATTTACGCTTCTGGGCTTCTCATGTGTGTTGGTCCTTTCTCTGGTCTTGTCGGATGGGTTTATGTTCCCGGTTCTGTTTATCGGAGCCCCGAGATTTACCGGAAACTTAAAGATGACATTTTCTCCGACAATTCAACCGCCCTTGA
CATMA1c71592	At1g40230	179	G1	0	54	60.89	GATTGCAACGACGCTCCTCT	ATGAACGACGAATGGCGAG	GATTGCAACGACGCTCCTCTCCAATCAACGCATACTCGATCGCCGGACTTTCGCCATCTCCCTGTCACCTGTGTTCACTCGACCTCACCGTTCCAGCTTCACCATTTCTCACCGCTCGTGTCTCCTCTTCACTCAACCGCTACACGACCAATTCTCCCTTCTCGCCATTCGTCGTTCAT
CATMA1c71593	At1g40390	212	G1	0	46	22.64	ATGTTATCAGCGGTGCCT	ACTAGCTGATCCCTTGTGG	ATGTTATCAGCGGTGCCTAAACAGAAATGGATTCCCAAATCAGACGTGAAGGCACCCATAACAGTAACTTCTTCTTCTCTTACTGTTGTTCAAGCTGGTCTTAGCCCTCTTTCTGAGATCCCTAAGGTGGCGCCTTCTATTTCAAAGGTCTCCGATGGAGGTCCAACTAGTCTGTGTGTCGAAGACATTCGGTCCACAAGGGATCAGCTAGT
CATMA1c71594	At1g41810	185	G1	0	51	44.32	AGAAGAAGAGCAAAAAGGCGATAC	GTTAATGATCAATCTCAATGTGGTG	AGAAGAAGAGCAAAAAGGCGATACTACCGGATCCTCCTGGTTCATCTTTGTGCACTGAGCGGTCGCTTTTGGACCTAAGGGCCCGGTTTGATCTCGGTGAGGACGTCTATAACGCCTTCGAGACGCTCTATGACCGAACAAGTCACGGGCGCCCCGAAAACACCACATTGAGATTGATCATTAAC
CATMA1c71595	At1g42190	205	G0	0	41	21.95	CAGGAAAATGTCATATCAGAGCCT	CGAATTCTTCCCTCGTAAAGTGA	CAGGAAAATGTCATATCAGAGCCTCCGCCGGATTTGCTAGAGAATATGATGATTGTGGGAATGCTGATTCCGAATTTGTTGGGAGTAAGTTCAGAGATGGTCGGAAGATAAAGGTCAAATTGGTCGAAGAATTTGTTTGGTGTTCGTGGCTAACATGATGCGTACACACTACAAGAAAACAATCACTTTACGAGGGAAGAATTCG
CATMA1c71596	At1g42460	150	G0	0	43	63.33	TTCATGCTCATGCTGCCA	CAAAACGTACAGGTAACGATACACA	TTCATGCTCATGCTGCCAGAGGGGTTAAGGAATCCCTGGAATTTGATGTTGCCGCTCTGGATCAAGAAGTGAAAAAACTCGTCTCGACTATAATATTGTCCGGTGTTGCATCCTAACTCAGAATTTGTGTATCGTTACCTGTACGTTTTG
CATMA1c71597	At1g42680	265	G1	0	38	42.26	CAAGAGTGGTTCAATGTACG	CTGGTTAGAAACAATACTTACCTA	CAAGAGTGGTTCAATGTACGGAAGGAGAAAGGTCATATCATATATTGTGCATGATAGTAAAGAAGATCAAGAAAGTGTATTTGCAATTTTTGCTGCAGTATATAGACGCTCGTGAATAATGGAAAACCACTATTAAACCTGAGATCACTTCAGCAGGAATGTCCAACCCCTCATGCACGAAGAGTGTCTCCATTTGTAACAATACTTGTGAGTAACACCACGTTTCATGTTTAAGCGTATGTAGGTAAGTATTGTTTCTAACCAG
CATMA1c71598	At1g42740	500	G1	15	41	53.6	TTTCTTTTCCCAAGAGTCC	GCTTAACCGTGAAACAGTCT	TTTCTTTTCCCAAGAGTCCTAGGAAGTCCAAACAGGAGCTAGATGATGCTAGATGCAAAGCTATGATGGATAAGCTTATTGTAGAGATGCCACTTATAGATGTTGTGAAGTCTTCTTCTATAGTCAGACATTATGTTAAGAGAATGGTTACTAAGGATTTGAATAATGAGCATGGTGTGATGATGTTCTCTGCACATGTAACTGGCATTATTTAGAACAAGACTCCACAGAAATAGGAGGACAAAAGAAAGACAAGGGTTGTCTCAGAACAGATTGTAGAGCTGAATAGTGTCGATCGACACCCACAACAGACTGCACTCGAATCGTTTATCACGGCTGTAATCGATGCTGCAAGTCCAAGACAGACTGCCAAATCAAGCACTGCACCTCTACTACTCA…
CATMA1c71599	At1g43260	170	G1	0	41	31.18	CGACGATGGTGGTACTCT	AGGAAACATGACGAAATCT	CGACGATGGTGGTACTCTAGGGTTTTGTGACCCAACAATGAGGGGTTGGATCTGGGCTGATTTTTTTTGGTTTTCTGTGGAATTATATCGATTTTTCATTGGTTTATTAGAGGATAGTGCTATCCTGAAGGTTCTCGGACTGACAGAGAAGAGATTTCGTCATGTTTCCT
CATMA1c71600	At1g43330	264	G0	0	19	52.27	AGATAAACTCTTAAGTGAGTTGG	TAGTATTTTTGACTTGCGGTT	AGATAAACTCTTAAGTGAGTTGGTTAAAAATTATATATGTAATTATGTATATATATTCCTTTCGATACTATTTAACTATAATAAAAAATCAAATATTAATAGTTATTTTTTTGGTACATCAAAAAGGATAAAATTTATTATATTTCTATTTTATAAATGAAACAACCCGACCCATTTTTAAAAAAAATATAATTAAATATTCCCATAAATATCTAATTAAACCAACCAACAAAATAACAATTAAACCGCAAGTCAAAAATACTA
CATMA1c71601	At1g43665	161	G1	0	43	66.46	TTCATCACTACATTAATGGTCATCG	CATTCCGCTGATGGTGGG	TTCATCACTACATTAATGGTCATCGCCTTTGTCTTGTCGGTTCTAGTTCCTACCCAAGCACTTAGAGTTTTAAGTGAAGACAAAAAAGTGGCTTGCATTGTGACAGATCTTCAAGTATGCCTATCAGCGTTAGAGACCCCAATCCCACCATCAGCGGAATG
CATMA1c71602	At1g43667	167	G1	0	43	69.46	TTTTCTTTGTTCTATCGTTGGTGGC	TTGTTCTTTCAATTTTTCGCAAC	TTTTCTTTGTTCTATCGTTGGTGGCTCCAATATATGGAGGGATTGTTAAAGTTTCGTGGGGCGAGAAGAAAGTGGCATGCACCGTGACAGAATTGCAACCATGCCTACCATCGGTGATAGACGGAAGCCAACCATCAACTCAATGTTGCGAAAAATTGAAAGAACAA
CATMA1c71603	At1g43680	180	G0	0	39	62.22	ATTCTAATATCTCAACGTATTCACC	ATTCATAGGTAGGTCTAGTTGTAGG	ATTCTAATATCTCAACGTATTCACCTCTGCATGATTTTCCTGTTGTAAGCTGGAATTTTTATACTGCAGGCAACCTACCTCATCGATTCTCATCATCTTCAAACTCATCTACTCCTATAGCTTCAGCTAGTTTTCTTGCAGCTTCAGGATGGAGACCTACAACTAGACCTACCTATGAAT
CATMA1c71604	At1g43777	499	G0	48.3	41	56.91	TGACTTCCATTCAAGAGAG	GAAGCACATAAATAGCTCGT	TGACTTCCATTCAAGAGAGGGAACTTGAACAGCTCGCCACTACGTGTGTGGCGGTTCAAGGTCTTCTATACGCTTTGTACCTTGTTGTTTTGAAAGCAGCCCCGCCGTCCAGGAAGGCCCTCAAATATAGTAGATGAGGTTGCTGGTACTGAATCTGAATCTGATGAAGAAGCCGCCCTCAAGCTTGGCAATGCTAAAGATGTGGATGCCAAATGCGAGGTACCTTTTTGTTGACACTAACTCGATAACATTTTTGTTACCATCATACTAATATTGTTGCTGTCGGTAAGCACTTTATTATCGTGATGAAGTTGACTACTATAAACACCCGATTATTATCTGATAACATACCTATCCTAATAAGACAATTGTTGCTTGATAATTCAGTCCATCACCTCG…
CATMA1c71605	At1g43920	165	G1	0	35	36.97	GAAGAAACTTGTAGCAGGGTA	CAACAAGTTCGAACCAAA	GAAGAAACTTGTAGCAGGGTACTAGTGTAGTGTATGCATTGTAGTATTGTAGTATTGTAGTAGTTATGCACTTGTATGGAGCTTGTATTGTATGCATTGTATGGAGCTTGTATTTGTGAAACATGACTTTGATTAATACATGTTTGGTTTGGTTCGAACTTGTTG
CATMA1c71606	At1g43940	215	G1	0	40	69.3	CTCTTATCTCTCAACCCTTGCT	AGAGGATCGTAAAGTTTCAACA	CTCTTATCTCTCAACCCTTGCTTCCTAGACCTAACTATGATAAATGGTCCATAAACATACGATTGGCTCTTCAAGCTCAAAAGAAATTCGGGTTTGCAGACGGCTCTATTCCTAAACCCGATGATGACTCCGAAGATTATGAAGATTGGTGTGCTAATAATGCCCTTGTAGTGTCTTGGATAAAGCTCACAATTGTTGAAACTTTACGATCCTCT
CATMA1c71607	At1g44030	157	G1	0	40	69.43	GATGCCAAAGCTTATATCAACCA	ATTTGTCTTAATCGCAAAGATTG	GATGCCAAAGCTTATATCAACCATCGATCAAATATACTCCCTCTTTATCTTGCCAGATCCAGAGCCAAAACCGAAGCCGGAGATGGATCCAGAGCAAGAGTCAAAGTTCATATCACTCCTTTCTCAAATATACTCAATCTTTGCGATTAAGACAAAT
CATMA1c71608	At1g44050	174	G1	0	31	39.08	TCTTTGTATTGTAGTGAGGACTGAT	GATGCGATGAGAAGACACA	TCTTTGTATTGTAGTGAGGACTGATCATCAAACTAGTTATCTCTTTTCTCTGTCAATCTAGTTATCCCTTTTCTTTGTCAATTTGAAGTATTTTTGTTTTGGGTTTGTTGTATTTCTTAATTGGTGGATATGTTAAAATACAAGATATTTGTGGTTGTGTCTTCTCATCGCATC
CATMA1c71609	At1g44080	164	G1	0	36	61.59	TGGTCTTAGCCTCCGAGTA	AGTAGAAAACATCTGGAAACAACT	TGGTCTTAGCCTCCGAGTACTATGGATGTTTGGAGAATGCTATTTACTTCAACGACCGGGAAGATGTTAGTGTGTTTAAGCTTGATGATTGTAGCATTATTACCAAGCAAATTAATTCTTCTTCTTCATCTTCTCATCAAAGTTGTTTCCAGATGTTTTCTACT
CATMA1c71610	At1g44180	193	G1	0	34	63.21	CCTTAAGACCTTAAATGGC	ATTAGTATAGAACCAAGCTCTTTTG	CCTTAAGACCTTAAATGGCTGCTAATAACTCTTTGTAAATGTCAAATATTTGATTTGTGCAGAATTCTCAAACTTTGAAAAGAAAGGTCATTGGTGATGGAAGCATGATTTCACTATCTTCTGATCTTTCGGCTCCCAAGACTTATTGTTACATATCCCTTGCAATTGCAAAAGAGCTTGGTTCTATACTAAT
CATMA1c71611	At1g44222	213	G0	0	53	54.93	ATGGGAATTCCTGGGATGTTAG	TTCAACCGTTGGATTACAAAAGAA	ATGGGAATTCCTGGGATGTTAGGAAGCCATGGGATGCTAGGAAACCCCGGTAGCAATACGGGGGGCGATAGAGGTGCTTTAGAGTCTGATAGGGAAGAGGTACCCCAACCAATCTTGGAGTCTCCAAGGCGGCTATAGCCTTTGCCGTGGTGGCGGCCTGCCACTAATTCTGACGGCTTAGGCCACGGTTTCTTTTGTAATCCAACGGTTGAA
CATMA1c71612	At1g44318	236	G0	0	47	17.37	TGACGTCATCCATGTTTCG	AAGAGGCTGATCAATCAGAGG	TGACGTCATCCATGTTTCGATCTCCTTGCAAGATTCCGTCGGTGAAAGGTTTTGAGCAAAAGAGCTACGTAGGCCTTAAAGCAGCTTCGTATAACGTCAGAGTCAACTCTTTTAAAAGCAGTGAAGTTGCTAGTCAACTCCAAAAGATCGACTCGACCTTGATATGGCCGGTAAATGCTCTCGAGGCGCCTCCAGTCCCGAGTAAACCAGCCACACCTCTGATTGATCAGCCTCTT
CATMA1c71613	At1g44350	170	G1	0	45	25.29	TACTCATGGATCAGGTCGGGG	CATCTGTGGAGCCAAGGTGAA	TACTCATGGATCAGGTCGGGGTTTTCGGTTGCCAAGCGACAGTGAACTTCTTTGAGAAGCAGAATGCGATATACCCGCCAACTACGAACAATGATGCAACATACAATCACTTGAAGAAAGTCACCATAGATTTGCTCGGAGATAGCCATTTCACCTTGGCTCCACAGATG
CATMA1c71614	At1g44414	434	G1	0	42	13.59	TTCTTCTTCGTCGGTGGATTA	ATGATTTGGGTTTAGGACAGAA	TTCTTCTTCGTCGGTGGATTAGGGCAACAAGTGAGACAAGTCCTAAAATCCGGCGCCGGAACATGCATAAGATGCGGTTCTCAAGCCGATTTGGTCGAGTACGACAAAGTCATAAAGCTCTTCTTCGTTCCTGTCTGGAGATGGCCTGGAAAAGATCCTCTACTTCATTGTAGAGACTGTGATCTGTTCTTCCCTCAGTCTCTGTCACCGCCTCCAGTTTCTTTAGCTACGTGTCGATTCTGTGATCGTGTTGTTGAGCCTGAGTTCCGTTTTTGCCCTTTTTGTGGCTCTTCTCTGTGAGTCTTGGTCTGTCCAAAAAAGTTGATCTTATCTCTCTGATTATATGTCTGTAGTAACTTTTTAATACATGTTTTGGTTTACAGTTTACTAAGTCTATAA…
CATMA1c71615	At1g44446	279	G1	0	40	16.85	AAACGAAGATCTACGGCTAGTT	TTTTACTCGGCAAAGCTC	AAACGAAGATCTACGGCTAGTTTTAGGACAACAAGAACGGATGTTAAACGGAGCAAACATATGGAATTTACCAGTTGCTTATGACAAGCTCGGAGTTCGGTATAGACTATGGAGGAACGCAGTAGATCGTGGCGATGATAAACTACCTTTCTCCGGCTAACTGTTATTAAAGAAATCTAATGGAAGTTTTTGCAGCTCCTTATTCACCAGCAACCTCAGACAAGTGTAGGTTATTAATCTGGTTTATTCTCACCGAAGAAAGAGCTTTGCCGAGTAAAA
CATMA1c71616	At1g44478	210	G1	0	33	36.67	AAGGATGATGAACACAGAAGAAA	GTTGCCGTTTTGGATCGTTA	AAGGATGATGAACACAGAAGAAAAATATGCCGCCAAGAAACGAGAGTGGGGATTACATCATGTCCCGGCTCATGAGATAGGGCAGACGTAGAAACGAAATAACTTTTAGATTTAGTCGAACATGTATAGTATATAAAATACATAAATTTTAACTTTAGAATGTGTATTTTTAACTTCGTAAATCAAATTTTAACGATCCAAAACGGCAAC
CATMA1c71617	At1g44542	156	G1	0	30	33.97	TCAAGTGATTCAGTTCATCT	TAAGATTAGACGCTTCTTTTACA	TCAAGTGATTCAGTTCATCTTTTTCTATCTAAGTTGTATATGAATTACTGATAATAAACAATAGGCTTTTTGGCTTCTTGCTTCCAAGATCTCATAACCATATCGAAGATGTTAACATATGGGATGATTTTGTTGTAAAAGAAGCGTCTAATCTTA
CATMA1c71618	At1g44575	300	G1	0	39	16	AAGGCGAACGAGTTATTC	CTGTCCATTTCCTTTTGTC	AAGGCGAACGAGTTATTCGTAGGAAGATTGGCACAGTTGGGAATAGCATTTTCACTGATAGGAGAGATTATTACCGGGAAAGGAGCATTAGCTCAACTCAACATTGAGACCGGTATACCAATTCAAGATATCGAACCACTTGTCCTCTTAAACGTTGCTTTCTTCTTCTTCGCTGCCATTAATCCTGGTAATGGAAAATTCATCACCGATGATGGTGAAGAAAGCTAAATTATCATGTACTTAAATTTAGTAGAGAGTGTGTGACCTTCTCTTCATGTTGAGACAAAAGGAAATGGACAG
CATMA1c71619	At1g44608	162	G0	0	45	30.25	TACGCCCTCCATGTCCTC	CTTCTGGACTGATAATGGAGGTGTT	TACGCCCTCCATGTCCTCCTTCTTCCTACCAAACCATCCCGAAAACCATCCTTCAAAATTCTTCTAGAAAGAAACCCATCAGACTCTTCTCCTTCTTTAGCTTCTTCGAACTCCGACATCACAAGTCCGATCACCAGAACACCTCCATTATCAGTCCAGAAG
CATMA1c71620	At1g44674	245	G1	0	30	53.06	GCTGCGAATAGGCATTTA	AATCTTATTTCAGCTTATTGTCC	GCTGCGAATAGGCATTTAATGCAAAAGATTCAGAGTGTCGATGATAAAGTAAAAAAGCAGATTGATCTCAACGAGGAAATCAATAGCCAAGTATGAATTATGTTGGTGTTTACTTTTTCTTTAGTTCCTATGATTAGAACGATTGGATTTTTTTTTTTGAATTTAATGCTAATTATATTCAAAAGAAACACATTTTTACACCGAGTGCGGCGATAATTTAAAGGACAATAAGCTGAAATAAGATT
CATMA1c71621	At1g44740	168	G1	0	37	65.48	AAATAGTCGGAGAGAAGTTAATG	CACACAAATATAAGTTTTACATGGC	AAATAGTCGGAGAGAAGTTAATGAAGACTAGTTGGAACTTCACTGTGAATCCCAGTGATGTTTCAAAGAGTGGAGTATGGAGAAATCTTACAACTCCAGAAGGATCTGAAGATATCGTATATGCAGCTGCAACAGAACTATATGCCATGTAAAACTTATATTTGTGTG
CATMA1c71622	At1g44820	157	G1	0	39	32.48	GGAATAGAAGTATATGAATCGG	GAAACAGCTACTACTTTTCTTGGT	GGAATAGAAGTATATGAATCGGTTATCAGCGCTCTAAGTTCCTTTGAGGGAGAATCTGCTCAAGTGATTTGAAGCATGTATATATGCAAACAATTGTGACACACTGCTTATGGTCAAGGCTCACATTGCTATGACCAAGAAAAGTAGTAGCTGTTTC
CATMA1c71623	At1g44830	188	G1	0	39	22.34	ATCTCTATGATGTTGTCTCCATGTC	GAAGTTCCATAATCTGATATCTCCT	ATCTCTATGATGTTGTCTCCATGTCACAGTATGACCAACAAGTCTCCTTGTCTGAATCATCATCATGGTACAACTGCTTTGATGGTGATGATCAGTTCATGTTCATTAATGGAGTCTCCGCGCCGTATTTGACAACATCACTTTCTGATGATTTCTTTGAGGAAGGAGATATCAGATTATGGAACTTC
CATMA1c71624	At1g44900	155	G1	0	43	43.23	GCCAAGGAATACGACATT	GATAGTAACTTGAAGCTCGTC	GCCAAGGAATACGACATTGCAGATCTACGACCCTTCTTTTCAAGCACAGATTTTTCCAAAGCTCACTTCGAGTTGGATCATGGCCGAGGAATGATCAAGTGTCCAAAAAGGCTGATCACTTGGTAAAACAAGAAGACGAGCTTCAAGTTACTATC
CATMA1c71625	At1g44980	175	G1	0	34	36	TTATTTGTGGAAACGCGG	AAATGTAAGCTAATGAAAACAGG	TTATTTGTGGAAACGCGGCGGCGGTTTTCCAGTTCTGCCAAATTGTTCACATGGATGGATAATTCATGATACTTAAAAAGAATCAAAAATGAAAAAGTGAGAAACATGATACACCGAAGGTCCAGATCTAGTTATTTACAAAATACTTGCTACCTGTTTTCATTAGCTTACATTT
CATMA1c71626	At1g44990	229	G0	0	40	29.69	GTAGTAGTGACAGCGCTATGGTT	GAAACAAAAGAGGTATGATATTCTG	GTAGTAGTGACAGCGCTATGGTTGTTGGTATGGTGGCGACAGTTGCAGTGGTAGTGCTGGTGACGACATGGCGATGGTGGTTGCGAATTGCGATGATGGTGATGGTTGCAGCGCATGGTGGTGATGGTAATTATAGTGTACTAGAGTAATGACTAAAAAACAAGAAAAAATAAGGGTATTTTAGTTTATATTGTAGTTTATACACAGAATATCATACCTCTTTTGTTTC
CATMA1c71627	At1g45010	150	G0	0	32	55.33	GCAATGGGATCAGGATTACAAC	TATTTGGATTGAATCAGCTTTTG	GCAATGGGATCAGGATTACAACTCGTGAGCATCTTTTGGTTCTATAAAATTTTCGGGATGATGAGATATAAACTTTTTAAGAAGCCAAAGTCAAACAAAAAGTCTACTTAGCTTAGTTAGAGATATACAAAAGCTGATTCAATCCAAATA
CATMA1c71628	At1g45050	152	G0	0	34	34.21	CCTAACTTTTTGTCTCACTCT	GGCATTAATGACAACTTATTG	CCTAACTTTTTGTCTCACTCTTACTATGGAATATGTCAAGTGAAGAGCTCTGAATTACATAAGAGAACACTGAGAGCGGGAATCTATATTTCGTACTGAACATGTCCACAAAAAGATCAATTAATGCTAAACAATAAGTTGTCATTAATGCC
CATMA1c71629	At1g45150	272	G1	0	41	19.12	GATTATGAGTACTTGAAGCTGT	CTTTTTCACTGGTAATCTAGACA	GATTATGAGTACTTGAAGCTGTATGAGTCAAAATACGGAAGAGAGGAAGCGATGGGGCTATTGGAGAAGACAGGGGTGTACACGGGGCCGGAGCGCTACACTTTGGAACATAGACCGATCGATGTATTGCGAGGAGAAGTGTACAACACATGTAGACCATCTTGAGTAACCAGATCGTTTAGTATCTATAAACACTCTCGGTTAGCCCTAAGTTAATAATAAAAGAACATAACAAGAAAACTCTAACAATGTCTAGATTACCAGTGAAAAAG
CATMA1c71630	At1g45180	174	G1	0	41	27.01	AAGATAATGATCGAAAGACTGT	TTTTTCTTAGGTTCTCCTGTT	AAGATAATGATCGAAAGACTGTTGGGTTCTAACCATTTGTCGAATCTTCAATACCATTGAAGCCTCATCAGAACACTGCAGGCAAGTTGGTGTCTGCTTTTGGGGTTGACTGAAGATAGGAATGAAGGGAAAGTAACTGAGGGGGATAGAGAGAACAGGAGAACCTAAGAAAAA
CATMA1c71631	At1g45191	301	G1	0	40	68.77	GAATGGATCAGACACGAGA	TTCAAGAATCTGACTATAAACTG	GAATGGATCAGACACGAGAGGCTACTTCGTATGGTCATTTATGGATTTGTACGAATTACTAAACGGATACAAGAGTAGTTTTGGATTGTACTCTGTCAATTTCAGTGATCCCCATCGCAAGAGATCTCCCAAACTCTCTGCTCACTGGTACTCTGGTTTTCTCAAGGGCAAACCCACATTTCTTGGTTCCCAAGGCATCACACAATTGCATAGCAACTTCTCTTCTTCCAGATAGTGCTAGTGTAGTAGAATTGCTATTAATTCTGATGTATCCGGTTCAGTTTATAGTCAGATTCTTGAA
CATMA1c71632	At1g45201	154	G1	0	37	35.06	GGTTCGACCTCCTCCTACTAC	CAAAAACACATAACACAGAGAA	GGTTCGACCTCCTCCTACTACTACTCCTGAGGATAAACTTGCCCTCATTGCTTGAACTCTCATTATTTAATAATCATATCCACTTTATCTGCCCTAATGACGGTTAAATAATTGCACTTGAGCTTTAATGTATTCTCTGTGTTATGTGTTTTTG
CATMA1c71633	At1g45207	420	G1	0	39	11.67	GTCGGTGTTAGACAATAGAGT	ATGTTAGTATCAAGGCATCA	GTCGGTGTTAGACAATAGAGTCTCAACCGCATCTCATGGTAAGGCTTCATCATTCAAAAGAAGTGGGAAGAAGAAGATCCCTTCCCTTAGTGGTTGCTTCACCTGCCATGTATTCTAGTTGCCCTTTTTCGAAGAAAATACGGTAAATGGAGACTCTTCACTGATGCGTACGCGTAATATTTGGCTTTCTAATTCCTGCTTGTAATACTACTTTCGATAGTCAGTAGCTGTTAATTGATTTCAATAGATGCGCTTAGTACATTTGTATGTTAGTTCCTAGCTGAGTAAAATCCGAGGGATGAGTCCACCCATTTCCACCTTTGTTGGTCTCTTCGGGTGTTTAGAGGTGAATTGATCCCAAGAGGACAAACTCTTCTTGATAAAATGTATTTGTAATTT…
CATMA1c71634	At1g45230	362	G1	0	38	19.89	ATCACCCGGATTTTGAGA	ATTAAAGACTTGTGATGGTTCT	ATCACCCGGATTTTGAGAGCTCTCGATGTATGTTTATAGTTCGAAAAGATGGAGAAGTAGTCGACTTTTCGTATTGGAAATGCATAAAAGGTCTTATAAAAAAGAAGTATCCTCTGTATGCAGACAGTTTCATCCTCAGACATTTTCGCAAACGTAGGCAGAACAGATGAATGAAGCCTTATGTAGATTCTCAAACTCAAATGCTCGTAGACTCGGATCCACTACAAGGTTTTGGAGTGAGAACTCAGACACAGAAGATCCAGTCACTGTTTTTCTTTGAGTTGGAAATACGAATGGAACTTTCTAGAAAATATGGTTTCCGCAGGAGATATGAGGAATTAGAACCATCACAAGTCTTTAAT
CATMA1c71635	At1g45231	232	G0	0	42	52.16	GGACTGAAATGAAAGGTG	CTTGATGCGAACTGGATAG	GGACTGAAATGAAAGGTGTTCCTGAAGAATATTCTCCAATCCTTGGCAAGTATTGGTGCCAAAGATACCTCCTCTTCTCCAGATTTGATGAAGGCATCAAGATGGATGAGGAAGGATGGTTTTCTGTCACTCCTGAACTTATAGCTAAACATCATGCCACACGCTGTAATGAAGGCATAGTCATTGACTGTTTTACAGGAGTTGGTGGAAATGCTATCCAGTTCGCATCAAG
CATMA1c71636	At1g45233	169	G0	0	40	37.87	TTCAATATAGTGATACAGCTAAAGG	ATGAAAAACTTCTACTACTGTCA	TTCAATATAGTGATACAGCTAAAGGCTATGCTTCTGCTTCTGATCACCGCAATGTGCAAACCGTTCTGCAAAGAATACGGTCCCAGAAAAAGACTAAGCTAACGCTTGTGTGAGTCACACCACTCAGTATGTTTTTTCCCATCTTTTGACAGTAGTAGAAGTTTTTCAT
CATMA1c71637	At1g45243	166	G1	0	37	62.05	TACGGTAAAAAGGTAGATGTTCTGC	CAACAAAGAGCAAAGTCCATCAG	TACGGTAAAAAGGTAGATGTTCTGCCCAACAATCAACATATGTCTCGACCTATATGCTCCTTTTGCAAGAATCGATGTCCATACAAAACATTTTTAATACGGCTTGGATTTAGATTTTGTTCCACACGTTGTCTTAGTAGAAACTGATGGACTTTGCTCTTTGTTG
CATMA1c71638	At1g45248	204	G1	0	32	28.43	AAGAACTTGAAGAGATTCTCAG	ATTAAGTGCACTCTTATTCGT	AAGAACTTGAAGAGATTCTCAGAGAAGTATATGGACAGAAGAAGTTGAAGTACAACTAAAGTAGTCATAAGCTCATGTAACTAAAATTGATATATATTGGAGTTAGAGTTAAAAAACTAGCAAGTATAGTGAGAGAGTAAGCTCATCTTCACATGATCTTGCAATACGGTTGTGTCTTAACTAACGAATAAGAGTGCACTTAAT
CATMA1c71639	At1g45249	162	G1	0	32	37.65	TTTTTACATACACAGGATCATCAG	AACCAAACAACACTTCAATTCTTC	TTTTTACATACACAGGATCATCAGAATCTCTTTTGCTTTATTTAGACCAAGAATTTTGTGTGTGTTTCTCGTTGTTGTTTGTCGTTGTCGCTATTAAACCTCAAAATGTACTTTCTTGATCTTGGAGTTACCAATTTTGAAGAATTGAAGTGTTGTTTGGTT
CATMA1c71640	At1g45332	161	G1	0	42	38.51	TTGGGTATAATCTTGATCAGTAA	GGAGAAGTCGGAAACCTC	TTGGGTATAATCTTGATCAGTAATTTAAACCGTTGCAGACTAGGGTGTTGTTGAACCGGATTTTTCCTTTGCTGGGGGAATCAACTATACAAACAAAAAACCCATTTTCCTAAAACCCTCGTCGTCCCTACAAAGCCTATGGCGAGGTTTCCGACTTCTCC
CATMA1c71641	At1g45403	173	G2	0	38	50.29	ATTCTATCTCTCCAAGTTTGGCT	AAACTAAACATTAACAACTCTGAGG	ATTCTATCTCTCCAAGTTTGGCTCTATGGTTTGGTATCCCATCGTTGTTATGGGTCTTTGCCGCTTTCATTGAAGCTCTTTATGCATTATGTCTACCCCAACTATTTAAAGCTTTAAGAGATCACTGGGACTATTTGAATCAACCACTCCTCAGAGTTGTTAATGTTTAGTTT
CATMA1c71642	At1g45474	174	G1	0	48	38.51	TGGATTTTGTCTCTCCGGG	CGTTCTTGATCTCCTTAAGCTTCCA	TGGATTTTGTCTCTCCGGGATCACAAGCCAAAGAAGGATCGTTTTTCTTTGGACTTGAAGCAGCACTCGAGGGGCTCGAGCCTGGATATCCCGGAGGACCGCTTTTAAACCCATTAGGCCTTGCTAAGGATGTTCAAAATGCTCATGACTGGAAGCTTAAGGAGATCAAGAACG
CATMA1c71643	At1g45545	223	G0	0	44	62.78	AAAGGTGTATATTGCACCAAG	GACAGGACTTGTCGGTGA	AAAGGTGTATATTGCACCAAGAGTCATGATAAACCATCAAGACTCGTTTTCGCTAGACTCTCGAAACGATGAATATATCGAAGATGTAAAGATATTGCCTGGCTCACCTGGAGGAATTCAAGATCTTGGTCTTTCACGTCTTAAAGTTCCTGGCTCACCAAGAGCTTTTGTGCATCCGAGATCATCTGGATCCCCGCGTTTCGTGTCACCGACAAGTCCTGTC
CATMA1c71644	At1g45616	163	G0	0	36	31.9	ATACTTTTGGCCGAAGAAA	GTTATACATAAAACTTAGATCCGTC	ATACTTTTGGCCGAAGAAAAGGCCGGAGCACGAGAACTCGTTAGCTCTCAATCATCGATCACACTCTGTTAAGTAATTATTGTTCTGCTAAATGAAGTTGTTGTATACTTTTATTTATCATCAAGAGAGAAAACCCATGACGGATCTAAGTTTTATGTATAAC
CATMA1c71645	At1g45688	198	G1	0	46	22.22	CTCCAGTACTAAGTCCGATGG	CTTCTTCTTCAATAACCGCACAT	CTCCAGTACTAAGTCCGATGGGATCTCCACCGCATTCTCACTCATCTATGGGTCGTCACTCACGTGAATCATCTTCTAGTCGATTCTCTGGCTCTTTAAAGCCTGGATCTAGAAAAGTCAACCCTAACGATGGTTCTAAACGGAAAGGTCACGGCGGTGAGAAACAGTGGAAAGAATGTGCGGTTATTGAAGAAGAAG
CATMA1c71646	At1g45976	158	G1	0	48	25.32	TGCAAGCTCGGTCTGTATC	CTGAATCTTGAGAAACCTATCG	TGCAAGCTCGGTCTGTATCAACCGGATTGGGTCTGTCTCTTGACAATGCTCGTGTCGCTTCTTCTGATGGCTCTGCGTTGTTGTCGCTTGTTGGAGACGATATTGATCGCGAGTTACAGCGGCAAGATGCAGATATCGATAGGTTTCTCAAGATTCAG
CATMA1c71647	At1g46264	324	G1	0	36	17.9	TATTACAATACTGCCACTGTC	ACATTAGTGCTAATAATGCTGAT	TATTACAATACTGCCACTGTCAATGCCACTAATCTCAATGCTTTGAACTCATCTCCACCAACTTCACAAAGCTCTATTACAGTTCTTGAAGATGATCACACTAATCATCATGATCAGAGTAATATGAGAAAGACAAAGCTTTTTGGAGTTTCGTTGCCTTCTTCTAAGAAGAGATCACATCATTTCTCAGACCAAACAAGCAAAACGAGACTTGTGTTGGATCAGTCTGATCTTGCTTTGAATCTCATGACTGCTTCTACACGTTAAGAGAGTGTCTTTGTTTTATTTTTGATAAGTATCTATCAGCATTATTAGCACTAATGT
CATMA1c71648	At1g46336	213	G1	0	37	67.61	ATGAAGAACACGGAGAAGGT	TTTAAACAACAATCTAATATCCGGG	ATGAAGAACACGGAGAAGGTTCTCAAAGCCAGTATCATGGATCTCAATATCGAGCATCCCAAAATCAAAGAGATCAAGTTCACGGAGAACATGTTCAAGGACAACAACCTCAAGGTGAAGACCAAAGATCACAAAATGACCAAAATACTTTTTCTAAGTACTATAATTATCTTAGCGGAAACGATTTCCCCGGATATTAGATTGTTGTTTAAA
CATMA1c71649	At1g46408	194	G1	0	32	27.32	AGTATTTGACAAGCTCTGAA	GATATACGAAAATATCACGCA	AGTATTTGACAAGCTCTGAAGCTTTATCCATGAATTTAAAGATGGATGATGTCTGATGCATGCCTCTATGGTGACAATTTGTGTTTATGTTGAAATTGGATCCTTGATTTAAGTATTGCTTCGGTTTAGTATATCTTTGTATGTCTTTTATCAGCTTATGACTTTATTTGATCTGCGTGATATTTTCGTATATC
CATMA1c71650	At1g46480	208	G1	0	40	25	GAGAAGGAGGAGTTAGTGGAAG	CACAATTTTCTGCCTCACCTT	GAGAAGGAGGAGTTAGTGGAAGAGAATGAGTACAAGAGGACATGTAGGAGCTGGGGATTTGAGAACTTGGAGATAGAGAACAGGAGAAACAAAAATAGTAGTACTATGGCAACTACTTTTAATAAAATCATTGACAATGTAACCCTCGAGCTTTTTCCTCTCCATCCTGAAGGGAGATGAAGTCATGAAGGTGAGGCAGAAAATTGTG
CATMA1c71651	At1g46768	156	G0	0	50	42.31	TGCGCCCCAAAAGTTTGTC	CACCCACTTGCCCCACTTC	TGCGCCCCAAAAGTTTGTCTTTTATCAATGGAAAGAGAACAAGAAGAGTCTACGATGAGAAAGAGAAGGCAGCCACCTCAAGAAGAAGTGCCTAACCACGTGGCTACAAGGAAGCCGTACAGAGGGATACGGAGGAGGAAGTGGGGCAAGTGGGTG
CATMA1c71652	At1g46840	225	G0	0	43	20.89	TGACAAGAAGTCCTTTAACCC	AGATAGAAGTCTCTATATCCGCA	TGACAAGAAGTCCTTTAACCCAAACTGCTTATGCTTCTTCTTACTCTACCACGAGATCTTACAAGAGCTCAGGGAAAAGATGCTCGGATCGAAGCATTGGAGAAGACGAGCAAGATGATATTGGTGAAAAACGCGGAGATCAAGCGGCAGAACGAAGAGAACGCTCGACAAAACGTGGAAAACATGAAGTTCATTGAAATGATGCGGATATAGAGACTTCTATCT
CATMA1c71653	At1g46912	176	G1	0	36	57.39	TGGAGAGTCAGAGTGTTAGAGAAG	AAAACGATCAATCGAAGACAA	TGGAGAGTCAGAGTGTTAGAGAAGTTGAAATCAAAGGAATGAAAGACAAGGTATCGAGAGATATTGGTAACTCATTAGTCACCTTCACAAATTATGTTGAGAATCTGATGTTTCTACAATAACATTGAGGCTGATCACGGTTTTGGTCATAACTGTTGTCTTCGATTGATCGTTTT
CATMA1c71654	At1g46984	214	G1	0	38	66.82	CAAAGTGGAATGGTCCAAG	TTCGTTAGCGTGATGCTT	CAAAGTGGAATGGTCCAAGCACAACTTCGTTTTTCCAGATACAACTTTTGAGGCTATAAGGGCAACTGATACGGGTGAAATGTTTTGTGCGTCAAGTTGTTGGCGCGATTCACTCTATGTTTCCTACTATGATTTAGAGAAAGAGAGTGTTAAGAAAGTTAAAATCAAAGGAATTGAAGACAAGTTATCGATAGGTAAGCATCACGCTAACGAA
CATMA1c71655	At1g47056	338	G1	0	42	22.19	GTTAGGCCTATGCTTTCG	TGGAACTGAGTAATGCAACA	GTTAGGCCTATGCTTTCGGTGAACGCAGACACCATGGAACAAGAACATGAAGAAGCAGCAAGCAATGATGTTGTAGGAGGATCGCAAGAAAACGGAATCGAATTCCCTCAATTGAACAGTCAGATCATGGCATCAAGCATTGCATCAAGTAGTAGAAACCGGTCAGGGTATTTCAAATCAGGCATTGGATTGTTCAGCGGAATGAGTCTAGTGCCTTGCACTTCGAGACAACGACGGGCAAGCAGGTGATTGGCACTGTGTTCATTACTTGATCAAGTAGTTTCTTACAAATGAAATTGTATATATATGGCAGTTGTTTGTTGCATTACTCAGTTCCA
CATMA1c71656	At1g47128	290	G1	0	33	22.07	TCTTCAAGAGGACTCTGGCT	AAAGCAAAGATGATTTCGTTAGG	TCTTCAAGAGGACTCTGGCTCATGAGAGAAGAGATCTCTCTGAAGGGATTTATCAGATGCTTTTTAATGTTGTTGTTTATGCCATAACTAGATACATAAAAAATGCAGCTGTTGGGTTTCGTGTATATAAAAAAAGGACCCTATGTTTCATTCAGTTTCATAGTTGGGTTTCATTGATACAGTACATTTATTGTTAATTCAAGAAAATTGAATATTTATGGCTATGTTATGGTCCTATGGAAGTTTTACACCTTTGCTTCTATGAGGCCTAACGAAATCATCTTTGCTTT
CATMA1c71657	At1g47260	205	G0	0	42	43.41	CGAACTCACTCGAGTTAAAAA	TCAAGAGCTTGACCAGTT	CGAACTCACTCGAGTTAAAAAAAAAAATCCTCCCATCAATACGCCTCCATAAACCTCTCTCTATCTGGTGGAGCGACACCAAAAACAACAAAGCCTTCTCATTTTCACACTTTGGGTAATCGGAGAATCACAAAAAAATGGGAACCCTAGGACGAGCAATTTACACTGTGGGTAACTGGATTCGTGGAACTGGTCAAGCTCTTGA
CATMA1c71658	At1g47290	223	G1	0	35	22.42	GAAAATGAAAGTGTTCGGGA	AGATTTTGGTATCAGAGTAACCG	GAAAATGAAAGTGTTCGGGAGCAAGAAGATCGACTAAAGAATACTCCAAATTTGAGCTTTGTGTAAGGTAAACAACGACTTATTTTTTCCTCTATACATTGATAAACATGACTCCTGCCTGTGTAGATGGATGTTGTTTGGTCTGAGTTTTGCGTCGTTTATTTTACGATTTGTAATTTGAACTCTGTAACTGTCGATTTCGGTTACTCTGATACCAAAATCT
CATMA1c71659	At1g47300	163	G0	0	37	39.26	GAAGAAGATAGAGACGGTCA	GTTCAGAAATTTGAATTAGAGAC	GAAGAAGATAGAGACGGTCATCGGAGGTTGGATAAAGCAATATTGGGCATGCTTTTTGCGCAAGTCTTGGGAATTAAACCCGCATCGTTAGCTTGGAAGAGGGTTTTAGTGGAAGTAGAATGATATTTTTATATTTTAATGTCTCTAATTCAAATTTCTGAAC
CATMA1c71660	At1g47330	198	G0	0	45	21.21	TATTCAAAATTGAAACCGGAG	TGGTGATAACTCCTACAACCT	TATTCAAAATTGAAACCGGAGATGCAAAATCCGGCAAGAGTGAGAACGGTGAGGAGCAGCAAGGGTCAGGGAAAACAAGTCTATTGGCTGCTCCAGCTAAGAAGCGACATAGAGGCTGTTCGTTCTGCATTTTGGACATTGAGAATACTCCCATACCTGATTTTCCTACCAATGAGGAGGTTGTAGGAGTTATCACCA
CATMA1c71661	At1g47380	180	G1	0	35	28.89	GTCCATTTGTGATCACTCTGTGC	TCTATCAAGAATTTGTCTTCGGTTT	GTCCATTTGTGATCACTCTGTGCTTTGGTATTTCAAAAATGAGTAGAACTAACTACCAGAGACAGTAGCTTTATTACGTCTGTTGAAATGTTGAGTCGTTTAGGAAGAGAGGGTAAGGAAGATATGCAAGTATGTGTGCAATTATTTCAATGTATAAACCGAAGACAAATTCTTGATAGA
CATMA1c71662	At1g47390	224	G1	0	39	68.75	TGGAAAAAGAAGGCATCG	TTTCCATGAATTGGAGGCA	TGGAAAAAGAAGGCATCGTGGTTTGGAACCCGTGGTTAAGACAGGCTAAATGGATAAAGCCAAAGGTAAACCAACCTAGTTTGTGTTTCAATGGCATAGGTTATGAGTATGATAACATGAAACTTGAGAGTAGTGGTTACAAGACCCTTGTGTCTTATCCTAATGAATTAGACCCTACTAGATCAGTTTGGAAAATCCATGACTTTGCCTCCAATTCATGGAAA
CATMA1c71663	At1g47395	155	G0	0	38	66.45	AAACTCATATCAACACTAAAACCTC	CACATCTTCAACATACACCAC	AAACTCATATCAACACTAAAACCTCATCACACTTCTTCACTCGGTGAATCTTTCTTCAGGCCTCTTCATAACAGAAAAAAAAAATGATGTCTTACGTTGCTAACTTGGTCATCAAGAGTTTTGACCGTGCTTCCGTGGTGTATGTTGAAGATGTG
CATMA1c71664	At1g47400	160	G1	0	31	60.62	ATGATTGTAATTTAGGAGGAAAC	ATTAAGAGACAATATCAATCCAC	ATGATTGTAATTTAGGAGGAAACAAAAAGACAGAGATGATAAGGTAATTTAGATATCTAGCTAGGCCATGTATGTACTAAATAGTTTGGTGAGTCTTCTTATAGATGAACAAACATGGTTTCCATAGATGTTTACTTGTGGATTGATATTGTCTCTTAAT
CATMA1c71665	At1g47450	268	G1	0	39	62.69	TATTTACGTTGAAGCTCCCGA	ATTACCATACACATACATGGCG	TATTTACGTTGAAGCTCCCGATGAAGCTCTATTCGAAGAAGCTGATTCACCCGCAATAGAATATGACAAGGACCGGTACAAAATACCCGATTTTATTGCGGCTTGCGCTATGAAGCAAAGCTGGATATGCTTAAATGTGGTTTTCGAAAACATGAAAGATGAGATGATGCCAATTATAAATGAATGTTGTCGTGAAATATTGAAAATGGGCAAAGATTGCCATTTCAGATTGGTTGAAGGCTGGTCCGCCATGTATGTGTATGGTAAT
CATMA1c71666	At1g47485	191	G1	0	34	24.08	CTCTAACGGGCGACATTGA	TACGTGACAGTGTAACAAACCC	CTCTAACGGGCGACATTGATTCGATCATATCATACGTCATAATCTTATATCATATAGAAAATTACATGTATTTTCATTCAGACTTGTCTTCTAATGCTAAAGGGGTGTTTGGACATCACTTTATCATTTCAATGTTTTGACAGTACTATGATCATTATGTCTTTGTCGTGGGTTTGTTACACTGTCACGTA
CATMA1c71667	At1g47495	346	G0	0	39	67.92	GCAAGAGAGGATGTTTACCTTAG	AATTGAACTTGTGGCCTTTCT	GCAAGAGAGGATGTTTACCTTAGAGAAAAATGGGAGCATAACAGATACATACCTCGGAAAAAAAATGAAGCACAAGAGGATGCTTACCTCAAAAAAAAAATGGAGCATAAGAGGATGTTAACCTCCGAGAAAAATGGAGCACAAAAGGATGCTTTTCTCAAAGAGAAATGGAGCATAAGAGGATGCTTACCTCAGTGAAAAATGGAGCACAAGAGGATTCTTACCTCAAAGAAAAAATGGAGAGTAAGAGGATGCTTACCTCGGAGAAAAAATGGAGCATAAGAAGATGCTTACCTCAAAGACATGGAGAAATACCGGTGGTAAGAGAAAGGCCACAAGTTCAATT
CATMA1c71668	At1g47500	473	G0	0	45	66.17	AACCCTTAATTTCGACCT	ACCAACCCAAATAGTTTTAT	AACCCTTAATTTCGACCTAAACTTTGCCATATTAATACAACTCTCAAAACACAACTCTCAAAACTTCCCCTGTTTGGTCCGAAACCGAAACTACTAACCCTAATCTCTCACATCACATAAACAATCACTTCACATAGCCGCAAAATTTAATGGCAGACGTCAAGGTTCAATCCGAATCCGAATCCTCGGATTCTCATCCCTTGGTCGACTATCAATCACTTCCACCTTATCCTCCGCCGCATCCACCGGTTGAAGTAGAGGAGAATCAACCAAAAACATCTCCGACTCCGCCGCCGCCACACTGGATGCGTTATCCACCGGTGTTAATGCCTCAGATGATGTACGCGCCGCCGCCACCGATGCCGTTCTCACCTTATCATCAATATCCGAATCACCACC…
CATMA1c71669	At1g47620	162	G1	0	32	32.72	ATGACTAAGAAATGTTCCAGC	TTTAAGGTTGAAAATACATTCCG	ATGACTAAGAAATGTTCCAGCTTGGAGTGAAAATGCTCAAGGTGCTTTAACCTTTTTTTGCTAAAAACATAATTATGGAAAGAATAAGGAGATCATAGAGGATGGTCCTAAGACAATAGGTAACTAGTTTGTTTATTGTCGGAATGTATTTTCAACCTTAAA
CATMA1c71670	At1g47625	247	G1	0	45	47.77	CAGCGATCAAAAGTAGCGACAG	AGAGAAGTCGCCAGCTCAAA	CAGCGATCAAAAGTAGCGACAGTCGCCAGCGACCAGCGACCGCAATATCTCTGGATCCAGCGACAAGGAAACGAACAGGGCCTTACTTCCATATAACGTTTATGTCAAACTCAGGTATTCACAATATCTCTATCATATACACATGTGCAGTCATCATCGCAACAATGCCTTCGATCACAAGCTATCTAAAGAGAGTCAATGGATGGCATTTCCCGAAAATTGTTGGGTTTGAGCTGGCGACTTCTCT
CATMA1c71671	At1g47640	163	G1	0	51	23.93	AATTTCACAGCTTCACGTCG	AAGGGAGTGGCGGAGTAG	AATTTCACAGCTTCACGTCGTCGTCTTTGAGTCGCCGGAGCTGTAGCTACTGATTTGGTACCAGAAAGAGAGTGCGACGGTGGACGATGACGCTTTTTCACTTCTTCAACTGTGCGATTCTCACATTCGGTCCTCACGCGGTCTACTACTCCGCCACTCCCTT
CATMA1c71672	At1g47660	175	G1	0	49	58.86	GTCTCCAAGCTCTTCACATCTCCTG	GACGAGTTGTGCAGTTAAGCGAT	GTCTCCAAGCTCTTCACATCTCCTGAGAAACTATCTCCTCGCATACATGTCAGGTCATCCCTTGACTCCACAGCTCGTCCATCTCCTCGTTTAAATGTCGGCTCGTCCCTTGACTCTATAGCTCATCTAACTCGTCGTGTAGCTGTCGATTCATCGCTTAACTGCACAACTCGTC
CATMA1c71673	At1g47740	208	G2	0	42	22.6	TCGCTGCTAGAATTTCGGT	AGATATATCCGTTAATAGGAGTCAA	TCGCTGCTAGAATTTCGGTCAGGGTTTGGGGAAAAGATGAAAGTTGTGTCGAAGAAACGTTGGAAATCTCTTGGTCCTCTTCATCTGAAAAGCAAATCAGTTGCACGGTTTTGCTTCTTTTCGAAGTTGAAGTCAAACAACCATGGTCCAGGCCGTGCACCAGTGTATCTCAATGTTTATGACTTGACTCCTATTAACGGATATATCT
CATMA1c71674	At1g47765	201	G1	0	35	58.71	GTGAATTTATTTTCGTATCTTCCAC	ATTGCAAAGACATTTGACTCTC	GTGAATTTATTTTCGTATCTTCCACGTTTCGAAAGATGGATTATATTTTATTTTTTGATCCGGTGAAAAAAACCTTTAGAAGATTCGAACTTAAAGAAATTGCAGACGACCAAGCTAGGGTCAATAATGGAGATCCATATGGACCTATATTTGCGTTCTGTGCTTTCTTGGATCACGTTGAGAGTCAAATGTCTTTGCAAT
CATMA1c71675	At1g47770	489	G1	45.6	41	40.08	CACGACGAAGCAGTGGAG	AACGTGTGGTCATAGACGGC	CACGACGAAGCAGTGGAGGAATATCCTAGGTGTTGGACCTCACTTTCCATTGAAAGGTGCGGTTTACATCCACAGGGCTATCTATTACCAAGTAGAGACTATATATGACACTACTTCTCGATATAAACTGATAAGTTTTGATGTTAGATCTGATAAAAACACTGATGGATCACTGTTCGTATCCTATAAACTACCCAAGGGAAGTTAGGATTGTGTGTTGCGACCAGAGTATGGAAATTTGGGTCATGGAGACACAAGGATGGTCCAAGATTTGTTTTTATGTGATGGAGGGTTCAATAAAATGGCGCATCTTGGAGGCTACTATGGTGGTGAGATCGTTTTGGTCAAATGGCTTTTTATTTATTTTTTGGGCCCTAGAAGTGAACTGCACTAAGATAA…
CATMA1c71676	At1g47780	153	G1	0	30	39.22	AATGGTTGGCTTCCTGTC	TGTAAGCTTCTACAAGATTGATT	AATGGTTGGCTTCCTGTCTGGAGGTAGCGTCTTCGAGTACATTTTATTACTAATGTTTTTCAATAATGTCACTCACTTATTACTAATTTTTGTAACTGAAGTTACGTATATTTTAAACATGAAAAACCTAAATCAATCTTGTAGAAGCTTACA
CATMA1c71677	At1g47786	151	G1	0	39	52.32	GAGTCTTCAAGTCCTACTGTCACT	GGTGTTGATTGAGGTTGA	GAGTCTTCAAGTCCTACTGTCACTCACTTTGTACTAATGTTTAGACTCACATTTTAAACATGAGAAACCTAATACAATCTTGTAGAAGCTTACAAAACAATGTAGCATCTAACCCCTGGGCTCCAAATCGTCCTCAACCTCAATCAACACC
CATMA1c71678	At1g47790	251	G0	0	33	57.37	TGGAATTGTAGACGAAGAATTT	TTTATTTTTGGGTGACCTT	TGGAATTGTAGACGAAGAATTTAGGCTCAGTAATGGAGTTGGTAGGGGACGTATATATGCGCTCTATAATTTCCCGAATCATTGCGAGAGTCTCATGTCTTTGTAGCATAAAAGATTATTATTTGATTTGTTCCTTAGAATGACTCTTAATTGTTATCAACTTTATTATGGCTTTTTCTTATAATTTTATCATTCCTTACTTTGATCTTATCCCGTGTCGTTACCAGACAAAAAGGTCACCCAAAAATAAA
CATMA1c71679	At1g47800	168	G1	0	47	27.38	CTTGTTTCAACTCCACTATTACCG	AGGTTGTTCCTCCACAACTAGAG	CTTGTTTCAACTCCACTATTACCGTGGGATCCTGCTCCAGGCCCACCCGTAAAACCGCACCGGTTCGGGCTCTTTTGGCGTGCTAGGTGTTTACGTTATCTTCCGAAACATTATAAATCTCTAATGGAGGAACTTAAACCTAAACCTCTAGTTGTGGAGGAACAACCT
CATMA1c71680	At1g47820	349	G1	0	34	50.14	ATTCAATCAAGGGTGATACT	AACATAACTTAACCCAAGTCCT	ATTCAATCAAGGGTGATACTGTATTGGACCAATTGGTTTCGATGAAAGAAGAAAGTATGAAGATACTTAAGGATTTTATCACAAAGCATAATGTTCCAGATGATGATGTCCCTGACCAAATCTTGTCTGATGATGAAGAAGGTGATGATGATGATGCTTCTCCTGTAATATGTCCTGTGAAACCACCCAAGAAGACAAAGATTTGAGTTTTTCCTTTTGCTTATCACTTGCTGTCTTGTCTTTTTTCCATTGATGTTGCTTAGATTTTGAACCTTTGTTCAAATTTTCTGTTTGTGGAACAGTTCTGTTTATCTAAAGAAGAATATGAGGACTTGGGTTAAGTTATGTT
CATMA1c71681	At1g47885	208	G1	0	42	43.27	ACCGGAGAGATACCTCAGTCA	CCCGCTTCTAAAGTGTTGA	ACCGGAGAGATACCTCAGTCAATATGTGGACTCAACTCTCTATACGCCCTAGATCTATTAGACAACAATCTCCACGGCTCAATTCCTCAGTGTTTAGAGACTCTGATGATGAGTTCTCTTTTGTATCGTCCCATGACTTTAGCCTCTCACAAATTTAGTTGGCATCTGGATCATATGATACTGCGGATATCAACACTTTAGAAGCGGG
CATMA1c71682	At1g47890	151	G1	0	37	63.58	CGACCTTGTTGGGATTGAGAA	GGGGATGCGTGAGATATATAATGTG	CGACCTTGTTGGGATTGAGAATATCTTTATGTTACCTAATTTAGAAACCTTTTATATTTACCATTACAATTACACCAAAGTCCGTCCACTTGACTTAAATGTCTTCTCGTCTCTCAAGCAGCTAGGCACATTATATATCTCACGCATCCCC
CATMA1c71683	At1g47920	152	G0	0	36	62.5	TTATCAGATTGTTGGTTTGGA	AAGAATAACAGTAAGAACGACCCTC	TTATCAGATTGTTGGTTTGGATTCGCTTGTCGAAGCCAGGCTGAGTCTCAAGATATGGGATTATTATGATTACAATTATGATTACGAGTATGATGACGAAAGTGGTGATTATTATTCTGATGATGATGAGGGTCGTTCTTACTGTTATTCTT
CATMA1c71684	At1g47970	197	G1	0	49	56.35	TGAGGCCAGTTGGTAGAGC	ATCATCTTCATCACCACTATCCT	TGAGGCCAGTTGGTAGAGCTGAAGATGAGGAGGATGCAAGTGATTTTGAGCCGGAAGAGAATGGTGTGGAAGAGGATATAGACGAAGGAGAAGACGATGAGAATGATAACTCGGGTGGTGCTGGGAAGTCAGAGGCTCCGCCGAAGAGGAAGAGAGCTCCTGAAGAAGATGAAGAGGATAGTGGTGATGAAGATGAT
CATMA1c71685	At1g48030	157	G1	0	36	29.94	ACCTTAAAGGAGTGAGCCACCTA	TTTATTAAAGATCAGGCTTAACACG	ACCTTAAAGGAGTGAGCCACCTATGACAAGCCAAATCGATATCTTAACCTGGTTGGATTTTGGTTCGGTTTTCTGTGGTTTAGCCTTCAATTTGTCCTTTATACTGTGTTTTTATTCGTTAATGTTCAGATACGTGTTAAGCCTGATCTTTAATAAA
CATMA1c71686	At1g48095	193	G1	0	31	57.51	GAAGTTGCTAACACCATTCTC	CACCTAATAGATGTCAAGATAAA	GAAGTTGCTAACACCATTCTCCACCGTTGTTTTGCGTAGAAGCAAATATAGCATCCTGGATGATCTTGAAGGATACATTACCAGTGGAGTTTATACATACAAGGTAACAATATCTACTAAATTAAAGATTTGTTTTTCTCTCTATTTTCACTTGTTTTAAATATATTTTATTTATCTTGACATCTATTAGGTG
CATMA1c71687	At1g48100	153	G1	0	57	41.83	GTCCCTTCCGACCCGTACC	GACAGCACAAGCGGCTTTC	GTCCCTTCCGACCCGTACCCGAGTCCAGACCCGGCTCCGGGAGATTCTGACTCAGGATGCGTCTTTGACGTTACGTCGTTTGGAGCAGTGGGTGATGGGTCATGCGACGATACGGCAGCATTTCAAGATGCATGGAAAGCCGCTTGTGCTGTC
CATMA1c71688	At1g48110	170	G1	0	50	23.53	AGGCAGAGAAGTGGCACC	TGGCGAGCTTGTCCTGAT	AGGCAGAGAAGTGGCACCGCTACTGCCGGACTCCAAAGGAATGATCCGAAACTTCCTGCAGGGAACTCTTTGGGCAAGATCTCGGAGAAACCAAGGCCTAATTCTGGACAAAGCAGACAGTCAGAAATGGACAAGAGTGATTCTACTTCATCATCAGGACAAGCTCGCCA
CATMA1c71689	At1g48140	192	G1	0	35	26.04	GACTTCTTCAAGCACAAAGGG	ATACTTTTGCGATTACTTTTGG	GACTTCTTCAAGCACAAAGGGGTAGATGTTGGATCGAATTGACACAAAGGCTTTTATCAGACCATTCATCAGAGATATTTTTCGTTATTGACAAAAGACTTAACTGTACTGTTTGGAATTTTTGAATTTAACAGTGTCACTGAGGTAAAACGCAAAAGCTTCGTATGCATCCAAAAGTAATCGCAAAAGTAT
CATMA1c71690	At1g48145	421	G1	12.59	39	65.56	GGAAGGATCAATGCATGAGAAG	TGTTTATGGCTCTCCTTTCG	GGAAGGATCAATGCATGAGAAGGTGCTAGCATTAAAGGCAGACAACAACAAAAAAAATCTAGCCCTCATAAAAAGTTTGCTTCTGGATGCACGAATGGAGATGAAACAAGAAAAGCATATAAGCATAAGGTTCTGAAGTCATCTGATGAGTCAAACATTCACATCGCTGTAGGGGATGGAAATGAGGGACAGGATTGTTGTTTGCTTCATGATGATAGCATCAGAAGTGAAGAAACTATGAAATCCAATGAGCAGTACTCTGAAAAGGGAAACAATGATTTTGGTGAAGGTGATGTTGATAACAATGACAAGACTGATAAGAGATTTCAAGAGCTGAATGTGCTAGCATTGTCGATAGAGGAGCGTATTCTTAAGGCATAAAGAACTGTGGCATGGTTG…
CATMA1c71691	At1g48170	309	G1	0	35	18.45	AGTGTTGATTAGAAAGCTGAT	GGTCGAAGTAATAAACGC	AGTGTTGATTAGAAAGCTGATTGATCTTGGTTACACAATGTCAAAACCTGTAAGAGCAACATAACCCAATTTAGCTGTTTCTTGAGGTTGTTTCTCCTTCATTGTGTCCTACCCTTTTTATACGGAAATTTGTGACTGATTCTACTAAGGTATCTTGATCGATTGGCATGAAATGATCACTTTTTTTTTGGTTTTCGATAAGTTTTCTTGGCATTGTATCTTGAAGATACTATCTTCTCCCCATTTCGTAGCTGCATTCATCTGCATAATGCTCGATGAGAAATGTTTAAAGCGTTTATTACTTCGACC
CATMA1c71692	At1g48180	165	G1	0	43	66.06	AGAAGATCCAAGGGAAGTCTAT	ATAGGCGTGGGACACAAAA	AGAAGATCCAAGGGAAGTCTATTGGAACTGTGAAGGTATGGTACAAGAAGTTCATATTTCTGAAAGTGGCTATGAGCAGGTGGTTTCAGTTATACTCTCCGGATGGCACACACACGGGCATAAAGCGAACAGATTACCTTGTTGATTTTTGTGTCCCACGCCTAT
CATMA1c71693	At1g48190	160	G1	0	45	51.88	GGTTTGATCCAAAGACTCACACTTG	TCTTTGGGATTGTAAACCACCG	GGTTTGATCCAAAGACTCACACTTGGAGCTCTGTGACTAGCCCTAGCGCGGTGATACGGAATGAAAGTGTAGCTGAACACAAAAGCTTGGGACTTGGTGGAAAATTCTACCTCTTTGGTTATGACTCAGATAAGTCTGCGGTGGTTTACAATCCCAAAGA
CATMA1c71694	At1g48240	171	G1	0	38	32.75	CAGAGAATAGCCTTTTGG	CATGTGGTCATAAGTTAAAGAA	CAGAGAATAGCCTTTTGGCAGGGCCGAGAGGGAAGGTTTGGTGCATATTACACTTGCTGTTGCGTGTGTGTTCATTCTTTCATGAAAGAGGGCTTGTTTATGTCATTTAAATTTGAGCTTTCATTAGAGTTTTGTATCATATATCATCATTCTTTAACTTATGACCACATG
CATMA1c71695	At1g48300	177	G1	0	42	40.11	AGATGCGGCGAGGAGAAAG	CGAGATTGTCTTGGTCTGAATCT	AGATGCGGCGAGGAGAAAGAGAAGGTTAAGGTTATGGAGAAGGAGAAGAAGGCGTTGAAGAAGAAGGCGAAAGTTCTTAAAAGTCTTTCTAAGAACTTGGATATGTTCTCTAGTATAGGGTTTGGTCTTGATCCTGAAGCTGGTTTGGTTGGTGAGATTCAGACCAAGACAATCTCG
CATMA1c71696	At1g48310	155	G1	0	39	28.39	GTAGTTTTACCTCAACCAGG	TTAAAGTCCAATGCCATTAAG	GTAGTTTTACCTCAACCAGGTGGATCAAACAAGTGCGGATTTACTATAGTTTCCTCAAACACAAAGGGCACAATCCATCTTGATGGTGTCTTCAATATTGTTTCCTATGATGTGGTCACTAAGCTGGACAAACTCTTAATGGCATTGGACTTTAA
CATMA1c71697	At1g48330	165	G1	0	32	34.55	ATCTCCTTGTCTTTATGTGGTCGT	GGTATTCATTCATTTGTTCCAAACC	ATCTCCTTGTCTTTATGTGGTCGTGGCTTTTCTAAATTTAGAATTTTAGTGAATTTTTATCCGATGACTAGTTAATTTGGATTCGGATGTTATTAATCCCTGTGATGATCTATCTAATTCACGGTGAGATTTTTCATTTTGGTTTGGAACAAATGAATGAATACC
CATMA1c71698	At1g48400	201	G1	0	34	36.82	AATGTGCTGACTCTTCCCA	CACTTATACAATTTGATGTGCAA	AATGTGCTGACTCTTCCCAGAGTTTCAGCAAAGTGCAACGTCCACTTCATCTGATTTTCTTTCTTTATCTTTCTTTGTTATATATATAGCAATAGTTTATGGTTAAGAGAAACGCAGAATATTGGGGAATTATCAATTATGCAAGTTTAGTTGTGCTTGTGGCAGCAATCATCAAAACTTGCACATCAAATTGTATAAGTG
CATMA1c71699	At1g48490	168	G1	0	39	27.98	GCATAAACGCATCTGCAA	ATAAATAATGCACTTTCACTCAG	GCATAAACGCATCTGCAAATGCGGTTATTGGTGTTTTGCGGTTTGATATTTGTTTGGATTTGTGGTTCAGCATATATGGGACATGGTCTCTTAGGCTTTTGCGTTCCACCTTCATAGAAGGGTTGTGAAATGTTGTCCAAGTATACTGAGTGAAAGTGCATTATTTAT
CATMA1c71700	At1g48600	182	G1	0	37	31.87	CATAGCCGACAAGAAGTAAAATCCA	GGTTTTATGTGGCACAACGACT	CATAGCCGACAAGAAGTAAAATCCATGTTTTTATCCCAAAACTCTGGTGATTCATTTCCCTTCAATAAAACCGTTCCTTTGGAGGACAATATCTGCTTGTTTACTATCATGGAACTGCAAATCAAAAGATAAACTCATGTGTTGTTTCGATTCTTACTCGAGTCGTTGTGCCACATAAAACC
CATMA1c71701	At1g48605	185	G1	0	44	59.46	CTCCCATCAAGAAGAAACTGGC	TGGGCTAATTGATAATGACTGGAG	CTCCCATCAAGAAGAAACTGGCCTGTGGAGACTACGGTAATGGCGCAATGGCTGAGCCTTCTCTGATTTATTCCACTGTTAGACTGTTCTGGGAGTCACAAGCTCGTAAACAAAGAGATGGAACCAGTTGAGTTTTACTTAGCCATTTACTGCTCTGTTTGCTCCAGTCATTATCAATTAGCCCA
CATMA1c71702	At1g48630	155	G1	0	50	54.19	TTTGCCCTCTCCCATTTTTGTC	TTACAATCACGTCGGAGTTATCGAC	TTTGCCCTCTCCCATTTTTGTCGCCGAAACCCTAAATCTCGACCTCAAACCCTGAACCATGGCTGAAGGACTCGTGTTGAAAGGCACAATGTGTGCCCACACTGATATGGTCACCGCCATTGCTACACCGGTCGATAACTCCGACGTGATTGTAA
CATMA1c71703	At1g48720	156	G1	0	33	39.1	ATTCTGATTTTGAGTTTCCGTTGC	AAAGGGCAAATTGGTCCATAAA	ATTCTGATTTTGAGTTTCCGTTGCAGTTAGGGTTTTATATTAAGAGATTTTCAGCAAGGTATTGAGTTTCTCAAATCTCAACCATGTTTTGACAAAGTCAAGTTGGGCTTTCACTAATATTAGTTATTCAGGTTTTTATGGACCAATTTGCCCTTT
CATMA1c71704	At1g48740	163	G1	0	36	31.29	GATGATTCGAATTGCGACTGG	GACGAGAAGATTCAAGATACATCAA	GATGATTCGAATTGCGACTGGAGGCAAAGCATGATGAAACATACATAACATATAGCTTACAATTGGTGAAGCCCTGAAGTATATGCCTTGACCTTTTTTTGACTCTTTACTTGAGAAACTGAGTATCTGTAGAATCATTTGATGTATCTTGAATCTTCTCGTC
CATMA1c71705	At1g48800	350	G1	0	38	66.86	AGGAGAGGATATGTCACGAA	ACTTTCAAAGACTGCTCATAGT	AGGAGAGGATATGTCACGAACTCGATCAACTGTTATAAGAAGCAATATGGAGTTACCGAAGAAGAAGCCTTTAGAAAGCTTCATCAAATGGTTGCGGACGGTGATAAGATGATGAATGAGGAGTTTTTGAAGCCAATCAATGTGCCACATCAGGTTCTAAAAGCAGTCCTCGACACTTTACGTGCAATTAACATTTGCTACGACAATGAAGATGGATTTACCCGACTCAATGGTAATCTGAAGAACTACATCACGTCTATGTACGTTGATCTTTGAGGAATTTACCTAAAGGAAAAAAAAAAGAGAGAGGAAACACTTGTTTCCCATAACTATGAGCAGTCTTTGAAAGT
CATMA1c71706	At1g48840	499	G1	29.46	37	53.51	GTTTCGCAGTTGGGTTTGG	TTGCAATCGCGAAAACATAG	GTTTCGCAGTTGGGTTTGGTGTTTGGAGCAACAAGTCCAAAGAGTAGAAGTAGTCTAGTGGTAGGTGAGGTGATGGTTGGAGATGTGAATCCATTGGAGAAAGCAGTTAAGCAATCAAGAAAGAACTATGAGAAAGTGGTTCTTGCGCAAGAGACTGTTAATGGAGTTAAAGTTGATGGAATTGACACCAATGTAGCAGTGATGAAGGTAAAAAAATAAAACACAACAATTGTAGCATTTCATGCAATAGATTTTAAAGACTGAGGTTTTTGCAGGAACTACTACTTCCGGCTACAGAAATAGGGAATTGGCTTTTGTCATTAGTATATTGGGAAGATCCATTGAAGTCTTTTGTTTTCTGTCTCTTGTCCACTTTCATAATTTACAGGTAACATCTTT…
CATMA1c71707	At1g48900	166	G1	0	45	27.71	GGATCAAGTTCTCAATTTCTCTCCG	AATCCGCCCGCCTAGCTC	GGATCAAGTTCTCAATTTCTCTCCGTTATCTCAATCGCGACCAAAGATCTCTTCGATCAAAACCCTAGCTCTAAATTCCCCCAAATCTGATTCTTCTCCTCCGATAAGCTTTTGTTGAATTCACAAAGCAGCGTAAATGGTGTTGGCGGAGCTAGGCGGGCGGATT
CATMA1c71708	At1g48980	190	G1	0	40	57.37	GTAGATTTTTCTCATATGACATTGG	GCTCTCCATTAACTTTCTCC	GTAGATTTTTCTCATATGACATTGGAGGATGAGCTCAGTGAGGAAGAGGATCATAAAGATTCAAGTAGAGAGGCTTTTGGTTCGAGTCTTGAGAATCATAAACTGTCGAGGAAGCAAAGAACGCATATTCGGGCGATAAACGTGAAGAGAAAAAGAGACTTTGTTTGCTTGGAGAAAGTTAATGGAGAGC
CATMA1c71709	At1g49005	225	G1	0	40	19.56	TTTTACGACTTCTTACAAGC	AAACCTTTTAGCTAGTGATGC	TTTTACGACTTCTTACAAGCTTAAATCCGGCATTAATAGTTTAGGCCATAAGAGAATTCTAGCAAGTAATTTTGATTTTACTCCGTTTCTCAAGAATAAAGATCGCACTCAACGGCAACGTCAAAGTCCAAGCCTGACTGTAAAAGAAAACGGTTTCTGGTACAATGATGAGGAACGGGTGGTACCTAGCGGTCCAAACCCTTTGCATCACTAGCTAAAAGGTTT
CATMA1c71710	At1g49050	184	G1	0	41	28.26	ATATCTCGATGCGTGGAC	TACAAGCGTGTATGTGTCAG	ATATCTCGATGCGTGGACACTTGATCGTGTACGACAATGTGAAACGGAGAATCGGATGGATGAAATCAGATTGCGTCCGGCCTCGTGAGATTGATCACAATGTACCTTTCTTTCAAGGCTGAAGGAGCCATAATTCTTACATATGTGATATGTGTATAATTAACCTGACACATACACGCTTGTA
CATMA1c71711	At1g49140	150	G1	0	37	30	GTGAGTGAGAGCTTTGATTACCAT	GCTGAGCTTAACCAATTGGAAC	GTGAGTGAGAGCTTTGATTACCATACATGAATGGAGTCTCTGTTGCAAGTTAATGCTCCACATCAAGGTTGTTACTTGATTTATGCTTTTCTGTTTCGTAAAACATATATTACTAATTGGACTTGGGAGTTCCAATTGGTTAAGCTCAGC
CATMA1c71712	At1g49200	239	G1	0	35	62.34	GTCAGGATTGCTCCTCTG	TGGCATATATTCTCTCTGTAATCT	GTCAGGATTGCTCCTCTGGAACCTGAAGGAAGAGTAAACATTTTAAGAGAAAGCAGCTAGATGCCAAGAGAGGCAGAAACCATCAAAAATCAAAATTCGTGATTTAGTTAGATAGGAGATTTTTGATCTGAGCTTAGTTCATGTCTTTAGCTATAGAAGGATACCTCAATGTTTTTTTATGTCTTTCTTTTTTGCCTGTAGCACAAAGTGTATACAGATTACAGAGAGAATATATGCCA
CATMA1c71713	At1g49210	164	G1	0	35	65.24	TAGAGAAAGCAGCTAGATGCAAGAA	TATTCGCTCTGTCGACACTTTG	TAGAGAAAGCAGCTAGATGCAAGAAAAGCAGAAACCAACATCAATCTAGAATCTGTCAGCAGTTAGATAGAAGATTTTAGATTCTAAGCCATAGAAAGGTAGATACTTCTATTCTTTTATGTCTTTCTTTTTGCCTGTAGCACAAAGTGTCGACAGAGCGAATA
CATMA1c71714	At1g49360	422	G1	0	45	10.43	ATAATGGAATCAGTGCACACG	TCCTTCTTCTCCCAAACGGA	ATAATGGAATCAGTGCACACGAATTTTGCTTTCTCTTGTGCTCCTACGAAGAAAAGCTGCTTGGTGTTTGGTATAAATAATATTTCCTCATCTGTAGCAATCAAAATCAGCACTTGGCGTCCTGGTGCAACTACATGGCTACATGAGGACTTCCCTAATCTGTTTCCTTCTTACTTCAGGCGCTTAGGAAACATCTTATACTCAGATGGTCTCTTCTATACAGCTTCGGAAACTGCGCTAGGGGTATTCGATCCAACTGCACGTACTTGGAACGTACTTCCTGTGCAACCCATCCCTATGGCGCCCCGCTCAATCAGGTGGATGACTGAATATGAAGGACATATTTTTCTTGTAGATGCATCGTCTCTGGAGCCCATGGTGTATAGGCTTAACCGGTTG…
CATMA1c71715	At1g49390	151	G0	0	33	39.07	GTACTATCAACAGGGTCGAAG	AAGGGTTTAGAGACTCTTTATT	GTACTATCAACAGGGTCGAAGAACTATTGAAGCTGCATTAATCTGATTATACTTCTTTAAGTCTCCTTCTTCAAGTCTCATTTTTTTTTCCAAAGAAAACTGGCCAATCTTTTCAAGTAACATTTCAACAATAAAGAGTCTCTAAACCCTT
CATMA1c71716	At1g49400	343	G0	0	34	14.58	GTTTTAAGAGAAACGTTGCATA	TTTAGTTTGTCATACTGGTGTC	GTTTTAAGAGAAACGTTGCATAGCGAAGCGAGAAAGTTGCTAGGAGTTGTTACTATGAGCATATTGCATCGAAGCTTTTGGATCATGTCTGTGATATTTGATTTCCTGAGATGATAATGAGTTATATGATGGTACTAGATTATCTGGTGAAAGTAGATGAATAACACATGTTAAGATACTCTGTCTTCTTATGTTATTTTGGCAAATCATCAGTGCATTGCCTTTTAAGCAGAAGTGTGAGATAGTGATGAGTTGTTATTACATTCGTTATTTTGGGTATGGAACAATGAGTGAAAATGTATCTTTGGCTCTACAAGTTGTGACACCAGTATGACAAACTAAA
CATMA1c71717	At1g49405	152	G1	0	46	26.32	GTGGTGTCTGTTCTAGCGTTG	GAGAGAGACAAGAACCAAGTCA	GTGGTGTCTGTTCTAGCGTTGGCTTCAGCGTCATCGGCAGCTAGTGTTGTTGATATTCTGCGATCAAACGAATCCTCCTGCCCTCCAACAATATGCAACAGATATCAGTTTGCAGCAACATTAGCTTTCTTGACTTGGTTCTTGTCTCTCTC
CATMA1c71718	At1g49660	201	G1	0	45	59.2	CAACTCCAACTCCAACTAACAACA	ATTCTCCGGTGAGTATATAACGTCT	CAACTCCAACTCCAACTAACAACACTCTTCTTCATTCTTCTTCAATCAATGGAATCTGAAATCGCCTCCGAGTTTCTTCCTTTCTGCCGGATTTACAAAGACGGTCGTGTAGAACGACTCATCGGCACCGATACCATCCCGGCCTCTCTAGATCCAACATACGACGTCGTTTCAAAAGACGTTATATACTCACCGGAGAAT
CATMA1c71719	At1g49700	154	G1	0	36	42.21	TTAGGCCGACTCCAACTGA	TCCAAATAACCTAGTAGTTCCGAC	TTAGGCCGACTCCAACTGAGCCATCACTTTTTTTTGGATCATCAGGGCTACAAGGTACACAATTTACTTACTCTTAAGAGGAAAAAATCTATAACTCTTGTATTTACATATTCGTTTTTTCAGCTTGGAAGTCGGAACTACTAGGTTATTTGGA
CATMA1c71720	At1g49720	180	G1	0	50	60.56	GCAGCAGCCACATCAGAGAC	CTGCTCGTCCCAGGAGAAGT	GCAGCAGCCACATCAGAGACTGCCTCCAACTATCTTTCCAAAACAAGCGAATGTAACATTTGCGGCGCCTGTAAATATGGTCAACAGGGGTTTATTTGAGACTAGCGCAGATGGTCCAGCCAACAGTAATATGGGAGGAGCAGGGGGTACTGTTACAGCTACTTCTCCTGGGACGAGCAG
CATMA1c71721	At1g49730	228	G1	0	43	56.14	AGTCATTTTCACCAGTGGC	AGCTCTCAGATTCATCCAGTTC	AGTCATTTTCACCAGTGGCAAGTCCAGAACCTTCTCCAAGCACGGTTGGTGGTATTAGCCCAAGCAACAGTGATTCTCAAATGACTACAAGTAGAAGCACCAATCCATATCACTTAACAATGGTTCCAACCATTGGGATTGTTGTTACAGCTGTTGCTCTTACGATGCTTGTAGTCTTGGTAATTCTTATCCGTAGAAAGAACCGGGAACTGGATGAATCTGAGAGCT
CATMA1c71722	At1g49740	169	G1	0	32	29.59	TTTGTAGTATAGTTTGTAAGTACCG	ATGACTTAATGTAACTTTTCCAG	TTTGTAGTATAGTTTGTAAGTACCGATGTCACCATCGGATTTAAACGCGATAGAATTTGTGTCATCTAAAATTTAATTCATTAGCTCAAGTGGAGGACCAAAACATGTAATATAGTCTTCTTTTAAGAGTCAGTCCACTAAATCAACTGGAAAAGTTACATTAAGTCAT
CATMA1c71723	At1g49810	186	G0	0	41	67.74	TGAGGTACATGGAATGGGACTAAA	ATCCAAATGACTCCAAGACCCAAC	TGAGGTACATGGAATGGGACTAAATACTCCTCCTACACCATTATTAGCTTATGATCGTAGTGCTCCAAGAGGAAAGCTTGTATTTGGAGTTGGTTTTGGAGCTTTGCTTTTTGTCCCACTGTTTAAGTCATTAACCGGATTGCCTCCTTACATGGGTATCTTGTTGGGTCTTGGAGTCATTTGGAT
CATMA1c71724	At1g49930	200	G1	0	34	60	CGCTTTGACTGTGTTGGGTTG	TTTGCCCTTTTTAATCCGATTTGT	CGCTTTGACTGTGTTGGGTTGTGTCACCGGAGTTACTGATGCGGTGATATGATTGTAAGGACTAATGATATGTGGTTGAAGTTTCGGTTCCGATTCAATTTGAAGTAATTGTTTAAAACGTTATTTTTCAATAATTTCAGATTGCATAAAACTCGGTTTAATATATTATTTTGGGTACAAATCGGATTAAAAAGGGCAAA
CATMA1c71725	At1g49970	179	G1	0	45	39.66	GCCAAGGAACTTGATGCAAA	TTCTCGAAAGAACTGTCCTGC	GCCAAGGAACTTGATGCAAATACCGAGTACTACATCGAGCTGTTAGCTAAGGGAACAGGGAAATCCAAAGAGCAGATCAACGAGGACATCAAGCGACCTAAATATCTCCAAGCTCAAGCAGCCATTGACTATGGAATTGCAGACAAGATAGCTGACTCGCAGGACAGTTCTTTCGAGAA
CATMA1c71726	At1g49975	176	G1	0	41	28.41	AGAATCTTATCTTCTGGTCAAG	GAATGTTTCTGCGTCCTAAAT	AGAATCTTATCTTCTGGTCAAGAGAGAGATGAGCTCCATAAGCCAAAGCATTCTCATGGCTTTAACAGTAACTGTTAACAAATATGCTTCTTCCAATGTTCAAGCTGTACGCAGAAACGATACCAAACGCCATTCTTTAACTGCTCCACCCGCTGATTTAGGACGCAGAAACATTC
CATMA1c71727	At1g50000	188	G1	0	47	22.87	TTTACGAAGAAAGAGGTGGAGAT	AAGACAAAGCCTAAAGGCAC	TTTACGAAGAAAGAGGTGGAGATGATGTTGGAAGCAGGCGGCACAGCAGTTGGACTGGGGCCACACCGGTTGCGAGTTGAGACCGCAACCATTGCTCTTTTGGCAACTCTAGTGATGTGGTCTGACTCTCAAGAGATGATCTAAAAGCTTGTTAGGCTTTAGTTTTTGGTGCCTTTAGGCTTTGTCTT
CATMA1c71728	At1g50050	209	G1	0	32	67.94	GAAGTGATTGAAGCACGTTTG	ATCATCATACATGGATTTTTACTGC	GAAGTGATTGAAGCACGTTTGAGAAGTGAAGACTTTGATAATAGCTGCATAGGTTTTGCATTTACTTATATATGTGATGCATGCGTTGGTTTATAATTATGACAAGTGAGCAAACTTAACGAGTGTTGTTGTTGCTAAATGAATGATATTAATCCACTACAGTTGTAAACTACAAATATACAAAGCAGTAAAAATCCATGTATGATGAT
CATMA1c71729	At1g50080	362	G1	0	39	51.93	GTGATTGCAATTTCACAGACAGAAG	GAAATGAAAGGTTCGGCTTT	GTGATTGCAATTTCACAGACAGAAGAGAGTGATTTCAATTGTGTTTTGCTGTGTATGTTTGCTAGCTTCATCAGGAAGTTAGCTGCCCAGTCCACGATTTACAATCTTTGGAAGCAAAGGAACAATGTGGTTCACAACCAAGTCTCGATCCCAGCTCCTACAATCTTCAAGCTTATCGATAGAGAAATCAGAAACATTATCACCGCAAGACGCAAGCGCAAACGTTACCGTAACCTGATGCAAATCTGGTTAACTTGATCTCACTGTAACTTTCAAATCTTTTGTCTCCTTGTTTTTTATTCTTTTTTGCCAAGGATTCAAATCAGTTGGCTCCTATTTTGTAAAGCCGAACCTTTCATTTC
CATMA1c71730	At1g50090	182	G1	0	35	47.8	GGAGAAGAAGCATTCTCTACGA	TCTCGCTTTTCATTGTTCTTAGTT	GGAGAAGAAGCATTCTCTACGAAGCTTCACTTGATATTAACTAATATTCAAATGGGAGTTGTCGAAGATAAGAAGGGTTGGATGATGGAGATCGATCATTTGGTTGGAACAGATTCGTTTCCTGATGAAACATAAGAAGAAATAAATTTCTAAGCAAAAACTAAGAACAATGAAAAGCGAGA
CATMA1c71731	At1g50140	170	G1	0	31	41.76	AGCAGGACAAAGTCTCCTT	CAGTGTTTCGTGTTCCAT	AGCAGGACAAAGTCTCCTTTTGGCTTCTGATGAATTTTTTTTTGTTTTGGTAGATCAAAGTGTTTTCATCTGTCTTTTACTTTGTGATCATAGTGTAACTCTCAGTGCTATAGCCTTTTTAGTATCATTTTATTTGATGTAAACTATATATAATGGAACACGAAACACTG
CATMA1c71732	At1g50160	206	G1	0	32	35.44	ATCACTATTATGTTCCACCTTTCA	AAAGAACCACTCCTTTTTACA	ATCACTATTATGTTCCACCTTTCATTGTATCAGCCTTACATTGTAATCACTCTTGACTTGATTAATTGAAAAAAGTCGATAAAAAAAAAAATCTCTGGTTTTAATCCAAACATCTAAGAGGTCACACACTAGAGTCACATGCAGTGAACTGTCATAATTTTATCACATTATTGTGTTCTCCATCATGTAAAAAGGAGTGGTTCTTT
CATMA1c71733	At1g50230	243	G1	0	38	23.46	GAACCCCACAGTCGATTA	ATTTCCTGAATAGGCGTT	GAACCCCACAGTCGATTAACCTGGCCTGCTCTTCGTGAGCACCCTTTCGTTAAAGAAACACAAGAAGAAGTTGAAGCCAGGGTAATGGTCTGATATTGATGACTTATACTTTGCAGCTTGAGTCCAATGTACAGAGCATTTTGTTAAAACTGTCTTTTTCATGCAATGTAACGGATCTCAAATTAAAACATGTTGTTGGAATAATAGATCACTAAGAACATTTTGAACGCCTATTCAGGAAAT
CATMA1c71734	At1g50470	160	G1	0	38	36.88	ATTATATCAGAGTGCAAAGAAAC	GTATATGACTTTCTCACCGCA	ATTATATCAGAGTGCAAAGAAACTAAAGATGGATATAAGGGTGACCAATGAGATTGAGACAGTGGATTTAAAACCCCATGGTTGTTTGTTTTCGAGTTCCCTAAGTTTCCACATTGACGAAGAGAAGAAAGTTGCTGTTTGCGGTGAGAAAGTCATATAC
CATMA1c71735	At1g50490	189	G1	0	44	58.73	CTAGTCTAATTGGGTGCTTTCG	CTTTTGAGAACAGATTGGCTGT	CTAGTCTAATTGGGTGCTTTCGATTTCTGAATAAAAATTCGATTTTGGTCTGACGATTAAGAAAGCGAAAGTGATGGCCGCCGTAAATGGATATCAGGGAAATACTCCGGCAGATCCTCCGGCGTCTAATGGATCAAAACAACCTGCGGCTCCGACCAAGACTGTTGACAGCCAATCTGTTCTCAAAAG
CATMA1c71736	At1g50530	170	G1	0	39	55.29	AGTGCTAGAGACCATTTATTT	CGTAGTATAGACCTCACCG	AGTGCTAGAGACCATTTATTTTTCGAGTGTTCTTATTTGTCTCAGATCAAACCTTTTGGAAATATGGCACAAGGTTTGTTACAGGGTCAGTTTACTACTACCTCATACAATGGTATTGTTTCTCAGCTGCTTGATTCTAGATTAACCCCCACGGTGAGGTCTATACTACG
CATMA1c71737	At1g50570	168	G1	0	36	33.33	CTCTTTCACTTTCTACATCCTTT	TTAATTTAGGGGAAGAAAGGTC	CTCTTTCACTTTCTACATCCTTTCTTCTTCTTCCTCTTCTCTTCCTTCTCCGTTGCAAAGCTCAAGAAAAACTAAAGGAATCCAAGTGGTAAACCTCAGCGCAAATTTCAAGAAGAAGAAAAGCAGAGAAAAGTTTTCTTCTTTTTGACCTTTCTTCCCCTAAATTAA
CATMA1c71738	At1g50580	167	G1	0	33	62.87	TAGATAGTGAGATTGGGAACTTA	TTTGGAACATTCAAAGTATTCAG	TAGATAGTGAGATTGGGAACTTAGTGAAGAGGAATCATAAGAAATTGAAAGAGACTTTAGTTAGTCCTGGATTGTTAAGTGGTTATGCTGATAAGTTTGTAGAAGCATTGGAGATTGAAGTCAACAACACCAAATTTTCTTGAACTGAATACTTTGAATGTTCCAAA
CATMA1c71739	At1g50670	256	G1	0	32	26.95	CTGTGGAACATGCTCAAGCAAC	TTTTTCATGGCATTATTGGTGA	CTGTGGAACATGCTCAAGCAACTGGTCATGTTAATTTTCAAGAATACAAATAAGAGAATGATTGATTTGATTCTTTTATACAGTTCCAAGAAACAAGAAAGTAAACCACGAAAATGATGTGCTTAATTTTAATTTTATGTTGTCAACAATACAAATTCAGTCTGTTGTGCAATTATCTTGTGTTGTGTTCTTTACTCTAGTGATGACCTCTTTATGAGGAGGATCATTGTTGTCTCACCAATAATGCCATGAAAAA
CATMA1c71740	At1g50680	190	G1	0	30	30	AGGAGGGTTTATGCTGTTT	TCGAAATCTAAACCAGTAACG	AGGAGGGTTTATGCTGTTTGGTGTAAGGATCGAATGTCCTTAGGGAATTTTTCTTTAAAAGTTTCTTACTTCAACTAGAACTTGTTTTACTTGTACCTCATGAATTTTTATTAACAAAATTGTTTTACTTAACTAGAGATTGGTTTACTAAATGATTTTCTCAATGCTTCGTTACTGGTTTAGATTTCGA
CATMA1c71741	At1g50770	166	G1	0	39	67.47	ACAGTTCACCAAGAAGCA	TTTTTGTTTGGAAACCTCC	ACAGTTCACCAAGAAGCAGCAAAAAACCCCATCTTTTAAAACCTTGTAACAACACTTCCATTGATGGATCTGAAACTCCTCAAAATCGTTCAGCTCCTTCTCCTCCTGAATTAAAGTTTCTGTCTTTCAGTGTCTCCTTCAATGGGTGGAGGTTTCCAAACAAAAA
CATMA1c71742	At1g50800	194	G1	0	35	27.32	GCTAATGGGACTAATGCTGCT	TTTTTGTTTACAGCACTTGAATGGA	GCTAATGGGACTAATGCTGCTAAAGTTGAAGCAATTCTCTGTGATCAGGGAGTGAGGAACTCTGGTTATCTAGCTAGCAAAATAAAGGCGAGATTGGAATCTCCAGTTTCGTATAGATTAATGATCACTTGAATGAGGTGAAAATATAGGTATATAAATATTTTAGATATCCATTCAAGTGCTGTAAACAAAAA
CATMA1c71743	At1g50900	199	G1	0	51	64.32	TGCACCTTCTTTGGCCACC	GCCATAGATTCCGGCATTTTC	TGCACCTTCTTTGGCCACCTCACTCTTCTCCACCACTTCTTCTTCCCCAAGGCTGCTCTCCTCTAGATTTCTCGGAACCCGAAACTTAAAGCTTCGGATCCGACCTGCCAGACTAGGACCCTCCAATGGTTCAAGAACCACTTGCTGGTTCAAGTTCGGCAAGAATGGTGTCGATGCTGAAAATGCCGGAATCTATGGC
CATMA1c71744	At1g50910	165	G1	0	40	27.88	GTCTTAGCAATGCGATACATAA	CAGCAATGGGAGTCAAAGAC	GTCTTAGCAATGCGATACATAAATTCTCTGTTTCGTACTTCACTGAAAGATTCATGCTTCTGATAGAAAATTGTCCAATTGCAGAAGATATCACACCTTCTCCTCTGCCTGATGCAGACGAAAACGGATATGATACTGCTACAGAGTCTTTGACTCCCATTGCTG
CATMA1c71745	At1g51055	170	G1	0	40	67.65	TCGAAAACATTGTGTCGAG	TTAGACGACTCGCGTTTT	TCGAAAACATTGTGTCGAGTACAACGAGTCGATGGAACCATGGAAGCAACCAGATTATGTTCCCATATGTTTATCATCATATCTTGAGATATTTGAGTGGAGGCAATACAATGGTGAAGAGCAAGAGAGAGAAGTTGCAAAGTACATTCTAGAAAACGCGAGTCGTCTAA
CATMA1c71746	At1g51060	194	G1	0	27	33.51	GATTAATCAACCAAATCCACTCTCT	TTCATCATCATAACTCGAAAACC	GATTAATCAACCAAATCCACTCTCTTGTGTTTTTTGAGTTTTTAAGGCTTTTTAAGAGTAATTTAGATTAGATCTATGGTGAAGAAAGAATCTATCTTCTGTGTTTTTTGAATTGAATTGAATGTTCATATGCTTTCAATTTCTTATGGAATCAAGATTTTAACTTTTCTAGGTTTTCGAGTTATGATGATGAA
CATMA1c71747	At1g51150	180	G0	0	31	44.44	AGGTATTGTAACGAGAGTTGAACC	TTGTTCTAACTTCCAAATGACC	AGGTATTGTAACGAGAGTTGAACCTCAAAAGTATTCTCACAGCTCCATTAAAATGTATGTATATACCAGTGGCGGATCTACAAACAAGTTTTATAGCGGTCAAATAAACAAAAAAATTTATGATGGACGATAAATTAAAAAGTTATATCAACTAAAGGGGTCATTTGGAAGTTAGAACAA
CATMA1c71748	At1g51240	156	G1	0	34	43.59	AAGATATGATAGCCCGCCA	TCAAATGAACTTGTATATAACCACC	AAGATATGATAGCCCGCCAGGACATGTTCTTAATTGGAAAATTCAGTAACTAATGTTTATGTATGGGGGTATTTCATTTTGCTGTCATATGTACTAAGCTGTAAGAGCGAATTAAGTCATCGATCTAATTCGGTGGTTATATACAAGTTCATTTGA
CATMA1c71749	At1g51270	165	G1	0	35	36.36	CTCAGATAATGGGAATGCT	CCTGAAGATGGGAGTAAAA	CTCAGATAATGGGAATGCTTCTGAAGCTTTTGTTGTACGTATACATTTCCTTTTGTAATTGTGTTGCTTTCCTTGTTTAATTTTAGGTTCTATGACTATGAAATGGAAAGTAATCCATCCCAATTTTGTCCTGATGGCTTTTCTTCTTTTACTCCCATCTTCAGG
CATMA1c71750	At1g51280	173	G0	0	32	27.75	TTTCAGTAACATAGGCTTGACG	TCGATTTCATCATTAAAAGGAACTG	TTTCAGTAACATAGGCTTGACGTCGGATATACGAAGGTATAATTTGATAAACAAAAATATGGATCATACTAGTGAATTTCTGTATATAGTGTTGATTCTCAACTTCTTCTCTGAGATTTCTGACATGACAGGTTTAACGACTTCTTATCAGTTCCTTTTAATGATGAAATCGA
CATMA1c71751	At1g51290	167	G0	0	24	44.91	CAGGTCAAAGAGGACAATAACA	TTTATACAATAACAAAAGCCGTC	CAGGTCAAAGAGGACAATAACAAACTATATGTATTATAATATATATTTGTACTTTGGTATTTCGTTAACAACCATATTTTTCTTTTCAATCCAAGATTTTTCTTATCTATAGTCTGATATTTTTCTTATATAAAACTTTGACATGACGGCTTTTGTTATTGTATAAA
CATMA1c71752	At1g51300	158	G0	0	34	44.3	ATTTGTTGGCTTGGCAGTT	AAGATAATCTCATGGTCAAAAAG	ATTTGTTGGCTTGGCAGTTTCTCATCGTCGTTTGTCCTTTTGTCGTTGTCGGATTCTCGTTTTTGAATAATTTAGTGCTTTTTTAATTAAAGTTTTCTTCTTACCAAATGCAAAGACTTTTCACTTGCCATGTGACTTTTTGACCATGAGATTATCTT
CATMA1c71753	At1g51420	200	G1	0	32	49	AGGAGAAGGGTTTGTGTGG	GGAATATAGTCCACAGTATTCTTTT	AGGAGAAGGGTTTGTGTGGGAACATGTGCAGCAAATATGGTCGGAGGAAACAGAGATTAAGGATGATAGCAACTGGATCATCTGAATCTTTTTTTTTTGTTAATTCCCTTCATTACAAAGAAAAATAAGCCAAACTATATACTGGAAGACTTTTAAATAAAAGTAATTTAAAAAAAAAAGAATACTGTGGACTATATTCC
CATMA1c71754	At1g51490	245	G0	0	31	53.47	TATGAATTCGGAAATGGT	TTTGTAAGCTATAGTTTGTTAGC	TATGAATTCGGAAATGGTTACACTCTCCGGTTTGATATGAATTGGGTCAACTTCACTAATCCTGCTGATCGAAGAGAAAAAGCTTCTGGAAAATGGTTCTCTAGGTTCATTGCAAAATAAGTGGAAGCCATAGATATACATCAATTACATGTGTTTAAGTTTGAATGTAATTACTATCATACACTTACATAATAAAATTCTTTAATCTTTTTCTAGATTATAGCTAACAAACTATAGCTTACAAA
CATMA1c71755	At1g51550	496	G0	0	46	9.88	AAATGGAAGAAAGTTAAATCAGGGA	TTTCTTCACACGGTTCTTGA	AAATGGAAGAAAGTTAAATCAGGGACTCCAAGTGGGAGATTCGGACACACCTGCATCGTTATAGGCGAGTATCTACTCTTATTTGGAGGTATAAATGACCGTGGAGAGAGGCTAAATGACACATGGATTGGTCAAGTCTTTTGCCACGAGGGACTCTCTTGGAAACTCCTCAATGTTGGGTCTTTGCAGCGGCCTCGTCCTCCTCCTCGTGGTGCTCATTCCGCCTGTTGTATTGCTGAGAAGAAGATGGTTGTACATGGAGGAATCGGGCTGAATGGAGTCAGGCTTGGAGATACATGGATTCTTGAACTTTCTGAAGATTTCAGCTCTGGGACATGGCACATGGTGGAGTCTCCACAATTACCGCCACCGCGCTCAGGGCATACTTTGACCTGCATT…
CATMA1c71756	At1g51670	177	G1	0	32	36.16	CTAGTGGAAGACTTTGTTTAAGA	AAAGTTTGATACAAGCACC	CTAGTGGAAGACTTTGTTTAAGAATGCATGTTTTCAGGAGACTTTTTTTATGTGATAAGTTGAGAAGTTGAGATCTCTACTTTCTAAAGACATATTTGTTTGGGATGATCGATTATTGTTATGCTTATTGAATCTTTGGGTTACTGTTCGCTTATGATGGTGCTTGTATCAAACTTT
CATMA1c71757	At1g51710	152	G1	0	31	36.84	CGCTTCGTCTCCATGTAAT	ATTTCGGTCTTAATAGTTTAGTGAC	CGCTTCGTCTCCATGTAATCTCTCTCTTTCTTTTGATGAATTTAGTTCTTGAAACATTCAGATCATTAAAAAGCTTATGTAGACCACCTCAGAAATTTCAGTTTTACATTGTTACAAAATGGATTTTGTCACTAAACTATTAAGACCGAAAT
CATMA1c71758	At1g51760	500	G1	0	39	66	TATCACAAGGCAAGCGAG	ATCTTTACATGGCAGGCTCT	TATCACAAGGCAAGCGAGCGTGAATATGTGTAATGCAACAGTGGATTTCATTGAAGAGGAGAAACCTTTTTTCCCACCAACTGTAAATGACAAAGCCTTACACCAGTTTTTCAAGAACGTTTCAGGCGATATGTTAGGGATTGAGAATTACGTCGAGATGCAACCATTAATGGGATCAGAAGATTTCTCTTTCTACCAACAAGCAATCCCGGGACATTTTAGCTTCGTTGGAATGCAAAACAAAGCTCGTTCACCAATGGCGAGCCCTCACTCGCCGTACTTTGAAGTTAACGAAGAATTACTACCTTATGGTGCTTCCCTTCATGCTTCCATGGCCACAAGATATCTTCTTGAACTAAAAGCTTCAACTCTAAATAAGAGTAACAAAAAAGATGAACT…
CATMA1c71759	At1g51790	371	G1	0	43	17.79	GTTTTTGATCGGATTTGGTTTC	GAAAACTGGAAGCTCTCTGCT	GTTTTTGATCGGATTTGGTTTCCCGCCACGCCAAATGGGACGAAGCCGTTAAGTGACCCGTCGACTTCTCTCACAAGCAACAGTACCGGTAATTTCCGTCTTCCACAAGTTGTAATGAGAACTGGAATTGTACCAGATAATCCAAGAGGATTTGTAGATTTTGGATGGATTCCAGATGATCCGTCTCTTGAGTTTTTCTTTTACTTGTATTTCACGGAACTTCAACAACCTAATTCCGGAACCGTAGAAACAAGAGAATTCGTGATCTTGTTGAACGGGAAGTCTTTTGGGGAACCGTTAAGTCTTAACTACTTCCGGACCTTAGCCTTGTTCACTTCAAACCCTTTGAAAGCAGAGAGCTTCCAGTTTTC
CATMA1c71760	At1g51840	275	G1	0	30	61.45	TGTCTTGTTAAGACGGGAAT	TATATTAAATTTACCCACGCATC	TGTCTTGTTAAGACGGGAATAAGTATACCTTTTATAAATGTTTTGGAGCTCCGACCATTGAAGAAAAATGTATACGCTACTCAAAGCGGTTCATTGAAGTACTTATTCAGGATGTATGTTAGCAATTCAAGTCGTCGTATAAGGTAACGATCAAATTTTTTATCTTATATATAATCATATGTCTCAATGAATTGTTTGGATTTATTTCTATATACATGTGTTATATAAAAATAACTAGAAAAGGTCCCACGCGATGCGTGGGTAAATTTAATATA
CATMA1c71761	At1g51880	309	G1	0	42	50.49	ACTGTCACCCTGAAAGGCA	TTGAGCTGACGAATGAGAGA	ACTGTCACCCTGAAAGGCAAAAGTAAAAAGGTTCCAATGATTCCTATCGTAGCGTCAGTGGCTGGTGTGTTCGCTCTGCTAGTTATCTTGGCCATCTTTTTCGTCGTTAGAAGGAAAAACGGGGAAAGTAATAAGGGTACGAATCCATCAATCATAACAAAGGAACGCAGGATCACGTATCCCGAGGTACTAAAGATGACTAATAACTTTGAGAGAGTTCTTGGTAAAGGAGGATTTGGAACAGTGTACCATGGAAACTTGGAGGATACTCAAGTAGCTGTGAAAATGCTCTCTCATTCGTCAGCTCAA
CATMA1c71762	At1g51915	158	G1	0	42	58.23	TCTCAAACTGCATCTGAAATC	ATCTAGATGCGCTCGAGTTG	TCTCAAACTGCATCTGAAATCTTATTAAGTTTCTAAGCATTTATCAGAAAGCTGCAATGGCCACCGAGCGATTCTCAACCATGCTCATTTCCGTTCTCGTACTTGCTTTGGTCTTATCTCCAATCCTTCCATGTCAAGCAACTCGAGCGCATCTAGAT
CATMA1c71763	At1g51970	183	G1	0	37	40.98	AGGAAGGTCCTGAATCTG	GAGAAAACTAGTTAATATGGTGA	AGGAAGGTCCTGAATCTGATGATTACACATTAACACTGGTCAAGTGCAGAGGCAACTGTATGTTCAGAGGAGGATGGTACAATATGGTTAAAGCTAAATGTTACAAACCAGACGATGAAATTGGACTTATGTGGGATAAGTGGTCTCGAAGATTTTTATTTCACCATATTAACTAGTTTTCTC
CATMA1c71764	At1g52040	220	G1	0	42	66.82	AAAAACTCTGAAAGATGTCG	GAAATAGTACTTCTACCCTTCAC	AAAAACTCTGAAAGATGTCGACCGGAGGACCCCAAAAATTAGAAGCACAAGGAGGAAAAGAAGGCAAAGAATGGGATGATGGAGCCGAACACGATGGTGTGACGAAGATATACGTAGCAGCTGGTGGTCTTGGAATTGAACAAATCAGATTCGATTATGTAAAGAACGGACAACCAAAGGAAGGATCTTTTCATGGTGTGAAGGGTAGAAGTACTATTTC
CATMA1c71765	At1g52070	161	G0	0	31	30.43	TTCGTAATTCGAGACTATAAAGG	TTACAAGAGATTGTAAACTCGAAAG	TTCGTAATTCGAGACTATAAAGGCTATAAAACCATATGGTTAGATGGAAATATAGTCACGAACTTCATCTTGTTTTAAGGCTCTCATATCTACAATGATTTACTACCTACTCCGATGTTTCTTTAATCAGTAATTTCTTTCGAGTTTACAATCTCTTGTAA
CATMA1c71766	At1g52155	219	G1	0	36	22.37	CCAATGCCATATTCAAACTACG	CCCAAAATGTAAATGGAAAGAG	CCAATGCCATATTCAAACTACGAAAAGCAAAAAGATTCAGTTCTAGTGATAATTCAGCATCCGCGATAGCATTTAGAGAGAAGCAAAAGATACAATGTTTTCCTCTATCCATCTTCCTAAAGAGAGTGAAAGATCACCAAAATTGACAAAGTTTCTCTCTGATTAAGACAAGATGCTTCCTCAGCAACTACCTTTCTCTCTTTCCATTTACATTTTGGG
CATMA1c71767	At1g52180	168	G1	0	41	42.86	TTTGGATCATCTCTTGCCGT	TTAAGCAGAGGAAATAAGAGGAATG	TTTGGATCATCTCTTGCCGTTGGAAATTTTTCAGGACATTAGGTTTATTGGATTGGTCCACTTATTGGTGGTGGACTTGCTGGAGTTATCTACTCCAACGCTTTTATCACCAAATCCAAGCCCGAAACCGTCAAATCATAACGCATTCCTCTTATTTCCTCTGCTTAA
CATMA1c71768	At1g52270	498	G0	0	37	34.14	TTGATACTCCCCTTTCTGT	TGACTTTAATTGAATGGGA	TTGATACTCCCCTTTCTGTGCTAGATCCACTTCTCTCATGGGCACAGCTGGAGAAATCTAGCCCTGCTGCTCCGATTGTGCTGAAACGAAGAAGGTACTTAGATGATGAGGAAATCGGATCTGAAGATGTAGGTGTGGTTAGAATCAGGAGAAAACTCTCTGATGATTTTGATAGAGTCGCGGAAGAGAGCAAGACCGAACTTGTTGAAGCTAACGAGAAGAAGAAGATCGAACAAGACAAGTTCAACGAGGTTATCTCCAAGATTGTTCATATTTAGTCGCTTCAATAAATTCTTGTTGGTCGTAATTGAGTTTCTAATGTTTGTAATGTAGTTAGTTATTAATCAAGTGTCGTGTCTGTTAAATAATTAAGTTAGTTATGTTTGTTTTGTCACAAGA…
CATMA1c71769	At1g52280	165	G1	0	29	42.42	TGCTAATCAAGCAAAAGTT	TGGTATCAGTATAGAGTCCAAAA	TGCTAATCAAGCAAAAGTTTGTTGCAGATACATTGTTTTGTTTGGCACATTTTGATTTTGTAACAATATATTTATAACTTCCAGAAATGTATTTTCAGATTCATTTTGAGTTACAGATTGTAATGAATTGGGTTCCTTTTTCTTTTGGACTCTATACTGATACCA
CATMA1c71770	At1g52325	330	G1	0	37	16.67	TCCATCTTCCCAAAGGAC	AGATACGAAAAGGAAGATTATG	TCCATCTTCCCAAAGGACCATCGAAAAAACACGTTGTTCTCCATTATATTTTTCACCAAAATCGGCCTCGGTGGAATTACTCAAACACTAAGGCAGCTCATCGCCAAGCGCAAGGAAACTGATTCAGAGGACGAATTAAGAGATGAGATGGTGATGAAGCGTAGAAGAAAAAGAGGTTGATCAGTAGCATCTATTTAAAGCTCTCTTGAATTGTTAGTCTATATTTGGCTTGATGATCGAACAAAGTTACAGAATACTTGTTTTATTGGGTTGATGATCTAATTTCGAAGCTGTCTTCTATTTGCATACATAATCTTCCTTTTCGTATCT
CATMA1c71771	At1g52360	214	G1	0	42	54.67	CTTGTTAATGGAAGTGAGGCT	TCCTAAGGGTTGCTATGAAATG	CTTGTTAATGGAAGTGAGGCTGACGAAGAGTGGGGTACGAATAATGAAGGAAACCCATCAGCCTAATAGCAAGTCGGTCAAGGCCAATGTTGAAAAGTCTGAAAATTTTGTCTCTGGTGATTAATTTGATTCCCCGAAAAGCCGCCTTCTAACATCTTTTTCCGTTGATGTGTGTCTGGTTTCAAGTCATTGCATTTCATAGCAACCCTTAGGA
CATMA1c71772	At1g52415	201	G1	0	36	24.88	CACATGCGCTTGTAAGTGT	GGCTTTAAGTCTGCAATACTCT	CACATGCGCTTGTAAGTGTCATTGCTTTGATCTACCAAAATTTGTTAGCCAAACCGATATTCCGGTGTGATTCTGATTTGATTAAACCGGATTTGATATCTCTAATCAAAAAGTGAAATGCTTGATTTCCTTTGTATCTTAAAAGGCTGACGATTTGTCTCTTGTTTCTCTGTTTCTACAGAGTATTGCAGACTTAAAGCC
CATMA1c71773	At1g52490	411	G1	0	40	28.71	TAGAGATTGTCCTCAATGG	CTAAATATCTCACCAGCAGGA	TAGAGATTGTCCTCAATGGAGAAAAATCCGAGGCAATATTGATTACGAACTCATTTCAGTCAGCCGGGCGGGGGTATGCATTGACGGAACTATTTACTACGTAGCAGTTAGAAGAAAAGATAATGAGAATTATGGTGAACTTTTCATGATGAGTTTCGACGTAAAGTCGGAAAGATTTTATCATGTCCGCACTCCTGAAACATTGTGGAGTCCCAAGTGTACTGAGCGAGGTCTTTTTAACCACCAAGGGAAGTTAGGATGCATAAGTAGCAACGAAAACAATATAAGTATGTGGATTATGGAGAATGCTGAGAAGCAAGAATGGTCCAACATTACTTTTGGCTTGCTTGAATACCCTGGAGGTGATTTCAGAACTTTCTCAGGTATCACTCCTGCTGG…
CATMA1c71774	At1g52500	237	G1	0	49	18.14	CGCGAATCGAAGGGGAAC	TTGCCCTTTCTACGAGCAGAG	CGCGAATCGAAGGGGAACCGGAGAGACCAAAACCCTAATTTCGCCGACGAGAAAAACCATGCCGGAGCTTCCAGAGGTCGAGGCGGCGAGGAGAGCAATAGAAGAAAATTGTCTTGGAAAAAAGATTAAGCGAGTCATTATCGCCGACGACAACAAAGTGATCCATGGAATCTCGCCGTCCGATTTCCAGACCTCAATCCTCGGAAAAACCATCATCTCTGCTCGTAGAAAGGGCAA
CATMA1c71775	At1g52520	500	G1	0	45	46.4	AGAAGCACAGGGAAGAAA	TTTATACAACTGGTCAAACC	AGAAGCACAGGGAAGAAACTCTCAGCGACATAGAGTCTCAAACCTTGAACACCGCGGAGCTTAAAACAAAGTGTTCTTTCGAGACACAGCTCTCGAGAATCTACACGAGAGACATGTTCAAGAAATTCCAAATAGAGGTAGAAGAAATGTACTCATGTTTCAGCACAACGCAGGTCCATGTCGATGGACCTTTCGTGATCTTCCTTGTGAAAGAACGGGTCCGAGGCGAATCCAGCAGAAGAGAAATCCGCGATTTCGAAGTTCTGTACAACAGATCAGTTGGCGAAGTACGTTGCATTTGTAGCTGCTTCAACTTCTACGGATACTTATGCAGACATGCTCTATGTGTTCTCAATTTCAACGGCGTTGAAGAAATCCCTTTACGGTATATTCTACCTC…
CATMA1c71776	At1g52565	174	G1	0	27	37.36	CATCGAATTCAGTGCTCC	TAGTATTTTTCACATGTCAATCACC	CATCGAATTCAGTGCTCCTATTGACTTTTTTTCCTTTTCTTCTTTACCAGCAACTATGAAAATGTAGAAATGAAAAGAAAAGTAATTATAATTAATTATTGTAGATAATCACAATTAGCTTTTCGGATGATTCTCTGTATGTAATTTTAGGTGATTGACATGTGAAAAATACTA
CATMA1c71777	At1g52570	159	G1	0	33	44.65	ACAACCTAAGCTCAGTGGCAG	CTGAATCGTCAGTAGCCGAA	ACAACCTAAGCTCAGTGGCAGTAATTATGGGTAATAAATAACATTTTATCCTCTTTCTTTTGCTGAATAAGTTACAAAACCATTAGCCCTATCCTATTTAGAGCCTAATAAGTTATTTTTTCTTGGTTTTGGTTTTTCATTCGGCTACTGACGATTCAG
CATMA1c71778	At1g52580	191	G1	0	43	57.59	GGACAATTCTGCTCATTTTGGAG	CCGCAAGAAGGATAGCTAGAG	GGACAATTCTGCTCATTTTGGAGGATTCCTAGCTGGTTTCTTCCTCGGGTTCGTCCTTCTTCTCCGTCCGCAGTACGGATACGTGAACCCAAAATACATTCCTCCTGGTTATGACATGAAACACAAGAAATCAAAACACAAGTGTTATCAACACATCTTCAGATTTACATCTCTAGCTATCCTTCTTGCGG
CATMA1c71779	At1g52600	165	G1	0	27	44.24	TCTGCAGAGTGCAAACCCTT	CCACAACTAAAAATTAACTTTCCAC	TCTGCAGAGTGCAAACCCTTAAAGTCTTGTTATTTCAATGGAAAAAAAGAAAAAGACAAACAATTTAAATACTCGTTTTTGTGGTTAGATAATTTTAAAGAGTAGAATCTTCTTTTTCCTGTCAAACTAAATTATAAACAGTGGAAAGTTAATTTTTAGTTGTGG
CATMA1c71780	At1g52650	163	G1	0	31	66.26	TTACTTGTGTAAGAAGTGGACTACA	CATTCTTAAGAGAAATACTCAACAC	TTACTTGTGTAAGAAGTGGACTACACAATGAAGTCTCTAAAGAACAAATATTGCTCATGTCTCCTTGAAACTGTTTCAAACTAAACCAATCGAGAAACTAGTCTTCTTCTTTTTTGAACATGTATAATGTCATATAATGTGTTGAGTATTTCTCTTAAGAATG
CATMA1c71781	At1g52695	194	G1	0	31	68.56	TCCGTGTCTGGCTCACAA	AATTCACCTTTTTAACGGTTTC	TCCGTGTCTGGCTCACAAACCTTGGGCTTTGAGGATATGGTTAATTTCTGCATAAAGAAAACAAATGGGGAGCAAAACTATTATCGTACAATATAATAAAGTGTTTAGTTTTGAGCTTTCGTTTTTTGTCTTTGTTATTCATAATCAATAGTTAATGTATTATTCTTCGTTCGAAACCGTTAAAAAGGTGAATT
CATMA1c71782	At1g52825	174	G1	0	38	67.24	TCTATACATTCGCCAACAACA	TTTTGCAATAGATCAATTAGAAGGG	TCTATACATTCGCCAACAACAGCACCAACATCAAGAAATTCATGGGCAATCATTCATACGTTGTTTATCCTAAAGAAGCTCCTCGTCCTCCTTCACCTGAAGAGCTACGTGAGATGGCTAAACAACTTGCCCTCAAAAAAAAAAAAAATCCCTTCTAATTGATCTATTGCAAAA
CATMA1c71783	At1g52827	194	G1	0	36	27.84	CTGTTGCTGCTACGAGAA	CAGTACTCAAATCTTATCAACTT	CTGTTGCTGCTACGAGAAGTGCAAGTGTTGTTGCTGCTGCGTTTGATTTCTATATATGTATCATCATCTCAACATTACTCTCATTAATTGTGTCCCTCGCATCACAATTGCTCTTTTAGATCTACTTAGTCTTGCGAATAAAATGTATATGTAATGGCTCAAGAACTCTAAAAGTTGATAAGATTTGAGTACTG
CATMA1c71784	At1g52855	196	G1	0	32	54.59	GACATGAAGACTTCGACTAGAT	GTTGCTAATAATTAAGAGAGGAT	GACATGAAGACTTCGACTAGATTCTGTTTCATTCCTATTTATTGGAGATCTTGGAGAGCTGTTGTTTGCAGTTTCTGTGGCTCTGTTCTTAAGTCTTATCGTTGAACCAGATTTTCCAAATTTAATTATCAACTCACTTGTTTTTTTCCTTAATTTCTTTAATTTAAATGATGATCCTCTCTTAATTATTAGCAAC
CATMA1c71785	At1g53030	174	G1	0	44	58.62	GTCGGAGGGATGAGTGGTT	CGTGCAAGCGGATTCACC	GTCGGAGGGATGAGTGGTTTACAAGCACAAGACAGTGCGTGTTCTTTGGACAAGCCAAGCAAAGATGTAGTTGCCACAGAGACAAAACCAAAGAAGAGGATATGTTGTGCTTGTCCTGATACAAAGAAACTTAGAGATGAATGCATTGTAGAACACGGTGAATCCGCTTGCACG
CATMA1c71786	At1g53035	174	G1	0	39	29.89	TATCAAAGTCCAAATCCC	AAAGAGAAGATCTTTAGGAGAAA	TATCAAAGTCCAAATCCCTAAATGAGATCATCTCTCTTCCCAAAAGCCAAGTCCATACCTTTCCTCCATGGCTTCTTCATTGCTTTCCCAAACTAGTAAAATCTCCTAGCTTTCCATTTCCACAATAAACCCGTGATCCAAAACTTGCCTTTTTCTCCTAAAGATCTTCTCTTT
CATMA1c71787	At1g53090	208	G1	0	39	26.44	GATATCGATCAAGTCGTAAA	TTCTCATTAATCTAGAGCTTTC	GATATCGATCAAGTCGTAAAGCGACAGTTGGTTTTACAGCAAAAAGGGAGAGATGTCCGTTCGTTCTTAGCCTCAAGAAAACGGATTAGACAAGGAGCTGAGACCACTGCAGCAGAGGAAGAAAATGATGATAATAGCATTGATGAGGAATCTAAGCTTGATGATACTCTAGAAAGTACACTTCTTGAAAGCTCTAGATTAATGAGAA
CATMA1c71788	At1g53120	177	G1	0	27	40.68	ATTGGAGAGATCAATGAAA	TTTTTCGTCGGTTCTTTTA	ATTGGAGAGATCAATGAAACGAAGAAAGGTAAATTTGCAGTTGAAATCATCAGATATCTTTAGAAAGAAGCTGTAAACAAATTATCAATCATTCTTTTTCTTCTCTTCTCATAGTTTTTTATTTTTTTTGGACTAGTTCTAATTAATCTCTATTAATGTAAAAGAACCGACGAAAAA
CATMA1c71789	At1g53265	428	G1	0	39	10.98	ATGGGTGTTGCCAATCTTC	TTTTCAAAATCGTCCCATTG	ATGGGTGTTGCCAATCTTCGTGTTATGCATTATGTGCATAAAGATAAGGCCTTCGCGTACTGGTCTTGTACATGTGTCTACGCACCTGAATCTCGGTATTGCTCTGAAGAGCACAAAAAGATGGCCTTAGCAGAACGGGAATATGAGCTACCACATAACTTTGCCAATGTCCATTTGCATACGAATATGGAGGATCTTGTCCTACCAAAGATTATAAGCTATTTGAGAGATCCTCAACTAGGTATCATTGAAATACCTAATCTACAATACATAGACGACGTTTTTAATGTCACTCCCACTGAGCAACCAGATATGTTCTCTACTAACCTCGACGAAAGAGAAGAATTCAACATATGGTTGTTTATGATGATTTCGTGACAAATGGGTTTCTCATGTCAA…
CATMA1c71790	At1g53285	479	G1	20.25	26	58.87	TAGATGACGTTGAAGGGC	GAAAACTATGTCATTCTGCAAT	TAGATGACGTTGAAGGGCGGCTTTCATATGCTACATGCATGGATCTTTGCGAGACCAAGTGTAACTTTTTTTTTACACATCCAGAAAAATACTGTAAAGATAAATGTAACCGCAAATGTCGTAGACTTCAATCATCTCAGTAATAATCTCTTCATTTATTTTATTGAATTTCTTTTTTTTTCTTTTTATGTTGTGTGTATAAAATTTTTGACATAAATTATATGAAAAAATTGCAGGGTGGAGACTATAGGAATGAGAAACATAAATGGATAAATAAGTTGACAAAATAGTTGATATATTTGTAAACTTGATGAAGCTTTCATATTAATAACAATTTTTTTTTAGAAATTTAACTCTTTTTTTGCAACTATATATGTGACGTTTCAAAATTAAAATACA…
CATMA1c71791	At1g53430	206	G1	0	43	58.25	CTCTCTCAATCTCTCTCCC	AGGCAAAAGTTGAGCATT	CTCTCTCAATCTCTCTCCCTCTCTCAATCTTCTGGTCTCGCCTCGTCGTCTCTTGGAGAATTGAGAATTGGGAATCTGTTTTGGTTTTGCCCGAGAAAAAAACGAGAGAGATGGGTTTCATCTTCTCGACCGAGAAAGTTGTGTATGTTCTTCTTCTCATCTTCGTTTGCTTGGAAAATTTCGGATCAAATGCTCAACTTTTGCCT
CATMA1c71792	At1g53440	498	G1	48.39	36	56.22	TGGGAAGATACCTGATTTTA	ACATAGTCATGGAAGTACCG	TGGGAAGATACCTGATTTTATTGGAAACTGGACTCGGCTCGTTAGGCTGTGAGCTTACTTCTTCTCAAGAAAAAAGAAAACTGTTGGTAAAGACTGAATTGTTGTTAATTTGCAGAGACCTCCAAGGCACATCAATGGAAGGTCCTATTCCAGCTTCGATTTCAAACTTGAAAAACCTGACTGAATTGTAAGCAACCCGTACTTAACATTTAACATCTTTTCCAAACTTTTGAGCTTAAAAAATCTCTCTCTGTTTATCAGGAGGATAACAGATTTGCGTGGACCAACTTCTCCTTTTCCAGACCTTCAAAATATGACGAATATGGAAAGATTGTAAGTTTTTAAGTTTTAACTTTGACTTGAAGTTAAAGAAACTCTGTTTCCATCAAACCAACATTT…
CATMA1c71793	At1g53450	201	G1	0	36	42.29	TAGTTTCCAACTTCTCTTGAAACC	ATCCTCATGCGAGACAAAC	TAGTTTCCAACTTCTCTTGAAACCTAATTTTGATTACAGTGAGTGGATATCGTAAATTTGTGGCTTTCTCGAGTTTCTGAGATTTTGAGCTAAACACTCTGCTTAAACCTCAAGTTCTTACCTTTTTACTCTTAGTAGAGTTGCAAAGTTTAATCCTTTGATAAAATCTCCCGAGATTCCGAGTTTGTCTCGCATGAGGAT
CATMA1c71794	At1g53540	164	G1	0	45	56.71	AAAACAGAGCAAACGCAAA	GCGTTTGCCAATCCTGAC	AAAACAGAGCAAACGCAAAGAGTAGCAATCACAAGAGGAAGTGAAACGATGTCTCTAATTCCAAGCATCTTCGGAGGAAGAAGAACAAACGTTTTCGATCCGTTCTCGCTGGATGTTTTCGATCCGTTCGAAGGTTTCTTGACGCCGTCAGGATTGGCAAACGC
CATMA1c71795	At1g53625	164	G1	0	37	34.15	GTGCATATACATTTATTGTTGACC	AAACAACAAGGCCTCCATCT	GTGCATATACATTTATTGTTGACCTTTATCAGAAGGATTGCATTGCATTTGCTCTACAATCACGATGTGTCGAATTTTATGTTGTTGCTTTTGCCGCAAGAAGAAAAAGCCGCTAGATGTGAAAAAGGGTAAAAAGGGAAAGAAAGATGGAGGCCTTGTTGTTT
CATMA1c71796	At1g53705	188	G1	0	37	27.66	GGTGTACTCAGGGAGAGC	TACGACGAAACGTATATCAA	GGTGTACTCAGGGAGAGCTTAACATGAGCTTAACATGAAGGAAGTTGCAGTTGCATTGTTGAAAATTCAATAAGGGCTATAATAGTATGCTTCTCATTTCTCAAGCAAGTGTAGTGTTCACAAATGGGCCTTATGATAGTACCATCTACTTAACAAAGCTTTCCGATATTGATATACGTTTCGTCGTA
CATMA1c71797	At1g53790	196	G1	0	35	34.69	AGAGTTTACACCTCTCTAGGCTAT	GGCAGACTCGACTTAAAAT	AGAGTTTACACCTCTCTAGGCTATGTTGAGAATTTTAAACTTATGTAAGTGTTCAACTATTGTTTTAATACTTGGTCTAGTTTATTCTTTCAGTTGATAAGTGTCTATCTTACATTCTTTTGTTCCAAGGACTGACTATGACAGAGGATTCAACACATTTTCTCCTCAAGGGAGGCTATTTTAAGTCGAGTCTGCC
CATMA1c71798	At1g53815	267	G1	0	38	66.29	TCACAGGAGAGTCTTCAAA	GCCTTCAGTATTGTCCCA	TCACAGGAGAGTCTTCAAACTTGCCGAAACTAAGTTTAAAGGGGATTAATAAGTCAGAGTGGTTATGTGATAAAGCAAGATATTCTTTTGGGTATGATCCAATCGAGAAACAGCTCAAAGTGTTGTGTATCACCTGGTTGCGTACTGGCTCAGAGCACTTGTCCAATGAGTATCAAGTTCTCACATTAGGGACTGAAAATAAAAAAACTCTTTTGGAGAAAGATTCAAGGTTGTGCAATTCATTTTTTTTGGGACAATACTGAAGGC
CATMA1c71799	At1g53935	334	G1	0	38	69.16	TTTTGTTAAGGCTGAGAATCCG	ACACCGATAAAGTTCCAAATGT	TTTTGTTAAGGCTGAGAATCCGAATTGTTTTGGTATTGATGAAGCCAAGTGGATTGCAAGCTGGGGGAAGGTCAAAGATGGACCAAAGAAGCGAGAGATGGAAAACACATTGACGAAGATGATGGCTAAGCAAGCGGAGCTTTGTATGATGAGGATTTTATTTGTGGGTGACATACTGACATAGCATGCGATGATTAAACAAAACGCATCGTCTTCGGTAAGTAGATTGAAGAGTTGGTGGTATGTTGCTGGAATGTTTTTTTTTACCCTTTTTTAGTTTGCATTTTGCAGCTTTTTTTTTTTTTTTTGGTAACATTTGGAACTTTATCGGTGT
CATMA1c71800	At1g53940	161	G1	0	41	66.46	GAAAACGTTGCGGATTACTT	ACATCGACAAAGTCTACTTGAACTC	GAAAACGTTGCGGATTACTTGTTTTTGAATTCATTTCATTTGATAGAGAAGGCTCATCGGCAGACGACAGATCGCAGGGATTATTTAGAGCGGACAGGCCAATGTTACCGGACCTTATAATCTCAAAACAGTGGTTGAGTTCAAGTAGACTTTGTCGATGT
CATMA1c71801	At1g53990	156	G1	0	26	41.03	ACTTAGGCTTACATAAAAATCGCC	ATAGAATTGTTCTCCTTTCCACAC	ACTTAGGCTTACATAAAAATCGCCTATATGTATGTATATGAAAATAACTGACGAGGTCACTATATATTGTCTAATAATGTTAGTCATGTAATTTTTTGAGTTAGGATAATAATAAAATCGATTAGTTTTTTTGTGTGGAAAGGAGAACAATTCTAT
CATMA1c71802	At1g54020	215	G1	0	44	63.26	TCATTCTTCCTTCTGGTTAACTG	ACCGTAAGGCCAAAAGTT	TCATTCTTCCTTCTGGTTAACTGAAAATGGAGTGTAGTTCAGTGAGTGTACTAGGAATATTACTGGTATTTCCTCTCCTTCATAACCTTGTCACCATCTCCGGGCAGAATCTTCCGGCGGTGGGTTTGTTCACTTTCGGAGATTCCAACTTCGACGCTGGAAATAAAAAGTTCCTCACAAGTGCTCCACTTCCTCAAAACTTTTGGCCTTACGGT
CATMA1c71803	At1g54160	314	G1	0	38	42.04	CTTGGGGAAACTCAATGCC	AGACACCATCGACGAGGTAGTAA	CTTGGGGAAACTCAATGCCTACAACAAATTCAAATATTCAAGGATCTGAATCTTTCAGCTTGACTAAGGATATGATAATGTCTACAACACAATTACCCGCGATGAAACATTCGGGTTTGCAGCTGCAAAATCAAGATTCAACCTCATCACAATCTACTGAAGAAGAATCAGGCGGCGGTGAAGTTGCAAGCTTTGGAGAATATAAGCGTTATGGATGCAGCATTGTTAATAACAATCTCTCAGGTTACATCGAAAACTTGGGAAAGCCTATTGAAAATTATACTAAGTCAATTACTACCTCGTCGATGGTGTCT
CATMA1c71804	At1g54180	166	G1	0	37	32.53	GTCATTGCCTCAGGGAGGG	GAAGAAAAAGAACCACTATTTCCAA	GTCATTGCCTCAGGGAGGGAATGATCTTAAGAGAATTCGGTTCAGGTAATCGTTTCTTGCCAATATTGAACTGAATATATGTTTTGTGTTTTCCCATTGATCTGCTTTTACTGTCTTGTTACGGCATGTTAGGTTCTGAATTTGGAAATAGTGGTTCTTTTTCTTC
CATMA1c71805	At1g54210	166	G1	0	35	27.11	AAAGACCATATCAAACGTCAAAA	ATAAGCATTGCATTGGCATAGATAA	AAAGACCATATCAAACGTCAAAAACATTAGATTTTAGTCTCGTCTTTGTATTTTTCCGTCGGCTAAACAAAAGTCTCTTGTTCCAGTACTCAGAGATTCCAAAGAAGCGTTAAACATATTTCATCTGTGCCTTGCTCTTTGTTATCTATGCCAATGCAATGCTTAT
CATMA1c71806	At1g54220	188	G1	0	38	25.53	GTGTGAGGGATTCAGCATTT	TCAAATCCATCCACTTGTATCA	GTGTGAGGGATTCAGCATTTCCACTGTAAACTGGATTTTAGGATATTCTTTGCTGGTTCTGGTTGTTCAATGTTCATTGAGGAGGGCTGTGAAATAAAACTCCCATTATTTTGTCATGTGAAGTACTACCCTATATGGGATGGGTTTTGTAACCATGCTTGATAGTTGATACAAGTGGATGGATTTGA
CATMA1c71807	At1g54230	204	G1	0	29	63.24	CCGGTTCAATGTGGATGTAT	AAATGCAATGCACAAACTT	CCGGTTCAATGTGGATGTATTCGATTACCGGTTCTTTCATAGCTTTTTTGGCTTTTGAGTTTTAAAAAAAAAAGTGTTTAAATTTCATTTGTAACTGATCGATTTTGTCACTTCTGTGTAGATTAGAGGTTAAACGATTTTGATTGTAAAGGCAACAATGTAATCTTTTTCTTTTTGTTGATAAAAAGTTTGTGCATTGCATTT
CATMA1c71808	At1g54250	153	G1	0	37	31.37	ACTTTTACTACTTCAACTCTTGC	GCTTATCTTCATCAATAGCTTAGAG	ACTTTTACTACTTCAACTCTTGCAATTTTCATGAAGCAACTCTTGTGCAAAAGCAAGTTTTTCCGTTCCGTTTTAAATCCCATTCCACAAATTGACTGCTCCGGTCCGGTGAAATGTACTATTTGTAGCTCTAAGCTATTGATGAAGATAAGC
CATMA1c71809	At1g54260	199	G1	0	39	39.7	GTATTGGATCGCTACAAGATATCAG	ATTGTTGGTGGATCTCTAAGCATAA	GTATTGGATCGCTACAAGATATCAGAATTAGAAAACAAAGTGTTGGAAGTAGCACCAGAAGTTGTAGCAATGAAACTAGCAGAGTCAGATAACAAAAGGTTGATAGCAGCAGAGGCAGTCGAAGAAGAAGAACGAATGCACAAGTTAGTAGAAGAAAGCCACACGATGCTTCAATTATGCTTAGAGATCCACCAACAAT
CATMA1c71810	At1g54270	179	G1	0	36	30.17	ATTAGAAAGAGGAAAACCCT	GTAAAAGTGAAGAACTTTGTTAGAG	ATTAGAAAGAGGAAAACCCTAAAAAAAAAAAGAGGGGGACTATATAACTGGCTAACACGTATTGGGTTGAGTCTCTCTCTACCTCAATTTATATTATTTGCTTCAATCTTCTCTTTATCGCTCCACCAGATCCAAGTTCGCGAGATTTCAAGCTCTCTAACAAAGTTCTTCACTTTTAC
CATMA1c71811	At1g54300	375	G1	0	39	58.93	TCTGAATTATAACACTGCTAATG	TTGCGATTTCTGCACTTTA	TCTGAATTATAACACTGCTAATGAGTTCTTTGGAATGCAAGCTACCCCACCATCGTCTCAAGTGGTTAACGAGCATTATAACACGCAAAACGATTTCACCGGTTCACAGTTTGGTTATCACATGAACCAAGACGAGATCCAGAAGATACTTGAGAGTCAAGCATATGCAGTACCTGATACACAAACTAAATTGATGTCTTCAGCCATGAACAATGTCCCAAAGTATCCTCAGGCTGGATCGTGTCTAGAAAGCATGTTGTTCTGGTATGAACATAGAAGAAGATTTCAGCAGTAGACATAATTAGGGTTTTGTTGAGATATGGATCAATGATGATGGTTCTCTTGAGTCTTGTAAATAAAGTGCAGAAATCGCAA
CATMA1c71812	At1g54370	171	G1	0	39	25.15	TTTCTGACTCCGTTCTTC	ACTTTATAGTGGGCATTTTG	TTTCTGACTCCGTTCTTCACAACTAATAGTGGAGATGGAGATGGAGATGGGGAGTAGCATGGAAAAGATGTGTATTTGTGGTCCAGGCCAAGCTATAATTAGAGTACACATATGTCTATGTAAGATTAACACTGGTTGATTTTACCTCTCGCAAAATGCCCACTATAAAGT
CATMA1c71813	At1g54385	225	G1	0	41	19.11	AGACAGCGTTCACGTCGC	TGTGATAGTTGATGACATTGTTTCC	AGACAGCGTTCACGTCGCATCAATGCTGAAGATTTCAACATCTTCAGCACTCCACGGAAGCTAATCAGCTCTCTTCAATATCCTGATGATGTTGATTTAGATCATTCAGACATCCAAAGTCCAATACTGAGAGGCGAGAGAGAGAAAACCATAGGATCTCGCAAGAATCCTAAACTCAGAAAGCAATTTCCAACCATGGTGGAAACAATGTCATCAACTATCACA
CATMA1c71814	At1g54390	199	G1	0	40	24.62	GCCACTGGCATCTTCTTTG	CGGAAAATGCCCACCAATAC	GCCACTGGCATCTTCTTTGGCACCTTCCCTTCATGACCAATGCCACCAAACTCATCTTTCTTGTTACCCAACATCTAGCAAGTGCAAGTAGAAGCAAACTTTAGATGGAGAAATCATCATGTTTTGTAAACCTCGGGTTAATTCGTGGAGCATATATTTTGTATATCAATTGTATTTGGGTATTGGTGGGCATTTTCCG
CATMA1c71815	At1g54400	207	G1	0	42	23.19	GATTCGTGCAAAGTTCTCTA	GTCTTCCTCCATAGTCTTTGCT	GATTCGTGCAAAGTTCTCTAAGGGAGTTTTGTATGTGACGATGCCAAAGACAATCCCTATAGCAGCTGGTCTCTCAGTTTCTTTGAAGGGAGCCACGCCACAACATCAAACCCCTAAAACAGATGAGGGTATGAGAAATGTTGCAAACTGTTCAAGCGAATTTTATAGTAAGTTTGGCTCATTGAAGCAAAGACTATGGAGGAAGAC
CATMA1c71816	At1g54430	186	G1	0	38	60.75	ATGTTCAATATTCACCACCACAAT	CAGCTTTCTTGCATCTTCGC	ATGTTCAATATTCACCACCACAATCCACCAGTACAACGGCTACCATTACACCTTCCTGGCGAACAAAGCACAATATTTGAAGAAGAAGAAAATCTTGAAAATGTGGAATATCGTTACGGACATGAGAGGACCATGTTGACAGAATATTTTGAGCTGAATAAAATATGCGAAGATGCAAGAAAGCTG
CATMA1c71817	At1g54470	158	G1	0	36	45.57	CATGTGGAATCGGCAGTG	TCTAAAACGTGTGCATGTTACC	CATGTGGAATCGGCAGTGGAGGTTTATTCATTCCAATCACGACTCTAGTTTCACGGCTAGACTTGAAAACAGGTTCAAGCTTCTATAGTATACGAAATAGATGTTAAATCTTATCTATAATGTTTCAATTCTAAGTGGTAACATGCACACGTTTTAGA
CATMA1c71818	At1g54580	168	G1	0	29	50	CAATTGTGTCTGTTGAAAGATT	TAAGCAAAGGGAAAAACAT	CAATTGTGTCTGTTGAAAGATTTTATGTTATTTTGGGGAAATTATTACAAGGCTTGTATCTGACTTTTATCTTTCTTCTAAAACATTTTACTTTCAGCCTTCATCAAACTCTCTTACGAAACTTATGTAGTCTCATTTCCTAAATAAAGATGTTTTTCCCTTTGCTTA
CATMA1c71819	At1g54590	154	G1	0	45	55.19	ATGACTCAAGGAGAGACAAACGA	CTTCCAAAAGCTTCAAATCCTCCT	ATGACTCAAGGAGAGACAAACGATTTCTTGCGTGACATCACTGAGCTCAAGAAGCGGGAGAGGAGTAGTGGTCTCATGAATGATAGGAAGAGGAAGACGAGTAATGATGATGAGCTCATTGGTGCTGAGAAGGAGGATTTGAAGCTTTTGGAAG
CATMA1c71820	At1g54620	151	G1	0	33	42.38	AAGAAAACGATGTTCTTTTCGAC	TAACAGATCTAAGCTTGTCTTTCAT	AAGAAAACGATGTTCTTTTCGACGTGATCAATATTCCTTACAGTTTTAATATGAATCGACATGGTTAGATTAGCGCCTGAAAAGGAACCGGAGGTTGCATGAGTTTTATTTTAATTGAAAAAAGTTATGAAAGACAAGCTTAGATCTGTTA
CATMA1c71821	At1g54690	288	G1	0	47	63.54	AAATCACTCCACTCACAAAATC	CTCAGCGGCGAGGTATTC	AAATCACTCCACTCACAAAATCCTCAGCCATCTCTAATCACATTTTACAATCGCCTCTTCAAATTTCCCGATAAACAAAAAATGAGTTCCGGCGCCGGCAGTGGAACAACTAAAGGTGGCAGAGGAAAGCCAAAAGCTACAAAGTCCGTCTCTCGATCTTCTAAAGCTGGTCTTCAATTTCCCGTTGGAAGAATCGCTAGATTCCTTAAAGCCGGTAAATACGCCGAACGTGTTGGTGCCGGTGCTCCCGTTTATCTCTCCGCCGTTCTCGAATACCTCGCCGCTGAG
CATMA1c71822	At1g54720	157	G1	0	36	39.49	GGAGCTGTTGATGGCGGAG	GCCCAATCTGAATCGGTCG	GGAGCTGTTGATGGCGGAGCAGTGGAGCTCTTGCTAATAGCTACTACAACTAACCATAAGTGAAAACTATATATGAAAAGCTTAGGATTTTAGTTCTTATATGATAGTATTTATATGAAAATATAAGTGTATCCGGATCGACCGATTCAGATTGGGC
CATMA1c71823	At1g54730	406	G1	49.01	37	22.41	TACTCGCTCTTCGGTTCG	AAAAACGCCCATTCCATAA	TACTCGCTCTTCGGTTCGATTCTGACAATTGGAGCAATGATCGGCGCAGCTATGAGTGGACGAATCGCCGATATGATAGGCAGACGAGCTGTAAAATTTGTTCTTCTTTCTTTCCATGACAAGCGAATATTTACATTTTTGCGTCAAACTGGTAAATAAATCATTTATTTGTGTGTGTGTGTGTGATTAGACTATGGGTTTCTCGGAGATGTTTTGCATTCTCGGCTGGTTAGCAATCTACCTTTCTAAGGTTAGCTTAGTATTTTTCTATATATCTCTCTGTATTTCTCATCAACTATATTTCTTCAAGAAGTACTTAAAATTTACCATGTGGTTTTTGTCTATTAAGGTTGCAATTTGGCTTGACGTTGGGAGATTCTTGGTTGGTTATGGAATGGG…
CATMA1c71824	At1g54780	190	G1	0	39	27.89	GTAAAGCAGATGCGTTTGAGTATGC	GGAAGATTTTCGGAGACGGTAG	GTAAAGCAGATGCGTTTGAGTATGCAGACCAGGTTTTGGAAAAATGGTATCCTTCTATTGAAGAAGGTAACAATAAGGGTATTGTTGTTTTGATAACAAGTCAGAAGGAAGGAGCTATTACTGGTGGTCCTGCTTTTATTGAAGCTGTTGGTGAAAACATTCTTGATGCTACCGTCTCCGAAAATCTTCC
CATMA1c71825	At1g54840	406	G1	0	43	15.27	CGAAAATTGCACCCTGAA	TTTCATCTCTTTTCACACCAG	CGAAAATTGCACCCTGAAACCCATGTTAGGCATAAGTTTAAGTTTATCCGGAGCATTGTGTTCATTAATGATCCAGATACTTCTTGTATGAGAGAAGAATGTGTTGCGCGGTTTAAGCGGCTTACGGGATTGGATAGCTTTGCTTTGAGCCTTAGTGTTGATGTAACTAAAAGTAACGGCGTTGTTGCAGCTAATGAGGTTAAGGTTGAGATTGATGAGAGCGTGGAACCTGTGAAAGAGGATAATGCGGGTACTTGCACTAGCGGTGAAGAAAGTGATGTTGCTGCAAAACCTGAGGTGAAATCTGAAGCTCATGGTGGACTAATGGTGGGACTGATGGACATTGGTGAATGTGATGACGCTTATCTCTTCCGTGTATCGCTTCCTGGTGTGAAAAGA…
CATMA1c71826	At1g54950	185	G1	0	32	56.76	AGTCTTCAAGCTCTAGTCGAT	GAACCTGCAAATTTATTGAG	AGTCTTCAAGCTCTAGTCGATGGCTCAAAAGTTGCTGTGAATGAAGAAGTTCCTAAGCGACGTTCAGTCAAGAGTAAACTCTTCTCTAGACTACAAAAACTTGCTTGATTCTATTATTTTTAGATCAATTAGTCATAATCTCAAACCTTTTGATATATAAATAAACTCAATAAATTTGCAGGTTC
CATMA1c71827	At1g54955	227	G1	0	45	63.88	AACAACATCGAGACTAGAGATCACC	TGTCTTCTCCCGTTCCGTT	AACAACATCGAGACTAGAGATCACCTTTTTTTCTCTTGTCCCTTTGTTTCAGAAATCTGGGCAGTGATAGCAAAAGGCATCTTCAAGGATAAGTATTCTACGGATTGGTCACAGCTTCTCGATCACGTCTCAAACGCAAACCAAACTCAGCTTGAAAGCTTCCTCTCTCGGTCTGCGTTTCAAGCTACTGTCTACACCATTTGGGGGGAACGGAACGGGAGAAGACA
CATMA1c71828	At1g54970	203	G1	0	45	46.31	ACTTGCAAGAACCCAACC	CATATAGTCATATATAATGCCATGC	ACTTGCAAGAACCCAACCAATGTCAACAAGGGTCTCACCGGAGTTCCCTTCTCGATGTACTCCGACAAGAACTTGAAGCTCTTCAACGTTGGTCCTTTCTACTTCACCGCCGGTTCCAAGGCTGCTCCCGCCACTCCCAGATACTGATCATCACATTTTGATTTATGATGATGATCTTGCATGGCATTATATATGACTATATG
CATMA1c71829	At1g55090	351	G1	0	44	12.82	AGTTACTCCCCAGAGGACA	TCATAGACAATATCTTCCGTT	AGTTACTCCCCAGAGGACAACAGATTCGATCTGAGGCAGTTTCTGTACAACAGCAAGTGGCCATACCAGTTTAAGAAGATTGACGAGATTGTTGACAGCTTAAATGGTGACTCAGTTGCTTTCCCGGAAGAAGAAGCAAACTCCAACAAAGAAATTGGAGTTGTAGCAGCAAACTCCGGAGACCCAAGTGCGGGTCTCTGATGAACATCATCCCTAAACCCTCTCTGTTTCAACCCAAATTGGAAGTTAGTACCCATTTCTGTACTAAGGGTGGGTTGATAACCCACATCACAAGGCATTCCACCCAATAATCGGATCCTGCTTGTACGAAACGGAAGATATTGTCTATGA
CATMA1c71830	At1g55130	168	G1	0	38	68.45	TCTCTTACTCGTTTTTCGTG	TTTGTTTCAACTACAACTAAACCAC	TCTCTTACTCGTTTTTCGTGCTAACCGGCTCAATCGGTTTCTACGCATGTTTGTGGTTCGTTAGAAAGATCTACTCCTCAGTGAAGATTGACTGAGATTAGTTAAATTGACATAACTTTTGATGCCTCTTGAGGTTTTGTTGGGTGGTTTAGTTGTAGTTGAAACAAA
CATMA1c71831	At1g55210	236	G1	0	44	50.42	ATAAAAGCATCACACCACCTTG	TGCCAATAGACTTTGAAATGGG	ATAAAAGCATCACACCACCTTGTTTTCTACACCACTTATGTAAACAAACCAACCATAGTAACCAAAACCACAACAAAACACATGGCTAAGCTCATTTTCTTCCTCGCCGTCCAAATCCTCTTTCTCGCCGTGGTTTCTTCCGCCGGAGACGGTGAAGACTTCGCTAGAACCATGGACCGGAAACTTCTTGGTCTCCACAAAAAGGAGAAACTTACCCATTTCAAAGTCTATTGGCA
CATMA1c71832	At1g55330	263	G1	0	40	61.98	TTCTTATTTCAAGACATCAAAGG	CAAATCACGCAAACTCAT	TTCTTATTTCAAGACATCAAAGGAGAATTAATGGAGGCAATGAAGATGAAGATGATGGTGTTTATTATGGTTGTTGCGGTGGCTTTCTCAGCTGCCACGGCTGCTACCGTTGAAGCTCCAGCTCCAAGCCCAACTTCTGATGCTGCCATGTTTGTACCAGCACTGTTTGCATCTGTTGTTGCTTTGGCATCTGGTTTCATCTTTTGATCATTCTTTTTTTCTTCATTATTTAATTGCATTTGTTAATGAGTTTGCGTGATTTG
CATMA1c71833	At1g55380	179	G1	0	37	57.54	TATTTTGATGCGAAAGATG	CAATAACGAATACAATAGGATCT	TATTTTGATGCGAAAGATGGGTGGGTTTATGATGCAGCGAGAAATTTGAATATTTTCCGGAGGATCTAGTTACATCCCTAGAAGCTTCCGCTTCATTGGTTGGTATCATCTTAACCAGAGCTTAATTCTGTTTGTTCGTGAATTGCTTAATTGCTTAGATCCTATTGTATTCGTTATTG
CATMA1c71834	At1g55390	161	G1	0	36	52.17	ACTAGATGTAAACGTCATTGTATG	GCTCATTCAGACTCAGACTTC	ACTAGATGTAAACGTCATTGTATGCAGAATTTGATATACAAGAGGATAGGTAGAGACCAAAGCTATTGTACTCTGAAATGCTTTGGAGCTAGGCTTATGCTAGAATTATTTTGAGATAATGAGAAGACGATGTATGATACGAAGTCTGAGTCTGAATGAGC
CATMA1c71835	At1g55430	174	G1	0	39	45.4	ATTGCAATTTGCGTTGTGC	TTGAAAGGCTTTTTCAGTGG	ATTGCAATTTGCGTTGTGCACAAACATTGGTATTCAAGAGGAGAGGTGAATACGAAAGTTTTTGTACTCTTACTTGTTTGGGAGATTCTTTGGACTCATAAACTTACAAGGCCTGAAGACAGAGAAACAACGTCTGAGTCTGAATCTGCATGATCCACTGAAAAAGCCTTTCAA
CATMA1c71836	At1g55475	160	G1	0	35	28.75	ATTGTGGAGCAAGTTTCAAATA	TGGCTGCGTGAAAGACAA	ATTGTGGAGCAAGTTTCAAATATAACAATTGCTATGCATCGATATCTAGTTCTGCGATTTAGTTCAAATGACTTTGATATCAGTGTGTTTGATCAATGTCTAAGTGACAGCTTACTTCAATTTGAGAGAAAACTATTGCTTGTTGTCTTTCACGCAGCCA
CATMA1c71837	At1g55545	153	G1	0	44	30.07	ATAAATGAGATGGCCCGA	CTTCCACGTTTGGCACTT	ATAAATGAGATGGCCCGAGAAATGGATACACTTTTACAGTCCATTGAAGGACCGGGTGGTTTCAAGGATTCTTGCGCGTTTATACTGAAAAGCAATGTTGAAGAACTGGAGCAAGGACTTGAAAGTCTTGCTGGCAAGTGCCAAACGTGGAAG
CATMA1c71838	At1g55560	166	G1	0	28	38.55	GCACACTACTCCTAAATCAATA	AATGAAAGCAAAACTTGGT	GCACACTACTCCTAAATCAATATTCAATTAACTACTACTCTACAAAGTGGGGTGCAATATTAAATTAACTAATTAACCCTTTCCTAAATTTTAAGTGTAATTTGTAAACCCCTTCTTTCATATACTATCATTAAACCATAATCATATACCAAGTTTTGCTTTCATT
CATMA1c71839	At1g55570	189	G1	0	28	38.1	TTCTTTTGTTGAGACCAATTTGGAA	CAAGGATTAGCTGATTCATCGTTT	TTCTTTTGTTGAGACCAATTTGGAACCGAACGGATTATGTTTTTTTGGGTCTTTTAATTATTTCATTCAAGTTATTAATTTGACTTAAAACGATATTGTTATTCATATGTACATGAACTGAAATGTATGTATGTTTATTCCTTGAGTTTTTCTTCTTCTTCTTCTAAACGATGAATCAGCTAATCCTTG
CATMA1c71840	At1g55580	498	G1	0	47	25.1	TCCATCTCTCCGCATAACC	TTTCTCTCCGTCTCTTCCGC	TCCATCTCTCCGCATAACCGGATGCGGTCGAGATGTAACCGGATTAAACCGAACTGGAGACCGGTTAACCCGGTTCGCTGACTCTTTAGGTCTCCAATTCCAGTTTCACACGCTAGTGATCGTAGAAGAAGATCTCGCCGGACTTTTGCTACAGATCCGATTGTTAGCTCTCTCAGCCGTACAAGGAGAGACCATTGCCGTCAATTGTGTTCACTTCCTCCACAAAATATTTAACGACGATGGAGATATGATCGGTCACTTCTTGTCAGCGATCAAGAGCTTAAACTCTAGAATCGTTACAATGGCAGAGAGAGAAGCTAATCATGGAGATCACTCGTTCTTGAATAGATTCTCTGAGGCAGTGGATCATTACATGGCGATCTTTGATTCGTTGGAAGC…
CATMA1c71841	At1g55675	183	G1	0	36	58.47	GAATCATCTATCCACGTCTTC	AAAACTCAATATTACAGGTCTTG	GAATCATCTATCCACGTCTTCAACTTTATTTGTTAGCATTCCACGTGGCTTTGCAGTCGGGAATTATTTAGCTTACTTCCTTAAAGGATTATGTTTCTCGATTGGGCTTTTCTCGTTGGGCCTATGGTTATAAGTTTGTTGGTTTTAGTTTCATATGTATCAAGACCTGTAATATTGAGTTTT
CATMA1c71842	At1g55730	171	G1	0	33	30.99	AATCAACCCAAAAGAACA	ATTTGTAACCCTATAAGCCC	AATCAACCCAAAAGAACATAAAAAGTTTGTATCCTAAAACTAAAGCCTGAAGATCTCAGGAACACATCATCTTACATGTACATTTGAGATTCTAGAGTTTGTTTCATAACATTTGAAAGTAGCTCCATTTTACGGTTTTACCTTCCCTTAGGGGCTTATAGGGTTACAAAT
CATMA1c71843	At1g55770	188	G1	0	51	25	AATCAGCCGGAGTTCTCT	GATAGCTATGATCTCGATCTGGT	AATCAGCCGGAGTTCTCTTCCTCTGCATCGTTCTCATCTCCTTCGTCACCGGAAATGCTAATTCCGGTATGATATCCGATCTCTGCAAACACTCCGACGATCCAAACCTCTGTCTCTCCAGCATAACTTCACGTCCCGAGTCCGGCGAATTCGCAGGCACCAGCAACCAGATCGAGATCATAGCTATC
CATMA1c71844	At1g55780	322	G1	0	50	14.6	GTGTGAGATCGGTCTCGATT	TCGGTCTCATCTCGACAATA	GTGTGAGATCGGTCTCGATTCAGGGACAGAACGATCAGTTGGTTTTATTGGGAGAAGGGATTGACTTAGCCGAGCTAACACGTGAGCTTAAGAAGAAAGTTTGCATGACGACTATCATCACCGTTCAGGCTGCGCCACCGCAGCAGCCACCGCAACCTCATCCTATGGGCCAGTACAACCAGATGCCTCCGGCGAGAAGATGTACCTGTGAGATACCGAATTCAGGTTTCTGCGGATTTTGTAGATCTATGAGTCAACCCAATTATCAGGTGGTACCATCGCCGTATTATCCCCCGATGCTCTATTGTCGAGATGAGACCGA
CATMA1c71845	At1g55790	203	G1	0	31	30.05	TGATTCACTCGAAGACATTA	GCAATTTGCTTGACATTT	TGATTCACTCGAAGACATTACATGGACCAGAGGGTTAGATAACTTACAAATATCTGTATGTTTTTAAAAGTAAAATATATCATTTCTTGTAGACTAATACAAACGTGTAAGCTTAGTCGACAAGGCATCAATCACTATCCTAAACTCTTCAATTTCAACTTCTAATCGAAGTAATTGAAAAATGAAAATGTCAAGCAAATTGC
CATMA1c71846	At1g55800	151	G1	0	43	50.33	TACAAGCTAGCCAAGAACC	TTAAGGTTCCTCTGCCTCC	TACAAGCTAGCCAAGAACCGTTCCCTGAACGCTCTCTCCGATTCAGAGGAGTTTCTCATGGAATTCATAACGGGAGAGTACGAAAAATGTTAATACGGAACAGCACTGGAGAATCAAGAAAACTAAGAATGAGGAGGCAGAGGAACCTTAA
CATMA1c71847	At1g55805	175	G1	0	45	26.86	AATGTTTTCATCTTCGATTAGGT	GGTTTTCTCAACGCTGCT	AATGTTTTCATCTTCGATTAGGTTAATCGTATCTGGGTTCCACCGGACTCAACCCCTAAAATCGCCGGTAAATTCTCCGAGCGTCTTCATCTCCGTACCTAAATTCTTCAACTCTGAGTCAAAATCGACGGGAACTGGTTCAAGATCCGTAGCAATGAGCAGCGTTGAGAAAACC
CATMA1c71848	At1g55810	192	G1	0	36	22.4	TTTATGATCGGATTCACAC	GTCGGTAACTTTTATACGCTC	TTTATGATCGGATTCACACATATGTATACGGTAATATCAAAACAAACTGAGTGTGAACGTATTCACAGTTTTTGGGTCATCGTCCACGTGTCTCTCTATAATTGGGTGACTGTTGAAGTCATACAAAATGTAAAACTTTAAAGAGTCTTTTGGTGTGCAATGAAGTGACGTGAGCGTATAAAAGTTACCGAC
CATMA1c71849	At1g55840	200	G1	0	37	25	AGAAGATCTGAGTGATCTACAACCC	AGATCAAAAGATCCATTCCGAG	AGAAGATCTGAGTGATCTACAACCCTTATAACACGAATTGCCCATAAGAAACCGGAATTTGTCTCTGGTTGATGAGCAGTATTTAAGATAAGAATCAATCACCTTTACTTGTATTACTAGTTTCGCTTGCATCAGCTCGATGCAGGTTTTGTTTAAAAAGAAGATGGAACACAATTTCCTCGGAATGGATCTTTTGATCT
CATMA1c71850	At1g55890	240	G1	0	39	21.67	AAATTTGCCGTCCCAGGAA	TAAATTTGTAGGGTTTCTTCTGCC	AAATTTGCCGTCCCAGGAAGAGTAAGTCATTTGCTACTCTCTCACTAAGTGTCTCGTTGAATTGTGTCTGAGCAGCTTAAGCTATATGTATTTGCTGGTGTTGCTTTGTGGCTTTTCTACTTCTCTAAACTTTCCTCTGTGGAAGTAAGACTTGTTTCTTTCTATGTAGTTTCGCTTATTTCACTGGTGCAAAAAACAGCATGTAGTCGAGGTTTAGGCAGAAGAAACCCTACAAATTTA
CATMA1c71851	At1g55900	157	G1	0	43	24.84	GATCTGTCAAAGCTGAACA	ATTCAAGGAAGGGTATCAG	GATCTGTCAAAGCTGAACAGAGATCCGAAGAAGATTCTGTTTGTTAGCGCAAATGCCTTTGAATCAACCCTTCAGCCAGAAAATAGCGTGCCAATCAAGCCTTACAAACTAGAAGCTGATGACACAGCCCTAGTTGACCTGATACCCTTCCTTGAAT
CATMA1c71852	At1g55910	365	G1	0	46	15.89	GAGGCTTCGCACGTTAAGA	AAATCGTTTTGGGTCTTTGAG	GAGGCTTCGCACGTTAAGAGTTCCGATCTCAAATCCAAATCCTTAATCTCCGTCAAGATCGCATGTCTTGTCATCATCTTTGTCCTCACGTTCATAAGCGGTGTATCTCCTTATTTCTTGAAATGGAGCCAAGGGTTTTTGGTTCTTGGTACACAATTCGCCGGAGGCGTGTTTCTTGCAACCGCCTTGATGCATTTCTTGTCGGACGCTGATGAGACGTTTCGTGGTTTGTTGACGGCGGAAGGAGAGTCGGAGCCATCTCCGGCTTACCCATTTGCTTATATGTTGGCTTGTGCTGGTTTTATGTTGACCATGCTTGCTGATTCTGTCATCGCTCATATCTACTCAAAGACCCAAAACGATTT
CATMA1c71853	At1g55930	173	G1	0	38	28.32	TCACGAGTGACTCCGAAC	GAATAGGAGGATAAACCGA	TCACGAGTGACTCCGAACTCAGATAAATCTTAACTCTCAGTTCCATTGGTGTTTCGACCAACAGCCACAATCTTTTTTGGTGTATAAGTTATACTCTCAGTACTCAAGAATTAAAAAGGGGAAGAAATTGGTAAACTCTATCGCCGGAGAATTTTCGGTTTATCCTCCTATTC
CATMA1c71854	At1g55970	200	G1	0	45	24	AAGGCGTAGAGCTGCTGTAATGG	AGCTACCTGCTGAAGAGACGAA	AAGGCGTAGAGCTGCTGTAATGGAGATGATGCGGGAAAGGGCCGCTGAAGCCACCCGCACTGGCTGACTCATCTGATCAATTACATGCCAGCTGCATTCTCAACAAAAACAAGAGACTATTTTGTAGACTATTATTGCATAGAATTAAAGGAAGACTAGAAGCAAAAGGAGGAGCTTTTTCGTCTCTTCAGCAGGTAGCT
CATMA1c71855	At1g56010	181	G1	0	42	48.62	ACTGGGTCTTGTGTAGGG	TCATTGATGATGTAGTGATGAT	ACTGGGTCTTGTGTAGGGTATTCCATAAGAATACGGAAGGAGTTATATGTAGAGACAACATGGGAAGCTGTTTTGATGAGACAGCCTCTGCATCGCTTCCTCCACTGATGGATCCTTACATCAACTTTGACCAAGAACCCTCTTCTTATCTCAGTGATGATCATCACTACATCATCAATGA
CATMA1c71856	At1g56045	172	G1	0	30	39.53	TAACTATCGGCTCTCTGTGAT	AACAGTGATTAGATAAAGGATCTGT	TAACTATCGGCTCTCTGTGATTCTCTTTTTAGTTTTGTCTTGAAACTTTTTCTTTCTTCTAGCAAACCTTTTTTATTTTGATTATGGAAGTTTTGAACATTCTGTGATGTATGTAAAACTTGCTCTTGTGCTCTTATCTATCTAATCACAGATCCTTTATCTAATCACTGTT
CATMA1c71857	At1g56060	240	G1	0	32	38.33	CTGCAATGTGCTGCTGCT	TAGTCAAAACTACTCAGAACAGGG	CTGCAATGTGCTGCTGCTGCGTTTTGGATTGTGTCTTCTAGGGAATCCTCCCACTACACTATACACACAGCTTCTACTGATCTTTTTGTCTTGATTCTTGATGTTTTCTTTGTACATTTTTATAAAGTTTTGATTGAGTGTTTGCTATTTCTGATTTTGTTACATTTGGTTGTTGTTTTGTAATTACATTCTTATTCTTTTGTATATTAGTTATTTCCCTGTTCTGAGTAGTTTTGACTA
CATMA1c71858	At1g56085	179	G1	0	37	35.75	GAGACACACAGTGGAAATG	GAACAGAAATGGAATTTACAAG	GAGACACACAGTGGAAATGGGAGAGAAGCAAGGGATGGGAGAAGGAATAGATAAAGGCATGGGCCTATTCATATGAGCTAATCAAATCTAGCTTTGGTAATGTCATGAATACAAAACTTTGGCAGTGATGTATTTTTGTGACTTATCAATAATGAAGCTTGTAAATTCCATTTCTGTTC
CATMA1c71859	At1g56120	221	G1	0	45	62.44	AGGCTACCTAACCGACTGTA	ATTGTCAACTTCCATATACAAGCAT	AGGCTACCTAACCGACTGTACATTTGATGACACCACAAGCTCCTCATTCAGCAACTTTCAAACGAAAGACACTAGCTTCTCGACGAGCTTTATAGCGCCTGGCCCGGAGATGCCACTTAGAGACGGCGAATCGAAGCCAATGGTTGGATTCAAGATCAAGGAGGGAAGATGAAGATTGTCCCCTCTATAATTTGATATGCTTGTATATGGAAGTTGACAAT
CATMA1c71860	At1g56130	331	G1	0	41	51.06	GAGATCGGTGATGTCACTTCTAA	CGAATCAAAGTGAAATCTGTT	GAGATCGGTGATGTCACTTCTAAGCCAGGCTACGTAAGCGACTGGAGATTTGATGACACCACAGGCTCATCTCTCAGCGGATTTCAAATCAAAGACACAACAGGCTATTCCATGAGCCTTGTGGCGCCTGGCTCCGAGATATCACCCAGAGACAGCGACTTTAAGCCAATGCTTGGATCCAAGATCAATGAGGGAAGATGACAATGTATCATCTACGATTTATGGCTATAGAGATGTTTGTATATATGTAAGATGACAATTTTGTACAAAAAAAAAAAGGGATTGACAATTTTCATCTTTGATTGGGAAAAACAGATTTCACTTTGATTCG
CATMA1c71861	At1g56250	191	G1	0	34	30.37	ATCAACTAAAAGGTGGCAT	ACTAAAACTTCTACTCTTTTCAACG	ATCAACTAAAAGGTGGCATTTTGATTGATGGTATTGAAGTGAGGCCTAAAACATAATCAAGATGACTACGGAAGCTATGGATTGTTAAATGAAATTGAGAGGAACTCAGGGGTTGTGTGAATGTGTTTTACTAAATTGGTTGCATTTGTTCATTTATTATCGTGTACGTTGAAAAGAGTAGAAGTTTTAGT
CATMA1c71862	At1g56340	174	G1	0	29	46.55	TAAGCAAAGGTGGAGGATT	GAAAGTCAGGATTTTCTCAA	TAAGCAAAGGTGGAGGATTAAAAAGTTTTCAGAGTCTTAATTGTTCTTTTAAACTTTTCTTTTAAAAGGAATTCTTTAGCTCTAGTTTGGTTGGAATGTAGAACTTTTTAGCTATTATTATGGTGAAATGGTTGTGGTAACTTTGTTTTAGACTTTGAGAAAATCCTGACTTTC
CATMA1c71863	At1g56410	152	G1	0	33	44.74	GAAGCTGGACGAGGATGAA	AGAGAGAGGGTCACAACAAAACAC	GAAGCTGGACGAGGATGAAGCTCCTTCAGGGTGTGTTTACCCCAAGTTGTCTCTTCTTATTTTTCAACTTATTATTTTTTTTTTTATGTTTTATCTTTTTTGAACTATAATAAGTACTTTTCTCTCTAGTGTTTTGTTGTGACCCTCTCTCT
CATMA1c71864	At1g56415	161	G1	0	43	30.43	GTGAAAGCAAAATAAGTCAACCAC	ATCAAAGACTCGAATCTAAAAGGC	GTGAAAGCAAAATAAGTCAACCACGGGCTTTGTGTCTCAGGAATTGTGATGTCGGATGTCGCCCAAGCAACACCTGCTACCAACGTTGTATTAAACACTGTCCTCCTCAATCTTTGATTTGAGATTTACGTGCACCTGCCTTTTAGATTCGAGTCTTTGAT
CATMA1c71865	At1g56555	183	G1	0	34	30.6	AGTAACACTTGGCCAACCACA	CTCACAATTTTTCTTGGAGCCTTT	AGTAACACTTGGCCAACCACAGAAACTTGGTAAAGTTGTATCAAAGGAAGAAAATTCTGATATTGGCTCTAATAACACATGTAATGTTGGAGAAAACATGGAAGAAAAGGAAACATTATCAGTCGATCGAGAACTAGTAGAGTTAAGTGTACAAAAAGAAAAGGCTCCAAGAAAAATTGTGAG
CATMA1c71866	At1g57550	178	G1	0	28	37.08	CTGATATATGCCATCTACGTTCT	CATACATCTAACATAGCAAAAAG	CTGATATATGCCATCTACGTTCTCACCAAGTAGGAATAACCAATCAAAAACACTGGATCCTTTTTTTATTTTATAACTTTTTCTTTTTCCAACAATGTTTGCTTTTTTAGATTTTTTATGTTGTATTTAAGGAATCAGTTTTGTAATCTAGCAAACTTTTTGCTATGTTAGATGTATG
CATMA1c71867	At1g57580	303	G1	0	41	64.69	CTTCATGGGTACGACCTGAG	CACTCTTCTTTGTTTTCCACGAA	CTTCATGGGTACGACCTGAGAGCTAATAAGTGGGAAGTCATAGGTTCGATTCCAGAGTGGTCCCCTTCAGGTCTAGACTTTTATCAGTTTACACCGTCGCCTTCTTCGGTGATAGGACTTGATGACAAGGAGGGGGAAGAGATATTGGCTTGTGATGATAAACGTATCCCTTCTGTAAACGCCATTATGAGACTGATTTATGGAATCTCATGAGAAAGAAATGAAAAAGATTGGTTGAAGAAGTATAATGGTGTTGAAGAAGATGAAGCTTTCGTCCAAGTTCGTGGAAAACAAAGAAGAGTG
CATMA1c71868	At1g57760	188	G1	0	36	26.06	GATAGATCGTGTAGCTTCTTC	CAGTACTTGAACTATTGGGA	GATAGATCGTGTAGCTTCTTCAGGACTATTGATATTCGCTGCAACAAAATTTACGATTAAGCTGATTTTGTTTCATGCTAACATAGCGTCATCTTCTAGGCTTCTTGAAATCCTTAGCAGCTTTGTGTTGATTCTATTGCTTATGATACTTTCAGGTATATCTGGTGATCCCAATAGTTCAAGTACTG
CATMA1c71869	At1g57820	152	G1	0	39	65.13	CAACCGAAGAAAAGGATCA	ATAACACATCGCAATAGGTACG	CAACCGAAGAAAAGGATCAAGTTGGACACTGACGCAACAGTTTCTGCGACCATCAGGTGAAGTTGGTACCAAAGAACTCTTTAGTAAAAAAAAACTCTAGTGCCTTATTTTGTACGCAATATTTGTGGAACGTACCTATTGCGATGTGTTAT
CATMA1c71870	At1g57830	152	G1	0	39	53.29	AGAATTTCAAGTGGTGAGGAG	GAATAATCCTAAGTAACATAGCACG	AGAATTTCAAGTGGTGAGGAGATCAAGCAGTGGAAGGAAGCTTTGGAGTTCGTTTCCCACAAGATGGGCTTAGAACTATGCGAAAACAGGTCTTCTACGTGACCTTCAACTCTTTTTATATATTAATCGTGCTATGTTACTTAGGATTATTC
CATMA1c71871	At1g57870	176	G1	0	40	27.27	AACCACTTCATGGCATTACA	ACCTTAATACAAAAGTCATTGC	AACCACTTCATGGCATTACACTCGTAAGTCTCTTCCGTGTTTTCTGTACGACCTATCGGGTGTTCTCTTCTTTTCTCTAAGCTCTCTAGATCCCAGTCTTTGGGAAAAACCAGTAGAGCTCTCTCTCTGTAAACAGAAATCACTGGAAAAAGAAGCAATGACTTTTGTATTAAGGT
CATMA1c71872	At1g57906	158	G1	0	36	63.29	ACTAGAATCAAAGATCAGATTGGTG	GCAACCAAGCTTAAGTCTCCAC	ACTAGAATCAAAGATCAGATTGGTGAATTCTCTGATATTATTGTTCTCAAAGAGCTAATTTACGTGTTGGATACGAAAGGCATTGTTTGGTGGATTAGTATCGTTAGGTATGGAACTTCACTTACTAATGAATGTGGTGGAGACTTAAGCTTGGTTGC
CATMA1c71873	At1g58160	174	G1	0	35	35.63	AAACCTTACCTCGCTTGGA	TATTTAAACGACTGAAAGACAATCC	AAACCTTACCTCGCTTGGAGCTTATTTCGCACCGCTTTCTCCTGCTAAGTAATTTGCTTGATCGTGACTCACGAGCTTGATAATGTTGCTTGTTTATGCTTTGAATTTGTACTACTTTATTTGTATCATCTTCAATGTTTCTTTTCTTTGGATTGTCTTTCAGTCGTTTAAATA
CATMA1c71874	At1g58225	206	G1	0	39	25.73	TCAACCGTAGCTCCAACC	TGCTATCCTTATAAGCACATATCTC	TCAACCGTAGCTCCAACCAGTCGCTCGTGGACTTCTCGAATTATTTTCTGGGTAACATTGACTCGATCAGTCTCGTCCATGGCCAATGATACAACTCTATGAATAGTTTTGTTTTTTCATCTTAATAAATAAGGTGTGGTTACGTTGTCTGATATGTACAACGTTGTAAGGTGACACTAGAGAGATATGTGCTTATAAGGATAGCA
CATMA1c71875	At1g58265	154	G1	0	30	50	TTTTTAAGGGAATTTTGCCA	GTTTTGTTTCCCTCCATAACCA	TTTTTAAGGGAATTTTGCCAATTGTGCCATATTTGTATAAATATTTTGTCGGCAATGCTATTTTTTATATCTTTAAAATTGTGCAATGAGTCAGCTTTTGACAAAGGAGAAGATGTCTAAACTACCTTTAATTGGTTATGGAGGGAAACAAAAC
CATMA1c71876	At1g58410	190	G1	0	38	68.42	ATCATTTTAAGTGAGGGGAC	GTATTTTAGGAAGCCTTGG	ATCATTTTAAGTGAGGGGACTAGTCTACAAACTCTATCTGCATCAGTATGTGGACTGAGACACTTGGAAAATTTTAAAATAATGGAAAACGCTGGCGTTAACAGGATGGGAGAAGAGAGAATGGTATTGGATTTCACTTATCTCAAAAAGCTCACCTTGAGTATAGAGATGCCAAGGCTTCCTAAAATAC
CATMA1c71877	At1g58520	228	G1	0	43	19.3	AGGAGGGGGATGCGATAG	CAGCTGAGCATGCCTACGA	AGGAGGGGGATGCGATAGCTAAAGAGTTATGGGGATTCCAAGGCAATGAATCTGGTCAAGAACATGACACTAAGTCCTGAGCATCTTTCTCCAAAGAAGATCGAACTTCACAAACGGAACTAGACAGATGTTTTTACTAGTGAAGTGCCTATGTGTTGGTTCAATCACAAAGTCTCCAACAAATCAGTGCATTAAGCACAAGAGTTCTCTCGTAGGCATGCTCAGCTG
CATMA1c71878	At1g58602	200	G1	0	30	56	ACGAAGTTGAAGCTACCTTAT	GCAAACATATAACCAATGTTGA	ACGAAGTTGAAGCTACCTTATCAGAATCTCTTCCCAAGTGAATCTTGGTCATCTGCCTATTTATACATATATTAAACTCTTTTCATTGTTTTCTTGATGTGTGTGTGTGTGTTGTATAATCGATCATACTTTATGATTTATGTTGAAGTATCATGACAGAAGAACAAAAATATTTATATCAACATTGGTTATATGTTTGC
CATMA1c71879	At1g59453	270	G1	0	41	58.52	ACAATGGAACACAGTACTGCAA	TTTTAAACGCTCAAGTATTCTG	ACAATGGAACACAGTACTGCAATTTCAGATGCTGACTTTTCTACTACACCTGCAAGTGTAACTGATTCTGAAAGGAATTCAGGAGCCAAAAGAAGAAAGGTACCTACACGTCGTAACTTACAAGAGTCATTCAATGAGATCGGTGAGAAGGTTGTTAATGCTGCAAAAGGGTCCCCTGATTTACCCAAGTCGGCTAAATCAAAAGTGCAGCAACCTCATGCTACTATTGAAAACTCTAGGAGAGAGCACAGAATACTTGAGCGTTTAAAA
CATMA1c71880	At1g59535	167	G1	0	33	37.13	ATGGAACCACCATAGATATGACAGC	ATTAAACCAAACCGAAATCATCAGG	ATGGAACCACCATAGATATGACAGCATTAGGGAAATATAACTTTTTCACCCAAACACAATGTGAACAGTGCATATAAGAAATGAATCAATAATAAATAAAGAGACAAAAACCATTTGAACGAGGACAAGACAATGTAGGTGACCTGATGATTTCGGTTTGGTTTAAT
CATMA1c71881	At1g59675	296	G1	0	45	59.8	TACTCTCAAGACTTCCTGCGAAA	TGTTCTGTATTGGGTCCATTT	TACTCTCAAGACTTCCTGCGAAATCGGTTGGGAGATTTCGCTCCGTCTCTAAGCTCTGGTCGGCCAACACCACCAGTCAAAATTTCATCAACTCCTTTGCGACTGGGTCCTTGGCATCGCGGCCTTCTGTACTGCTAACCGTCCGAAAAGGTGACATTCTGTTCGTTTTCTCGTATCCCGTAGACAAGAATAGTTCCGATGGTCAATTTACTTGTGTGGGAAGTTATCAATTGACAAACCCTAATTTTGGTAACCTCTCTCGTTACCACTTTCTGAAATGGACCCAATACAGAACA
CATMA1c71882	At1g59722	388	G1	0	42	13.4	CTGCTTCCAATTGGGGAT	CAAGAAATCAATGCTTCCA	CTGCTTCCAATTGGGGATCTTCTGCTACTTCCAAGGTTTCTAAGGATGTTGCAGCCGGATTTTCTCTCATGGATCCTTTCACGTTAGGGTTTTCCGTAGGCGATTACTTCCCAGCTGATCCAATGGAGGTCACATATAATTGGGGGGTCTGTGCCAACAATGGTGTTTGGGATCCTTCTTGGCTAGATTTTGATTTTTCATCAACACTATTTACTAATGATTGGACTGTTTCTGGCTACAACCCACTTTTGGGAGCCACTGATTTTTTTAACGCGAGCACTTTCCAAACGTCCTCTGCTGACATTAACAACTCACTTTCCATCACTGAAGCAAATCAACTCATTTTCCATAGATGAAACTCTCCTTCCATGGAAGCATTGATTTCTTG
CATMA1c71883	At1g59730	196	G1	0	34	22.96	TCAGTATATCACTAGCAAATAAGTG	CAATTTGTTTGAGCCTTT	TCAGTATATCACTAGCAAATAAGTGAACACCATTTCTTCATACATACACATTCCGAAGATAATGGGTTCCAATGTTTCATCTGTGCATGATGTTCATTCATCAATGGAAATTACCAGTAATGGATTTGTTGTGGAAATCGAATCAAGAAGACAATGGAAATCTCTCTTTGATTCCATGAAAGGCTCAAACAAATTG
CATMA1c71884	At1g59865	213	G1	0	40	62.91	TCAACAAGACCTTCTCCA	AAGAGTGAGGATTTGTAGGAA	TCAACAAGACCTTCTCCAATCCTTGCCTTGCTTTAAAAACGCTTCACTTGTATCCACCAAGCTTTCATATACCTTTGACAAGTTATCGAGTTTTTCAAGAGAAAAAACCTTCATTGCTCTGAGCTTTCTGTTTTCTAAAGCAACCTTCTTTGCCTCGACTTTCATGCTTCCAGTCTCCGCTTCTCCAACTCTTTCCTACAAATCCTCACTCTT
CATMA1c71885	At1g59950	167	G1	0	52	68.26	ATGTCAGCTCTTACGTTCCC	GTCTGGTACCTAGGAGAGGTGT	ATGTCAGCTCTTACGTTCCCTATCGGATCCGTTCATCACTTGATGCCGGTTCTAGCTCTTGGAACTGCTGCGTCTCCTCCACCCGAACCAATAGTGTTGAAACGGACGGTGTTGGAAGCCATCAAGCTCGGTTATCGTCACTTCGACACCTCTCCTAGGTACCAGAC
CATMA1c71886	At1g60110	193	G1	0	40	56.48	TCCTTTTACAAAACTGGAAGTTGGT	TCCTCTTTCTATGAAGGGTGC	TCCTTTTACAAAACTGGAAGTTGGTACTACTTCGGCTGATCTTTGGGATGATGGTACTTTTGATGGCATAAGAAATGTTTACATTCACTATGATGGCGATGCTGTATGTTGTGTCGAGGTCGACTATGACAACAAAGGCAAAGTGGAAAAGCGTGAGCATGGAATAATGATTGCACCCTTCATAGAAAGAGGA
CATMA1c71887	At1g60180	414	G1	0	35	47.1	TTTTGACAACTACTTGGACTT	CCATCTTCTTATTACCATCA	TTTTGACAACTACTTGGACTTGCAAGGCTTGAATCCGAATCAATGTTGGAGATCAAAAGATGGGGTCTTTTGGAATAAATCCCGTTCGAATTTAGGGTCAAAGAGAGTGACTTTATTCGTGGAACTTATGCTTAAAAACACAAAGATATTAGACAAGATGGTCGTTCAGTTAAACGAACATTACCTTAGGTCTAAGTTAAAAGAGTTTGTTCCAACATTTTCTCAGAAGAATAATGTCTTGATTGTGCTCTCAACCACACTGAGACTATGAGTGGTGTGAATCATTTGGTTTAGTCTTGATTGAACCTCAATTAAATATAGTGTTTTTTCTTTTCTTGTTTTTACTAACTATGTTCGAAGAGTGGTTAAAACCTGCAATGGCTTGTGTCATGTATGATG…
CATMA1c71888	At1g60340	186	G1	0	43	31.18	CCACTAAAGCGAAAGAAAGCGA	AAACACCAATTTGAAACAGCCC	CCACTAAAGCGAAAGAAAGCGATTGGTTGCGTGGGAGAGAAAGCTGAGATGTAGGCGAGACGTCACCACTACGAATGGAGATTAGGTTCAAAACGAAAATGAAGAATTTTGGAGATGGGGCAGAGCAAAAGACAAGCAAAGAAGGAAGAAAAGGAAGGAAAAAAGGGCTGTTTCAAATTGGTGTTT
CATMA1c71889	At1g60470	217	G1	0	42	51.61	GTCCATCAAACTGTTCTTTTACTT	AGTCCCACCACTCCCTTC	GTCCATCAAACTGTTCTTTTACTTCTCAAACACTCAAGAAAACTTTTCAGTTATCTTCTATAACCTACCCCAATACTTTTTCTTTGCTCAAAATGGCCCCTGAGATTTCCGTAAACCCGATGTATTTATCCGAAAAGGCGCATCAAGCACCTCCAAGGAGAGCTTATGTGACGTTTTTGGCAGGAAATGGAGACTACGTGAAGGGAGTGGTGGGACT
CATMA1c71890	At1g60500	160	G1	0	44	25.62	GCTCTTGAAGGAGTCTAAGGATG	TCTAGGAGCCCTAATAACTCGACC	GCTCTTGAAGGAGTCTAAGGATGCTGTGGCCGCCATTGTTGATCAAAATTGTTAAGCGATTGCTTCTTTCACAAGCTTTGGTGAAATCGGGTCAGGTTAAGAGATCGTCCTTGATTTATTTGTTTCGGTGAAGTCGGGTCGAGTTATTAGGGCTCCTAGA
CATMA1c71891	At1g60540	190	G1	0	43	56.84	CTGAAGGAATCCAAGGACG	ATAAAATAGGCCGGAAAATTCAA	CTGAAGGAATCCAAGGACGTTGTGGCGGCCATTGTTGATCAGAACTCTGTATACGCTGATCGTTAAGCGATTGCTTCATTCGTCGAGTTTTTTGGTGAAGTCAGGTCGGGTATGTTTCTTTCTCTGTTGTTGAAGTTGGGCTTGGGCCTTGTGTAGTTTTTGAACTTTTGAATTTTCCGGCCTATTTTAT
CATMA1c71892	At1g60680	499	G1	33.27	41	65.53	TGAGGTAAGAGGAGATCCTGA	GGGCTATAAGCTACGATTCC	TGAGGTAAGAGGAGATCCTGAGTATGTAAGGGCAGCGTGTGAGGCTAGTTTAAAGAGGCTAGATATTGCCTGCATTGATCTTTATTATCAGCATCGAATCGATACTCGTGTCCCTATCGAAATCACTGTAAGCCTCCTCCACAATCCTGCTTCATGTCATGGTTTCAATGTTTCCAAGTTGGCTCTGAAAATGATTCTTTGTCTCTGAATTCCAAGATGAGAGAACTGAAGAAGCTAGTTGAAGAGGGTAAGATAAAGTATATTGGTCTGTCAGAAGCTTCAGCTTCAACTATCAGAAGAGCACATGCTGTTCACCCGATAACTGCGGTGCAAATAGAATGGTCCTTATGGTCGAGAGACGCGGAAGAAGATATCATTCCTATCTGCAGGTGTGAAGAA…
CATMA1c71893	At1g60690	190	G1	0	39	51.05	TGCCAACCTTCAAAAACTCCG	GCTTAACTCATGCTGATGGCGA	TGCCAACCTTCAAAAACTCCGACACTCCACCATTGTCTTCTTGGAATGCTGTGTAAAACTGTCTGAGAGTTTCTCTGGCCAAAGGATGATTTATGTATAGAATATGTTATTTTCTTCTACCCATCTTATATATACGGTGACCATTCTCTGTATAGTCTTAGTGACCTATCGCCATCAGCATGAGTTAAGC
CATMA1c71894	At1g60730	216	G1	0	40	59.26	CAAAAACTCTGAGACTCCAC	TATTTACTCTTAAAGGCATCAACC	CAAAAACTCTGAGACTCCACCATTGTCTTCTTGGAAAGCCGCTTAAAATCGTCTGAGTTTCTCTGATTGTTGTGGGGTTCATGTCATTTAAGTGGTCTAAGTTATGTCAGCTAGATCAAGGTAATAAAAGTGCTGTGTCTTCGAGAGTGGATTATGGTAGGTTCATTCCCAGGGAAAGCCAAAACTATCAAGGGTTGATGCCTTTAAGAGTAAATA
CATMA1c71895	At1g60810	161	G1	0	39	41.61	GTGTATGGTCCTGAAGCAA	ACATTAGAAGTGAAACATAATCC	GTGTATGGTCCTGAAGCAACAATGACAGGTATATGCAAGGAGGCAATCCAGTACATCACAGCGGCTGCATAAGCCTTTACAATCTTATCACTTACTTTCAAAATACTCTTTAGCGTCTCTTGAGTTTGAGACGTGTTTGGATTATGTTTCACTTCTAATGT
CATMA1c71896	At1g60940	175	G1	0	33	34.86	TTGGTCTGTCGAATTTGTCTC	TATTCGCCCAAACCGAAC	TTGGTCTGTCGAATTTGTCTCTTGCTCTGTGTTGAGTTCTTATTTTCTTTTCTTGGTCATAATTTTTAAGGTTAGTCTCATAAATGCTTTGGAATTTTGCTTCTGAAAATCTTGTAAAATCTGCAGTAGAAGAAAGAACAAACTGGTTTGATGATAAGTTCGGTTTGGGCGAATA
CATMA1c71897	At1g60950	196	G1	0	34	33.16	CTACCTCTGATGTTACCATTGAA	TAAAATGTCATCGATTGATGGTG	CTACCTCTGATGTTACCATTGAAACCCACAAAGAAGAAGACATTGTTTAAGCCTCACCTACTCACCAGCTTTTGATGGTTTAAAAATCATGTCTTTATAAATTTCACATTTTGGGTTGAGTTTGTTGTTACTAAAAACTATTGTTATCTGTTGTTATTGTTCCTGGTTTGGCTCACCATCAATCGATGACATTTTA
CATMA1c71898	At1g60960	181	G1	0	48	40.33	CATTCATGCTCATGCTGCTC	AGAAACAACGATATGCCTAGCTC	CATTCATGCTCATGCTGCTCATCATAGACATAGTCATCCTCCTGGTCATGATTCATGTGAAGGACACAGTAAAATCGACATTGGTCATGCTCATGCTCATGGGCACGGGCATGGACACGGACATGGACACGTACACGGGGGTTTGGATGCTGTTAATGGAGCTAGGCATATCGTTGTTTCT
CATMA1c71899	At1g60970	220	G1	0	36	25.91	ACGATAAGTCAAGCACTCG	GAAGAAATCACCAGAGAATTG	ACGATAAGTCAAGCACTCGCGACTGCAAGAGAACATTTGACAAGGTCACTTATGAAATGATGTGTGTTTTGCTCTTCGGTAATAATGGTTGTTTTTGTCATGGTGAATGTGTGTTTTGTCTCTTGTAGTTGAGTGACTATACTCTTAAATATAAAAGTTACTTTGCACTTGGGAGATAGTTACCGTTCTTAAGGTCAAACAATTCTCTGGTGATTTCTTC
CATMA1c71900	At1g61010	201	G1	0	47	23.38	ATACGCACTTCTTGTTTCGCTTT	GAAGCTGAGAGAGGGATTGG	ATACGCACTTCTTGTTTCGCTTTTCGGGGATGTGAAACTAGGAGAAAACGGGAAACTGGTGATTAGGGTCGATGGCAATGTCGCTCAGCTGGATAAAGAGAGTGGAGAGGTAGAGAGTGAGCATTCAGGTCTTAAGGAAAGAGTGAGAGTAGCTTTTGAGCGGATTCAGAGCGCTGTGAAACCAATCCCTCTCTCAGCTTC
CATMA1c71901	At1g61030	192	G1	0	43	51.56	TCATACAACACTGGACATGATTCCT	ACATGTTCCATTGTGTGAGACC	TCATACAACACTGGACATGATTCCTCCAGAAACACATAAAGTGGTTATGGAAGTTATCGAGTCGTGCAAATTGCCATAGAACGGAGGGAAAAAAACAGGCGACATCTTCGTTCTCCTCTCACTGTACAGCTTCTGCCACACTTTGGGTTTGCTCCACACTTATAGTTAGTGGTCTCACACAATGGAACATGT
CATMA1c71902	At1g61050	154	G1	0	35	31.17	CTGATCTATCTGCCATTCTTAGGAG	GCAAAAAGATATTGCAATGGAC	CTGATCTATCTGCCATTCTTAGGAGCCGTACAAATAGGCAATGTGTATTTTGTAATTTGTACATCAAAAGTGTTATATTTGCCGAATCGTGAAAAACTGCCGGATTTTGCATCGACAATTTGATTCGAATTTGTCCATTGCAATATCTTTTTGC
CATMA1c71903	At1g61060	182	G1	0	28	50.55	CAAACTATGTAGGAGATGTGAG	AATCTGAGCGTTGTATAAATCA	CAAACTATGTAGGAGATGTGAGACTTATGTAAGCGTTTACTTGTTCCAAAAGTAAACTTATCTCAATATTTATCTTTGTATTTTATGTTTCGTGCGTGTCTTTTAAAGTTAAACATTTTCTTATTTTGGTTTCGGATGGTTAACATTTTTTTGGAATTTTTGATTTATACAACGCTCAGATT
CATMA1c71904	At1g61070	180	G1	0	33	30	CTGACTTTTATCCTAGATATCGTTT	TGGATGCGTAAGTCCAATCT	CTGACTTTTATCCTAGATATCGTTTGCCCTTGAAACAACAATAAGGAGATCTAAAATCTTTAAGCCCTTTTGGCTTGAGCTTTCGATTATCTACCAAGGTTAAACAATAGTGCCTTTTAGTTACCATTTTCAAATCTTATGACTTTTTATGTATCCAATTAGATTGGACTTACGCATCCA
CATMA1c71905	At1g61270	199	G1	0	35	29.65	ATTTGCATCATTCTTGGGGT	CAGAGTTTGTTATAGTGAAGCCA	ATTTGCATCATTCTTGGGGTTCTAGTGATGATTATAGCACCTATTGGGGGACTCGCCAAATTAATGAATGCTTTAAAGCAACCCGACTCCAGTTGCAAAAGCACCTAAATATTGTACTGAATTTTCTTGTAGGTAACACAAGTTTTTCTCTAGTAGTTTGATATATTGTTTAATCATGGCTTCACTATAACAAACTCTG
CATMA1c71906	At1g61280	154	G1	0	35	31.82	TATGTTCGATTCACATCTTGCC	TATACACACAGAAACAACCATCAT	TATGTTCGATTCACATCTTGCCAAGTGATGGCCTTTGTTCGAATTTCGCTTAGGTAAGTAACAGGAACAAATGAATGTTCTTCAAATTCAAAGGAAAAACTGGATCATTTGGTGTTACAAAGTTGAAGATATGATGGTTGTTTCTGTGTGTATA
CATMA1c71907	At1g61390	163	G1	0	33	36.81	TCAAGGGCGTTAAAGAAA	TGAGCACATGGACAACAA	TCAAGGGCGTTAAAGAAACAGTGTGTGATCGAAATTTGTTCGAATTTGAAGTGTGGGTTCTGCTCAGGTAAATTAAAGTGATCAACTTTTCTTCATTACCTTTTAAAAATATTTTCTCTACTTGTAAAAGAGTTTGTACTCTTTATTGTTGTCCATGTGCTCA
CATMA1c71908	At1g61430	210	G1	0	42	58.1	GAAACTAAGAGCTGGCGACAA	CAAAGTCCAACTATTTTACCCAT	GAAACTAAGAGCTGGCGACAAGAACATGGGAACATCACGGGATTTTTAATCTGCGGTCAATCAATGGATTCAGACTTGTGAAAGTTCTCGTCTTTCGATATGGTTGCAGAGTATCGGTGGCTATCTTTCACTGGTTCTCAGCGCAAGAAGCTAAACGGACATGGAAATGACAATGTTGCGTATTTGAATGGGTAAAATAGTTGGACTTTG
CATMA1c71909	At1g61440	157	G1	0	29	42.68	TCTGTGATCCTAGGACGTTG	TGCATAATTTTGGATGTGATCTT	TCTGTGATCCTAGGACGTTGAACATCAATGTGTGATGGAAAATTTTAGAATTGGAATTATTCTCCAAAGGATCAAATTTTCTAATGTTGCTAACTTCAACGTAGATTATTTCATTATGTTAAAACTTAAAAGAGAAGATCACATCCAAAATTATGCA
CATMA1c71910	At1g61460	261	G1	0	40	63.98	CAAGTCAAGCAACCTGTCATA	CTTACTAGCTTGTTAGGCCCAGAA	CAAGTCAAGCAACCTGTCATACACTGACACAAGTCAATCTTGACTGTTGAATTATTCGGCTGCTTTTGGATAGTGACAGTTAAGCCCATATGGTTGGAGTACGAATCAATCGATTGGGGTCATTAAGGTCTTCAAGACATCACCGAAGCTCTGACTTTTTGTTATGCACTGCAAGTGTTCGAGGAAATGCCTAAACGAGATAATTCATAGTCTGCAGTTCAAGAAAAATATAGGTTCTTCTGGGCCTAACAAGCTAGTAAG
CATMA1c71911	At1g61470	220	G1	0	37	52.73	CAGCAATATCAACTAGAGCA	GAGCAATAGTCATAATATTGAGAGA	CAGCAATATCAACTAGAGCAGCAGCAGCATCAGCAACAGCTTATGATGACTAGATGTTACATCCCGATACCGGTCCAAGGAAGGAACTACGTATTGTGATCCCTCAATGTTTAGCATGTCTTGTTGCTAGTATGCAAATTCTTTCTTTATATGCTTAGGATTTAACTTTCAGCTTTTATTGTCCATCAAAACAATTCTCTCAATATTATGACTATTGCTC
CATMA1c71912	At1g61480	379	G1	0	41	69.92	TGGTGTGAAAGTGGAGGAA	TCATTTTCATATCCCTGTTAGC	TGGTGTGAAAGTGGAGGAATCGATCTTTTGGATAAAGATGTTGCTGATTCATGTCACCCATTAGAAGTTGAGAGATGTGTGCAGATTGGTTTGCTATGTGTTCAACACCAACCTGCTGATAGACCAAACACAATGGAGTTGTTGTCTATGCTCACCACAACATCAGATCTTACATCACCAAAACAGCCCACATTTGTAGTGCACACGAGAGATGAAGAATCTCTGTCTCAGGGTTTGATCACCGTCAATGAGATGACCCAATCTGTGATCCTTGGGCGTTAAGAAACTGTGTGATATGGAAAATTTTTACAGTTGAAATGTTTGGATTGTACATTAGGTTCTTGGCCTAACACGCTAGCTAACAGGGATATGAAAATGA
CATMA1c71913	At1g61490	183	G1	0	30	38.25	ATGAGATGACACAATCTATGA	TACACCAACTAAATGGTTTCT	ATGAGATGACACAATCTATGATCCTTGGGCGTTAAGAAACCACCGTGATGGAAATTGTACTACTGATGTTGATAACTTCAATTTTATTATCATTTTTTTTTATGAATGTTGAAATCTTCAGAACTGATCCATTCTTTTATTGCGTTTTTTTTTCGTTCTTTAAGAAACCATTTAGTTGGTGTA
CATMA1c71914	At1g61563	164	G1	0	40	68.29	TCCTTACAGGAGAGGATGC	GCCAAATTAACAGATGAATATGA	TCCTTACAGGAGAGGATGCGGAGTGCTCGAAGGTTGCCATCGTGAAACAGGTCCAAAGCCCACCTAACAGCATTAAATATACATTTGGTTGACATGTTTCTCATTGGAGTATTTGGTTATTTGTATACACTCTTTACATCCTCATATTCATCTGTTAATTTGGC
CATMA1c71915	At1g61566	494	G1	0	34	68.83	AACTCCTAATCAGGGTTCAT	AAGATATCGGATAATAACTGAAG	AACTCCTAATCAGGGTTCATTTTATAAATTTATTATTTAGTTATTGCGGATAAAGAACAATAATAATATGGGGATGTCTAAAAGTATCAAGGTTATCTTATCTCTTGCTCTCGTAGTGTTCTTGGCCCTTGCTGCAACCAAGGTTGAGGCCACAAGATACATAACTTATCCTGCTATCGATCGTGGAGATCATGCTGTACATTGTGACAAAGCCCACCCTAACACCTGCAAGAAGAAAGAAGCAAATCCTTACCAGAGAGGATGCGAGAAGATCAATCGTTGCCGTGGTGGATAGGTGGAAAACAGTGAATTAACCAACCCACCCAAGAGCATAAAATATACATCAATACATTATCTATATACACACTTTTGACATCCTCATATTCATTTTTAATGATA…
CATMA1c71916	At1g61670	194	G1	0	44	29.38	GTACTCATACTTAGCGGAAACAGGG	AACTACTCGGCGAGGTATGGAC	GTACTCATACTTAGCGGAAACAGGGGATGAGTTTGAAGAGGAAGGTATCTCATTGACAGGTAGTGGAATTAAGAGTACAGAAGATGTTGAAAGGAATGAACTTCTATTTGGGCTTCCAGACGACGTTGAAGAGGGCAAACGTGAGTAAGCTCCAGATAGCAAGCGTTAGATAGTCCATACCTCGCCGAGTAGTT
CATMA1c71917	At1g61700	294	G1	30.95	39	28.57	TCTTGACGCGCTTGGATTA	TGGTTTTATTAAGACGCCCAC	TCTTGACGCGCTTGGATTAGTCCGTTACTGCTGCAGGCGTATGCTTATGACTCATGTCGATCTAATCGAAAAGCTTCTAAACTACAACAGTAATATCTCCATACCCGGTTCTTTTGCCTTGTGTTGCCTCTGCTCTATTCTTTTTGTTAACTTGCTTATTCGAATACTTCTCTTTTGCAGCTATGGAGAAATCCGACCCCAATTAAAAAAAGATGCTATAATGAATAACAAATCATCAAGAGCTGAAGTGAAGGAGTGATGCATCTCATCCATGTGGGCGTCTTAATAAAACCA
CATMA1c71918	At1g61710	214	G1	0	32	28.5	TTTCCATATTGAATGCGTACTAGGT	AAACACAAACCAAGGAGACAAA	TTTCCATATTGAATGCGTACTAGGTAAAAACTCGAATTTGAGTCTAAGCCAAACTCTCAAATTCTGGGTTCAGCGGGCTCAAATTCTTTTAGAAAATCTTAATCTGTAATAGACTAATAGACAATATTTCCAAGCATTCAGTGAGTTATATAGCTCTACCTCTCTATTCAAATGTAATTTGTTTTCTTCATATTTGTCTCCTTGGTTTGTGTTT
CATMA1c71919	At1g61820	271	G1	0	26	33.95	CCACGTTGATTTTACAACT	ATAAACACCATATTGTGCAAG	CCACGTTGATTTTACAACTTTGAAAAGGACACCAAAGCAATCAGCTACATGGTACAAGAACTTCATTGAACAGAACGTGAATATAGAAGATCAAATAGATAAATAAATATAAATGTAAATTAATAAAGAATTAATTAGTATTCTTAAGCAAAGGAAGTTATAACTAGGAAGGCTTAATTAAAAATCTTCTCATTGTTGTTTTATTTTTTAATGTGTTTGGTGTATCTTATACATAACTGTTTTTTCTAATCTTGCACAATATGGTGTTTAT
CATMA1c71920	At1g61920	154	G1	0	52	46.75	GATGATAACGGCAACAGCG	CATTGATGATGAAGCATATAAGGC	GATGATAACGGCAACAGCGGCGGTGGCGATTATGACAACAACAGCGGCGGTTACGATGGTGACATCAACAACAGTGGTGGCGATGGTGATGGCTCAAGCAGCGGTAGCGTTAGTGATGGTGGCGGCTTCAGCCTTATATGCTTCATCATCAATG
CATMA1c71921	At1g61940	169	G1	0	45	60.95	GATGCCATCTCTGCATCAGC	CATTGAAGTCGAGACACCAGC	GATGCCATCTCTGCATCAGCAGTAAAACCTGGAGGAACAGCTACAACTCAGACAGAACTCGATAATTTCGTGTCATTCAGGTCTCCTTCTGGTCAAAAGGAAGGAGTGCTTGTTCTTAAGAGCAAAGTGCCTAGATTGGAAGAACAGAGCTGGTGTCTCGACTTCAATG
CATMA1c71922	At1g61960	234	G0	0	37	43.16	ATGAAGCACGACAAGTTGG	CAAAAGTCTAAATAGGTATCAGAGA	ATGAAGCACGACAAGTTGGCACCTGAGTTGATGGCTATCTTCACTGGAGAAAATGGGAAGTGAAAAGAGGAGCTTCTATATATAGTCAGAACACCTACCACACAACAAGAGCATCATTAAGGTTTGTATTGTTGTGTTAGTTTTAGATTCTTCCATGAATCTGTTGACATCAGGCCATGAGAAGTGAAAAGAGGAGTTTCATTTATATATCTCTGATACCTATTTAGACTTTTG
CATMA1c71923	At1g61970	299	G1	0	38	35.45	GTGGTTCGTATACTGAAGGTAAA	CTTCTTCATTTCATCATCCAA	GTGGTTCGTATACTGAAGGTAAATTATGATCTTTGTACAGTTTCTGATACCGTCATATACTCTCATTGATGAACTTATTCTGGACTGGGTGCTGGTGATGTCTAATTCTCTGTATTCCGGAAGAGGTAAAAGGACTTGCATTTTAGCAGAATCACGGGGAGGAACCAAAAAGCAAAGCTTTCTATGGAAAAAATCCAAGGCCTTTTACTTTTACTTGTTAGAGCCAGAAAAATGGATAAGCTTTGTTTGCCCTGCGTTTGAGGGTTTCTTAAATTGTTTTGGATGATGAAATGAAGAAG
CATMA1c71924	At1g61990	210	G1	0	39	23.81	GGAGCAACACATAAACCC	ACAAAAGACAATGCTACAAATG	GGAGCAACACATAAACCCTAAATTTTGGGATTTAGGGTTTCGCGATTTGGAAGCGGATTCATGGTGAGTTTCTTGTTATTGTTCGTAATTCCAGAGAAATTTTGGTATCTATGATTCATGACTGCGCGATTCATCTTCTCGAATTGAAACAGAGAGTAGTTGGGTCGGAATAGCTTTCAACACTGTAGCATTTGTAGCATTGTCTTTTGT
CATMA1c71925	At1g62010	179	G1	0	39	22.91	TTTTACTAATCGATTTCGTGTTC	CAACCCCACGAACCTTCT	TTTTACTAATCGATTTCGTGTTCTTCGTTGCTTAGTAAGAAAGTAGAAAGTTTCTGAGAATCTCGGGCACGAATTGAATCAGATAATTCGCTAGAATCGGTTTAACGCTTTAAAGGCAATCGCTTTGCATTCTCATGAATTCTCTTATACTCGGTGCTGCTAGAAGGTTCGTGGGGTTG
CATMA1c71926	At1g62040	179	G1	0	29	36.31	TTGGTTTAAATGTGTGCCT	TAATAGTTGGATGACACAAGTT	TTGGTTTAAATGTGTGCCTTCCAATGCTTTTGTGCTGATGTGTATATTATATGCTCTTTTATAACACTATGAATATGCAAAAGTTATATGTACTACTATTAATGTAAATGTTGCTTTGAATTTAAGTTGTTAGTTTGGGTTTTACTTTTGGACACACAACTTGTGTCATCCAACTATTA
CATMA1c71927	At1g62110	199	G1	0	38	26.63	GAGTCTTCTCTAATTCTCTATGG	GAACCAACAAATCCCAGA	GAGTCTTCTCTAATTCTCTATGGAGAAAAAGGTCACACTTTTAACAATCTATGAGAAGGTGGGTCACTGATTGATGAATGAATTTGCTCTTCTTCCTCGCTCAATCGTAAGTTTAGTAGAAATTTTCAGAGTCTTCTTCTCGAATAGAAACGGATAGTTGGGGTAGAATCGCTTTTACACTTCTGGGATTTGTTGGTTC
CATMA1c71928	At1g62120	163	G1	0	39	33.13	GGCTTCTTCCCACACAGA	CCATGGAGAATCAGAGAATACA	GGCTTCTTCCCACACAGACACAGAGGATATAGGAAACTGCGAAGCGAAAAAGCTTCGTGGCTCTAAAGGTTAGAGCTTTATTCAATTTCTCGAATTGAATCAGATTTAGCACACTGTGAGTTATTTGCATTGTCTTTGTAATGTATTCTCTGATTCTCCATGG
CATMA1c71929	At1g62150	194	G1	0	40	25.77	TTCCTTCTCCCCCTCAAAT	GGAACTAGAGAAGAACACATGAC	TTCCTTCTCCCCCTCAAATTTTGATTTTTGCCATTTTGGGTTTCTCGAACACTCATCGATCACTCTCGCCACTCGATGTATATTTGTAAGCTTGGATCCTGTAGTTTTCTCGAATTTAAATAGCTTGGTCGAACCTGTTTCAAGCATTTGTCTGTCAATCGCATTGGTATAGTCATGTGTTCTTCTCTAGTTCC
CATMA1c71930	At1g62170	165	G1	0	38	38.79	CAAGTCCCTCTCTCTCAAAGACGC	GCTTCTTCATTGCTTCTCCCAC	CAAGTCCCTCTCTCTCAAAGACGCATCTAAAGAAGAAGAAAACGAAGAAGCAAAAAATCAGAAAATCACAAGAAATCACAAGTCCCTCTCTGTCAAAGAATACAGATTTGGTAATCGCAAGTCCTTCTCTATCAAATATTGATGTGGGAGAAGCAATGAAGAAGC
CATMA1c71931	At1g62180	154	G1	0	31	42.21	AATAAAAAGAGGGTGATGAA	AAGAGTCTATAAAAACCCCTACA	AATAAAAAGAGGGTGATGAAGAATGAAAGAGAATTGAGATGAAGGAGTGATTTCATCTTGGTTATAATATTGTGGACGTCAGAGAATAAACAAGAGTTATTACTCTTCTACATGACTTTGTATATTTGTATTGTAGGGGTTTTTATAGACTCTT
CATMA1c71932	At1g62450	196	G1	0	34	28.06	CTACTTGGAGATCAACTACACCTT	CAAACGGTCTCTTATTTCTGCTC	CTACTTGGAGATCAACTACACCTTCGACATCCGCAAGAGTTGGCAATGATCCACCGTATATACATTCTCCCAAAGTCTAAATCAATGCTCGTTTGAATATTTGATCATCAATATCTATTTAATCTTACATTCGATTTTCAAGACTAGAAAAATGATTTAGCTTTTGATTAAATGAGCAGAAATAAGAGACCGTTTG
CATMA1c71933	At1g62490	153	G1	0	39	32.03	ATGTCGGAATCTAAAACCCAGA	AGATCTTCTTCCATGGAGTATCAG	ATGTCGGAATCTAAAACCCAGATGACGAATTTTGTTTTCCCTCTCCAAAATCTTGTTCTTCGCGATTTTTTGGGTTCTAAGATTGATCCTCGAAGCGGAAGAGATTTGACTGGTTATGTGATGTGTTCTCTGATACTCCATGGAAGAAGATCT
CATMA1c71934	At1g62580	184	G1	0	40	69.02	TTTATTGGTCATTCCTTTTC	CTGAGAATCTAATTCTGCCAT	TTTATTGGTCATTCCTTTTCCAATGTTTGAACTCCAAAGCAAATGGGTAGCCGCGGTTTTGGCAGGTAGGGTTTCACTCCCCTCACAAGAAGAGATGGAAGATACTAAGATGTTTTATTTGAAGCTCGAAGCCTCATGTATTCCCAAAAGATACACACATCTTATGGCAGAATTAGATTCTCAG
CATMA1c71935	At1g62720	183	G1	0	34	69.95	GATTCAATCTCGTCCTCTTCC	ACAAATCGAGAGCATCGACATA	GATTCAATCTCGTCCTCTTCCTTCAATAGTTGATTTCAGTAAAGTATTGAGTAAAATCGCCAAATCGAAGAATTACGATCTTGTGATCTCTCTGTTTCACCATATGGAAGTTTGTGGAATTGGTCATGATCTTTATAGTTACAACATTGTGATTAATTGTTTATGTCGATGCTCTCGATTTGT
CATMA1c71936	At1g62730	197	G1	0	45	18.78	CTGATCATGCAGCTTCACACAT	ATTGCTTAGTCCTTCTCTTGAATC	CTGATCATGCAGCTTCACACATTGGTAAAGCCAGTGGTCTTGTCTTGCTGCTTAAATCATTACCGTACCACTGTACCAGAAACCGTCACCAGAGTTACATCCCTGCAGATCTCGCTGAGAAGCACGGGTTGCTCGTGAAACAAGGTGGACGATTAGAAATTCTTCTGGATAACGATTCAAGAGAAGGACTAAGCAAT
CATMA1c71937	At1g62740	236	G1	0	44	65.25	ATTCAGAGGAACCCTAGTAATC	AGCTTCTTCTGCTTCTCTT	ATTCAGAGGAACCCTAGTAATCTTAATCTTTATTTGCAAGATCAGAGAGTTATGCAAGCTCTTGGAGTTTTGTTGAATATTCAAATCAGGACTCAACAGGCTGGTGATGATATGGAGATTGGTGAGGAAGAGATGGCTGTGCCTTCTAGGAAGGAGCCTGAGGTAGAGAAGAAACGAAAACCTGAGCCTGAGCCTGAGCCTGAGCCGGAGTTTGGAGAAGAGAAGCAGAAGAAGCT
CATMA1c71938	At1g62750	500	G1	0	47	33.2	TGGAGGCTAACGTTGGTGC	GGGTTTGTCTCCGAAGCTGT	TGGAGGCTAACGTTGGTGCACCGCAAGTCAACTACCGTGAGAGTATCTCCAAAATAGCTGAAGTGAAATACACACACAAGAAGCAATCAGGTGGACAAGGTCAGTTTGCTGATATTACAGTCCGGTTTGAGCCATTGGAAGCAGGGTCAGGATACGAATTCAAGAGTGAGATCAAAGGAGGAGCTGTGCCAAGAGAGTATATTCCTGGTGTCATGAAAGGACTTGAGGAGTGTATGAGCACCGGTGTGCTTGCTGGTTTCCCGGTTGTTGATGTCCGTGCTTGTCTAGTTGACGGATCTTACCATGACGTAGACTCAAGCGTGCTAGCTTTCCAGCTTGCTGCAAGAGGAGCTTTCCGTGAAGGGATGAGGAAAGCGGGTCCGAGAATGCTTGAACCTA…
CATMA1c71939	At1g62780	219	G1	0	30	31.51	AAAGAAGCAGGAGATTACATGG	TATTACTTGAAGATCTGAAATGACC	AAAGAAGCAGGAGATTACATGGAGAAGATACGCTCTTCAGTTCTTAAGTATTTGACAGTGTAGGATCATATGAGTCTTCGAAAGATTTCTCAAGCTTTTGAATGTTTTCTATTATCGGGGAAAATTGTATTTATATTTTTGTTTGTTGAGTAAAATGTATTTTCTTTTTTTCCGAACGATGTTTATATTTTTAGGGTCATTTCAGATCTTCAAGTAATA
CATMA1c71940	At1g62820	167	G1	0	45	55.09	GTCAAGAACAAAGACGATTCGATTG	ATTTTGCCGTCGCCGTCT	GTCAAGAACAAAGACGATTCGATTGAATTCTCCATAAGAGGTCCGACCCGAATTCGAAAACCCGTAAGAACCGAATCGAAGATGAGCAAGGATGGTTTGAGCAACGACCAAGTCTCATCAATGAAGGAAGCATTCATGCTATTCGACACAGACGGCGACGGCAAAAT
CATMA1c71941	At1g62860	356	G1	0	42	69.38	CCGTCAATGGTGTGGAAACT	AGCGTTGTATGTAATTGTGTCAG	CCGTCAATGGTGTGGAAACTGATGTCGTAACTTACAATATATTGATCGGCGTATTTGTCAAAGAAGGGAACTTTTTAAGGGCTGAAGATATTTACTTGGAAATGCTCTGTAAAGGTATAATTCCCAGTACTGTCACATATAACTCAATGGTAGATGGGTTCTGCAAACAGAACCGCCTAGAAGAGGCCAGACAGATGGTCGATTCGATGGTTAGTGAAGGCTGCTCCCCTGACGTAGTGACCTTTAGTACACTCATTAAAGGCTATTGTAAGGCAGGAAGGGTTGATGACGGATTAGAGCTTTTCAGCGAGATGTGTCAAAGGGGATTAGTTGCTGACACAATTACATACAACGCT
CATMA1c71942	At1g62890	224	G1	0	36	65.62	GGAGATCATAACTACAACGCTTGC	AAGTGCCTAAACACGGAATAAGT	GGAGATCATAACTACAACGCTTGCCTGCAGCTATGGTTCTCCACGAGGCCTCTTTCATCCACACACTCTCTCTGAATTTTCCTTTCAGCTTTGTAATTTCAGTTTTCTCTCTAAAACACTAAACTAACCGTTGCAGTCATTGTACAATGGTTTTGATAGAATAAAATTTGAGAATATTACACTCTTAGACACTTTTTTAAAACTTATTCCGTGTTTAGGCACTT
CATMA1c71943	At1g62920	186	G1	0	43	50	TATCTACTCCGCAGATCCTC	GCACAAACATACAAGTAGAGTCC	TATCTACTCCGCAGATCCTCGAGAATCCAAGATGCTCAAACCAGTTGACTTCCACCACCACGTCATGGAAGTTGGGGTTAGTCTCTCCAAAGGCCCAGCTTAACCAAGTTCCTTGTAGGTCAAAACAGTTTATACTTTATAATGCCATCAAAGTATTGAAACTGGACTCTACTTGTATGTTTGTGC
CATMA1c71944	At1g62930	159	G1	0	35	35.22	TGTAAGTTTCGTGGACATGACTGG	GAGCGTGGTCTTTAAATTTCTTTG	TGTAAGTTTCGTGGACATGACTGGTACAGTTCTCTGCAGTCAGTATGTTCTCATGTTGATATAGATTTGTTTCTTGTCTAATCGATGATTTATCACCTGAATAGTATTCTTCCAGATTGGTTAAGTTCATACGTTCAAAGAAATTTAAAGACCACGCTC
CATMA1c71945	At1g62935	261	G1	0	36	34.1	GAAGATTTTAGCCAATGTAATC	CAAATTTATGTACCACACGAC	GAAGATTTTAGCCAATGTAATCAAGATGGTGGTGATGATGGTATTGAAAACCGTGATGATGATGATAATCATGCCTATGGTGATGATGTTGATGATGACACATTGACGAGCAGGATTGAAGATTACATTGCAAACGTTTACAATGGATGGAGAGAAGAGAGACGAACCGACAAATTGTTTGTCTGATCTTTTCAAAACTCTGTTTTTCTCTCTGTAGTCTGTACATATGAAGAAATTGTTGTCGTGTGGTACATAAATTTG
CATMA1c71946	At1g62975	197	G1	0	39	27.41	TCGTGCAGGCAGTGAACTA	AATGTGTTTGTCTCCTACACATGA	TCGTGCAGGCAGTGAACTACATCAAAGACTTACAAATCAAAATCAAAGAACTCAACGAAAAGAGAAATCGGGTAAAAAAAGTCATATCGGCCACAACTACTACTCATTCAGCTATAGAGGAATGCACCAGTAGTTTATCATCATCAGCAGCATCAACACTATCATCAAGCTGCTCATGTGTAGGAGACAAACACATT
CATMA1c71947	At1g63050	162	G1	0	48	48.77	ACTCAGTCCGAGTTGACACAAT	TGAATCGCCATAAAAATGAG	ACTCAGTCCGAGTTGACACAATCTTCCACTTCACGCAAGATACAACCATGGAATTGCTTGACATGAACTCAATGGCTGCCTCAATCGGCGTCTCCGTCGCCGTTCTCCGTTTCCTCCTCTGTTTCGTCGCAACGATACCAATCTCATTTTTATGGCGATTCA
CATMA1c71948	At1g63080	163	G1	0	32	39.26	TTTTGGAAGTGCTTTCTTAAGGTC	ATGACAAACAACTTCAGTCATGT	TTTTGGAAGTGCTTTCTTAAGGTCGATCAGCTTTTCATGTTACTTTTATATTGGTTATTTCTAAACGCAGTCATTATGTTCTCATGTTACATGTGTATGTAGATTTGAATAGCAGTAGCTATTGTGTATAAGCTTCTTGAACATGACTGAAGTTGTTTGTCAT
CATMA1c71949	At1g63090	170	G1	0	38	31.76	TGTTTTTCTGAAGATCCAAGGCAC	AAATCTCCTAAACCAGGCTGCAA	TGTTTTTCTGAAGATCCAAGGCACACAAAAAAACAGCTTTTTTTGTTTCTTCAATCAAGGATTTTCCAGGGTTTTGATAACCCCATGGGTTCAGGGTTCTCTCTGTTTCAAAAGAATTTATCGTCTTGTTATGGAGATCGAGATCTGTTGCAGCCTGGTTTAGGAGATTT
CATMA1c71950	At1g63130	165	G1	0	38	28.48	CCAAAAGTTCAAACCTTTACTCTC	AAATCTGTTTCCCGTCGAT	CCAAAAGTTCAAACCTTTACTCTCTCTGTCTGCAAAAGGTTCATCATTTAGGGTTTATACAAGTTTACAGAGAGTTTACGATTCTGAATCAGTGATTTTGGAAGAAACCCCAATCAGCTGAAGATGAGGAGATTGTTTGCGATTTCATCGACGGGAAACAGATTT
CATMA1c71951	At1g63180	168	G1	0	37	35.12	AATTTCACTTTTGCGGCGTC	CCACAGAAGAACCCATTTTTCG	AATTTCACTTTTGCGGCGTCGTTCTTATCTACTCACAAGAAAGCAACCGATCAAATAACTCCCAGAATAAAGAAAGACTCAAACTTTATTCTCTCTCTCTTTCTTAAATAGTGAAGAAAGCTTCGATTTTGGGAAGTGGGTTTGTTCGAAAAATGGGTTCTTCTGTGG
CATMA1c71952	At1g63190	165	G1	0	36	36.36	TTCCTTGTATGTATGGATGGTT	AGTGAGTGTTATATATAGGGGTTTA	TTCCTTGTATGTATGGATGGTTTTTAAGAGTAATCACCATCACCTTCACTTTACAGATTGGAGTAGGAGCTTCTATATGCCACAAGGAGTGAGAACCGGGAGATGCTCTTGTGTTAATATACATTTTCTTTGTGATATTATAAACCCCTATATATAACACTCACT
CATMA1c71953	At1g63205	189	G1	0	39	22.75	TGACTCTCATGAAACTGCC	AGTGCTAAGCAAAACAACTATC	TGACTCTCATGAAACTGCCGAGGAAGATGTCAAAGGTTGACGTTGACGTTGGAATCTTGGATTGAAATACCCATTCAAAGGTTTCTTTTGTATAGTGCTCAGGACCGGTGGTCATCAGTTTTCTAAACCCAAATTTACTTAGCCCTATATATCGTTAACAAGCTTAAGATAGTTGTTTTGCTTAGCACT
CATMA1c71954	At1g63260	196	G1	0	42	23.98	TTACTTTGTTGGATGCTGT	TACAGAGTAAAAAGAACGATGA	TTACTTTGTTGGATGCTGTGCGAGAAGAAATGCTGCTAGTTACCGATCCAAAGCTTAGAAACCGAAGCCCGGGTTAAAGAAAACACTTCACCGGATTCTCCCAAGCTACAGATGAATCACATTCTCTTCCATGTTGGTGAATGCTTCCAAGAGAGACACAAGAGCAACAACTTCTCATCGTTCTTTTTACTCTGTA
CATMA1c71955	At1g63280	154	G1	0	35	36.36	CTAGAATGATGGATTGGATAGT	CGATGGTACAACGACGAT	CTAGAATGATGGATTGGATAGTCTTGTCAATGATTATGATAGATAGTCACATTACGAGATATGAAGTTGAAGTTGCTGATTTCAGAATTCCAAAGTTTAACATCTCTTGGAATTTTGAGTTTTCGGAACTTGAGTCATCGTCGTTGTACCATCG
CATMA1c71956	At1g63320	150	G1	0	38	39.33	ACAGTTTATCCTTGTTGAGGAACCA	CTGCTTTCAAAGGAACATGGTTTG	ACAGTTTATCCTTGTTGAGGAACCATGTGCCCTAACAACTTTTGGCTTGGTGACTAATATGTTACATGATAGGAGATTCCTTGATATGCTTTCTTAAGTCAGTTTATCTTCGTGAGAATAGTCGGACAAACCATGTTCCTTTGAAAGCAG
CATMA1c71957	At1g63350	191	G1	0	36	31.41	ATGATTTAGTTTCTCGTGATATG	CAGAAAAACAACGCATAGAG	ATGATTTAGTTTCTCGTGATATGAACTGCTTCCATCTTTAATGTCTCTGTCTCTTTTTGTGTGTGTTAGGTTGATTATAGTCAGAACTCACAAGGTTAAATGGGCTTCTCAGGCAGAAACTTCAAAGTGGATGATGCAATTTGGATTGTGTCTTTTTGTGTTTAAGTCTTTCTCTATGCGTTGTTTTTCTG
CATMA1c71958	At1g63440	243	G1	0	37	20.99	CTTCTTCTGTTAGTGTTGTGTG	AACGAAAATATGGAGGCAA	CTTCTTCTGTTAGTGTTGTGTGTTGCTCTCTCTTGCTTAAGAACTACAAGCGACCTAAGAAGCTTGATCATCTGGAGATTCGGGAGATTCAGGTGGAGCGAGTTTAAAAAATTGAACTAAACCGAGTACCGGTTATTGAATTTGATGAACCAATAAACAAACCGTACAGTAAGTTTCCACTCCTTATCTAGAATTTAAGTCCATGAACTAATAATTGATTTACTTTGCCTCCATATTTTCGTT
CATMA1c71959	At1g63480	178	G1	0	30	38.76	TTGTTAATGTAACAGAACCCTC	TTACACATTGTCTACCAAATAAGAG	TTGTTAATGTAACAGAACCCTCCCACTTTCATGCTATTTTAGGAGATTTTTTTAACTCTTTTATGATCTCATTGTGGTCATCAAGAACTTGGTTTCTTTACTAGTTCACTATTTTTCTTTCAGGTTCTTTAACATATTTAGTAAACTTGATTCCTCTTATTTGGTAGACAATGTGTAA
CATMA1c71960	At1g63580	180	G1	0	33	61.11	GAGATGATATATTTGGGAGAA	TTCAATCTTTGACCAAGTC	GAGATGATATATTTGGGAGAACGTTTATTGCAATCATGATAGGTTTACTAATGGGTTTATGATCAAGTCTAGTGATGTAATAAAGATTGTAACTACTGATTTATATTTGTGTTCTCTCCATTTGGGTGATGGTAAGATCATAACCAGAGTAAACCGACGTTGACTTGGTCAAAGATTGAA
CATMA1c71961	At1g63640	170	G1	0	44	42.94	GGTCTTCTCGCTACTATAATTC	CTTTCTTACTGTCATCCATACTTTC	GGTCTTCTCGCTACTATAATTCTGGGAGTCGCGTAATCTCTGAGTTGAAATGAGCAGTCATCTGTCACAGGACGCCAATATGAATGGTGTCTATGTTCGATCAGATGTGTCTAGCATGCTGAGTTTTGACGGATCAGAAAGTCGCGAAAGTATGGATGACAGTAAGAAAG
CATMA1c71962	At1g63650	159	G1	0	36	32.08	ATTAAAGAGGACATGAACGTG	TGTTGGAAAAGCTTCGGT	ATTAAAGAGGACATGAACGTGATACAAAGTGTTAAGACGTTGTTCCTTGAAGCTCCTCCATATACTACAATATCGACAAGATCAGACTATCAAGAAATTTTTGATCCCTTAAGTGACGATAAATACACTCCGGTGTTTATAACCGAAGCTTTTCCAACA
CATMA1c71963	At1g63750	231	G0	0	45	23.38	CAAAGCATCAGACGAGGATA	TTCTCTAGGTTCAGATTCGTCT	CAAAGCATCAGACGAGGATACCTAGCGTTTGGAGAAGACGATGACGGAACAGATGGAGTAATATGTGACACGGAAGACGTCGATCAGATGACGGACGAAACCAAGGGAGGCAACAATGGAGGATCTAGCGATGAAGAGGATGGCAAAATCCACATGTATTCACATGAATCCGGAGAAACGTCTGAATCTGAATCTGAATCTGAGAAAGAAGACGAATCTGAACCTAGAGAA
CATMA1c71964	At1g63870	161	G0	0	36	32.92	CAGAAGCTTTGTCTCAGTATGAAG	TGGATAAACCATTTTGATCTATG	CAGAAGCTTTGTCTCAGTATGAAGAAAATAGAATCCAGAACTGATGAAGTGTTCATTCTCCAATTCATGTCAGCCCGAGACTCTGTCACCAAAGATTTTCTATACTAATTTTATATCCATCTTATGGTGTCGTCGTCTCATAGATCAAAATGGTTTATCCA
CATMA1c71965	At1g63990	162	G1	0	35	32.72	GAAAACTACATAGAGGAGTTGTCA	AGACCTTACATGTTGGTGTTTTA	GAAAACTACATAGAGGAGTTGTCACTGATGGTTCAAACTGGTAAAAGAGCGGAAATTGAAGCTCTCTATTGTCATGGTTATAATTATCTCGGTAAATATATAGCTACCAAGATCGTGCAAGGCAAATACATATAACACTTAAAACACCAACATGTAAGGTCT
CATMA1c71966	At1g64020	155	G1	0	48	69.68	TCTCCTTCCTCGGATCTTC	GGAAGACGAATCAATCGAG	TCTCCTTCCTCGGATCTTCTTCTATCGATGAGCTCAACTCCGTCTTCCGCGTCATTACTACTGTCTTCGCTGACGGTAGTAATATAGGCGGCCCAACGATCAAAGTGGCAAATGGCGCTTGGATCGATCAATCTTTCTCGATTGATTCGTCTTCC
CATMA1c71967	At1g64185	178	G1	0	32	30.9	CATGAGTTTTCTATTCAGTTCG	TAGTTGAACAATCAATTAACGAC	CATGAGTTTTCTATTCAGTTCGGATTATGTGGATTTGATTTTGTTTTTTTCGATCCGATTTTGGTTGAATAATGTTTCAAAATTTTGCTAATCGGATGTTTGGTAAGGACTTAGCTCTAAGACAAATGTAAATCTAATATATCCGGCGCAGAAAAGTCGTTAATTGATTGTTCAACTA
CATMA1c71968	At1g64190	232	G1	0	52	59.05	CCACCCACTCTCTCTCATCACTC	GGCGGCTCGATCTAGGGTT	CCACCCACTCTCTCTCATCACTCCCACTACCTCATTTTTCTCTCTCTACCTAACCAATCCTAAGCTCATCTCTCTATCTCCAATGGAGTCCGCCGCACTATCCCGAATCGGTCTCGCCGGACTCGCCGTGATGGGCCAAAACCTCGCCTTAAACATCGCCGAGAAAGGTTTCCCAATCTCAGTCTACAATCGAACCACTTCCAAAGTCGACGAAACCCTAGATCGAGCCGCC
CATMA1c71969	At1g64200	177	G1	0	41	68.36	GTTTGCTTAGATTGAAAGAGCCT	CATCATCTGAAGGAGCAGGA	GTTTGCTTAGATTGAAAGAGCCTGCAGTGTTACTCCGTTGTCGTGAAGAAGATCTTGACATTGTTGAGTCTATGCTGGATGATGCTAGTGAAGAATATTGCAAGAAAGCAAAGGTTCATGCTCCTGAGATTATTGTAGACAAGGACATTTTCCTTCCTCCTGCTCCTTCAGATGATG
CATMA1c71970	At1g64220	308	G1	0	40	46.75	ATGGCGGCTAAAAGTACG	GAAAACAGAACAAATTTGGGAA	ATGGCGGCTAAAAGTACGTTGAAGATCAAAGGCAAAGCAAAACCATCAAAGGGATCATCATCATCTTCGTCCTCCTCTGCATCATCAAAGTACAAGGTCTTCAAGGATTGGACCAACTGGTCATTACAGAAAGCCAAAGTCGCGACTCACTATGGTTTCATCCCTCTGATCATCATCATCGGCATGAACTCAGATCCTAAACCTCATCTTTTTCACCTCCTCTCTCCCGTTTAATCCACAAATTGGATCTTCTTCGTAATGTTCTTCTTAGATGCTTTTACTTTTTTTCCCAAATTTGTTCTGTTTTC
CATMA1c71971	At1g64230	240	G0	0	31	30.42	TCACAGACTCGGTTTTAAT	GCTCAAAGTTTCCAGCTT	TCACAGACTCGGTTTTAATAGAGAGAGAGAGAGAAAGAGAGAGGACTTCTTCACATAGGGATCTTCCATGAAATAAGTTAGATTCCTATGTTTTATCATCTCTTTGTTTGAAACCTCTTTAATCTCAAACAAAAACATTACTTCACCTCTTTATTATCCATATGTTCCCTATCTTTGTTTCTATGCTTTTTCCAAAAAATTATAAGAAAAATTATTTATGTAAAGCTGGAAACTTTGAGC
CATMA1c71972	At1g64290	153	G0	0	41	67.32	TGTCATTGGGTTTAGCGG	AGGTAAACGAATCAGAATCGAA	TGTCATTGGGTTTAGCGGTAATCGGATTGAACCCTTTCCGGTATAAAATACAAAGGCTTTCGCAGTCTCGGCGTATGTGTATGTCTCGGGGTATCTACCATTTGAATCACAGAACTTTTATGTGCGAAGTTTTCGATTCTGATTCGTTTACCT
CATMA1c71973	At1g64460	199	G1	0	46	52.76	GAGAAACCTGACGCCATA	TGTACTTAAGACTGGTTACTTAGTT	GAGAAACCTGACGCCATATCAAATAGGAAGCGTAATGTGCAGAGAAACGGTGAACAAAGACTCAGCGATTGAAGAGATAGTGAGAGAAGCTCATAACTCGGTGTTGCCTGCGTCAAGCGAGGCTACGTTTCTTGAAGCAGTATCTGTGGCCATGGATCGTCGTCTGGACGAGCTAACTAAGTAACCAGTCTTAAGTACA
CATMA1c71974	At1g64560	348	G1	2.59	41	50.86	GTGGATTCGATTGTTCAGAAG	AAAATAAAGGTCAAAACGTTCC	GTGGATTCGATTGTTCAGAAGAACTACAAGACTCTTCAGGCCGTACTAGCGTCGTTGCAAAACAATGGAGATGCTGCTGCTTTAAACAACTCCGCCATAGATCTTGGTGCAGAGCGTGGGAATGGAAGATGATGACGACAACAAAATGGATGACGATGATATAGAGATGGATGGGGGTGAAGGAGAAAGTTATAGATGTGTTGAAGGAATGTGGTTTCGAGGAGAAGAGATCTTTAAAGCTATCACAACAAGTCAACAAGAGTTTTTGTATCGTCTTTCCTTGTTCAACAAGTCTGGTATTCACTTCACGTAGTAGTTTTGTGATGGGAACGTTTTGACCTTTATTTT
CATMA1c71975	At1g64630	180	G1	0	45	68.89	TGAATATCGTCCTATGGATGTTGA	AGAGCCATTGATGCTGCCAC	TGAATATCGTCCTATGGATGTTGAATATAAGAAGAATACAAGTGTTTCCATCTGCTCTTCTGCTAAAAGCAGCCAAGAATGCGCATTGCTCCAGACCATGGAAGTCCAGAGGGTTGCTGAAAGTACCGAATTCAAGCTGAGTGGAGAGAGGAGAGATGATGTGGCAGCATCAATGGCTCT
CATMA1c71976	At1g64640	169	G1	0	45	26.63	ATGGTGGTGGTGGTATTACAGG	AGAGGGAGTCACCGATCTTGAA	ATGGTGGTGGTGGTATTACAGGTGATGATATTGTTGGGACAAGAGATTGGTAAAGTGTCGTCGACTCTATACAAAGTTGGGGACTTGGACGCTTGGGGCATCCCAATTGATGCTAAAGTCTATTCCAAATGGCCCAAATCTCACTCTTTCAAGATCGGTGACTCCCTCT
CATMA1c71977	At1g64750	244	G1	0	39	65.98	AAGAAGTGAAGGAAGTTAGCCAG	TAAAATGTGCAAAGGAAAAGCA	AAGAAGTGAAGGAAGTTAGCCAGCAGTGGGAAGATGACTGGGATGATGATGATGTCAATGACGACTTCTCACGTCAGTTAAGGAAGGAGCTTGAGAATGGTACTGACAAGAAATAAGGTCGAAGATTGTGAAAGACAGGTCTTCACATTTAGGAAATCTTGGTTTTCTTTTATGATCTGGAACTTTGTTTGTACTGCATCCTTTGGTTTATGTTATCGGTTCTGCTTTTCCTTTGCACATTTTA
CATMA1c71978	At1g64760	159	G1	0	37	59.75	ATGCAATTTCCCTATTCA	AATTAGGCTCACAAAACC	ATGCAATTTCCCTATTCAGATTGTGGCTTCCTCAGCCTCTTCTTTTTCTTGTTCGTCTTATTCTTTGGTTGTGTTGATCGTTTGGTTTCTGTTATCAGGGATGATGTTTTGAGGTTAGATTGAATTTGTTGAACTTAGTGAGGTTTTGTGAGCCTAATT
CATMA1c71979	At1g64870	205	G0	0	31	41.46	ATGGAAAGCATATTTGGGCTCGTA	GTGAAACACATTCCCGTCAAATTA	ATGGAAAGCATATTTGGGCTCGTAAGTTCAAGAATAATAAAGACGGTCTTATCTAATTAAATAAAGTCATAAGGATTTTTAGTTTCTAGTTTTTCAATTTGCTGGTGTCAAATCCCTTATCTTATATTGTAGTCTAATAATTAGAAACCATATGTAACGTTTCGACGATGGTATCTTCACTTAATTTGACGGGAATGTGTTTCAC
CATMA1c71980	At1g64920	162	G0	0	30	39.51	GGATACATATCTTGAATGAAATCCT	ATTGCATGTGCCATGTGACT	GGATACATATCTTGAATGAAATCCTTTACTACGAAAGAAGTACGTTGCAGCTGTTTCTAATAAGTCATATAGTCAATGATATATATTGTATTATTGTAACTCAGACAATTTTTCTTATAAGTACAAAAAACAACTTTGCTCAAGTCACATGGCACATGCAAT
CATMA1c71981	At1g64930	205	G1	0	36	47.8	TTACCGTAATCATGAAACATCCG	TATTCCAACGTATAGAATGCACA	TTACCGTAATCATGAAACATCCGCTTAAGGCTATTGCTGTTCCTAGGAGAAGTCACTAGTTACTTCTTTTCTTCGGTTTAATATTCAAAATGCGTGCACTTGGTTTGGTGGAGACGTGGTGTCAACTACGGAACTAGCTAATTTTTAGTTATGTACATTCTTTTTTTTTTGTGCGAAAGTTATGTGCATTCTATACGTTGGAATA
CATMA1c71982	At1g64950	163	G1	0	33	40.49	AAAAGGAATCTTTTATGACGAG	CACAAATGCTTTTACTCTTTCG	AAAAGGAATCTTTTATGACGAGTGTTTTTACAAGAAAGGTACATAGGTCTAGAAAAGTGTGGGATTTCTAGTGTTTAGTGACTAGATGATTTAGAAAAGTGTGGGATTTTGATGGTTGTTGATACTTTTGTTGGGAGAAATCGAAAGAGTAAAAGCATTTGTG
CATMA1c71983	At1g64960	295	G1	0	39	20	TCTGAAGGATCAAAGGAAGGAGGT	GTGAAGCTTCGGTTGCATGT	TCTGAAGGATCAAAGGAAGGAGGTGTACTGAACAAGGTCAAAATGCTAACTGCGATTTTCAAGTTTTTTGTTGAGTCTACAGAGATGGGTCTAGCTTCCAACTTTCAAGCAAGTATGTTTAAGTTTTCATCTGCGTATCTAAAGTATGTCATCTCCATTTTCAACGACCATTCAACCGGTAAGTTAGAATTTGAGGACGCTGATATGAAGGAAATGATTCTGTGTACAAAAAGCTCCACCAGTTATGCCGGAAAGTTCATAAACCTAGTGATGAGACATGCAACCGAAGCTTCAC
CATMA1c71984	At1g64990	150	G1	0	34	36.67	TATTCAATAATGGTGCCTGA	CTGATCAGTTTAATCTTTCACA	TATTCAATAATGGTGCCTGAGAGAGTCTTATGATTGTTTGGCCTGACACAACGAAAATCAATTTACTACTAGTAAAGGTGACTTAGTGTATAGCTTACAATTGGCTATTTGTTTGTTTTTGACGCTTATGTGAAAGATTAAACTGATCAG
CATMA1c71985	At1g65000	210	G1	0	39	20.95	GACTTAGCTTGTGATCTCTCTG	CTCTTTTTAAAGCAACCATAGAA	GACTTAGCTTGTGATCTCTCTGCTGGGTACTGTCTTGAACCACTTCTTGCATTGCACACAGCTACAGAGTGAGCTGTTGTGTTACAGCTTTTGTCGGTTTTGTGAATAGGAGTGTCAGAATCATTTGACGTGAGAAAATTCCGGAACGACTAACGATTTTATGTTTATTTGTAAGGAATGTTCTTGTTTCTATGGTTGCTTTAAAAAGAG
CATMA1c71986	At1g65050	489	G1	39.88	40	68.71	TGAGGCAGATGACAAGTTA	CTTCACATTCAATTTTACGC	TGAGGCAGATGACAAGTTATCCCAGCATTTGCATTTAGCTGACGGGGAAACTTTATCCAAGGGTGAGCTGATTTTCGTGCGAGTGAACCTGCAGGCCGCGTGGATCCAATCACCTTAAAGGATGGCGTAAGTCAAAAACTATTGATGTTACGATTTCGCATGGGATAAATTAGGAGCTGATGACATTTTCAATAGACGTTCTTAACTTGTGATGTCAAATGTCTTACTCCTTTAACATACATTTCTTGTTTTTGTAGTTAAAGGTTGGATCATGAACTCGAACAAAGAGATGGGTCTTCCTCAATCCATGTCTTTCGATAAAATTGAGGGGGCTTACTTGGACCGTGAAGGGACTTTGGAGGTAGAGATCGAATGTGAAATTGAAAACTCCCATAAAAA…
CATMA1c71987	At1g65140	193	G0	0	34	30.05	GCTATTCTAAAGGACCAGATGTT	AGTGTTGAACTTGATAAAATGGT	GCTATTCTAAAGGACCAGATGTTTTCCGAGCAGGGATCTGAAGACTGAATAGAAGAAGCTTTTCAAATGGTGCAGGAAAGGAATTTGATGTAGAAGTCAAAAACTTTATAGGAGTAAGTATAGAACAATGCTTTTGATTGTTATGATCATTGAATAGTAGATACTTGGATACCATTTTATCAAGTTCAACACT
CATMA1c71988	At1g65170	185	G0	0	35	29.19	GTTATTTCTTAGCCCAAATTCAGCA	GATCATAACTTGGTTACCCACACG	GTTATTTCTTAGCCCAAATTCAGCATCCTGACTGATTGTTATGTTCATTGATCAATGTATATAGTTAGATACCAGTTTCCAAACACATCGCTATTAGCATTTCGTTTGATGTAGTGGTCAGTAACATTTGAAAACATTTCTGTTCTAGTACTCTGTTGAACCGTGTGGGTAACCAAGTTATGATC
CATMA1c71989	At1g65210	244	G1	0	40	66.8	GACTTATAACTGGCATCAAATAC	GTGACTTGAGAGTAGAACCAG	GACTTATAACTGGCATCAAATACAAAGGAGTCAATAATGTTCTCCATCCACATCAACGAGCTCGAGAATACTTTGTACCGGAGCCATACAAGAACACAATGAACCCTTTATATCTAAACCACACGGACAAGTTTAGGCAGTACGGATTATGGCAACGATACACAGAGTTATATCCAAACCATGACCTCATCTACACAATTGGAGTTAGTAACTATAGCAAAGACTGGTTCTACTCTCAAGTCAC
CATMA1c71990	At1g65295	181	G1	0	38	23.76	GTTTTCAGATATGTTCAGTTTG	TTACAATGAAGTAGAAGATCTCA	GTTTTCAGATATGTTCAGTTTGTACTTGTTGTGGTGGTGCTAAAGGTCTTTGCTTGCCTTCTCCTTGTTGCTATGCTATTAACTGCAATATCCCTAATAGACCCTTTGGTTACTGTTCTTTCACTCCCAAAACTTGCAATTGCTTTGGTTGCCATATCTGAGATCTTCTACTTCATTGTAA
CATMA1c71991	At1g65300	216	G1	0	37	68.98	CGATTGTCTCGCTACCGTC	AAGGGTAAATAAGATAAGTGTGGAC	CGATTGTCTCGCTACCGTCACCACTGCCCCCACTGATGTTTGTGCTCCTAACATCACCAATGATCTCTAGTCTAAGGGATGTATTTCGAGTGAAGTGTTTGATCGTTTGCATTTGTGTTTTCTCCATTTTATAAGACAAAACTTATATGTGATGTCTTTTTTATTATTATTAATTGTTGGACAATTCTTGCGTCCACACTTATCTTATTTACCCTT
CATMA1c71992	At1g65340	179	G1	0	29	35.2	CTTTTTCGTATGCAACATGG	TGAAATAGAGACTCTTATAAGGCAA	CTTTTTCGTATGCAACATGGTCTCAAAGTTAATATCACTAGGATCTAGTGATAGTTTTTGTATTTTTTTTGCTGTTAAAGATTTCAATAAAACATGCATGTTTACTCATGCTTAGACTTATTTTGCAAACACGTCTTTAATTTGTATCAGTCATTTGCCTTATAAGAGTCTCTATTTCA
CATMA1c71993	At1g65342	178	G1	0	47	48.31	ACGCATCGGTCTACAAGG	CTCGACCCCTTTAACCCTAAC	ACGCATCGGTCTACAAGGAGGTCGAGATCTTATTCACCACCGTACACTTGATGAGATTGAGAGAGACAAGGCACGTCTCAGTTTCTTGTTTAAAACGATGGAGGATGCATATGATTCCAATTTTGATGAGGATCTCCCGCTCCCCCCATGGCCTTATGTTAGGGTTAAAGGGGTCGAG
CATMA1c71994	At1g65360	185	G1	0	36	46.49	AAACCAGGGGTTCTTTGA	AGACACAACAAACTATTGGAGAC	AAACCAGGGGTTCTTTGATCAAAACGGAATGACGACTAATCCTACTCAAACACTTCTGTTTGGATTTGATATTATGAATCGCACACCAGGAGTTTAAATAAGTCTATCCTCATTATGGGTCTTGGTACTATAAGTTCATCTCTCTCGTTGTTGACTTTTTAAGTCTCCAATAGTTTGTTGTGTCT
CATMA1c71995	At1g65500	226	G0	0	41	61.95	CCTTCAAGGTCATGTGGAA	CATTTGAAAGGAGCACATGTTT	CCTTCAAGGTCATGTGGAACTTCTCCAGCAGTATTCACTTCGAAGTGGAGGAGACCCCGACCATGCAGGCTTCCTCCAGGCAGTTATATTCCTGCTTCTGACCAATCTCCTTAACTACGTACTTCTGTGTCTTTGTGTCAGAGTTTTGAAGTTCTATGCAATAATAAAGTGTATGTGGTTTTAAGATTTGGTTTACACATCTAAAAACATGTGCTCCTTTCAAATG
CATMA1c71996	At1g65510	398	G0	37.44	39	45.73	ATGGGTTCGAAGACATCAA	ATGGTTTTAAGGAGAGTTGTAA	ATGGGTTCGAAGACATCAACAAATATGGTTGCTCTTCTCTTATCTCTTCTTATTCTGATTTTCACTCTTTCCTCTCAAGTTAAAGTCGTCGAGGCTACAAGTCGCAAACTTGGTAAGTACTTATCCTTAGACGCTTATAATTTAATCACCTCGCAATCATCGGATCGCATAAGCTAATATGTTAATTAAACCAAAAATGATTAAGAAATTCACTTGAATTTTATTTGTTCACCTATGCGATTTGTGCACTTGATGTCGTAGCAAACGGAAGGCCCATCGTGTGGACTCCGGCATCTAGATCATGTGGAGCTTCCCATGCATCGTGGAAGAAGAATAATGGACCTTGTAAACGTCCTCCGAGAACAGCTCCTGCTTCTTACAACTCTCCTTAAAACCAT
CATMA1c71997	At1g65540	288	G1	0	39	16.32	CTTCACGAGCGCTTCTTC	TAGCCGTTGCCAAAGACG	CTTCACGAGCGCTTCTTCGAAGGAGAAGTTACGACGTAGTGAAATCTCTAAGTGAACATTTGCCTACGGTTCAATGTTTTTCAAGTATTGAGCGGCAAGGACAACGAGGATACCGTGATTTTAAAGATGTGAAGAAGAAAGAGTCGAGCGTGTTAATGGAGGGGTTCTATAGAAGTAGATTACTTCAGTCTCCAAGTTTTAGTAATGGAGTTGGAATATTAGAATTGCCTTATCCTTTGGGATATAGATTGGTTTTTCAATCTATGTACTCGTCTTTGGCAACGGCTA
CATMA1c71998	At1g65590	349	G1	0	49	13.75	AAAAATGAGAGGTAGCGGA	CTCATCGGTAGAGGAGGA	AAAAATGAGAGGTAGCGGAGCAAAGATCGCCGGCGTTTTGCCGTTGTTTATGCTATTCATCGCCGGAACAATCTCCGCCTTTGAAGACATAGAGAGGTTGAGGATTTGGCCGTTACCGGCACAAGTTAGCCACGGTGGCCGGAGAATGTATCTAAGTGGAGATTTCAAGCTTGTTACGGAGGGAAGCAAATATGGAGACGCCTCAGGGATTTTGAAAGAAGGATTTGATAGAATGCTTGGTGTTGTGAGGCTGAGCCACGTCATCTCCGGTGACCGGAATTCTTCAGGCACCGGTGGATCTGCTTTGCTTCAGGGACTTCACGTCATCATCTCCTCCTCTACCGATGAG
CATMA1c71999	At1g65620	317	G1	0	52	11.67	AGCCTCGGTATCCTCGCC	AGTTTTCTCATCACCAAGCGA	AGCCTCGGTATCCTCGCCGCCACTCATCAGAGTCTTGGCATCAACTTACTCGCCGGAGCAGCAGATGGAACAGCCACCGCCGTGAGAGACCACTATCACCACCACCAGTTTTTTCCTAGAGAACAAATGTTTGGTGGCTTGGATGTTCCGGCCGGTAACAACTACGACGGTGGGATTCTTGCCATTGGACAGATCACTCAGTTTCAGCAGCCGAGAGCCGCCGCTGGAGATGATGGTCGCCGTACTGTTGATCCGTCTTGAGATTTTAGGGTTTTGGTGGTGTTCATCTTCGTCGATCGCTTGGTGATGAGAAAACT
CATMA1c72000	At1g65790	150	G1	0	27	49.33	GTAATTTGTAACTTACGGCCCAA	AAAATCATGTGAAACATGTGGTG	GTAATTTGTAACTTACGGCCCAATCTGTTTACATGCATATCATTTTATAGGTAAGTCTAAATAGATTTTATTACTACATATATGATTCGATATCTTGCTCTATCTAATTTAATTTAGACAAAAGATTCACCACATGTTTCACATGATTTT
CATMA1c72001	At1g65845	164	G1	0	34	34.76	CTCATGCAGCAGTTCCGT	AACATATTTATTGAAGAACGAGG	CTCATGCAGCAGTTCCGTGATCTCCAAACAAGAGTGTGTGGGAAAGGCTTTCACAGATAAAACTACCACTTAGAATCCTTTTTTGGAATACACTTATCCTTTGAAAACTCATCAAGTATTTTATTGGATTGTACAATAAATCCTCGTTCTTCAATAAATATGTT
CATMA1c72002	At1g65860	165	G1	0	30	38.79	AAGAAGTTAATTAGTTCTCATCC	TTTAAGTTACTGGAACACACA	AAGAAGTTAATTAGTTCTCATCCTTCTTATTTCCTCGAATCATGATGATGATCTGCGACAAATATTGTCCAAAAATTAAAAATCGCTTGTTTCGTTCTTTCTTATAGTCTTAAGTAGCAGCTGGACTTGTTTTTTAATTTTGTTTGTGTGTTCCAGTAACTTAAA
CATMA1c72003	At1g65960	500	G0	15.4	43	67	GAGGGTAAACCCTATGACAAAC	GACCCAACCAATACCAGCAT	GAGGGTAAACCCTATGACAAACCCAACATTGTCACCGGAGCCAATGTTCAAGTAAGTATATATATATACAGCTTAATCTGACTAGTTAGACCGTTATAATAAATAGAAATTTTGGCTCTCAATTTCAGGTTTGCTGGGAGAAATTCGCTCGGTACTTCGAGGTGGAGCTAAAGGAAGTAAACCTAAGTGAAGGTTACTACGTGATGGATCCAGACAAAGCAGCAGAAATGGTAGACGAGAACACAATCTGTGTCGCAGCCATATTGGGATCCACACTCAACGGTGAGTTCGAAGACGTGAAACGTCTCAATGACTTGCTAGTCAAGAAAAACGAGGAGACTGGTTGGAACACACCGATCCACGTGGATGCAGCAAGTGGAGGGTTCATAGCTCCGTTTA…
CATMA1c72004	At1g66000	156	G0	0	38	35.9	TATGCTTAAGAGATTGATAATGGTG	GAAGGGTTTGTGTTTTCGTCC	TATGCTTAAGAGATTGATAATGGTGACGAAGATTGTCAGCGGGAATGTTTTGGTTTTGGTTTTGATTTTGATTTGTGTAGTTTGGGTGTTTACATTCTGGATGCTTCCTGCACAAGTAAACAAATTCTTAAGGGCGGACGAAAACACAAACCCTTC
CATMA1c72005	At1g66020	152	G1	0	36	57.89	CTATCCCCAAGGAAAGATCAAG	AGAAACCAAACACATGATCTGGTAA	CTATCCCCAAGGAAAGATCAAGGAGTATATGACTTCTCTGTTTGTCGATCGTATCGGTCTTTGAAGACTTTGAAATATGTTGTAGAGTGTTTAATTCACCACTATGACATTTTTCTCTTGTTTACTCTTACCAGATCATGTGTTTGGTTTCT
CATMA1c72006	At1g66045	213	G1	0	36	41.78	GTCACTCATCTCTTGGTCA	ACAAATAGTTCAGTACAGTCATTC	GTCACTCATCTCTTGGTCAAGCAGAGATTCAAAGCTACTTAGAAGACATCAAGGCATTAGCTCCAAGCTATTTTCGTTTCAAATTCATTCGTCGGAATGCAAACCATTTAGCTGATGCCCTATCGAAGGAAGCTAGATTAAAAGAATCTCTTTATACTGCATCTTGAATTTCTTAATCCTTAGGTTTATGAATGACTGTACTGAACTATTTGT
CATMA1c72007	At1g66145	222	G1	0	40	19.37	TTTGTTAAAAGGTGGTGTGG	TAATCCACATAATTCCAAGACC	TTTGTTAAAAGGTGGTGTGGTATTAATCATAACGCTAATCTTGTTCCTAATAACGTCGTCTATTGTTGCTATTCGTGAAGACCCATCGTTGATTGGAGTAGACAGACAGATCCCAACAGGTCCTGATCCTTTACATAATCCTCCTCAGCCTTCACCAAAACATCATCATTGGATCGGAGTCGAGGAAAACAATATCGACCGGTCTTGGAATTATGTGGATTA
CATMA1c72008	At1g66235	209	G1	0	31	49.76	GCAAAGTAAGAGTTTAGCATT	GGTTTCTTCGAGATCCAC	GCAAAGTAAGAGTTTAGCATTGAGAGAACAAAAAGAAGAAAACAAAGTTTTATATCGAAACTTAAATTCCATAGAAGATCCAAATCTCCGTGCATATCTTCAATCTGAACAAGCAAAAATCTTAAGAAAAAGACTTGATCAACAAGCTGCATCGACATCTACTTCCTTTGTTTAATATTTTAATAATTTTAGTGGATCTCGAAGAAACC
CATMA1c72009	At1g66370	175	G1	0	43	57.71	GAAAGTTTACTGGAGGCAGATGTGT	ATCCACAGAAACATAAATACACACG	GAAAGTTTACTGGAGGCAGATGTGTTGGGTCCAGAAGCTACGGAAACAGCAAAGGGTGTGACCTTACCGCTTGACTTTGAGCAAATTTGGGCTCGGTTTGATGAAGAGACTTTAGAACTGAATTAGTGTTGCTCCCCATTTTTGTTTGCACGTGTGTATTTATGTTTCTGTGGAT
CATMA1c72010	At1g66390	200	G1	0	40	63	AAGCTGATGCGATTGTTC	CTGAAATTCTTTACTTCATACAG	AAGCTGATGCGATTGTTCCTGAAGCGACGACAGCTGAACATGGGGCCACTTTGGCGTTTGACGTTGAGCAACTTTGGAGTCTGTTTGATGGAGAGACTGTTGAACTTGATTAGTGTTTCTCACCGTTTGTTTAAGATTGTGGGTGGCTTTTCTTTCGTATTTTAGTAATGTATTTTTCTGTATGAAGTAAAGAATTTCAG
CATMA1c72011	At1g66400	237	G0	0	27	35.86	TGATGATGATTAATGGTAGTGCTTG	TTAAGGTCATCAACAATATTCCCT	TGATGATGATTAATGGTAGTGCTTGATAGAATCGATTTAGAATTTGGAAAAGTGATATCCATTTTTTGTTTGTAAATATTGTGTTTTATGATTTCGTTAATCTAATCTTTTTTAGGATTTAGGTTAATTAGGAGTTTTTAATTTTTTAGGTTTTATCGATTAATCTAGAAGAATCTCTATGTTGCTTCTTTAATGGCTCTCTGACCTAATGTTAGGGAATATTGTTGATGACCTTAA
CATMA1c72012	At1g66490	188	G1	0	37	63.3	AACCTGAATGGACCATGGATTG	GCCCCGTTGCTTGATTTATAGTTG	AACCTGAATGGACCATGGATTGTTCCTACCAAACAGCTTACATTATTGGAAAAGGAGGATATCTCAAATCTGTGAAATTCGGAGAAACTCCTAATGACCGGAAACATAACAACGCATGGAATATTAACTCGTTTATGTTATCTTCTTATGTTCCAAGTTTAGTGCAACTATAAATCAAGCAACGGGGC
CATMA1c72013	At1g66520	151	G1	0	44	32.45	CTCTGTTCCAAAATCCAA	CTGAGGAGAGCCTAAGAAG	CTCTGTTCCAAAATCCAAAGGAAGCTTCGAAACCATTGAAGCAGCAGCAATGATACTACGTCGTTTCATCTGCTACAACGCTTCTTCAACTGTTTCATCTATAGCTCCATCACCGAAGAAGAAGCCTCTCATCTTCTTAGGCTCTCCTCAG
CATMA1c72014	At1g66530	186	G1	0	34	33.33	GGAAATGCTTCCACCTTCTT	TTTTTCACCTCGGAATTG	GGAAATGCTTCCACCTTCTTGGAATCACCCCTGTTTACAAGCTTTGATGCTTGACAATGAACCTAACCAAAGGCATTAGGATTTGTTTTCTGTTTCGACAAATTTTTTACTTGAACCTTTGAACACTGTTTTGGTTCATAAGATGCTAATTTATTACTGAGAAAAATTCAATTCCGAGGTGAAAAA
CATMA1c72015	At1g66780	192	G1	0	31	33.85	AGAGACAGAGTAATCGAGATGATA	TGTGTGCATTCAACGAATC	AGAGACAGAGTAATCGAGATGATACCACAAGAAATCATATGAAAAGAAGATGTACAACTTTTATTCAAGGATATTTCAGAAAATGTGTAAAATACTAAACTTTAAGTAAAGTATGGTCCGGTTTCTTTTATTTGTCAAATTTAACGGATGTTGATTAGCAACTGAAACTACTGGATTCGTTGAATGCACACA
CATMA1c72016	At1g66800	154	G1	0	44	68.18	TGGTACTTTGAACGTTTTG	CTTCATCGCTAAGTAAACAC	TGGTACTTTGAACGTTTTGAGAACGTGCGCCAAAGTTTCTTCTGTGAAGAGGGTCATTGTAACATCGTCCACTGCTGCTACTCTTTCTATTAACCCAAACGACGTGGTGGACGAAACCGTCTTCACCGATCTAAGTGTTTACTTAGCGATGAAG
CATMA1c72017	At1g66900	184	G1	0	42	27.17	GACAAAAACCAGATATTCTCTCCC	TTGATCGAAGTAATTGAAACCC	GACAAAAACCAGATATTCTCTCCCATTTCCCTCAATCATCCAAACCACGCGCCGCCTCTAATCTCTCACGCGCCGCGGTCCGATTTCAAATCCTCCATCAATTTCTCCATCCCCTCTTCTCGTTTATTCATCAAGATCTCACAAAATCCAAATTTAACTATAGGGTTTCAATTACTTCGATCAA
CATMA1c72018	At1g66980	168	G1	0	40	64.29	CAGTAGCCGGAGTTGTATTGTTCC	CAACAACTTCCGCAAATGACTTT	CAGTAGCCGGAGTTGTATTGTTCCTGGTCTTATTAACATTAGTTTTCTGTTTTCACCGAAAGAGAGAAACACGGCTGAGACAACAGAAGCTGAAGGCTCTTATTCCACTCGAACACTATACTTATGCACAAGTGAAGAGAATTACAAAGTCATTTGCGGAAGTTGTTG
CATMA1c72019	At1g67060	178	G0	0	38	34.27	TATCATTTGCGTTTCTTTGTGCATC	TGGACAATGTTAATCCCAAACAC	TATCATTTGCGTTTCTTTGTGCATCGCTCTATCTCGGGCTAGTGATCCTATCATAAGAGGGTATTCTTTGTTACTCAGGTTCAGATTCTTCCCAGTGAAATGCATGCAAAGACAAATAGTTTGACAAAAAGATTGATTCTTTAGATCCCCTTGATGTGTTTGGGATTAACATTGTCCA
CATMA1c72020	At1g67070	480	G0	0	44	56.88	GAACTGAAGGAGGTTATCACT	CAATTTGTAGGTAAGCATAGA	GAACTGAAGGAGGTTATCACTAATGTACCAGAGATCACGGAGCTTGTAGGAAGCAAAGCTGCAGATCAAATCTTCAACGTCCACGAACACGATGAAGACGAGAGAATCAAATCCGTTGTTCGATTGATCTTCACACAGTTGATGTCTGCAAGTAACAATGAGACGAAGCAAGTGGTTTCTCGGATGAAGAATCGTCTGCTCTTAGAGACCAAACACCGTGAACTGTCGGAGAAAGAGAAGTTGGTTTTGGAACTGGAGAAACAGTACACTGGTGACATAGGTGTCATCTCAGCCTTCTTCTTTAACTATGTCAAGCTTAATCCTGGAGAGGCTTTGTATTTGGACGCTAACGAGCCACACGCATATATATCCGGTGATTGTGTTGAGTGTATGGCGGCT…
CATMA1c72021	At1g67080	206	G1	0	33	23.79	TTCGTAACCAAAGCTATAATCAACA	CTCATGAGGTAAACTTATTGACAAA	TTCGTAACCAAAGCTATAATCAACAACCAGTACAAATAAGCTGATGATCTTGGTTTCTTAAATGCCTATAAAGATTTGGAATGATGCTTCATTATGCTTTTGCTCATGTTAAATTAGCTGTAATGGGTTAAGTTGTTGACAGTATCAATGAGACCAAACAACTCGAGACAAGTTTTCATCTTTTGTCAATAAGTTTACCTCATGAG
CATMA1c72022	At1g67130	184	G1	0	39	30.43	CTGTGTCTTTTAGTGATGAAGAAT	ACATGAATTGGATTGTCTTT	CTGTGTCTTTTAGTGATGAAGAATTCTCAGGTGTCTAAACCTGATTGCTTCAGTTGGTCCTCTGCAACTATGCTCTACCTGTGAGGCTGTAAAGAACAAAATACGAATTATTAGCTAACCTAGTGTGAGGACGTGTTAATATGTTGGTTGCTAATCTGATCTGGAAAGACAATCCAATTCATGT
CATMA1c72023	At1g67455	150	G1	0	47	64.67	ATTCAAGCTTATCTTGTGGATCCGT	CTTGGCCTTGGTTGATTTGCT	ATTCAAGCTTATCTTGTGGATCCGTAGCTTGCATCATTGGAGAGACTGGAAACTTGAGAACTGTGGATCTTGGAGTAGCTGCCGTGCCGTATCGTCAGCTACCAGTGTGCTCTTATGCTCCAAGTTTAGAGCAAATCAACCAAGGCCAAG
CATMA1c72024	At1g67530	154	G1	0	31	36.36	GTTACAAAAGTCATTTCATAGAG	ACGATGTTAAAACTGGGGT	GTTACAAAAGTCATTTCATAGAGAAGAAGATATGTTGTACAGGTCTCATTGTGATTAGTACACTCGATTTTTGTTGTTCTTTTGGTTAGCCAAAAAAAGATGTATATCAATCAAGGTAAATACAAGTAAAACAAAACCCCAGTTTTAACATCGT
CATMA1c72025	At1g67580	500	G1	0	45	14.4	TATCGAAGAGCAATCCAGG	CTCAGCATTTGATGACTGTT	TATCGAAGAGCAATCCAGGTAGTAGAGAAGTATTTATCGATCTTGGTCCTAAAAGATGCGGGTTTTCAGCTAGGTCTGTGGACAGGGAACCAGGCGAGCTCTCTAGTGAGAGTGGGTCGGATGATTTGATTGAGTCGGAATCACTGGCGAAAGTTAATGGAGTTGTGAAGGAGGTAGAGAATAGAGCTCAAAGTCCTGTGGAAAAGAAGAGAAAGTTTTCACCAATAGTATGGGATAGGGATGACCATGAGAGAAGTAATTTGAGCAGAAATGAAAAACCTGTGGAGGTCACTCCTCTTCCTCCCCCACCACCACTAGTTAAGAGGTCAAGCCAGTCACCTAGTGTCAGTTGTGGTGGTAATTCTCATTATTCACCTGCAAAGAGTGACATGCATCAAG…
CATMA1c72026	At1g67600	243	G1	0	38	20.58	GAAAAAGCGAGAAAACTAGGA	AATCAGAGGGTAATTTGTGAA	GAAAAAGCGAGAAAACTAGGAAAATAAAATTTGAGGAAGAAGAAGCCATTAGAGGAGTCTCAAGGTAAAGATTTCTACACGCAACTTTATGTCTTCTCTGTATGTTCTTTATCCTGTAGAAGAGCTATCAGACGATTAAAGCCCTACGATACGAGATCAATCGATCACCATCATTCAATGGAGGAATCGGTGGCTTCATCTTCCTCGCACTATATCTCAATTTTCACAAATTACCCTCTGATT
CATMA1c72027	At1g67623	166	G0	0	40	34.94	GTGGTCTGACAACACGGT	CAGATATAACTCACAAGCAGAAGA	GTGGTCTGACAACACGGTGGTGGAACAACTCAAAACAGCCTACGTTAGTGAGAAGTGCAAGTGCGATTGTAAAACCAGGATGTTATTATTAGTAATGAATCGTGGTTGGTATTTATTCGGTGATGAAACCGACTTGGATTTTTCTTCTGCTTGTGAGTTATATCTG
CATMA1c72028	At1g67630	231	G0	0	45	21.65	AAGAGGAGGATGCAGCCAAGT	CATTTGCATCTAACCGTAGCATGA	AAGAGGAGGATGCAGCCAAGTGCGTTTGTGTAAACCCGGGAAGACTTGCGAAAGGAGAAGGTGCAGGTACTTTCGTTGAGCTTACCTACAAAGGCGGTCCAGAATCGATGCACGCTTCCATCATCTCTATTTAAAAACAGAACCTGCAACGTTTGCCCAACTCTGCTAATTCCATATATAATAGAAGCCTTTGGTTCCTCTCACTTTTCATGCTACGGTTAGATGCAAATG
CATMA1c72029	At1g67635	312	G1	0	41	17.63	ATGGTGAACTATGTGAATGGGCT	GAACAACCGCGGGTACTCCT	ATGGTGAACTATGTGAATGGGCTCGACGTGGAAGGTGATATCTTATTTTTGAAAGCATGTGGATGGGATGTTCCAAGAGAGATTACGGTCCCTTTCATGATTTATACTTATTTTTTGAAAAAAGCGGTTCAACATCACCTCACTATCTACGATATGGCCGTTATTGCCCTGAATCATCGCAAACCCCCTAAATTCAACCTTTGCAAGATGGTCTTGGAAGATAATGCGGAGAATTCCCAAGAAGATGAACTTTTTTTACGAAAGACTTATGAGAAGATAGATTCACGGCTAGAGGAGTACCCGCGGTTGTTC
CATMA1c72030	At1g67660	173	G1	0	45	28.32	GGTTTTCCGTGTGATGAGAGACC	TGGCAAGCTTGGTTCGTTTA	GGTTTTCCGTGTGATGAGAGACCGAAGCTATTGGAGAATCATACATGATGTATTAAGGGAGTTCTGGTGGGAGAGTGTGATTCCTGCAAGGGAGGCTTTGTTGTTAGGGAAAGAGGATGAGGAGGTGAAAAAGTATGAGCCAACATCTACGCATAAACGAACCAAGCTTGCCA
CATMA1c72031	At1g67670	244	G1	0	36	60.25	ACAATAACCCTGACCCTCTAC	AAGAAATGGAGACAAGAAACTGA	ACAATAACCCTGACCCTCTACCGAGTTCGACGAAAGAGGATGAGAGCAAAAAGAAGAACAAGAAGAAGAAGGAAGAAGATGGAAGCAAAAGCAGTCTTGGGAAGACATTACTTGGGTTCAAATGGATGAAGGAGCTCCGCAAGAAATCTGAAAAGTGATTAGTAAAGAGATTTTTTATTACATTTGATTCTTGTTATTCTTTGTAATTAATCCATTCTTTCTCAGTTTCTTGTCTCCATTTCTT
CATMA1c72032	At1g67680	189	G1	0	44	65.61	ATTGCAAACCCTTGACAAAACTCT	GATCAGCGACCTTGACGG	ATTGCAAACCCTTGACAAAACTCTCGAAGCTTGGATCCCGATTTCTCCAAGCAGCCATGGCTCCGAAATCGAAAGAAAAATCCAAAACATCGAATTCACAACCACCTCCAGCAATCGAAGATCTCTTCACTTCCCTCCACCAACATATCAAGGATACTAAATATGAAGAAGCCGTCAAGGTCGCTGATC
CATMA1c72033	At1g67710	500	G1	0	43	13.8	GATCCCTACTGTAACCCTTC	ATGTGGCCTTATCACTGTC	GATCCCTACTGTAACCCTTCAAGATTTGGATCCCTCTGCCATGAAGCTGCAGGAGTTCAACACAGAGGCGATTCTGAGAAGCTTGAACTGGGAACTTCCAGAATCACATCATTCTGTTTCTTTAGACACTGACTTAGACTTGACTTGGCTTCAAGGCGAGCGTTTTCTTGCAAACACCGGACTCCAGTTTCAAGATTACAGTAGTAGCCCATCACTCCTATCTGAGCTCCCAGCCCACCTTAATTGGTATGGAAATGAGCGGCTGCCTGACCCTGACGAGTATTCCTTCATGGTAGACCAAGGTTTATTCATATCTTAACCTTGTTCCAATAACTTCTTTTCGTATATTGGTTGGTGTAATGCAGAAAGATTTTGTGGGTATACCTGAAAATAATCTTG…
CATMA1c72034	At1g67720	332	G1	0	37	15.06	ATCGAGTTCAAGCAGCTC	AGCATATTATGTTGTTACCTTCA	ATCGAGTTCAAGCAGCTCAAAGGCACAATCATCTCGTAAAACCTTGCTTACTAGCTTCCTCGAGCTAGAGAGCCCTGACATCTCAAGAAACAGCCTAGCTCCAGCTGCTAGGTGAGTCCTCTTAAAGCTCGAGCTCTCATGTTTACCCTTTGGACTTACCATCGTCACATAGATGAATACATTATATACGTATTAAAATGTGTGTATGTGATGTAGTGTCAAATTTAATCTGTATCTCTTTACACACTTCTGACATGACATTGTGTAGATGTTTTAGTTGATGATAGCACAAAACCATAATTTAATTATTGAAGGTAACAACATAATATGCT
CATMA1c72035	At1g67730	182	G0	0	48	23.08	AGGGTTACGCAAAGGCAG	TTTCTTCATGGAGTCTTTTTGGAG	AGGGTTACGCAAAGGCAGCACTGCGTTTTGTAGGCTATGAAGCACAATGCACACCGTACTGGCCTCACGCTCTCATGGGTGCAGTTGTCTCTGCATTGCCCGAAAGCGTTTTTGAATCATTTAACATCAAGAGATGCCTCCAGATCCGGAAGAAGGGTCTCCAAAAAGACTCCATGAAGAAA
CATMA1c72036	At1g67820	178	G1	0	45	35.96	CATGTTCTAGCTCAGAGAAAGACG	GGTTGAGTGAGGGTGATTCATT	CATGTTCTAGCTCAGAGAAAGACGCCTAAAGAAAGTGAGGAGGAGAACTTGGTTCAGGGCTTTGTCAATATGAGCCCATCTTCGAAACTTCGTCGAGCTTCACTGGTCAAGTCTCCCAGATGTGCTAAATCCCAAAGTTACTACTACAACTCAGAGAATGAATCACCCTCACTCAACC
CATMA1c72037	At1g67830	219	G1	0	47	55.25	GCGCGTTTCTAGACTCCGTT	TGTCGGATTCAGGCAACATT	GCGCGTTTCTAGACTCCGTTGGTTCAAACTTCAGCCACGGCGCTAACTTCGCTACCGCGGGATCTCCGATAAGAGCTCTTAACTCTACTCTACGTCAAAGTGGATTCAGCCCATTTTCACTCGATGTACAGTTCGTACAATTCTATAACTTCCACAACAGATCTCAAACTGTTCGTAGTCGTGGAGGAGTCTACAAGACAATGTTGCCTGAATCCGACA
CATMA1c72038	At1g67850	150	G1	0	49	23.33	TAACGACTCGCGGGGTTAC	CACAGCGAAAATGTGCAG	TAACGACTCGCGGGGTTACGCATAGCAGGTTCCTGGCTTCTCTACTGTCAGGAGGGGCCTTGAGTCTTTGGAGTTACCACAGTAGACAGAACCCCAGTGGGTGACTTTTTGAAAAGTCTTCTTGATTTAGTGCTGCACATTTTCGCTGTG
CATMA1c72039	At1g67855	163	G1	0	41	33.13	CTCTGACACGTGGTTCTAAGCAA	AATGTTAAAGATTGTTGTCGGTCT	CTCTGACACGTGGTTCTAAGCAAGTGCTTTGTGGAAAGCTTCTCAAGTTCCTGTTCGCCAAGAAACTGACACGTGTGACTCCACTGATCCATAAAACACAACACGCCACACCATTTCAGAATTTACTTGTAGATTAAGTAGACCGACAACAATCTTTAACATT
CATMA1c72040	At1g67890	176	G1	0	37	31.82	GAAGAAAGCTCAATGAAGAA	CATAAATAGATTGGCACAACA	GAAGAAAGCTCAATGAAGAAATGCAATAAAGAAAAGCAGCTAAAGCAGACTTTGATATGCTCTCTCATTGCGTGAGAGAGGCATTCTTTATATGGAGTTCAATTCGAAATCGTCATGTGATGCGATGCGAGCTACAGAGGTTATACATATGTAATTGTTGTGCCAATCTATTTATG
CATMA1c72041	At1g67900	351	G1	0	47	12.82	GAACAACGGTGAAAAGAACA	CAGTTTTTGTCGCTTGAGTTT	GAACAACGGTGAAAAGAACACGACTGAACTTCCTAGCAACATCAAAGCACTCCTAGCAGCACACAACATCGACCCTTCTAATCCAAATGCAGCCGCTTTCAGCACGACAACAAGTATCGCTGCACCAGAAGATCGATGGAGCGTCTCGGGTCTCAAATCACCTAAATCAAAGCTATCAGGTACACTGAGAAGCAAGCTAGCTGAAGATGAAGAGGTAGACGAAAGGTTCATGAATGGGGACGGAGGAAGAACTCCGTCTCGGTTTAAGGCTTTTTGTGCAATCCCTGGCCGTCCTAAGAAGATGTTTAGCAAGCTCTTGTCCATCAACAGAAACTCAAGCGACAAAAACTG
CATMA1c72042	At1g67910	259	G1	0	35	20.08	ATCTCTATTGGATTCTCCACCA	TACAAGTAAGATTCCACTTCACTC	ATCTCTATTGGATTCTCCACCAAAGCCAGCGGATTCCCCTAGTACCGCTACATAGATTCATGCATGAATCCATGACATTACCAATGTTTGTTGTAACTTGTAATTTGATCATTATATGGAGGAGTAGGCTTTTATTTTCCAACAATACGCATGAATTTACGCGTTAATCAATGGCATTACAATTGTTCATATGAAAACATGATCCGATAACATATTAGAAGTACATTAATGAGTAGAGTGAAGTGGAATCTTACTTGTA
CATMA1c72043	At1g67930	496	G0	0	46	8.47	GCAGAGATCGATTCTTCACT	AGTTGCTTTTATCCCTTTCC	GCAGAGATCGATTCTTCACTTCCGCAAGGAGTTCCTATCTAGACTATTGCCTTCCGCAGCAAATGCTAACACTGCAGGAACAGAATCGATCTGCACAAGACTCACAAGACAAATGGCGTCAAGGGTTTTGATCTTCTACATCAGACATGCATCCCTTGTGCGACCACTTTCAGAATGGGGAAAACTCAGAATGGCCAAAGACATGGCCGAGCTGGAACTAGCAGTGGGACAGAATCTATTTCCCGTGGAACAACTCGGAGCACCGTACAGAGCTCTTAGAGCGTTTAGGCCTTTGGTTTTCCTGGAAACATCTCAAATGGGATCATCTCCTCTCATCAATGATCTACCACCGAGCATCGTCCTACATCATCTCTACACAAGAGGCCCAGACGAGTTAGA…
CATMA1c72044	At1g67940	267	G1	0	44	18.73	TTTAAAGCCATGCCATCAC	CACAGTTGACTCCGGTGG	TTTAAAGCCATGCCATCACTTTGGTCTAACGAATCCGATGGATCATTACGAGAGCATCTTGTGGATGTTGTTGTGTCTGGTTCAGAACCAAAGATTCGGGTACATGATCTGACCCGAGTCGCCGATGATGGATCTCGGATCTTGAAAGGAGTTACGATAGATATACCAAAAGGTATGATCGTTGGTGTGATTGGACCTAGTGGAAGTGGAAAGTCAACGTTTTTGAGATCTCTGAATCGTCTTTGGGAACCACCGGAGTCAACTGTG
CATMA1c72045	At1g67950	499	G1	46.94	39	21.44	GTGACATTCAATACGTCGAGAT	GAGCATAACCTCTTCCCACC	GTGACATTCAATACGTCGAGATGCGAAGGTATGAAAAATAACTTGTTGTAAATTATCATCTTCTTGTTAAAGATGATCTTTACCAATATCTCTAATGTTTACTCTAATGATCTCAGTGAGACACAAGAGAGTCAGGTCGCATATGTTACTTTTAAGGATTCACAAGGAGCTGAAACTGCAATGCTCTTAACGGTATTTTGCTTTCCGCGTATGCATCATTCCGTATATTTCATGAATTAGTGCTTACAGCGAAAAACATTTCCTTCCAGGGAGCTGTCATTGCAGATCTTCGTGTTAGTATAACTCCTGCTGTTAACTATCAGCTACCACCAGAAGCCCTTGCACTTGACTCGGTAAAGACCGGAAACTCTTTGATTTATTCGTTACTCTCTCGGTGTT…
CATMA1c72046	At1g67960	352	G1	0	39	16.76	TCCGAGTACTGACACCAG	CTATTCTTTGTCTTGTGATGG	TCCGAGTACTGACACCAGTATACGCAGCACACTTGCCATACAGTCCACTCCCATGGAGAATGTTGTGGATGGTCATCTTATTCGTCATAACATATATAATGCTCACAAGCCTCAAAGTTCTCATCGGCATGGGACTGAGAAAACATGCAACTTGGTATATTAATCGATGCCGAAGAAGAAACTCCTCCCATCTCCACAATGATTAGGCTGAAGATCATCTTTTGTGATCTTATTATACGTGTTTAAATATTCGATGAAGCGATTTTTGTTGTGGTTAGGCATATATACATATGTACAAAGAAAGAGACCTCATGGATCATTTGGCAAAAAGCCATCACAAGACAAAGAATAG
CATMA1c72047	At1g67970	231	G1	0	37	20.78	AGAGATGGAGAAACCAGATGACT	AAGCTGCTATAACACATCATTG	AGAGATGGAGAAACCAGATGACTTTGAATTTGGACAGCTTACTCCTGAGAGGTCTAGGAACCTTGAGATTTTGACAGAGCAGATGGAATTGCTGGCTTCAAATGAATAGTTGATTTTTTGAACATATCAGCCTCAAAACTTTTGTTATGTAACTCTATAACAAACAACGAAGTATGCACCGGATATATTACTTTCACCGGTGCAATTCTCAATGATGTGTTATAGCAGCTT
CATMA1c72048	At1g67980	218	G1	0	38	24.31	TTGGAGATGGTATCACGCTCTG	AGACAGAACAACATCGACGAAA	TTGGAGATGGTATCACGCTCTGTAGACGTCTTGTTTGATCAAAAGACTACTTGAAGAGTACGTAGCAGAACCAAAGTCGGAGAGTTTGGAATAAAAGTGTTAGATGGTTCAATAACGACTTCGTCTTTTGTCACAACTTTGCTTGTAATGGTGTGTTTGATTGATGCTCACTCTTTATCTTCTTTCTATGTTGTGGTTTCGTCGATGTTGTTCTGTCT
CATMA1c72049	At1g67990	168	G0	0	31	35.71	AAATCGCTCAAATATCCAT	TTGAAAGAGGAGTTTTATTAGGA	AAATCGCTCAAATATCCATCGGAGATGGTCTCACGCTATGTAGACGTCTTATATGATAAACCTATAGTAAATAATGTTATATGCTTCAATAATAACTTTGGCCTTTGTTTGTAATGTTATATGCTACTATAATGACTCTTCATCTTCCTAATAAAACTCCTCTTTCAA
CATMA1c72050	At1g68000	169	G1	0	33	41.42	CTGCAGACGTTTGTGTACT	GTCAAAAGGCAAATCAAT	CTGCAGACGTTTGTGTACTGTATGATATAGAGAAGCAGCAGAAGCCTTGATCATCTTCCTTTGTCTCAACCTGAAACTCTTTTTTTTCTTTCATTGTTTGTTCTCTTTTCACTGTGGATGTAGATAATTGTTTTTAATGAAATGAAGAAATATTGATTTGCCTTTTGAC
CATMA1c72051	At1g68010	184	G0	0	45	24.46	GACCTCCTCTGTTTCCATATTCTCA	CAACGCGACAACCTTGGTCT	GACCTCCTCTGTTTCCATATTCTCACCACAGAAGAACTCTTGAGGCTTTCTCTTTTCTCTACCATGGCGAAACCGGTGTCCATTGAAGTGTATAATCCTAATGGGAAATACAGAGTTGTTAGCACAAAACCGATGCCTGGAACTCGCTGGATCAATCTCTTGGTAGACCAAGGTTGTCGCGTTG
CATMA1c72052	At1g68100	154	G0	0	40	29.87	GATTCACAGCGGGAGGAT	CATTCTATAAGAGAGATGCAAAGA	GATTCACAGCGGGAGGATTCATATACATAGCTGTTGCTGGAGTTCTTGCAGAAATGAACAACTCGGGAAAATCAACACTTAAAAACAGTGCCTGCCATTTGATATCTTTGATTCTTGGCATGAGTGTTGCTCTTTGCATCTCTCTTATAGAATG
CATMA1c72053	At1g68230	500	G1	39	34	20.4	TGTACCACAATCTAGGAGGAG	AAGGAGTCTGAAGTCTTTGCC	TGTACCACAATCTAGGAGGAGGACGATGTAACATATATTTTTCTTTCCGTTTTCACATTAATTTTGGTTCTTTTTCTAAAGGATTTTTCTCTTGAAATGCTTGTAGTTGCTGATATAATGTTCTGGAAGAACAAGAAAGAATCAGGAACAATCTTGGGGGTATTCACATTGATATGGTTCTTGTTCGAAGTGGTTGAATATCCTTTCATCACTTTCCTCTGCCAGATCCTCTTACTATTCATTTTCATATTCCTCATTTGGTCTTACATTGGCTCCTCACAACTAATCCAGAGGTAAGAAAAACATTAACACTACTTGAGATATACTTCTTTATGAATCAATCAACCAAGCTCTCAAGAAATGTTATTTTGCGCAGTAAACCTCCGAGTATTAATGATC…
CATMA1c72054	At1g68260	169	G1	0	28	38.46	CTACTTAATAAGCCTGTCATTAGC	GAAAGATTTCACTAACTCTTGAT	CTACTTAATAAGCCTGTCATTAGCCCATATATATTATAAATATAAATTATGTATATTCGGATCAAATGCAAATGCAACATTGAATTTCTCACGCCGTTATAAGCCAACTAGTAAAATCATTCAAGGATCCATGTTTATACTATTTTATCAAGAGTTAGTGAAATCTTTC
CATMA1c72055	At1g68280	180	G1	0	38	63.89	CACTTCCTACGCCAAAAC	CCCATGTAGTTGCTTACG	CACTTCCTACGCCAAAACGACACAGTTTGATTCACCACATCAGCCCAATTAAGTTCCTTAATTGGTCTATGATAAGCTCATATATATTATAACTACAAGAATATGTATATTCGGATAATGCAACATCGTATTTCTCTCATCGTAGAAGCCAGCAAACTTGCGCGTAAGCAACTACATGGG
CATMA1c72056	At1g68300	159	G1	0	50	28.93	TGATGGTGGCGATTGATGA	GAGCGGCGCCATAAGAGG	TGATGGTGGCGATTGATGAAAGCGAATGTAGTAAACGCGCTCTTCAATGGACGCTCGTGTATCTCAAAGATAGCCTCGCCGATTCCGACATCATCCTCTTCACTGCTCAACCTCATCTTGATCTCAGCTGCGTCTATGCTTCCTCTTATGGCGCCGCTC
CATMA1c72057	At1g68340	162	G0	0	51	54.94	GGACACGAGAGATCAAAGACTC	GAAATTCGAAGAACGGCG	GGACACGAGAGATCAAAGACTCTTATCAATTTCTCGTTACCGAAGTTGTGGGGGACTCAACGACTTCTGCGGTGTGGGAAGGGTGATGATTCTGACGGTGACGGTGGTGAAGGTTCTAGCTCCGGCGGTGATCAACGAATCCGTCGCCGTTCTTCGAATTTC
CATMA1c72058	At1g68520	165	G1	0	30	38.18	TTTGTTGCTATAGTTTTGGTGAT	CAGCAATCAAAATTCACGTTAT	TTTGTTGCTATAGTTTTGGTGATTGTTAGCTTTCTTTTTCTGCATTCATAGAGAATTTTGCACGTTTTTGTGAGCTACGTATGTACATAAATATATCACCAAAAAATGTGACTATCTTGTAAGCACTGATTTATATAGTCGATATAACGTGAATTTTGATTGCTG
CATMA1c72059	At1g68585	165	G1	0	43	25.45	AGGATTCTTCATTTCCTGTTTTATC	AAGTGGCATGGATAACGA	AGGATTCTTCATTTCCTGTTTTATCTATCTTCTCTGTGCAACGAGAGTGTCATGGCTACTCTGTCTCAAATCGTCGAGGAGGAACTTGAACCATCACTAAGAAGCAAGCTTTCAAGAACAAGTGAAACCAGTCTCGCTTCTGTCGCATCGTTATCCATGCCACTT
CATMA1c72060	At1g68590	150	G1	0	38	36.67	ATATCTTCCTTATCCATATTCTC	AATGGAGGAGAAGCAGTG	ATATCTTCCTTATCCATATTCTCACAAAATCTCCATTGTTCTCTGAGAAAACACAAAAATGATGTCATCAATGGCACTCTCTTCTACTTCCCTCTGCTCTTCTTTCATCTCTCAACATCCAAAACTCTCCATCACTGCTTCTCCTCCATT
CATMA1c72061	At1g68765	181	G1	0	43	30.39	GCTCCGTGTCGTACGATGAT	AAGGAGGAATGGGAACGCC	GCTCCGTGTCGTACGATGATGGTTCTGCTCTGTTTTGTTCTGTTTCTCGCGGCGAGTAGTTCTTGTGTAGCGGCTGCAAGAATTGGAGCCACCATGGAGATGAAGAAGAATATAAAGAGATTAACGTTTAAAAACAGCCATATTTTTGGTTACTTACCTAAAGGCGTTCCCATTCCTCCTT
CATMA1c72062	At1g68890	158	G1	0	38	36.71	GATTGCAAGGAAACCAAT	CATGTGCCAAACACAAGT	GATTGCAAGGAAACCAATGACAATTCTTGTGATAAACAACCGTGGAGGTGGAATCTTCCGACTTCTTCCTATTGCAAAGAAAACAGAGCCTAGCGTGTTAAATCAATATTTCTATACAGCACATGACATTTCCATTGAAAACTTGTGTTTGGCACATG
CATMA1c72063	At1g68935	174	G1	0	38	32.76	AATCTTCCCCCAAATCTCGC	AATGCAACTAAGCAGGCTCATAA	AATCTTCCCCCAAATCTCGCCTCCATCGCCTCTCTCCACGGAAATCTCAGCACACCAATCATGGGACTTATCTCTCTTTACTTTCAATATTTTCTCACTTTCTAATCCTATCCTTCTAATTTTATTTAGATGTCAATCATTGTGAATAGGATTATGAGCCTGCTTAGTTGCATT
CATMA1c72064	At1g68945	369	G1	0	42	56.37	AGAGGACTCAGATTCGCCTTTT	TTAGGGTTTCGCTGTCATTAG	AGAGGACTCAGATTCGCCTTTTCTCAGACAAATTAGAGGAAACAGTACTCATCCGCCATGGCTGCTAACTAAGTTTTATCCTTATATAGCCCTGCCATGAAAGAGAGTGTTACCACAATGTCTGGTCTATTGACTTCTTAAGAATCATCATTGTTTCCCAATAAGAAGAAGAAGAAGAAGAAACAGAAAACAAGGAAGATCAGAAATGGTGGCGGTGATGGCGATGGTGATGGTGGAGATGATTCATCACCACTTTTTAAAGTGGTTCATCAAGAATGATTTTGAATCATCGGCGCCGCTTCCACCGGAAGCCAAAATAACCTCCGGGAGCAGAGCCTCATACTTAAACTAATGACAGCGAAACCCTAA
CATMA1c72065	At1g69030	176	G1	0	40	57.95	TCCAGAATATAAAATCGATTGCC	TTGTTCAGGAAAAGCCTGGAA	TCCAGAATATAAAATCGATTGCCGACATTATACCTGGAGGATTAGGAGGATCAGGATCTGGTGGTGGTGGTTCTGAGATTTCTGAATCTGAGCTTGTTAGTTTTGGTATTACTGATGATTTGAGAGAGTTTGTTAAAGGTTTGACATCTGCTACGTTCCAGGCTTTTCCTGAACAA
CATMA1c72066	At1g69190	158	G1	0	34	48.1	TGCTGGGATACTAAAAGGTG	TAACACATCTCAAGTCTTAAAACCA	TGCTGGGATACTAAAAGGTGCTAATATCATTAGAGTTCATAATGTTAGAGATAATGTAGACGCGGCAAGGCTATGCGATGCAATGATGACGAAAAGGTTCAAAAATGTTGATTAGTTGATATGATTTGTTGTATGGTTTTAAGACTTGAGATGTGTTA
CATMA1c72067	At1g69200	165	G1	0	44	26.06	TGCAATGCAGATGTTCCTTGTCT	CACAACCGCACCGTTTCC	TGCAATGCAGATGTTCCTTGTCTGCTCCAGTCGCATGGTTTTGTGAAGTTTAGAGGTGAAAGATGGAATGGGAAACAAAGCTTTTCTATGGCTGCTGGTAGGAGAAAGTTATCAGAGTCAGCACCTCTTGAAGAAGAAGGTAATGATGGAAACGGTGCGGTTGTG
CATMA1c72068	At1g69210	154	G1	0	44	31.17	TGGCGAGATACCAAAATCT	AAAGGAAAATAGCGAGGAAGAGTA	TGGCGAGATACCAAAATCTCTTTGTAGCTGCTTTGTTCCGAGCTTCTCGCCGTTTTACCAAACCGGCGACTTGTATCTCCGTTAGAACTTTTTCTTCTTCCTTACTACTTCCAAAGACGACGACACGTCTTACTCTTCCTCGCTATTTTCCTTT
CATMA1c72069	At1g69270	279	G1	0	43	16.85	TCTTCTTGCTGTTTAATCTGTT	AAGAAGACAAATCTGGGAG	TCTTCTTGCTGTTTAATCTGTTTATGTTTTCGTTTTCTCGGAAACTTTTAACCGAGAGTGGTGGTGGTCTCCACGACGAAGCTGCTCTGTTGAAGTTGAAGAGTAGTTTCTTGGATCCAAATGGAGTTCTGTCTAGCTGGGTTTCCGACAGCTCATCAAACCATTGTTCTTGGTACGGTGTCTCTTGCAACTCTGATTCGAGAGTCGTTTCTTTAATTCTCAGAGGCTGTGATGAGCTTGAAGGTAGTGGTGTTCTTCATCTCCCAGATTTGTCTTCTT
CATMA1c72070	At1g69325	255	G1	0	41	26.67	GAGAAAACAAAGTTGAAGGCG	GTCTGCATTTTACATGTTCGAC	GAGAAAACAAAGTTGAAGGCGACCCAGAGGTTCAGGGACGAAAATGAACGTATTGAGATTATCGTTGCAAGTGCAAGAGCACATGCGTATGAGAGTCGAATAAAAGAAGAGTTGAAGGTTAAGGAGAAAGCAAACCTCATGAGAACAACTGGTAGGAAACCCTCTACATGCCTCTGAATCCTGCAAGTTGCAGGAAATGTAAAACCAAACATTCTTTACTGCTGATAACTATTGTCGAACATGTAAAATGCAGAC
CATMA1c72071	At1g69370	170	G1	0	44	38.24	TTTGATTCTCCGATGGAGGC	GGAGAAGCTGCGGAGAGA	TTTGATTCTCCGATGGAGGCTAAGTTACTCAAACCCGCGTTTTACAATTCCCCAAACCTCAATCTTACGAATTCTTCAAGACTCATCTCGCGATTATCAATCTGGAACGATAAATCAAAAGTTGGACTATCTTCTGGGTCTCTCTTCCTCCGTCTCTCCGCAGCTTCTCC
CATMA1c72072	At1g69380	165	G1	0	41	27.88	CTCGCTTTCTCAATTTCCGAC	TACTGAGAAAATAGGCTTTGATAGG	CTCGCTTTCTCAATTTCCGACACTTTTCAGCGTTCCCTTCTCCGATTTCGATTTACAACAATGACTCTGATTCTGGGTCGAATGATGCATATCAAAACTATGAATTTGGAACAGAGGCAGAGGAAGCACTAGGCAAAATCCCTATCAAAGCCTATTTTCTCAGTA
CATMA1c72073	At1g69485	152	G1	0	36	29.61	ATTCAAACAACTGAGCAAG	TAAAACAGAGTGAATCTAAGTCTAC	ATTCAAACAACTGAGCAAGACTTACTATATGAATGAGCATTGTTGAATTCGGATCTCAAGAGAGCGGGAAATCATATGCGGGTTCTAAGTAGAGCACTCAATGGTTATGATGTACAATGGTTATGATGTAGACTTAGATTCACTCTGTTTTA
CATMA1c72074	At1g69520	499	G1	42.08	36	66.53	AAAATGAAGAAATACGCACGCA	GTCTCTGCTGCAACGGATCT	AAAATGAAGAAATACGCACGCAAATCCGCTACCAAAGCAGGATTGAAACCTAAAAACTTTAGATTCAAGCAAGGAGTAAGTTTTCTTTTTGGCATCCTACATTAGTCTTTTTTCATAATCACCTGGTTTGATCTTGTTTATCATTAGGTAGGAGAAGCTATACCATTAAAAGATAACTCTGTGGATGCAGTTGTTGCAACACTGGTTCTATGTTCTGTCTCTGATGTCACTCAAACACTCAAAGGTAATCCTTTCTTCCCTTATTGAGAAAGTAAGTAACCCTTTTCAGAAGTTCAATGGTAATTTCAGAAATCAAACGTGTGCTGAGACAAGGAGGGGTTTTCATCTTCTTAGAACATGTTGCAGCAAAAGGTACATAAATTTGAGAGATATAAAACT…
CATMA1c72075	At1g69526	185	G1	0	36	25.95	CCTTGGATTATAAGACCTCATGT	AAGCCAACCAGTAGTTCAC	CCTTGGATTATAAGACCTCATGTCTATGGAGCAGCATACAAGTAAGGTTTCTTGCTTACTACAAAGAGTCAAATGTTGACTTCATTTTCCTGTTTATGCAAACTAATTCCAATATTTGAAACATTTGGCCACTCTTTGTTGTGTCAAGACTCCTATGAAATGTTATGTGAACTACTGGTTGGCTT
CATMA1c72076	At1g69620	239	G1	0	35	24.69	AAAAGGTTGCTCCCAAGTG	TGTAACCAATAGGAAGTTTCGGG	AAAAGGTTGCTCCCAAGTGATCTAGACCCTATTAGTTTTTATGTTTTATGGCTCTGTTCTAGCGATAGTACTGGTTGCAGAGAAAAACATTGTGTACTCATCAAAAAATTTAAGCTTTTTTGTATTGGTTTTGGATCTTTGGCTCTGTCTACAATTCGTTTCGGTTTTCGTTTCTTGTTCATGTTGAGTTCACATTTCACGTTTTCAATTCTTACCCCCGAAACTTCCTATTGGTTACA
CATMA1c72077	At1g69650	208	G1	0	32	29.81	CACGTTGATGATTGAGGC	AGAATTAATAGAAAACCAGCTGAGA	CACGTTGATGATTGAGGCCGAATTTGAAGTTGTTTCCGCGACCAAATTCTCTACCATTATCTAAACTCTTTTTTGTTTTGTTTACTTATTAATTTACTTCTACATGAGTAGAATAGGAACCAGTAGATTACTAAGACACAATGCTATGTCTTGGACCAGTTTTTTTTTTTTTTTCATTCATGTTCTCAGCTGGTTTTCTATTAATTCT
CATMA1c72078	At1g69660	167	G1	0	33	46.71	GCGTTGAATGTTGAAATCG	GAACTCAAATTATAACAAACTGGTC	GCGTTGAATGTTGAAATCGAATTCAAAGTTGTTTCTGCAACCAAGTATTCTCCCATTATCTAACCTCTACTTTTTATTTTTAGAATATCAGTCATCTACCATTCTTCTACTATAGTACTACGACACAATGCTATATGTCCTGGACCAGTTTGTTATAATTTGAGTTC
CATMA1c72079	At1g69740	244	G1	0	44	37.3	CATGGCTACTACACCCATCTTTAAT	AGGAACATTTCCAGCAGCA	CATGGCTACTACACCCATCTTTAATGCTTCTTGCAGCTTTCCTTCGACTAGAGGAATCGATTGCAAAAGCTATATTGGTCTGAGATCGAATGTGAGTAAAGTGAGTGTTGCTTCTTCTCGCATTGCAACTAGTCAACGTCGTAATCTTGTCGTAAGAGCTAGTGAATCCGGCAATGGACATGCTAAGAAGCTTGGAATGAGTGATGCTGAGTGTGAAGCTGCCGTTGCTGCTGGAAATGTTCCT
CATMA1c72080	At1g69760	380	G1	0	29	17.11	GTTTAAACCGGTCCCATC	AGTAACGACCAAAATACGG	GTTTAAACCGGTCCCATCATCCAGGACCATTATGTTTTCATCTTATAAGTCTTCATAGTAATTTCTCCAAAATATTTATAAATGTAAATCAGATTTAAACTTCTATTCGCTTGACATATGACAAATAAAAACTTCTAGTTGCGTACCATGTTGTAGTATGTTCAAACTGTCCAAAATACGTGTATTTAACGAATCTACTTTTCTTATAACCGGGATAAATTTCAAACCAAACCTAGAGTAATAATTTCGATTTATGCAGAAGTTAAAATTTTGTCATATAAGACATTACGAGTGGTAGAAAACTATGATTGAAAATTTCGGTAAAAAAAGTTAACTCTAGTATAAAATTTTCACTTGATCACCGTATTTTGGTCGTTACT
CATMA1c72081	At1g70320	220	G1	0	43	55.91	GTCTACACAGCAGCGTCC	ATCCAAGAAGCATGCAAAGA	GTCTACACAGCAGCGTCCCGAATTGAGGGTTGGTCTCCGTCATCAGGAGTGCCTGAGAAACTAGAAAACAAACCTGTCGGTGAAGAAGCTTCAAGTGAAACACAAAAAGATGCTGAATCTGAGCTATCTGTTGCAAGAAGAAAGAATTGTGCTGAATTATATAACATATTCTTGCAGTTACCACAGTCGGACCTCTGCAATCTTTGCATGCTTCTTGGAT
CATMA1c72082	At1g70360	221	G1	0	46	59.73	AGTCGCTTCCCGGTGTGG	AAAACCTTGAAATGCCCTGCT	AGTCGCTTCCCGGTGTGGATATTGGGACATTGGCTTGTGTTTCTTCTGAACTGCGAGACATGGCTTCGTAGAATGACCTGTGGAAGCAGAAGTGCTTGGAAGAGTGCCAAGATCTTGTGACAGAAGGCAATCATGATGTGGTTAACTGGAAGGAGAGGTTTGCTACTTATTGGAGGCAAAAGGGAAAGTTCTCCTTCATAAGCAGGGCATTTCAAGGTTTT
CATMA1c72083	At1g70400	158	G1	0	41	47.47	ATTGTTGCATTGTGTGTG	ATATATAGTACCTATTGGCAGC	ATTGTTGCATTGTGTGTGTCACATTCTAAACCTAATGTGCTTCTTGGTCTACTCATAGCCATCTCATGCTTCGGAAACACCCTCCTCCTCTGCATCTGGATACAAGTCTCTGGAAAACGTAAAGCATATCAATGTAGCTGCCAATAGGTACTATATAT
CATMA1c72084	At1g70505	163	G1	0	34	34.36	CTCAACACAAACTCATCGCC	ACATCAGCTAAACATTACTACGTG	CTCAACACAAACTCATCGCCTATTATATCGGTTATGAAAACTTGTGCCACTAGATCTAGAGATGAAACTAGATGCTAAAGATGAATGGATTTAGACTACACGTAGATTCTAGATTCTAAAGATGAATGGATTTAGACTACACGTAGTAATGTTTAGCTGATGT
CATMA1c72085	At1g70510	160	G1	0	38	31.25	GAGAGACATGAAATTGTGC	GCCACTATTTCCAATACAAT	GAGAGACATGAAATTGTGCATTGTATAATTTTTACACTGTTTTTCCAAGAAAAGAAAACAGTAAAAAGCTTTTGGTAAATGGGGCATCATCGCGAATGAATGGAACCCGTTAGCCAAAACGGTCAAGGGCGTAACGAGACATTGTATTGGAAATAGTGGC
CATMA1c72086	At1g70600	172	G1	0	33	35.47	GATTTTGGAAAGAGCGAG	GGTAGAAACAATCACAACGAG	GATTTTGGAAAGAGCGAGATCTCTTTAAAGTTAGTAGTTTTATGAACCTTTTGTTGGATTTTGATAAATGTTTGGTATTCCGAATTCAGACTTATAATTGCGTATGCTGGTTTAATTGTCTGTCATGATTCATTCGTTACGATCCTTTTAACTCGTTGTGATTGTTTCTACC
CATMA1c72087	At1g70670	230	G1	0	32	42.17	AAAGTAACGACGATGCAAAT	AGAGGAAGCCATGATCAGAA	AAAGTAACGACGATGCAAATATACTATATATTACATAGGCTTCACCAGATCATCTCGAATCTTAATCACATTATTAATACAATTACATAGAAGGAGCAATTAAATCTCTATATATAAAAGGAAGCGTGTGTTTCGCCTTCTCTTTTCACCATTTTCAGTTACTTTCTCTCTTTCATCTTTTACCATTCTCTTCTTCTTTTTTTTCTCTCATTCTGATCATGGCTTCCTCT
CATMA1c72088	At1g70680	174	G1	0	27	36.78	TTCTAAAACTCCTTAGAATCATC	ACAATCACACAAGTACTTACACAA	TTCTAAAACTCCTTAGAATCATCAAAAAAAAAATCCTAATGTAAATTCATTGTTATGCTCGTGAATCTGTTTTAGTTAAATCTTTAGTAGTTACAGTAATCTATGGTGTGAAGATTGGGATGTGTTTGATTTTCAAGAATTATAGTTTATTTGTGTAAGTACTTGTGTGATTGT
CATMA1c72089	At1g70710	170	G1	0	40	25.88	ACTAGTGGGCCTTCTCGG	AAGTAGTAGAAAATAAAGAGTGGCA	ACTAGTGGGCCTTCTCGGTTACTTCTCCGCCCATTCTACTTGGCGATGAGGGAGGGCCTTATTACTTATTACTCTCTATCCTATTAGAGGTGTGCTGGAAACTTTAGGCCACCCTAAAACCCTTTTTTTTCTTTTTTAATGTTATTGCCACTCTTTATTTTCTACTACTT
CATMA1c72090	At1g70760	182	G1	0	41	25.27	GCTACTGTTATGGGCACC	ATATGAAACAGACTTGTGGA	GCTACTGTTATGGGCACCATTTCTCAACTTCAGGAAGTTCCCAAGAGATCCTAATATGAAGAATCCTTGGGACAAACCAACAGACCCAGACTCTATAAAGAACGTTTACCTCAAATACCCATATGCGACGCCAGAAGATTACGATCTCGATTAACAGATAGATCCACAAGTCTGTTTCATAT
CATMA1c72091	At1g70770	196	G1	0	46	57.14	ACGGCAAATGGTGGCAAA	ACCCATCATCACCGTAACCA	ACGGCAAATGGTGGCAAAACTGTTGCTTCAAATGGAACCGTAGCTAACGGCGGAGATAACGTTTTCCGTTCGTTGGAAGAGCAAGCTGAGGATCGTCGACGACGGATCTTAGCGGCGAAGATGACTGCTATTGATTCAGATGATGATGGTGTTGTTAGATCTAAACATCGATCTAATGGTTACGGTGATGATGGGT
CATMA1c72092	At1g70810	200	G1	0	34	65.5	TGCGGTGAGGTCGAGATT	AAAACGATTTAGGTTAGGTGCTA	TGCGGTGAGGTCGAGATTCAGCTTGAATGGATTGATATTCCAGGTTCTAGAGGGCTTTGAACATATCTCTTTCTGTGTGTAATAAAAAAAAAACTCAGTTCGTTTTGGGTTTTTAGACAAAAGTCACAATAAGTAGAACAGAGTACTACTCTGTTTTGTAATTGAAATATTTGGTTTTAGCACCTAACCTAAATCGTTTT
CATMA1c72093	At1g70840	161	G1	0	34	39.75	GAGATCGATGAACATCTCCTGAA	ACAAAGCTTTTATGTATCACTCACA	GAGATCGATGAACATCTCCTGAACGAGGAATAGAGAGTACTCTTTAATTGAGTATCTATCATATGTGTATATGTATGTTATGAAGCACGCATGTTCTTGTGTATGATACAATAAACAAGGAGAGTTGCCCAATATATGTGAGTGATACATAAAAGCTTTGT
CATMA1c72094	At1g70890	159	G1	0	32	28.3	ATGCGTGTATGCCTACTACTAC	GAAAAATAAAACTTTGGATCGC	ATGCGTGTATGCCTACTACTACGGTTGAGTTATGTTGGAATAGTAAAAGCATATAATCTATTTTGGTTCAAGTGTTTGACTCGTAGTGAACTTGAGAAAAACTCTTTGTTCAAAGGCTATACAAACTATAAAAACTAGCGATCCAAAGTTTTATTTTTC
CATMA1c72095	At1g70980	411	G1	0	38	54.99	GATCGAGGAGATGGGTCTAC	AGTTCATCCTCTATTAAATGACA	GATCGAGGAGATGGGTCTACCAATGGAGCCATATGAGTGGTACCTAGACTTGCGTCGTTATGGAACAGTGAAGCATTGTGGATTTGGACTTGGCTTCGAACGTATGATTCAGTTCGCTACAGGAATTGATAACATCAGAGATGTTATTCCTTTCCCTCGCTATCCTGGAAAAGCTGATCTCTGATTCCTCTCTAGACACACAATTCTGGTCTGGTCTCGACATGGTTTTAGTTTCCTTTTAAATTGGTTAAATGAAAATTGTATTGATTTTTATCTATACTCTGTTTCTCAAGCTGTGAGAGCTAATATGAAGGGAAACAAAGTTATATGAAGGGAAACAAAGTTATACTTTTGGGTTAGCTTCACTAAACCAAAGAGTCGTAACATTTGTCATTTAAT…
CATMA1c72096	At1g71010	500	G1	0	44	16.4	TGATTCAGCGATACGGTTT	TATCGTCTTGAGAAGATCCA	TGATTCAGCGATACGGTTTCAAGAACGTATCCAAAAAGGTTTGCCACCATCTTCTTTGTATCTCTCGACCCTCAGATCTTTCCACGCTTCTGGCGAGTATAGGAATATGGTGAGGGACCCTGTTTCAAATGTGATGAGGACTTACTCACAGATGTTGCCACTGGAAGTACAGAAATTGGATCTGATTGTTGGTTCAGCGCCAACATACATCTCTTCTGCATCTCAAATGGCTGATGGGGCACGGATGTTGATTCCTCAACGGGGCCTTAACGATATCGTGGTTCCTGTATACGATGATGATCCAGCTAGTGTTGTATCATATGCTATCAATTCAAAGGAATATAAGGAGTGGATCGTTAACAAAGGTCTTGCTTCTAGTAGTAGTAGCAGCAATTTGAA…
CATMA1c72097	At1g71170	230	G1	0	36	44.35	TTCCATTTGGTTAGAAGTTGCT	TGAATATAGCTGCTCCAACG	TTCCATTTGGTTAGAAGTTGCTAATAAGAACATGGAGTCTCACCAATCTCGAGAACTATAGTTACAAGAGTGTGTAACATTAGTTTCCAATTGGATTATCAACTTCTACCTCCTATAACTATTTCTCTGTTACCCACTTAGCCTATAATCTTAAACACGACCATCAAAGGTCTTACATTATACAAGTCACCAAAGTCTCTTCAACTGAAACGTTGGAGCAGCTATATTCA
CATMA1c72098	At1g71180	175	G1	0	38	69.14	TGGAGATGGCAAGTTAGGT	GGTGAGACTCGATGTTCTTCT	TGGAGATGGCAAGTTAGGTATTCAAGGCGTCGTCTCTGTTATTAGAAGACTTAACGGCATATCCTGAAAACACTTGTGTTGTAAAACAGAGTGTTCCAATGATTTCACGATCAACTAGGCAAACTTGTCTTCGATTTGGTTTAAGTTGATAATAAGAAGAACATCGAGTCTCACC
CATMA1c72099	At1g71190	160	G1	0	46	56.88	GGTTCTATCTCTTAGCCAAGGT	CTCTCAGTTTGAACGGTTCTTTT	GGTTCTATCTCTTAGCCAAGGTGGAAGAAGCTGCGGATAAGCCTATATATAGCTGGACTCATCATATTATTAGTGGGCATTCTCTGAAGCATCTGTGTGCCGCTATGGTCCCTGTCTTCCTTACCCTCATGCTTGCGAAAAGAACCGTTCAAACTGAGAG
CATMA1c72100	At1g71240	178	G1	0	42	24.16	ATAACTACTGAAGTAGCACTGG	CTGGTACCATCTCCCAAC	ATAACTACTGAAGTAGCACTGGCTATGCTATCTATTGCAACGGTTCTAGTCATTGTCCCTTTCAAGTATGTTCTGGCTTTTGTTCTCTACGATCAATTTACTCGGGAGCTCGAGTTCCGGAAAGAAATGGTCAAGAAATTTAATGCTTTCTTACGGGAACGTTGGGAGATGGTACCAG
CATMA1c72101	At1g71330	497	G1	36.42	39	45.67	GCACACACAGGGTCACATCT	GTTTCCCGTCGAAACCAATA	GCACACACAGGGTCACATCTCTTTAAGGTACAATCTTCTTACTTAGCCATTAGTGTGATTGTGATTTCTCCTTCCGTAAACAATCATGTATCAAATTTATTTTCATTCTCATACTTTTTTCAGGAAGCTCTACGAGGGCTTTTATGTTCTAAATCGGTTATATATGTAACCCATCAAGTTGAGTTCTTACCTTCTGCTGATCTTACACTGGTATGTGAATAGTTCACTGTCTTTTATCATTTTCTACAGCACTGAGAATATGAAATCATCCATAACCGATTTTCTTATGCCTCAGGTCATGAAAGATGGGAGAATCAGCCAAGCTGGAAAATATAATGATATCCTCATCTCTGGAACAGATTTCAGGGAGCTTATAGGTGCGCATCAAGAGTCTCTGGC…
CATMA1c72102	At1g71360	166	G1	0	46	66.27	GTGGAGACTATGAGACTAGAGG	TTTCCAACACTTGCTCTAAC	GTGGAGACTATGAGACTAGAGGTAGAAGGAATGAAGGAGAGGGAAGAGAATACGAAGAAAGAGGCGATGGAGATGAGAAAGTGGCGGATGAGAGTGGAGACAGAGCTTGAGAAGGCTGAGAATGAGAAAGAGAAAGTGAAGGAGAGGTTAGAGCAAGTGTTGGAAA
CATMA1c72103	At1g71370	174	G1	0	46	49.43	TATGATCCCCCACAAGACC	AGAAGCGTTCTCAGAGCAT	TATGATCCCCCACAAGACCCAGATGTATTTATCCATAGGGTTGGCAGGACTGCAAGAATGGAAAGACAAGGTAGGGCCATTGTGTTTTTAATGCCCAAGGAGACAGACTATGTAGAGTTCATGCGCATTCGAAGGGTCCCTCTTCAGGAGAGAAAATGCTCTGAGAACGCTTCT
CATMA1c72104	At1g71390	155	G1	0	39	54.84	GATACATCTTCACTTCACACCA	CATGAACAAGACAGTACACAATAAT	GATACATCTTCACTTCACACCATCATGAGTGGTTTACGGAAAAGTTTGGTCGGAAAAAAATCAGAGTAACCACAAGTGCTCGTTAAGCCCATCTGTTGCAATCTCTCTAAGCATTTGTGATTTGTGAAGCATTATTGTGTACTGTCTTGTTCATG
CATMA1c72105	At1g71830	208	G1	0	37	33.65	AAAATGAGTGAGTTTGTGTTGAG	AATTAGCAGAAGCAAGCCA	AAAATGAGTGAGTTTGTGTTGAGGTTGTCTCTGTAAAGTGTTAATGGTGGTGATTTTCGGAAGTTAGGGTTTTCTCGGATCTGAAGAGATCAAATCAAGATTCGAAATTTAGCATTGTTGTTTGAAATGGAGTCGAGTTATGTGGTGTTTATCTTACTTTCACTGATCTTACTTCCGAATCATTCACTGTGGCTTGCTTCTGCTAATT
CATMA1c72106	At1g71865	360	G1	0	46	13.06	AAGTTTGCTTGTGACTGAAA	TCTGATTTCAAAGCTCTGTC	AAGTTTGCTTGTGACTGAAAACCCGCATACAAGATAATCACCGGGGCAAAAAAATGAGTTTTGCATGCCTCGTGTGCCATAGTGTAGAGAGCCCATCCCACTCATTTAGAAGCTACTCTGTTTCTAGCTCAGACAACGAGGGAAGATGCTCTGTGATTGCAAGCTGCCTCACAAGGAAATCACTCATTCAAGCTGCAAGATCGAACCCTTTCCCTGCATCGTCATCAAAGGTAACCCCACAACCCAATTTCCAAGCAGGTGAAGGAGCCTCACCACGGTTAGTACGAAGCCGTGCAGTGAGAAGAGACATTGTCAGAGACTGGAACTTCAACGAAATTGAGACAGAGCTTTGAAATCAGA
CATMA1c72107	At1g71880	434	G1	0	35	61.98	AGTTTTAAATTTGGCGATTGTG	CACAAATCTTATTTAAGGGCA	AGTTTTAAATTTGGCGATTGTGATACCACAAATGATAGTCTCACTAGGAGGTGGACCTTTCGACGCCTTGTTCGGCGGTGGAAACTTACCGGCGTTTATCGTTGCAGCAATTGCAGCGGCGATTAGTGGAGTATTAGCGTTAACCGTTTTACCTTCACCACCACCGGACGCACCCAAGGCAACGACCATGGGAGGATTCCACTAGTTTACTATTTTTTTTTTTTAATGAAACTCATCAAATACAGTATTACTGTGCGAAACTGCAAAAACCCAAATAAAAGAAAAGAATGGATAAAATGATAAAATCTAATAAACCTTGGGTCGTCTGTATTTCACCCTTTTTTAGTTTTTTTTCTTCTTTTTTTATAACTTTTGTCACTTATTTTAATTTGAAATAGA…
CATMA1c72108	At1g71890	411	G1	0	37	65.94	GGCGTTTTAAATATAGCGATT	ACAGAATTTATTAACGTCCAAAC	GGCGTTTTAAATATAGCGATTTGTATACCACAAATGATAGTATCATTCTCAAGTGGACCATTGGACGCTCAATTCGGCGGTGGAAACCTACCTTCATTTGTGGTCGGAGCAATTGCCGCGGCGGTTAGTGGAGTCTTAGCGTTAACCGTTTTACCTTCACCGCCTCCGGACGCACCAGCCATGTCAGGGGCTATGGGATTCCATTAGTTAACTAGTTTTTACATATATATGAATTTCCATCTAATACAGTATTGTTGTGCAAAAGTGAAACCCCCAAAAAATGGATAAAGTGAGAAAAATAAACCTTGGTCGTCTGTCTTTTACTGTTCTTTAGTTTTTTTTTTTTTTTTACTTTTGTTATTGATGTTAGTCAATTTGTTTTCGTTTTGTTTGGACGTT…
CATMA1c72109	At1g71900	451	G1	0	38	13.3	CGGATAAGCAAGCATATAA	CAAACCAACTAAGGAAGAA	CGGATAAGCAAGCATATAAATGAAGAAGAAGGCATTCCACTCAGACGCCAAGAATCTCTCCGGTCACCTTAAAAGCTTTTTCGCTCTGTTTTCTGGTCCACTGCGATAACTGCAAACCAGAGAATCAACCTTTTTTCCTTATCTCGACTTATTATGAACATGGACCATGGTTCTGTCTAACACTTACAAATGGTTCAAGAAGATCGAAGAAGGAAAGAGGAGCAGCGAGGATGAGATCATCTTCTCCAATATCGGTAAATATGCTGTGAGTTCAAGCACACGCCATTAGCACACACCCACGCCTAAACCCTTGGTGTGACAGTTAAAATTTTATAAACAAGAGATGGGTTTTGCCTAAATTGGTCTTACAAGCATCTATAACTAAAGGTTTCAATTCAA…
CATMA1c72110	At1g72000	192	G1	0	51	52.08	TCTTTAAGCCTTTACGACAG	TTCTGAAGCATGGTCGTAG	TCTTTAAGCCTTTACGACAGTGCACATTCACTAGACGGTAAGTCTGGTTGGGATACTCCGGTTTTCTCCATGAAAGACTCAATGGATCGTAACCCGATGGTCACAGAAGCTTGGGAGGCTCTCTGCCAGTCTCAGGTCTACTTCCGGGGAAAACCGGTAGGAACCATCGCCGCCTACGACCATGCTTCAGAA
CATMA1c72111	At1g72040	154	G1	0	50	33.77	GTATGCACGCCAGGTCGCT	ATCTAATCCCGGGACATGATTG	GTATGCACGCCAGGTCGCTGAGTTCTTTGAGTTTGTGAAGAAGAAGCAAGAAACATCTACAGAGAAGAGCAACAGTCAGTCGCCGGTACTGCTACCACATCAGAATGGAGGTCTCTGGATGGGACCAGCAGGCAATCATGTCCCGGGATTAGAT
CATMA1c72112	At1g72070	171	G1	0	49	37.43	GCTCCGACGAATCACCCT	CTTTAGAGCGAGACGTTTAAAGGCA	GCTCCGACGAATCACCCTGGTTCCACCATCCAAACTGATAGCCGCCGGTTAATCCAGTTTCCGACAAGATGTTGTTTATCACCAGATCTTAGCCATTACACGGTTCTTGGCTTGACTCCTCTCGCTTCCCAAACCGAAGTCAAACGTGCCTTTAAACGTCTCGCTCTAAAG
CATMA1c72113	At1g72120	184	G1	0	41	28.26	TTTGTAGCACTCAAGAACCAAAGAT	GCCTGATAAGAGCTGTGGC	TTTGTAGCACTCAAGAACCAAAGATTGAGTTCATCAGACTTGTGCAAAGTTGAGCTAGAGGCAAATACATCCCCAGAGAAACAGAGTTTTTTCAACAAAGCATTGCTTGTACCCAATGATTCTTCTCAAGGAGAAAACGCATCCAAGTCTAGTGATGTTGAAGATGCCACAGCTCTTATCAGGC
CATMA1c72114	At1g72170	166	G1	0	47	34.94	GAACAACGGAAGAACAAAACTCTG	GGGAAGAGTAAACGAAGCG	GAACAACGGAAGAACAAAACTCTGAGCGAATCAATCAATCGGAAAAAGGAGATAGGTTTCGCGAAAATGGCGGAGAAAAAGGATAGTGTGCCACCGGAATACGATGTGAATGCTAAGTGGGACGCATGTCTCGATCTCACTGTCCGCCGCTTCGTTTACTCTTCCC
CATMA1c72115	At1g72175	174	G1	0	36	36.78	ACGTTGCAGTTCAAGAACTAGAGAT	GGAAGTGGTAGGAAGATGATTG	ACGTTGCAGTTCAAGAACTAGAGATGTGTGCTTACCTTTTCTTCTGTCTTTGATCCTTTCCCTTTACAAATACACAATTGTTCTGTTTAGCTAAGGAAAACTGAAATGTGTGATGATAAAGATCACAGCACAAAAAGCTTGGAAGTACATATCAATCATCTTCCTACCACTTCC
CATMA1c72116	At1g72180	334	G1	0	44	14.07	ACCGGATCTTTTAGCGGTG	ACAAATCTCATCAACGTCCAACT	ACCGGATCTTTTAGCGGTGGGAGGATCCACCGCGTTCTCACGTAACGAGAAGCTCTGTGTTGATAAAGAGAACGCTAAAACAAATCAGAACTTGGGGTTGAGTATTTGCAGTGGCTACCAAAACGTGAAGAGGAATAGTTCACTCGATGGAACACTCTTGTTCTTGGCTCTTGCAATTGTTGTGGTAGTACTAGTGAGTGGTTTGTTCGCGTTGCGTTACAGAGTTGTGAAGATACGTGAGCTTGATTCGGAAAACAGAGATATCAACAAGGCGGATGCGAAGTGGAAAATCGCGTCTTTTCATCAAATGGAGTTGGACGTTGATGAGATTTGT
CATMA1c72117	At1g72190	173	G1	0	44	26.59	ACTATGAATCAGCTTTCCAGAATC	CTTGGCCATGGACCTATATGAA	ACTATGAATCAGCTTTCCAGAATCTGGAGTCCGGTCATCTAGGAGGCCTTGGGATTGATGTGGCGTGGTCTGAGCCGTTTGATCCAAATGATCCTATTTTGAAGTTCAAAAACGTTATAATAACCCCTCATGTCGCTGGAGTTACCGAATATTCATATAGGTCCATGGCCAAG
CATMA1c72118	At1g72330	181	G1	0	45	21.55	AAAGCAATTTCTGAGCGTG	GGTCGACGAGACCTTTAGC	AAAGCAATTTCTGAGCGTGGAGGACAAGGCAAAATTCGGTGTGCAAGGCACTGGATATTGGGACCCTTGTTTCCTCGTGAGAGAATTTTCAATCCTAGGGCTTAAAGAGCACGTTCCTAGTATAAAGCTGATTCACAGATGCGGAGATTCTTGATTAACCAAGCTAAAGGTCTCGTCGACC
CATMA1c72119	At1g72380	200	G1	0	41	22.5	TTGCGCCTTAAGATGTCACT	TAAGGCTTTTAATATCCTGGACT	TTGCGCCTTAAGATGTCACTCGAGAATGTGGTAAAAGATATTCCATCAATGTCAGACAACTCATGGACGTACGGTGATCTCATGGTAATCATGGTAGCTCGTGGCTTATAGGTCGTATATCTGAGCACTGAAACTATTATCTTCTGTACTGATCCTTACATCAACTGCAGGAAGTGGAGTCCAGGATATTAAAAGCCTTA
CATMA1c72120	At1g72590	188	G1	0	38	65.96	GCTGCTAATCTGACATACG	CTTGAGAATTTAGCATTTACAC	GCTGCTAATCTGACATACGCAGCTGGAGAAACGCACCGTTGGTATCTCCAAAAGTTTGAGAATTATCCGGCTAGTCGGCATGCTATTTTCCCTCATGTCTACTAAATGGTTAAGAAAAAAAACACAACTTTGGCCAAGTTTATACTGTGGTTGAAGTTTCATATTTGTGTAAATGCTAAATTCTCAAG
CATMA1c72121	At1g72645	195	G1	0	33	29.23	AGGTCTACTCAGACATGCAACT	TTGCTCTCAAATTGTTAGATGTTTC	AGGTCTACTCAGACATGCAACTTCCATTCATGATGCAGCAAAATGATCATTGTTGCAAGAGAAGAGAAGTCCACAATGATGTCTCAAGGATCAAGGACATTATTTAGCAACAAAGAAATGTTGATTTATGTTTTCAACTATCATGTACTAAGTAATAATTCAAACTTTGTGAAACATCTAACAATTTGAGAGCAA
CATMA1c72122	At1g72660	162	G1	0	35	28.4	CAGACCGAGAGAAGAAAGCTC	GAATGCCAATGCCTTTTTA	CAGACCGAGAGAAGAAAGCTCCACTAAAGCAATAAAACAGTTACTCATCCTGAGTTATCCCAAGTAATACAGATCTCATGTGTATTAGAACTATGTAATAGTTGTTGCTCACCAATTCTACTGTAAATTCTGTTCTTAGTCTATAAAAAGGCATTGGCATTC
CATMA1c72123	At1g72900	160	G1	0	35	69.38	GAAACAGAAGCTGACAAACA	GTCGCAGTAGCAGAAGAC	GAAACAGAAGCTGACAAACAAAAAATGAAAATGCCAGGAAACACACACTAGAGCAGAAGACTCCTAGTTCAACTTCTCTTGTGTTAATGTGCCTATAAATATCCTTTGAGATATTCATAGAGTATCAGAAATAAAAAAAAATGTCTTCTGCTACTGCGAC
CATMA1c72124	At1g72920	210	G1	0	36	42.86	TTGGTTGAAGGTTGCACA	CTCACATTTTCCAATTTGGGT	TTGGTTGAAGGTTGCACATTTGCTTCATAGATCACATCACTCTTTTAAAACTGAGTAGCCAGCCAATCAATAACCCGAATTTCACTGAGAAATCCCCACATTTGTTATGTTTCCATACTACAAAATCATCTATTGACACCACTAGTTAGCTGTGATCTTATAAAGATGAGTAAGCCAACCAAACCAATAACCCAAATTGGAAAATGTGAG
CATMA1c72125	At1g72930	492	G1	28.66	36	50.81	ATCCTGAGAAAGTTCTTAAATGGA	AAACAACATGGAAACAAACG	ATCCTGAGAAAGTTCTTAAATGGAGGCAAGCATTGACCAATTTTGCGCAACTCTCCGGCGATTGTTCAGGGTGAAATTTCGTAACTTGGTGATAAAGATTGATTTTTTTTAGGGTTTGTTAAGATTTGAGTTGAATCAAAAAGATTGAATTTTTTTATTGTTTGATTTGAATCGATGCTAAAGTTTGGATTTTTTTGTTTTGTCTCTGTAGTGATGATGACTCGAAGCTGGTGGACAAAATTGCTAACGAGATATCAAACAAGAAGACGATTTATGCAACAATATGATGAGTCCAGACGAGAAGAAGAAGAAGAAAGGAGAAGGCCCATAAGGACTCGCATGCCCAATCCAAAGTATTCCCAACACTAAGTCATTTTACTTAGTCTCTGTTTTCGATTT…
CATMA1c72126	At1g73030	437	G1	0	43	67.96	ATCAACGCGTCGAGATATT	CTGTGGCAAGAGAAGACTCA	ATCAACGCGTCGAGATATTTTCCCCAAATACAGAGAAACCCTAAAGTCTCTGTTTTTGAGAATTTTTCTACCGATAGATCCAAGCGAATTGATCTAGAGGAATTGATCCAACATGGGTAACACAGATAAGCTGATGAATCAGATATTCGATTTGAAATTTACGTCAAAGTCTCTGCAAAGGCAATCAAGGAAGTGTGAGAAGGAAGAGAAAGCAGAGAAATTGAAGGTGAAGAAGGCTATCGAGAAGGGTAATATGGATGGTGCTCGGATCTACGCTGAGAACGCCATTCGTAAGCGTAGCGAGCAGATGAACTATCTCCGTCTCGCTTCTCGCCTTGACGCTGTTGTTGCTCGTCTTGATACTCAGGCTAAGATGACCACCATCACCAAATCCATGAC…
CATMA1c72127	At1g73090	204	G1	0	41	20.59	TTATCCATTCAACGACAGTG	CTCTTCAAGCTAATGTGAAA	TTATCCATTCAACGACAGTGTCGTCATTTACATACGGCACATCGGTCCAGGTGTATGCGTAGGACAGGCATGGCAAGAAGGTAGAGAACTGCAACAAGTTCCTCAACGATTATGCTCGGACATTCTTATGGTCAAACAATACAGATGAATTAAGAAGGCTTTTGTTAACTTTAGATTCCAAGCTTTTCACATTAGCTTGAAGAG
CATMA1c72128	At1g73100	156	G1	0	34	29.49	GTTTATCTAATTAACACAATCCG	TGTATGCATTCACATAACAATACAC	GTTTATCTAATTAACACAATCCGTTTGAAACCATTTATATTGTCACAGGACAGAAAGTATGTGTGTAGCAGAGTAAGTGGTGGCTTTTGTTCTTCTTCTTAACGTAATAGTGGTTGCCGTTTTTGAAAACTGTGTATTGTTATGTGAATGCATACA
CATMA1c72129	At1g73140	160	G1	0	39	43.12	TGCCAGGAGTTCCTGATACAT	TTTTCTTGCACTCATATCTGCTAC	TGCCAGGAGTTCCTGATACATGGAATGAGATTCTCTATGCATATTTGCTTCGCAGTCACCGCAATTTCTTCTGATCCCTTCTTGGGGAGTGTTAAGCTCAAGTTTCTTAAGTTTTATCAACAATGGGTTTCATTTTGTAGCAGATATGAGTGCAAGAAAA
CATMA1c72130	At1g73150	214	G1	0	42	43.46	CTAATCTCCCCGATCTTCGATT	ACCGTGGGCTTGGATCGT	CTAATCTCCCCGATCTTCGATTCATTGTTTCAGAAATCCCCAATTACTGTCTCTGTGCGTAAAATCTCTAGAGAAACCTTAAAATTTTCCGTTCAGAGAAATTGTCAACGAAGGTAATGGCGTCTGGTCCTATAGCTGGTGGTGGAGTTTCGAAGACGAAGCATAAATGGAGTGATAGTGGCAACAAAAGCCAAAAACGATCCAAGCCCACGGT
CATMA1c72131	At1g73180	235	G1	0	48	19.57	GGGAGTCCAGGCAGTGTC	GTAATGGAACAAGGCCCTCA	GGGAGTCCAGGCAGTGTCCAGATTTTTGGATGTGGGGAAGAATTGCAGAGCCAGCCAAGTGCTCGACGTAGCTTTTTCCGATGTTCCTCTGTGCAGTTTAGTTGGAACCATGGTTCCACTGGACTCCTAGTGGTTGTACAATCAGATGTTGACAAGACCAACCAAAGTTACTATGGGGAAACGAAGCTACACTACCTTACAATAGACGGCACACATGAGGGCCTTGTTCCATTAC
CATMA1c72132	At1g73190	157	G1	0	47	29.3	TCATACCCACCGAACCAC	AAGTATCTATGCAAGTGATCTCATC	TCATACCCACCGAACCACCTACCCACCACGCACATGGTGTACACCAGCCCTTGGCCCCTGAAGATTACTAGATGGAACTTTCCTCATGTCACCACTGCTTTTGTTCGTTGTTCAAGCTCTCTTTGTCTGTATGATGAGATCACTTGCATAGATACTT
CATMA1c72133	At1g73250	170	G1	0	34	28.24	CTCTTAGAGATGGTCTGAGCCAAA	AAAAAGCAATTCTCGAATCTCA	CTCTTAGAGATGGTCTGAGCCAAACTTATGATTGGTATTTGAAGAATGTTTGCAACCGATAAGTTAATGGTTTCTCTTCTCATATATACACAACTATTGAGTCTCAGGTAAATCAGCTTATCACCACATTGTGATTTAAACCTTTCTTTGAGATTCGAGAATTGCTTTTT
CATMA1c72134	At1g73270	175	G1	0	40	47.43	GGAGGTGGGCACACAGCA	TTCAAAATAAACCCAAATATAGCCG	GGAGGTGGGCACACAGCAGAGTATAAGCCAGATGAAACCTTTATCATGTTCCAAAGGTGGATCAATGGACAAGCTCTGTAATAGAAGAAAATGTGGCTTTTACCGTTTTACGTACAAAGGACAATTGTTGGGTCGTTGCTATATGGTTGACGGCTATATTTGGGTTTATTTTGAA
CATMA1c72135	At1g73290	200	G1	0	38	59	GGGCACACAGCAGAGTACA	AGCTTTTGCAATTATCTTGAGGC	GGGCACACAGCAGAGTACAAGCCATATGAAACCTATATCATGTTCCACAGGTGGATCAATGGCCAACCTCTTTAAAAGAAGAGAGTGGCCTTTTATGTATAAAGGATTAGAGTTTATGGATCTAGTAACCCATTCTCCAAATATTTAAGATATGATCGTTGTATGCAAGCTTGGTTTGCCTCAAGATAATTGCAAAAGCT
CATMA1c72136	At1g73310	156	G1	0	38	37.18	CTGTGAAAGAAGAGAGTGACTT	ATAGAGTCGATGTTAGAAATGATGA	CTGTGAAAGAAGAGAGTGACTTTTACGTACAACGGACAAGAGATTGTGTGTGATTCTAGTAACACATTTTCCAAATCAATGCTGCCTCTCGGCCCAAGTTTCTCATAGAGACAAATCAAAATGATGTGGATTCATCATTTCTAACATCGACTCTAT
CATMA1c72137	At1g73805	230	G1	0	41	17.83	GTAAGACAAGAAGTGGAATATGG	ATTGGACGGTTGAGATTC	GTAAGACAAGAAGTGGAATATGGAATTAGTAAACGATTTCGATTATCTCGGTCATCGTCTTTCCGTATCGAAGCTCCGGAGGCGACTACTCCGACACTGAAGCTAATTTTCCGTAAGAACTTAATGACACCAATATTTACAGGGAGTAAAATCAGTGACGTGGACAACAATCCACTTGAGATTATCCTTGTTGATGACTCAAACAAGCCGGTGAATCTCAACCGTCCAAT
CATMA1c72138	At1g73830	201	G1	0	38	25.87	ATTCCCTGATCATTTTCCCG	ATGGAAACTTGAGCAGAAGAGGTA	ATTCCCTGATCATTTTCCCGGAAAATCTCTCGAGAATAATTTTCATCAAGGGATATTCTTCCCTTCTAATATCCAAAACAACGAAGAGTCTTCTTCACAATTCGATACCAAGAAGAGAAAATCATTAATGGAAGCTGTTTCTACGTCGGAGAACAGTGTCTCTGATCAAACTCTCTCTACCTCTTCTGCTCAAGTTTCCAT
CATMA1c72139	At1g73840	185	G0	0	44	24.86	TGGAGAAGGCACTACTTCAAC	CTTACATTCAAAGCCAAAACCT	TGGAGAAGGCACTACTTCAACAAGTGATGAGCCTTACACCAGAGCAGATCAATCTGCTGCCACCAGAACAGAGAAACCAAGTCCTTCAGCTTCAACAGATTCTCCGACAGTGAATCTCATAGATAATCGCTTGGTCTCCTCCATGTTAGAACTTTGAAGAGACAGGTTTTGGCTTTGAATGTAAG
CATMA1c72140	At1g73850	175	G1	0	40	26.86	ATATCGTCAGCTTCGTTCTTGATG	TTGTGTTGACTTTCTTCATGAGATG	ATATCGTCAGCTTCGTTCTTGATGATAATGGAGGAATGCATAAGAACATTCATGAATTTTCTCCAAGCGGATAAAGAAAAGCCTTGTCAGAAGATCATCAAAGCCTTTTTTGGGAGAAGTAAACGAGGCCCCGTTGATCCAACCCTTGTACATCTCATGAAGAAAGTCAACACAA
CATMA1c72141	At1g73950	153	G1	0	48	58.82	TCCGTAGTAGGGAAGAGA	CACCAGGAGTAAGTAATGGA	TCCGTAGTAGGGAAGAGAAACAGAGAGAAGAAAGACGATGAACTGTTGGAGAGTGTTGAAATCCGTACAAGCCTCGGTGGCTCACTGCTTTCTCTTCTCTTTCACGCTCGCTTTGGTGCTCAAGCTCGATCACTCCATTACTTACTCCTGGTG
CATMA1c72142	At1g74050	158	G1	0	46	29.11	TTAATTAGGGTTTCAGTGTCTTCA	CAGATCAGGGTTTCTGTTGACC	TTAATTAGGGTTTCAGTGTCTTCAAATTCACCTATCCTCAGCCTCAACTCTCTCCTCTATCCACTCTCAGCCGGAAAATTTTTCCTTGATTCATTACGACAGAGAGAACCATGCCGGCGAAACAGAGGACCCCGAAGGTCAACAGAAACCCTGATCTG
CATMA1c72143	At1g74060	171	G1	0	38	69.01	TTTCTGAGGTTTCTAGTGTATCTG	GAATCTTGTGAAAAGTTCTCCTTC	TTTCTGAGGTTTCTAGTGTATCTGTCTCCTGAAGTTTTACACTCCAACTGGTTGGTTCTGTTCTCGTCCACTGACCAGAGACATAAAATCTTGGCTGCTGCTATCTGGATTTCTGTCTTATATGGATAATTTATCAATCCTGTTTTTGAAGGAGAACTTTTCACAAGATTC
CATMA1c72144	At1g74280	175	G1	0	31	32	TTGATCATTTGTAGCTTCCAAAAAC	AGAACATGATAAGCTTGACAAGACA	TTGATCATTTGTAGCTTCCAAAAACTCTGAAAAAAAATCCCAAAAAAATACACGGATACAATAGAGTTATGTACTAGTTACATTTGTCAGCATCGTAGTTTATTTTTATTTGGTTACACGTGTAATTTAATCGACCAAGCCTTCATCAATTGTCTTGTCAAGCTTATCATGTTCT
CATMA1c72145	At1g74300	163	G1	0	41	42.94	ATTTGGTTTCTCCCCAAATTCTCC	AGCCACATAGATTCGGTGGAGG	ATTTGGTTTCTCCCCAAATTCTCCACTTGTTCACTTAATCTTTCTCACTACCTGATCGTGGAAATGGCGATTGGACCATCAAGTGTGATCATTATTGTTGGGATAATCTTGGCGTTGACTTATCAGTCAATCTTGAAACCTCCTCCACCGAATCTATGTGGCT
CATMA1c72146	At1g74330	234	G1	0	37	31.2	TCAAGCTTGCCAATATACCC	ATGCTTTCAAGACCTGACATATAA	TCAAGCTTGCCAATATACCCACCTAGCAAGGAGATAGATACAAAGCATCGGGACGAAGCAGCAAGGTCAGTAATTTCTTTCATTACCTGATAGAGAAGTTTCTAGTTATGCTTATATCATCTCTTTAATCAGAATAAAAAAAAGCTTGATACACAGAATCTACTGTTCCACAGCTCTGGGAAATTACATAGTGTACCATTTTGGTTGGCCTTATATGTCAGGTCTTGAAAGCAT
CATMA1c72147	At1g74340	271	G1	0	41	17.71	TGATCACTTCATCCACAA	AGATATAGTCTCGTACGGTTCA	TGATCACTTCATCCACAAGTACTTCTTACCCCAAGACTATGCCATTCTCGTACCTGTCTTTGCCGGCATAGCTCTTCTCTCTCTCATTTCCGTATTCATCGGCATGGTCATGCTCAAATCCAAAAAGAAGAAGGCTTAATTTCATTCAACTCTTGCCGTAAGACAAAGTTCTGTCCTTGTTTCTTAAGTTGTCCCTACATTGTTTTGGTCTTTCAGAGGTTTAGTCCGGAAACTTTAAATGGGTGTCGTTGAACCGTACGAGACTATATCT
CATMA1c72148	At1g74370	150	G1	0	40	28	AAAGGCGTTTCAGAGTCACCAT	TGAAGATGAAGATCATTGCAAAA	AAAGGCGTTTCAGAGTCACCATGTTTTACGACGCGTGTCTCTTTTTCAGCCGGTTTTCTTCTCGCTGGTTACATCAGAGCTTCGGAGATATTATATAACTCAACGACGTAGCTGTTGCATTTTTTGTTTTTGCAATGATCTTCATCTTCA
CATMA1c72149	At1g74430	180	G1	0	34	32.22	TTGTTTTACAGCTTTGAGCCTTT	GATAAAGTTTTAACCACGCCATTAT	TTGTTTTACAGCTTTGAGCCTTTGACTGTTACTTTTTATTTTATTTTAGGTACCTGTTCTCTCACACATGCCTATGAGCCTACATATATTTGAGGGTTTCATACCATTTTGGTGAAACAAGCCTATCGGTTACTATATTCCTTATAGGTTTTGTCATAATGGCGTGGTTAAAACTTTATC
CATMA1c72150	At1g74440	392	G1	0	41	67.6	TCCCACTAAAGTGTTTAGAGAA	AAAGTCAAGGAATGTCCTAAT	TCCCACTAAAGTGTTTAGAGAAAACTTTAAACCATGAGCAATCGCATCGGATTGCTCGATCTAGAGAAGCATTTTGCTTTCTATGGAGCTTATCACAGCAATCCCATTAACATTATAATCCACACTCTCTTCGTATGGCCAAACGTCTTCGCTACTCTCCTTTTCCTCTACTCTACGCCACCGATTTTAGATCACTCTCAATTAGGGTTCCTCAAGTCGCTGACATTTGATGGTGTTTTGCGTTTGGACATTGGTTTTACCCTCACTGTGACTTATGCTGTCTTTTACATCTGTTTGGATAAGAAATCTGGTGTTTTAGCAGCTCTGTTATGTTTCTCTTGTTGGATTGGCTCTAGCTTCCTCGCAGCTCGATTAGGACATTCCTTGACTTT
CATMA1c72151	At1g74550	291	G1	0	43	65.98	AGTTATCGGGAAAACATTC	ATCACAGTCTCCTCGGTC	AGTTATCGGGAAAACATTCGAACCCAAAGATGGAAGAGAGTTTAGATCAATTGTAGAAAGGGAGACTCGCTTGCCCGGCGCAACCAAGATGCTTGATTACACCGTTTGGCTTAAACGTCTTTCGTCATGGTTCACTAGCGACAAGGCGTTCATGAAGCACATGGCTCGGAAAAGAAATTGGTTTAAACGAGCTGTAATGGATGAAGTATATGGAGGAAGAGATCAAAAGTGTTTTGTTCAGAGTCTGTTAGAGTTGAAAGAGAAGGATGAGCTGACCGAGGAGACTGTGAT
CATMA1c72152	At1g74590	151	G0	0	33	32.45	TGAGAGTTGTGTATGAACTTATCGT	AGAACTGTTTATCATTGCAAGTTCC	TGAGAGTTGTGTATGAACTTATCGTAGCTATTACTGTATGATAATGAACTAAAGAAAACCGTTTGCGGTATCTCCATGCTCTATAGTTGATACGCTTTGTTGTTATATTTTGTCAGAAAAATTATGGGAACTTGCAATGATAAACAGTTCT
CATMA1c72153	At1g74630	180	G1	0	39	24.44	ACTATAGCAATTCACCATTGTCTC	GAGACGACGAGCGTAAGG	ACTATAGCAATTCACCATTGTCTCTCTCTCCTTAATAGCTGCAAGAACTTAAGAGCTTTAACACAAATACATGGCTTGTTTATTAAATACGGCGTCGACACTGATTCTTACTTCACTGGAAAACTTATCCTACATTGTGCGATTTCTATATCCGACGCTTTACCTTACGCTCGTCGTCTC
CATMA1c72154	At1g74730	163	G1	0	49	25.15	GAAACAAGACACGAAAGAATCTCTA	GGAGAAAGACCGGCGAAA	GAAACAAGACACGAAAGAATCTCTAAAGAAATCATTTTCATCGCTTCGCTTCGATTTTTCTTCAATGGCTGTCGTCGGCGCTCCAATATCGTCTCCGGCGGCTCAGCTGCAGACACAATTTCTCTCCAATCCCATTCTCCCCCGCTTTCGCCGGTCTTTCTCC
CATMA1c72155	At1g74760	179	G1	0	39	58.66	CTTGTGTAATGATTGTGGAAG	AAATGTTTTCTTACCAGCC	CTTGTGTAATGATTGTGGAAGAAAAGGAAATGCTCCTTACCATTGGCTTTACCACAAATGCACAACCTGTGGCTCCTACAACTCAAGGCTCCTTTAGATTTTTCTCCAATTTTCCTTTTCCATTGACATCATTGTAGAACCAGCCGTCTATGTAGTACATGGCTGGTAAGAAAACATTT
CATMA1c72156	At1g74810	175	G1	0	36	44	GAGATAGTAGAAGTAGGGGATG	GATAAACACATCTTCTTGGG	GAGATAGTAGAAGTAGGGGATGGGGACATGAGTTCTTCGAGAGAGTGATCTATCAACAAAATAACGATCAAAACCATTTTTGCAAGTGCACATCATGATGGTGGTCATGTGCAAAACATAGATGATATGTGGCTTTTATTTTTTCCTAAATAAAACCCAAGAAGATGTGTTTATC
CATMA1c72157	At1g74890	200	G1	0	35	25.5	TCATCGTCGTCTCATGATGT	AAAACAGAGTAATAAGGTGAGCATT	TCATCGTCGTCTCATGATGTTTCCTCCCTTGATGACGACACTCCATCTTCCAAGAGGATCAAATTAGAGTCTAGGGGTTAAATGATTGAGCTCAATCTTTTCTCACGTTTTCTCTTGATTTCCTTGTGTAATATACATTATTTTTGATATATGCAACTATGTAAGTCTAGATTCTAATGCTCACCTTATTACTCTGTTTT
CATMA1c72158	At1g75030	224	G1	0	41	66.52	CTTGTCCTAGCGCTTATAG	TTAAAAATGGATCATAGTCG	CTTGTCCTAGCGCTTATAGTTACGCTTACGACGACGCATCGAGCACTTTCACTTGTACCGGATCTAACTACTTGATCACTTTCTGCCCTACCCAGTCTTAAAACCGGAGCTCCGGTTTAGATTTGGGTTGGGTTTCTCTCTCTCACGTTTCTTTTGCTTGTTATGTACGGAAAGAGAAATAAAGAAAGATATGATAAGGAAAAGCGACTATGATCCATTTTTAA
CATMA1c72159	At1g75120	168	G1	0	42	58.93	ATCTTACTCTTTTTACTTTCGGA	ATGATCTGAAGTTGACGAAATC	ATCTTACTCTTTTTACTTTCGGATAACTTCAATTGGCAATGGCGGTTCGTAAAGAGAAAGTCCAACCATTCCGCGAATGTGGAATTGCGATCGCCGTCCTGGTTGGAATCTTTATCGGGTGCGTCTGCACTATTTTGATACCCAATGATTTCGTCAACTTCAGATCAT
CATMA1c72160	At1g75130	166	G1	0	46	57.23	GTATGATAATCAATGAGACTCTCCG	GCGTCGTCTCCCCATGTT	GTATGATAATCAATGAGACTCTCCGGCTCTACCCTCCAGCAATGACATTAAACCGTGACACTCTTAAAAGAGCTAAGCTAGGAGACCTTGACATCCCTGCAGGAACTCAACTCTATTTATCAGTAGTCGCGATGCACCACGATAAAGAAACATGGGGAGACGACGC
CATMA1c72161	At1g75300	204	G1	0	46	69.61	TTAGTAGTACACACAATCATTAGTC	TTTGAAGCTCTGGATGGT	TTAGTAGTACACACAATCATTAGTCATTACCACGTTTGAAACATGACGACGGAGAAAAGCAAGATTCTGGTGATCGGAGGGACTGGTTACATGGGAGAATTCATCGTTGAAGGGAGCGCGAAAGCCGGTAACCCAACATTCGCTCTTGTCCGAGAAGCATCTCTCTCTGATCCTGTCAAGAGCAAAACCATCCAGAGCTTCAAA
CATMA1c72162	At1g75440	483	G1	36.44	37	61.08	ATTCTTCCTCGAGCCTTCC	GTGGCGATTCCATAGGATAA	ATTCTTCCTCGAGCCTTCCTTCCTTCCTTCTTCTTCTCCAAGAGGATTTTGATTGTCTCCTTTACTCTCTCCATGTCAAGTTCTGGTGCTCCTTCACGCAAGGTTCTCTCTCTCACTTGCTCTGTTTATTTAACTTTGGTTTTGGAATTAGGGTTTTTGACTATATTTTGGGAAACTGTGTGTGTATGTAGACTCTGAGTAAGATCGCGACTAATCGTCTTCAGAAAGAGCTTGTGGAATGGCAGATGAATCCACCTACTGGTTTCAAACACAAAGTCACTGATAATCTCCAAAGGTAAATTATGAATTAGGTTTACTTTATTCTTGTTGAGAATCATATAAGATTTAGAAATTTTGTGATGTCAAATTCAATGGTTTGCAGATGGATAATTGAAGTTA…
CATMA1c72163	At1g75450	401	G1	0	58	9.73	AATCGTGAAATGACGTCAAGC	TCATCCGGTCGGACGAGT	AATCGTGAAATGACGTCAAGCTTTCTTCTCCTGACGTTCGCCATATGTAAACTGATCATAGCCGTGGGTCTAAACGTGGGCCCCAGTGAGCTCCTCCGCATCGGAGCCATAGATGTCGACGGCCACTTCACCGTCCACCCTTCCGACTTAGCCTCCGTCTCCTCAGACTTCGGTATGCTGAAGTCACCTGAAGAGCCATTGGCCGTGCTTCATCCATCATCGGCCGAAGACGTGGCACGACTCGTCAGAACAGCTTACGGTTCAGCCACGGCGTTTCCGGTCTCAGCCCGAGGCCACGGCCATTCCATAAACGGACAAGCCGCGGCGGGGAGGAACGGTGTGGTGGTTGAAATGAACCACGGCGTAACCGGGACGCCCAAGCCACTCGTCCGACCGGAT…
CATMA1c72164	At1g75490	339	G1	0	45	12.39	CTTAAGAAGTTACCCTAAAACGG	GAGAGTCTAGTGACACCTCAA	CTTAAGAAGTTACCCTAAAACGGCGTCGTCTCCGGCGTCCCAGACTACACCAAGCAGCAACACCGGTGGAAAAAGCAGCAGCGACTCTGAGTCGCCGTGTTCATCCAACGAGATGTCATCATGTGGAAGAGTGACAGAGGAGATATCATGGGAGCATATAAACGTGGATTTGCCGGTAATGGATGATTCTTCAATATGGGAAGAAGCTACAATGTCGTTAGGATTTCCATGGGTTCATGAAGGAGATAATGATATTTCTCGGTTTGATACTTGTATTTCCGGTGGCTATTCTAATTGGGATTCCTTTCATTCCCCACTTTGAGGTGTCACTAGACTCTC
CATMA1c72165	At1g75750	160	G1	0	45	35	ACTACGACAAGTGCCAGTGC	TCGTTTATTATTCGATCCACA	ACTACGACAAGTGCCAGTGCTACGCTAGCCTCACCACCCACGGTGGACGCCGCAAGTGCCCATAAGAAGAAACAAAGCTCTTAATTGCTGCGGATAATGGGACGATGTCGTTTTGTTAGTATTTACTTTGGCGTATATATGTGGATCGAATAATAAACGA
CATMA1c72166	At1g75760	210	G1	0	36	25.24	GTGATTTTTAGCAATGGGTGCGT	TTCGATTTCAATCTTGCACTCTCT	GTGATTTTTAGCAATGGGTGCGTTACCAATTTCTCCAGTTTCCCACTCCACATCCAAAAAAACAGTGTAATAATAATCATAATCACCTGATCAATCTCTTACATAAAAGCTACAGATCTGGTTTTATACAATCATCACCGCACCAAGTTCCTAAAGGTTTCGACTTTACTGTTTCTATTTTCGGAAAGAGAGTGCAAGATTGAAATCGAA
CATMA1c72167	At1g75780	246	G1	0	31	37.8	AACAATACCAAGATGCTACC	ATAAGAGAGAACCACAAAGATA	AACAATACCAAGATGCTACCGCTGATGAAGAAGACGAATATGATGAAGAAGAAGAACAAGTTTACGAATCTTGATCTTACAACACAAACCAAAAGATGAAAAAACACAGAAGTCACATCTCTATCTCTTTTATTGAAATCTCTATTCCTACTATTACCACTATATATATATATACATGTATCAAGTTGAAGAATCTGGGAAATGTGTTTGTTTGTTTGTTACTTTATCTTTGTGGTTCTCTCTTAT
CATMA1c72168	At1g75830	153	G1	0	34	67.97	GTCTTCCCAGCTCACAAA	CAAAGCAACATAACATATCTGG	GTCTTCCCAGCTCACAAATGTATCTGCTACTTCCCATGTTAATCTACCAAGAGCTCTTAATGCTTAATTATAAAGTGTGTATTTCTATTAAATAAGTATGTGTCACTCTATGAGAGGTCTTATGACATGTACCAGATATGTTATGTTGCTTTG
CATMA1c72169	At1g75920	157	G1	0	34	67.52	TAAAAGGTGTAGTAGGCAGGT	CCAACTAATTTACTGGTGTATACTT	TAAAAGGTGTAGTAGGCAGGTCAAAAGCAAAAAAAATAGTTGCAAATTCAGTGATTCTTGTTTCTGAAGGAAATAATGATATTGGAATCACATATGCGATTCATGATGCTGGTATGCGATTAATGACTCCGAAAGTATACACCAGTAAATTAGTTGG
CATMA1c72170	At1g75990	162	G1	0	47	56.79	TCTTCTTGCTCTTCACCA	TGTTGGTTAGAGTGTGCC	TCTTCTTGCTCTTCACCATTCGGCCACACTGCGCCACGACGAATTGGGCCAGGAAACACTTTTGAATCTGTTGCTTCGCAATTATCTACACTACAACCTGTACGACCAAGCAGAGAAGTTGAGATCAAAAGCGCCTCGATTTGAGGCACACTCTAACCAACA
CATMA1c72171	At1g76090	204	G1	0	53	68.63	TCCTCATGTCCCTGGAAAATC	AGCTTGGCTCGTTGCACT	TCCTCATGTCCCTGGAAAATCCGACAAAGACGCCACAAGAATCCACGAAGAAATGGCCGTCGATCTCATCAAAGTGAAACCGGGACAAAAGATTCTTGACGCTGGTTGCGGCGTGGGTGGGCCGATGAGAGCCATCGCGGCCCATTCCAAGGCCCAAGTCACTGGAATCACTATCAACGAGTACCAAGTGCAACGAGCCAAGCT
CATMA1c72172	At1g76140	187	G1	0	48	42.78	TCTCTTCTCCTAAACGAAACCTTCT	AACGGTACGGATCTCCGATCT	TCTCTTCTCCTAAACGAAACCTTCTCCAATCGACCCAATTCTGTTTCTCGTCGTTGTTATTGTTCGAGCTCTGCGATAATGGGTTCTTCTTCGGTGTTTGGCGAGCAATTACAGTATCCTGCGACTCGGCGTGATGATTCCGTCGTCGATGACTATCACGGCGTCAAGATCGGAGATCCGTACCGTT
CATMA1c72173	At1g76185	283	G1	0	41	15.9	ACAACCAAACCACAACTC	TAATCACAAAACGCTCAA	ACAACCAAACCACAACTCTTCTCTGGCATGAGTTTTGTGCCCATATGCATTGATGAAGATGACAGCTAAGCTCAGACTGACTCTGGGACGCATCGCTTTTGTCCTTTGAAGAATCGACCTGAACTTGAGATATGAAACCAGGGACTGCAATTTCAAGGCTTAGCTTAGACAAATCAGAACAAAAGTGCTGTAAAGGTTGTTTTCCTGTATAAAGTAGTATGGGAGGTTGCTTTATTTTTCCTAGGCACGATCACGGATTGTTAACTTGAGCGTTTTGTGATTA
CATMA1c72174	At1g76200	167	G1	0	33	32.34	ATGTCGAAATAAAGAGAACTGTGAA	GAATCTCGCAATGCGTTTT	ATGTCGAAATAAAGAGAACTGTGAAGAAGACGTGAATTGTTTTTGTACACAACTTTGTAAGACTTGCTGCTTCTGTTTTAAGTTACTACTTGTGTGTTGCACTTCCTGATCATGTTGTTATTTTGCTGTCAACAAATTAATTTGAAATAAAACGCATTGCGAGATTC
CATMA1c72175	At1g76310	196	G1	0	38	27.55	AAATTTGGTTATGCTGCAAGAA	AAAACAAACAAGTGAACCCAC	AAATTTGGTTATGCTGCAAGAATTGAACCAGCTGGGTTTCTTCTGCTGTGATTCAACTGTTAAAATTAGGTCACACGGAATCTATAATGACTTGACCTAATTTTATCACTGAAGAGAGAGCAACATAAGTTGCATCATATGGGGGGGAAGTTTCTGAACACGTACGTATCTCTGTGTGGGTTCACTTGTTTGTTTT
CATMA1c72176	At1g76400	225	G1	0	45	23.56	GTCCTAGCAACACTCCAGGAA	CTTTGGAGATATGTGAGAGGCTG	GTCCTAGCAACACTCCAGGAAGTCCAAAGCATCGTCCAAAAATGCTTAGCCACACATGATAAGCTTGAAGCATCGCTGCGTGATCTCTCAAGAACTGGTGACATTCAAACCTGCAAAGCAGCTCGCAAATCCACTGACAGTTTACTGAAAGATCTTTCGAAAGAACTGAAACCGTTGCTGGGTTTCTTACAGTCTTTCCCATCAGCCTCTCACATATCTCCAAAG
CATMA1c72177	At1g76405	158	G1	0	35	31.01	CTCTCAACGCGAACATGAA	AGATGATGATTTGGAAGATCTCTGA	CTCTCAACGCGAACATGAAGGGAAAATGGAACTTGCGGTATGACCTGTAACTGCATTTTTTTCAATCATCATCTGAGAAATGTATTGATACCACTGCTGATGAACACATTTTAATTCTACCAATTAATCAAATTCAGAGATCTTCCAAATCATCATCT
CATMA1c72178	At1g76410	499	G1	0	51	67.54	CTCCTAATCCCTCCCATTT	GACGGCAAGAAGGACAAGA	CTCCTAATCCCTCCCATTTTTCAAACCACTCTCTCTTTCTCTTTCTCTAAGTCTTTAACAATGGCGCGCCTTCTCTTCCGTCTTCTCCAAGAAGCCAATTCTACATCTCCGGCTGAAGCTTCTCCGCCTTTCAACTCCGACCTCGTCCTCATCCTTGCGGTTCTTCTTTGTGCACTGACATGTATCATCGGCTTAATAGCCGTCTCTCGATGCGCTTGGCTCCGCCGTATCGCCTCAAGAAACAGATCGGATCAAACTCATCCACCGCCGGTAGCTGCAGCCAACAAAGGATTGAAAAAGAAAGTCCTCCGGTCGTTACCGAAACTCACCTACTCGCCGGATTCTCCGCCGGCGGAGAAACTCGTGGAGTGTGCTATCTGTTTAACGGAATTCGCCGCC…
CATMA1c72179	At1g76450	500	G1	48.8	37	18.4	AATTTCTGCGGCAATCTCTG	ATTAGGTTCTGCTTGCCCG	AATTTCTGCGGCAATCTCTGTTCTTGACAGCTCCAACGAGGAACAACATCGAATTTCGTAAAGTCTATCAATGTCCCAGTGAAATTCACTACCTTTCTTTATCTGGGTTTGTTCTGAATCTGTTAAAGTAAACAGGTCTAGAGATCATGTTGGGATGAAGAGAAGAGACGTCATGTTACAGATAGCTTCCTCTGTTTTCTTCCTTCCATTGGCCATTTCACCTGCATTTGCAGAGACAAGTATTGTTGATTCTATGTGTTTTTGATGATATTGATTCCTTGAGAATTTCTAATAACAACTTCTTTTGAATCTCAGATGCATCAGAAGCTTTCCGTGTGTACACAGATGAAACGAACAAATTCGAGATATCAATCCCACAAGGTAATCTAATCAAACTCT…
CATMA1c72180	At1g76460	170	G1	0	36	31.76	TCTCAAATTTCACACAACCGA	TGAAACTTTATGCCAAAGACAGAA	TCTCAAATTTCACACAACCGAGTAAACCCTAGAATCTCCGCTTCTCATTCAATTGGTTTCATCACTGGTCTTAATCATTGCTAGGGTTTACTCGGTTACCTTTATCATCATCAATTGATCCTTGTTCATAATTCATCCTCTTTTCTTTCTGTCTTTGGCATAAAGTTTCA
CATMA1c72181	At1g76480	196	G1	0	40	38.78	CCTTATTCAAGCTGGTCAGT	ATGATGAATAGATAATGGACAAG	CCTTATTCAAGCTGGTCAGTGGTTCTGTTAGTAGCTTTGTGTCTCGTGGTGTCGTTCATAGTTCCTCGATCTTTACCATCGTCTCTTCTTACAAAAGATCAAGGTTTACGTTCTTCTCATCGCAGCCATGGGAAAGATTCTTGAGGTCATACATGTTTCTTACTGCTATATGTCTTGTCCATTATCTATTCATCAT
CATMA1c72182	At1g76670	224	G1	0	34	23.66	GAAATTACTCGTCGCTACTG	ATGAATAAAATCACATGCTTCAG	GAAATTACTCGTCGCTACTGATTCGAATTCTTTATACAAATATTTCCTTTGTGTGCCATTTACTTTGTTCTTTCCACTTCCTATATATGTCTTAGAACATTTTGGGCTTTTCAGAAAGCCCATAAATCCTTCTTTGCTTGAGAAGAAGGCCCGTCCTTGAATAGTAAGTGTCCTATATAGTAAAGTAAACAGAAATGTCAACTGAAGCATGTGATTTTATTCAT
CATMA1c72183	At1g76680	180	G1	0	29	67.78	AATAATGTAATGTAGTGTGTTTCCC	TCACATCAAACAGAAATCAAC	AATAATGTAATGTAGTGTGTTTCCCTTATATAAGATGTAATAAGTTTCTGGCTTTTCATTTATACTTTTTAAGTTTAAGTCATAAAACCTTCACAAAAATTTCCACGGACACATTATCACAAAAGCGCTTTCTAGAGACCAACATAACTTAACTTGATTGTTGATTTCTGTTTGATGTGA
CATMA1c72184	At1g76790	197	G1	0	46	49.24	TCGTGATGACGTCACCGGAT	AATATCGACAAATCGGCTCTGCTT	TCGTGATGACGTCACCGGATCCAGTTCCTTCCTCACACCTTCTGAGATAGCTATTAGGCTCCCCACAAAACCTAGTAACCCTGAAGCACCAGCTCTGTTGGATCGTATTCTTCGTTTACTTGCTAGCTACTCCATGGTCAAGTGCCAAATTATCGATGGTAACAGAGTCTACAAAGCAGAGCCGATTTGTCGATATT
CATMA1c72185	At1g76820	362	G1	0	41	60.77	AGGTTGTTCCGGATAATGC	CTTTCCAGCAGCAGGAGT	AGGTTGTTCCGGATAATGCTTTTGTAGGGAATAATAAGAAGTCGAAAGGTAAAAAAGACGGTGGCTCTGTTAGCTTTGCCCTGCTTGCTGATGAAGATAACAGGGAGGAAGCAGAGGATAATGATATCACGTTTTCAGGTAGGAAAAAATCATCTAAAAAGAAGAGCAGCAGTGTCTTGGCCTCAATAGGTGATGAAGAAAGTAGTCAATCTAAAACTTCTGATTCTAAGAGTGTGGAGCTTGTAGAATCGGCAAGGAGTAAGAAACATAAGAAGAAGAACAAGAGTGGAAGGACACTTCAGGAAGATGATGATTTGGACAAGCTTCTGGCAGAACTTGGAGAAACTCCTGCTGCTGGAAAG
CATMA1c72186	At1g76860	163	G1	0	49	25.77	AAAATTGTTAAGTTCGTGTCC	CTAATCAGATCTAGTGGCTCCC	AAAATTGTTAAGTTCGTGTCCGCGAGATCAGAGTTTGTGTCCGGTTATACGATTCGTCGGTACCAAAACCCTCCGAGAAGTGTTTCAGGTGGGAAGGTATCTCTGTCTACACGATGTCCGGCGAGGAAGAAGCCACCGTGAGGGAGCCACTAGATCTGATTAG
CATMA1c72187	At1g76910	158	G1	0	46	51.27	GATGACGAAGATGCAAAACTCA	AGAAATAAAGAAAAGGATACCTGG	GATGACGAAGATGCAAAACTCATCGACTTTCTTCGTCGAGAAACAACAGGGCAGAGAACGGCTAAAGACTCACCACATCAATGGGCCTTATCAATGGGCTTTGCTGTGAGGCCCTCCTTCCTACCCAAGTCCAACCAGGTATCCTTTTCTTTATTTCT
CATMA1c72188	At1g76930	170	G1	0	29	35.29	AGAGAAAGTTTCCCATTTTAATGTC	ACAACCAAACTTTGATATTGAAGGA	AGAGAAAGTTTCCCATTTTAATGTCTTTTCTTTATTTATAAATACGTTACTGTAATAAACTTCAAACATGTTAATGAGTGTGATCCCTTCATGCATGCAAATCAGTTATATGTTTGTAAGTAGAAGTCCTGTTTTTTGCTTCAAATCCTTCAATATCAAAGTTTGGTTGT
CATMA1c72189	At1g76955	160	G1	0	42	24.38	GATGTTAGAAGAAAACTTATCCA	CCTTTTATGCTACCTCCG	GATGTTAGAAGAAAACTTATCCACGAAAGCCCATTAATGTCGAGGCCCGTCATGTGGCTGCCTCTCTTATGTTCAATAGGTTTATTTGAGCGATGTTACAAACTTACAGTCTTTGTAATTGGGTCACCGCTATATACAGTGGCGGAGGTAGCATAAAAGG
CATMA1c72190	At1g77030	166	G1	0	53	37.35	GAGGAGGCCGAGATGGGAA	CTGGCCCCACCTCTTCCA	GAGGAGGCCGAGATGGGAAGAGACGGCAAGGATCAGTGCCTAACGCACATGTTCGTTCAGAGATCAAAGATCTGGACCAGGTGCGTAAGGAGAGACAGCAAAAGGCAAACAAAGTTTCTTATCTGCAGAGCAAGAGAGGCGGAAGAGGTGGAAGAGGTGGGGCCAG
CATMA1c72191	At1g77100	220	G1	0	42	40.45	GTGCACATACTATTGGTACAACG	TCCGATAGAATGACACCTC	GTGCACATACTATTGGTACAACGGCTTGCTTCTTTGTCATACCACGTTTAGATGCTCAAGATCCTACGATAAACCCGGAATTTTTTCAAATCCTGAGGTCAAAGTGTCCCCAAGGCGGTGATGTTAATGTCAGGATTCCGTTGGACTGGGATAGCCAATTTGTGTTTGATAACCAAATCTTCCAAAACATCAAAAATGGCAGAGGTGTCATTCTATCGGA
CATMA1c72192	At1g77230	167	G1	0	43	26.95	TCTCTAGAGTCTCAATCTCATCT	AACTTGTCTCCTTGGGCT	TCTCTAGAGTCTCAATCTCATCTTCATTTTCGTGAAGATGATATTGATCGTAGACAAACTACCGATCAATTGGACTCGTCGGAGGTTGGAGGGAATCATCCTCGTGAGAATTTCGATGTCGAAGCTAAGAAACTCGCAGAGTCCATTAGAGCCCAAGGAGACAAGTT
CATMA1c72193	At1g77240	214	G1	0	32	37.38	AAAAAGAGAAATGTATTACCCAAGC	GAACAGTGAGAGGACATGAGTT	AAAAAGAGAAATGTATTACCCAAGCAGCCTAAGTTCAAAATAAAATATTTCAAGTTAATGATTTCTGTTCTACCTAAGCACATCGGGAAAAATATATAATTCATTTCACCAATGCACCATCAGAAGTTGAAAACATAACAAAAGAAAAAATCAATACATTCGACTATGGAACTTTTACTCCCACACGCTTCAAACTCATGTCCTCTCACTGTTC
CATMA1c72194	At1g77340	172	G1	0	44	66.86	TTGATCCTCAGACAGCTCTCAGTTT	TCTCGCACTGAATTGCAGCTCT	TTGATCCTCAGACAGCTCTCAGTTTCTCGGATTGGATCTCTCGGATACCAAACTTCAAGCACAACGTTACTTCATACGCGTCTTTGGTTACTCTTCTCTGCAGCCAGGAAATACCTTATGAGGTGCCTAAGATCACGATCTTAATGATAAAGAGCTGCAATTCAGTGCGAGA
CATMA1c72195	At1g77450	235	G1	0	48	18.3	CTATTGGGCGGGAATCAG	GCTTGTCTTACTAAGGGAGAAGA	CTATTGGGCGGGAATCAGATGTGGTCGACGACGCTTGATCCACTTGTGGTTAGGCAGGGAACTTTCTGAGTTGTCACGTGCGATTAGAGTTAGTGGAAAGTGGAAACTATCACTGTCTGTTTTCGCACGTGTCGGGTAGCCGTCTTGAAACCCGCTAGCTGATCCAGAAGTGACCTCATTGGGCTTTTCAACAACAATTGGGCCTTAGCCTTTCTTCTCCCTTAGTAAGACAAGC
CATMA1c72196	At1g77470	231	G1	0	41	20.35	AAACTGCAGCTTGGAGCTA	GGCATTGAAACTCTTCATAA	AAACTGCAGCTTGGAGCTATCATTTCTACTTTCACACATGCCCGGTCTATCATTGTTGGTGCAGCAAAGTAAACCATGTTTTTACCATTTTGGAACCCGCAGTAGCTCGCCACCTTAACAAACCGCTAGAATGTTTTATCTCCGTGATGTTTTCCTGATAGTCTCTGTACATTTTGTGGCGTTTGTGACCAATAGGCTTGCTTTTTATTTCTTATGAAGAGTTTCAATGCC
CATMA1c72197	At1g77480	150	G1	0	40	29.33	TGTGAATCACGACTATGGAG	AAAAAGACTCTTCTCTTGTGTCAA	TGTGAATCACGACTATGGAGGAGATCTGTCGGAGGAAGCTTATCCAATAGGATTTGGTTTGATAAAAGAGCTTTTCTCAGGAAGTGATTCTTCAAAGAACAAGAACTTGGTCTCAGATGGAGAGCTTTGACACAAGAGAAGAGTCTTTTT
CATMA1c72198	At1g77500	263	G1	0	34	22.05	TCCTCAGACCTCTTCTTGAG	CTTTTAATCTCAACCAGGAA	TCCTCAGACCTCTTCTTGAGTAGAGAGTGTGGACTTACCACATTTTTGCACCGTTTTGAAGTTTTGTTACTTGCAAATTAGACATAGGTCTATATAGAAGGAAATTGTTGTATAGATGAGTTCATATTCAATTATTGGTTGGTTAGTTTCCCTTGTAAACCGTTTTTAAATGGTGAAGAAGAAGATATCTAGTTTGCCTTGTAAGCCGTTACTTGCTGAATTAAAAAGAATGTAATATGACTGTTCCTGGTTGAGATTAAAAG
CATMA1c72199	At1g77510	207	G1	0	44	22.22	GGAGACAGGACAAAGGAAG	GATTCTGTTGGATATGGTGAAGA	GGAGACAGGACAAAGGAAGACTTCATAAACTTCGTTGAGAAGAACAGTGAGAAGAAGCCAACTTCTCATGGAGAAGAGTCTACCAAGAGTGAGGAACCTAAGAAGACCGAGGAAACGGCCGCAAAGGACGAGCTGTAGAAATCTCATGAGTTTTGTTTCGGAATTTGAGTAGGAGCGTTTCTCTTCTTCACCATATCCAACAGAATC
CATMA1c72200	At1g77520	183	G1	0	34	58.47	TCTTTCATTTATTTCACGAATTCCC	AACCGGTTTTGGGTAAGTAGG	TCTTTCATTTATTTCACGAATTCCCAAGGAAACTAAAATAGTATACGATACACTTGGCTTCAGATTGTTTCCCTATATAATGGCACTAACTCTCCATGTTGAAACCACATTAATTTCTTATAACCAACAACAATAATGACAAACCATCTTCAAGATCCCTTACCTACTTACCCAAAACCGGTT
CATMA1c72201	At1g77530	345	G1	0	35	64.93	GTCTACCGGAAAAAGGTAAAGTG	AAGCAAACACCCTTTCACA	GTCTACCGGAAAAAGGTAAAGTGATCATTGTAGAGATGATTACACCAATGGAACCAAAGCCTAATGACTTTTCGTGTAACACCGTGTTGGGCATGGACTTGTTGATGTTAACACAATGCTCTGGTGGTAAAGAGCGATCTCTTTCGCAGTTCGAGAATTTAGCGTTTGCGTCAGGCTTTCTTCTATGTGAAATCATATGTCTTTCTTATTCATATTCTGTTATCGAATTCCACAAATAAGGATTTGGAATTCACGAATTCTGCTACATGCTAAGTTTTCTTTTCAAGATTGTTTAGTGTATTATATTAACAGATTGTAATAATAATTGTGAAAGGGTGTTTGCTT
CATMA1c72202	At1g77540	156	G0	0	47	53.21	ATTCCTTCGATTTACGTTT	GTTTCTCATCTTGTATTCTATGA	ATTCCTTCGATTTACGTTTATTGACAAATGACGAACACGGCGGCGACAACGGAGGCGAAGATGGCGACAGAGCCACCAAAGATAGTGTGGAACGAAGGCAAAAGGCGATTCGAGACGGAGGATCACGAAGCTTTCATAGAATACAAGATGAGAAAC
CATMA1c72203	At1g77590	210	G1	0	35	25.71	GTCTCGATGCATTCGAAAGACTTA	GTTTGATAAAGGCCCATTAAGTTG	GTCTCGATGCATTCGAAAGACTTAACAGATGCACAAAAACTTAATTCTAAGAATAGTTATCTCTTTTCTCATTGATGTTTCTGTCTTTTCGTGTAATTTGTGTGGGAACTAGGACGAGACAGAAAAAACAGAGTAATGGGTCTCTTACTCTCAACAATCTTTTTAGGCTTTGAGACCATGTCTATACAACTTAATGGGCCTTTATCAAAC
CATMA1c72204	At1g77630	194	G1	0	50	31.96	GACCGCAACAATTAGCACC	ATTACCCGGGATTGAATTGCTT	GACCGCAACAATTAGCACCGCTTATAGCCCCGCCTGATAATGTTCCAAAGGAACTGATGTATCTACCTTCACCTTCACCTTCGCCATCACCAGAGTTTGATGATATTGCTGGTGGAGGATCATCTATAGCCGCAGTCCCCGCGGCTTCACCTGGAGGAGCTACGGTTTCTTCAAGCAATTCAATCCCGGGTAAT
CATMA1c72205	At1g77710	164	G1	0	35	30.49	AAACGTTTTTCTGAAGCACGGA	TCAACGAAGTTGTACATAAGCATTT	AAACGTTTTTCTGAAGCACGGATCTGAACTAAGATTGATCCCGCGTGATAGAGTTGGAGCTGTGTTTGTGATGGATCCATAGATGATGTGTAAGCAATGATTAAAAACTCAGTTCCAAAAAAAACATAATAATATACTGAAATGCTTATGTACAACTTCGTTGA
CATMA1c72206	At1g77880	168	G1	0	31	29.76	TTGAGTCATTGCTTCCTC	GTTAAACTAGTAACCACAAGTCAG	TTGAGTCATTGCTTCCTCATGATCATATATATCATTTTGTTTTCTATATGATGTAGGATTTATGGTTTGAATATGATTGCATAATGCATACAATCGTTTCGAGAACTTGCCATAGCCAATTCTTGATTACATCATGTTGATTTACTGACTTGTGGTTACTAGTTTAAC
CATMA1c72207	At1g77950	214	G1	0	34	27.1	TATTTGTTAAGGACTTTGGA	AAATTTATACCACCTCGACA	TATTTGTTAAGGACTTTGGAAAAACTCAAAATTGAGGATGACATGGCTCTCCAAATCAACGAACCTCGGTTTATTCCTCATTAATCCTTATAATAAATTTGTTTCATCTTGTTTATATGTTTTAAGAAACAAAATCTGCTAGCTAATCTTTACCTCATGACACTCTGGTACAGTCCAGAAGCCACCAACTCCAATGTCGAGGTGGTATAAATTT
CATMA1c72208	At1g77960	312	G1	0	29	21.79	AGAATTGTACCAGCAAGC	TTTCTCAAGTGTGGATCA	AGAATTGTACCAGCAAGCGAAAATGTTGGCTCAACTTCAATCAATCATGGAAATGCTGAACAAAGGTTATTTTTTCTCCATTTTTTTCTATTGACTTATCACACATTTTTCAAATATTTGTTTCATATATATACTCTGCCTTTTTTTTATTTATTAATCTGATACAGTTAACTAGTTAAGTAATCATAGGTAATATATCTCAAAATTATTCTTAGGAACATAACAAGAGCATCCATTTTTCAGGGGCACAAATACTATATACGATCCAAGATACGAAAGCTTCGGTTTATGTATTGATCCACACTTGAGAAA
CATMA1c72209	At1g77970	247	G1	0	41	37.25	CAGAATCAGAACCAGAACCA	CACTCCAAAGAACGTTTTCTAC	CAGAATCAGAACCAGAACCAGCACCAACATCAAAACCAAAATCAACATCAACACCAACACCAATACCAGAACCAGCACCAACACCAATACCAGAACCAGCACCAGCACCGTGTTGTACAACAACAACAACAACAACAACTAATCAATTCGCATGAGACGTGGTTACAGGATAAGTTATCAAACATGTTGAATACTATTCAGCAGGAGTCGAGTGTTTTTACAAGGGTAGAAAACGTTCTTTGGAGTG
CATMA1c72210	At1g78030	161	G1	0	39	37.27	TTGGTGTGAAAGAGTGTGGT	CATCACAAAGATTCCATCTAA	TTGGTGTGAAAGAGTGTGGTGAAACTTATGTTCTGGCAGAGTATAAGCCTATATATGTTCATCAGCTCGTCCTTGTCCTTGCAACTGCTATACAGCTGGGATTGTGTATGACATTGAAGGATGTTGAATATGAAGGAAGATTAGATGGAATCTTTGTGATG
CATMA1c72211	At1g78060	216	G1	0	53	19.91	TTCCGCATTTCGAAGCCA	TCACCAGCTGCGAGATCTTCT	TTCCGCATTTCGAAGCCATGGCTAAACAACTGCTTCTTCTTCTCCTTCTCTTCATCGTCCACGGCGTTGAATCAGCTCCTCCGCCGCACTCCTGTGACCCTTCAAATCCAACCACGAAACTCTACCAGTTCTGCCGCACTGACCTCCCAATTGGCAAGCGAGCGCGTGATCTCGTCTCGAGGCTAACCATAGACGAGAAGATCTCGCAGCTGGTGA
CATMA1c72212	At1g78130	159	G1	0	48	60.38	GTGGCTTGTTTGGAGGCA	CATGGATTGCAGCTGTAGATGG	GTGGCTTGTTTGGAGGCAAAATGGGAGATTTTCTGTCTACTCGTCTTCCCAATTCCGGAAGAATCATTCTCGCGCAGATTAGTTCAGCCTCAGCGATCCCGCTCGCTGCAATTCTCTTGTTGGTCTTACCAGATGATCCATCTACAGCTGCAATCCATG
CATMA1c72213	At1g78280	219	G1	0	46	18.72	AAGAGATGATCTAACCTGGAAC	CAGTTTTCCAGACGACTAGTGA	AAGAGATGATCTAACCTGGAACGACGCTCAGAACCTGGCTTTCTTTCTCGGACAACAACTACGCAACCTTCATCTACTTCCATATCCACCGGTCACACGTCCGGAGTTGTTGAATGTGAATGCTGTTCATGAGGAGTTGAACATTCCAGCAGAATGGAAAGTTTTTGTCGATGCTCTGTGCCAAAAGAAGAAGGACGTCACTAGTCGTCTGGAAAACTG
CATMA1c72214	At1g78290	257	G1	0	42	35.8	ACGTGTAAAGATTTGCGA	TAGCATACTGAGCTTTGAGA	ACGTGTAAAGATTTGCGACTTTGGATATTCAAAATCAGGAGTTCTTCATTCGCAACCAAAGACAACAGTAGGAACACCTGCTTACATTGCACCTGAAGTGCTCTCCACGAAAGAGTATGACGGCAAAATCGCTGATGTTTGGTCTTGTGGAGTCACTTTGTATGTTATGCTTGTTGGTGCTTATCCTTTTGAAGATCCTTCTGATCCTAAAGATTTTCGGAAGACGATCGGTCGGATTCTCAAAGCTCAGTATGCTA
CATMA1c72215	At1g78300	189	G1	0	38	34.39	CTTGGTTCCAAATTTCACTC	AGAATCGATCTAAGGAAGAA	CTTGGTTCCAAATTTCACTCTTTTCCTCTAAAACGCATTTATCACTTTCCCTCATTAAACACAAAAACTCATTCATCGTCCTCTCTCGCTTGACCTACAACACCCGATTCTCTAATCGAAACCGTTTCTCTCTTTTTGATCAGATCTCAGATCTTTCCCTCTTTGATTCTTCTTCCTTAGATCGATTCT
CATMA1c72216	At1g78340	182	G1	0	42	59.89	CAGAGAAACTAGCTAACTTCAGCA	TCGTTCAAAGAATCAATAAGAC	CAGAGAAACTAGCTAACTTCAGCATCGAACCAGAGTGTCCCACACTGATGGCTTCGGCTAAGAGGTGTTTGCAGAGAGAAAGCGTGGTTCAGTCCCTTCATGATTCTGAGAAAATCCTTGCGTTTGCCTATAAGATTAGGAAGATATACTGTGTCTAAAAGTCTTATTGATTCTTTGAACGA
CATMA1c72217	At1g78360	237	G1	0	36	40.08	AAGCTGATTGCTTGGGGAAAA	TTTCAACAAAACAAAGCATCCGAA	AAGCTGATTGCTTGGGGAAAAAGATGTATGCAAAGAGAGAGTGTGGCTAAAGCTTTGCCTGATTCTGAGAAAGTTGTTGGATACGTTTTACAGCTTAAGAAGTTATATGGAATTGAGTAAGGATCTCTCTAAATTGCCGTTTCCTGTTCTGTTTAGCTATTTGTTGTGTTGTGATGTGTGTTTCTGATAATGAAATGAAGTCTTTGTTCGAAATTCGGATGCTTTGTTTTGTTGAAA
CATMA1c72218	At1g78460	326	G1	0	44	14.42	AACAATGTAGCCAAGGACG	TTAATCACCACTTAACCAGAGA	AACAATGTAGCCAAGGACGAAGCTGCGGCTCTGATGGAAAGCCTCCGGGATTCTAACTGGATTTTGCCCATCGAGAAGAGCAAAGGAAAGTTGCCGGCGTATTTTCTCGCTGTTTATAACCCGCCATCTCATACCACGGCTAGGGTGATTAATGAGATCATGGTTCCGTTTAACATGTAGATCATGTTAATGACGCCCTCACGATTTGATTGTTACGTAGCAATTGGATTAGAAGAGGTGGTTTAGAACCGATCGATACTGTAACAGCAGCTTGCAGCTTCTGGTTTAACCGGTATAAATTGTATCTCTGGTTAAGTGGTGATTAA
CATMA1c72219	At1g78480	191	G1	0	38	26.18	TACTCAGAGAAGGTCCTGATGAA	AGATGATTTAAGCGAAAACAAAG	TACTCAGAGAAGGTCCTGATGAAGGACGAGAATATGCGTGTAAACTGACGAGTAAGATGCCTTGGATCGTGACATTTTTGCTCATCTACAACAATGAAAGTTGTTTCCCATCAATCTAGTTCTTCCAACTAATCTTGAACCTCGTGCCACTTTTTTTTGCTTCATTTTCTTTGTTTTCGCTTAAATCATCT
CATMA1c72220	At1g78500	160	G1	0	41	42.5	TAGAAACATTTTCACTCTTTGGG	TGATAATCAGCAATTAGCAGAAA	TAGAAACATTTTCACTCTTTGGGCACTCACATACTACACAAAGGCGCTGCGCGTGCCCCTCTGTTGAAGACTTCGCATCCAAAGCTTATTCTATGAAACACTCTTGCTACTGTAGTAATGACTTCAACACTTGTCATTTTCTGCTAATTGCTGATTATCA
CATMA1c72221	At1g78520	397	G1	0	35	52.14	TTGGTGTGTGGCTAAACCTT	GTAGCAGTTTCCATAGCCTACAC	TTGGTGTGTGGCTAAACCTTCTTCCGATCAAGTAGCACTTCAAGATAACATAAACTTCGCATGTTCTCATGTTGATTGTCGTGTTCTTTTGAGTGGATGTCCATGTTACTCCCCTAGTAACCTCATCAACCATGCATCTATCGCCATGAATCTTTATTACCAAGCCAATGGAAGAAACTATTGGAACTGCAATTTCAAGAACTCCGGACTCATTACCATAACTAATCCGAGTGAGTTTGCTCTTTCTCTTTAATTATGCTATCGAAAAACACTTCTCTATCTATATATAGAGAGAAGTGGTTTTAAAGGTAATTTCATTTTTACCTTTAAGTATCTGGTTAATTATATTAAAGGTAATTTCATTTTTTCTATATGTGTAGGCTATGGAAACTGCTAC
CATMA1c72222	At1g78580	300	G1	0	47	15	TACCGTTGATAGAGTGGTGTTTTGG	TTCTTGCCTCTCACACGCAT	TACCGTTGATAGAGTGGTGTTTTGGTTCTGTTTTGGTGTGAGCGTATGCCTGGAAATAAGTACAACTGCAGTTCTTCTCATATCCCACTCTCTCGAACAGAACGCCTCTTGAGAGATAGAGAGCTTAGAGAGAAGAGGAAGAGCAACCGAGCTCGTAATCCTAATGACGTTGCTGGCAGTTCCGAGAACTCTGAGAATGACTTGCGTTTAGAAGGTGACAGTTCAAGGCAGTATGTTGAACAGTACTTGGAAGGGGCTGCTGCTGCAATGGCGCACGATGATGCGTGTGAGAGGCAAGAA
CATMA1c72223	At1g78680	179	G1	0	36	27.37	CACAACAACGATCCCTTC	AGACTAAAGATAGAAAAGCGTACAT	CACAACAACGATCCCTTCTCTAATAACTATAACCTCTCCTGTGTATCCTCTCGTGTGTATAGTGAAATATGTACCTTCGACTCTGTTATTATCTGTGAACTTGTTGTAACTTTGAACGTCAGCCTATGGCTTGTGTTTGACATTAAACTAGATAATGTACGCTTTTCTATCTTTAGTCT
CATMA1c72224	At1g78730	156	G1	0	37	42.95	TTTCTGGGTTTTAACAGCGAATCT	ATGAAGATGTTCAACTTTCCGCT	TTTCTGGGTTTTAACAGCGAATCTCGCCTGCAAAATTTCAAGTTAAACTACCAATATTTAAGGCTAAAGTATGAATGGAAGTGGACTGAGCTTGATAATGCTAATGTCACCCGGTGGATCAACACAGTTATTAAGCGGAAAGTTGAACATCTTCAT
CATMA1c72225	At1g78780	155	G1	0	47	23.23	GTTGACGAATCACTTAGAGCAGAGG	TAGTGTGTGAATGGGCAGCTTT	GTTGACGAATCACTTAGAGCAGAGGAGATTGAGATTTACTATGATCCAGGAGAGCTGTTCGGGGGACTACTCAAGGGACCTCCTATATCAGAGACCAAAACCACAGACAGTGGAGACAACACTGCAGAGAAACAAAGCTGCCCATTCACACACTA
CATMA1c72226	At1g78820	163	G0	0	30	34.97	AGATTTATAAACCGAAACCAAC	TGAAGAACATCAATATCATCCA	AGATTTATAAACCGAAACCAACGTGAATTCTCATAGATTTAATGAATAATTGGTGTTGTTATAATGCTTCACCGTTTTTGTTTTCGTAGACTCGCGTATTATGCTCAGTCCTAGTCAAGTATGATATTATCAAAATAAAAATGGATGATATTGATGTTCTTCA
CATMA1c72227	At1g78955	182	G1	0	34	26.92	GTATGAAAAACCTTCAACAGAGA	TGTTCATACACGATCATTAGTTTG	GTATGAAAAACCTTCAACAGAGAGAAGAAGTTAGATCCATCAGAACGTCTCAAAACTCACAGGTCATTGACCATGATGTAGGATCATTAAGTCATGACCTCTATTTTGCAATAAGCTATTATTTATATGAAGGTGGTTGAGTATTCTTACTGAATAAGCAAACTAATGATCGTGTATGAACA
CATMA1c72228	At1g78960	187	G1	0	31	31.02	CTTCGCAACTCATCAAGA	TCTCCTGACATTTTGCTT	CTTCGCAACTCATCAAGATCTTTAGCTCTTTCTTAATAGTCAATCTTTAAAAGAGATTTGGCTCTTCTTTAATAATATTATACACAATTCTGTAGATATGAAAGACAAAATAATATTATTAGGAGACTTGATGTTCTTAATCTGAGAGACTGGGGTTGAGATTTGCGTTAAGCAAAATGTCAGGAGA
CATMA1c72229	At1g78990	229	G1	0	32	41.48	TACGAAAGGACAGTTGAGG	ACGAATACAAGAATTCAAATACG	TACGAAAGGACAGTTGAGGTTCATTGAGGAAGAGGCTTCTCATGTGCTTAAACCTATTGACAATGATTATCTCAAGATTTGAAAAAAAAAACCTAATCTCTTAGTTTTCAATTATGGGTATATAATTCGTGTGTTTAATTTCTCCGGCTGGTTTTTTTTTCCTTGTTTTCCATTTTATGTGATATTATGTTTGCCTCTTGGGACTTCGTATTTGAATTCTTGTATTCGT
CATMA1c72230	At1g79000	222	G1	0	43	29.73	GAGAGAGACAGATTGTGAAATTAG	GTGTGCGCGTGTGTGTAT	GAGAGAGACAGATTGTGAAATTAGCTTAGATTGGTATTTAACAGTCACGGGTCAGGGATTAACATGCGAGCTTTAAACCAAGGATGCCACTTTCCAGAAGAAGAAGAAAGAGAGCAATGCCAGCCTTCTTCACAGATGACAAGAGTGTTGAGAGATTCAGGTTTGATGGGGTTTGGTTGGCTGATCTTCTGATTCTATCTATACATACACACACGCGCACAC
CATMA1c72231	At1g79100	179	G1	0	35	27.37	GAAGGATCCGTGGCAGTC	ATGAAAACTAATACAATGTAGGCAG	GAAGGATCCGTGGCAGTCCTGCTCTAAGACGTTCTCCTCTTAGGTGACGATAAATTTGTGTTTAAAGAGCTGCATTGTAGTAATTAGAGGATGAGATCAATTTATTTATAGTGTATGCAACTCAATGCATTAGTGTTTCAATTTTATAGATGTTCTGCCTACATTGTATTAGTTTTCAT
CATMA1c72232	At1g79210	196	G1	0	36	26.02	CTAACACCAGCAGAAATCG	CAGACGTTTAAATGAGTGAAAAA	CTAACACCAGCAGAAATCGATGATTACTTGGCTGAAGTCGAGTAAAACTTTCACTTAACCGTGCAACCAACCTGATTTGAATCTCAGTATACTCTCAGAGTTGATGGTTCTTGCTTTTGTAAAACTTTTGGAATTTGTTAAGGAGACTCGTGACCCAATAATTTAGAATATGTTTTTTCACTCATTTAAACGTCTG
CATMA1c72233	At1g79270	260	G1	0	44	19.62	AACAGCTATGCCCCACCCC	TCCCTTCTGATCACAGAACCAA	AACAGCTATGCCCCACCCCCACTGCTTAACCAAGAAAAAGGTCGCATTGCTTACCCGATGGACCCAGTAAAGAAAAAGTCTGGAGCTTTAAATCGGGATGAAACAGAGAAGGCGAAAGCGAGGACAAAAGAAAATGGTACAAGTATGAATGACTTAGCAAACGGTCAAGATCATATTACCAATGGAGAATGTGAGTCATGTTCGTTGGATGCTGAAGGGAATGAAAGAAGCAACGGTGTTGGTTCTGTGATCAGAAGGGA
CATMA1c72234	At1g79280	240	G1	0	48	27.08	AAAACAGCCTGCAGCCCA	TCGTCTATGGCTGGCTCTTT	AAAACAGCCTGCAGCCCATGAACCAGAGAGCCAAGTGACTACATCTGTACGGCCTGTTCAAACACTTGTCCGTAAACGCCAGGCTGATTCGTTGGTTTCTGAGCCACAACAAGATAGTCTGACTCAAGGGGAAACCAGTTCTGAGATTGCACCTCCTGCATCGAAGAAGGCAAAAGGATCTGAGTCTCATCCTGATACTTCCGAAGGTGAAAACCTTGCAAAAGAGCCAGCCATAGACGA
CATMA1c72235	At1g79380	158	G1	0	50	31.01	TGGAAAAAGCAGAAGCAGTAGA	GGTCGAGGGAAGAGAAGC	TGGAAAAAGCAGAAGCAGTAGAAATATGACTCTGGGAACGACGTCGTCTCAATCTCATGAACCATCACCGTCGGATCCTTCACTCTCCCTTGCCGATAATACCAACGCCACCAAGAAGAAGTACGCTCTCATCCCTGACCGCTTCTCTTCCCTCGACC
CATMA1c72236	At1g79390	165	G1	0	50	22.42	TGGCTAGTGATGAAGACG	GAGAGTATCTGGGCGAGC	TGGCTAGTGATGAAGACGCGAGATTCGAGATCCTTCTTCTTCACGTTCGCTGCTTTATGTGGTGTCATTCCTGGCGTTATTGGCTATGGAGTTATGCAGGTCACCAATTCCAGTAACCCTGAGCTCGAAGCCCGCCTCCGTAAATCTGCTCGCCCAGATACTCTC
CATMA1c72237	At1g79440	151	G0	0	23	55.63	AGTAATAATTTGGGGTTTCCAT	GATAAATGAAGCAAAGAACAAC	AGTAATAATTTGGGGTTTCCATTTTATTTATCTTTGTTTACGTTATTTTTTTCTTTGTTTTACGTTAATTTTTGTAATTCGGACAATTTTTGCTTTGGATATACCCAAAAAAATAAAAAAATAAACGTTGTTGTTCTTTGCTTCATTTATC
CATMA1c72238	At1g79470	188	G1	0	33	41.49	GTGCTGCACAGGTCGAAG	GGAGACAATGTAAATCATGTCAA	GTGCTGCACAGGTCGAAGGAGGAGTTCACGGGCTGGTTTCTTATGAAAAGAAATCGTTTTAAGCTTTGGCCTAAAATTGAGTGCTAAGAGTGTTTCTTATATCATGTTCCATGTTATTTTTATAGATATTACTTTTCAATCTAGTAACTTTAGTCTTTTTATTTATTGACATGATTTACATTGTCTCC
CATMA1c72239	At1g79630	202	G1	0	46	66.34	TGTCGAACAAAGAAGCTGT	GGTGAATCCTTCTTTACATTGG	TGTCGAACAAAGAAGCTGTTGATATCGTTGCCTCAGCTCCTAGTAGAAGCACAGCGGCTCGAGCTCTAGTGGACACAGCGGTACGATCATGGAGAATCAAGTACCCAACTTCCAAGAACGATGACTGTACAGTAGTCTGTCTCTTTCTACAAGATTCATCAGTAGCCATGGAAGTCTCAACCAATGTAAAGAAGGATTCACC
CATMA1c72240	At1g79810	160	G1	0	46	25.62	CCAGGAATGCTCTTTCAATAC	CTTTCCCCAAGTGCTGAG	CCAGGAATGCTCTTTCAATACGAACCAGAGCTTGATGCTTTCCTTGAGTTTCTCATTTGGAGATTCTCTATTTGGGTTGACAAACCCACCCCCGGAAACGCTCTCATGAATCTTAGATACAGAGATGAACGAGGAGTCGTTGCTCAGCACTTGGGGAAAG
CATMA1c72241	At1g79820	154	G1	0	50	36.36	AGGGGAAGGGCAGCTGAA	CTCTAAAACTGCGTCCAAAAAGCAA	AGGGGAAGGGCAGCTGAAGCTGAAGCTGTGTTTGAGAAGCTATTGGGAGGGTCGTACGTCAAAGCTGCTATGGCAGAGTTAGTGAAGTCGGATAGGGGAGATGACGCCGATTCAGCCAAATTGTCGGAGTTGCTTTTTGGACGCAGTTTTAGAG
CATMA1c72242	At1g79890	314	G1	0	43	21.66	AAGAGGGGCAATAATGCTA	CGATTGATTGGTTAACTGCTT	AAGAGGGGCAATAATGCTAGCTGTGGTTGGTGGGAAGGTGTCAGAAGGAATCAACTTCAGCGACAGCATGTGTCGGTGTGTTGTGATGGTTGGTTTGCCGTATCCCAGCCCGTCTGACATAGAGTTGTTAGAGAGAATAAAGCATATAGAAGGTCGTGCAGATTCAGATTCCATAAAACCTTCTGTGACTTTGGTTGATGATTCTTACTACAGTGGAGATGTTCAAGCAGGATTTGGCGTGTTAAAGAGCTGCAAACGGAGAGGGAAAGAATACTATGAAAATCTGTGTATGAAAGCAGTTAACCAATCAATCG
CATMA1c72243	At1g79930	216	G1	0	31	51.85	TAGTGGAACCTCTTTTTCTGGT	TTTATAAAAACAGCCCAGTCCAA	TAGTGGAACCTCTTTTTCTGGTTTCGCTATTATTCCCGGAAAAAATCTATATTGTTAATTCTTCCTTTTCGAAAACAATTTTTAGGAAGCATCTTTTTTCTTATTGTTCCTTGTGGTTTTGTTTTTAATTTGAAAGTCATTTTTTCTGCTCCTCTATATAACTATTATGGAGTGTACACGGATTCGTTCTATGTTGGACTGGGCTGTTTTTATAAA
CATMA1c72244	At1g80210	255	G1	0	42	69.41	TTAGCAATGCTGATGGATGAAG	AAAAACCCCAATAATGCTACAGA	TTAGCAATGCTGATGGATGAAGCTGAAGTTTTGGAAGCACAGAAACTGAAAGGAGCAGAGACAAGCGGGGGAGCATCTCGTCTGGTTCACGGTTCTGGCAGCCGAAGCAGAAGACGATCGTAGAAAGATCTGTGACTAAAGGCACATGCCTTCCTCTTTGTGTATGTTTCTATTTGGATATTTGTTTTCTTACAACTGTATCATAGGCAGACATCTGTTCTTAGTTTACTCATCTGTAGCATTATTGGGGTTTTT
CATMA1c72245	At1g80245	199	G1	0	40	25.63	ATCAGCAGGAGCACAAGAAGAT	AATTTTGTCCAGAGACCACAAA	ATCAGCAGGAGCACAAGAAGATGGAGTTGGCGGAGAATGCAGAGCATGGTCTTGAATCTTGATCCTCATATTCTCTGGTGTTTGGTCATTCTTTCTGATGAACGGTGGTTGGTTGCAAATGTTTGTAATTGAGGATGGTGTCCTTAATACGTAGAGTATATAGCAAAATTAGCTTACTTTGTGGTCTCTGGACAAAATT
CATMA1c72246	At1g80260	198	G1	0	35	27.78	ACCTTGGACTGCCAAATC	AAACCTTGATAGCAGTTTTGTA	ACCTTGGACTGCCAAATCTGATGTATGAATGGACCGGGAAATTATCGCAATGTTGGATTGTCGCAACACTATCACACGTAATTGTTCAAGCCTCATGCTTTTCTTGTGTCTGGTATCTAATTTCCTGATTATGTATTTTCTGTTTATAAAAGTTCACTGTTTTGAATTAGACATTGTACAAAACTGCTATCAAGGTTT
CATMA1c72247	At1g80390	167	G1	0	50	22.75	ATGTCACCGGAGGAATACGTTAG	GCTTCCCCGAGTTTTAAATCAA	ATGTCACCGGAGGAATACGTTAGGGTTTGGCCGGATTCCGGTGATCTTGGAGGAACTGAGCTGACCCTAGCTTTGCCTGGCACTCCGACAAATGCATCGGAAGGTCCAAAAAAGTTCGGGAACAAACGTAGATTCCTCGAGACCGTTGATTTAAAACTCGGGGAAGC
CATMA1c72248	At1g80490	164	G1	0	32	31.71	TTTGTGGGGGTTTTAGAT	AAACTGATATTTCTCAAGACCA	TTTGTGGGGGTTTTAGATCTTTTCCGATTTATTATTGTTTTGTTTGTGTGGGGGGAAGAAAGCATTCTAACAAGGTAAATGAATTAATAGCTTACAAGTTCTTCTTAATTGGTTAATTCGATGTTGCTTGCCTCTGATATTTTGGTCTTGAGAAATATCAGTTT
CATMA1c72249	At1g80660	209	G1	0	37	26.79	AAGGTCACGTGGAATCAG	AAAGAAGAAGCCACATCC	AAGGTCACGTGGAATCAGTAGTGAAGCAGAAGGGACTAGACATTGAGGCTATCCAGCAACACTATACCCTGTGATTTCAGAAACAAGTGTTTCTCAGTTTAGTTTTAGAACCCCACAAGAGTATTGAATAAATAACCACTTCCATAATTAGAGAATGCTGCAAAAAGAAAATTGTTTCTTTTGTTAGCAGTGGATGTGGCTTCTTCTTT
CATMA1c72250	At1g80670	162	G1	0	35	35.19	CTTGTGGACTTCGTTGGG	CTTAGTATGATGAAACGAAAGAGG	CTTGTGGACTTCGTTGGGCTTTGTTATCTACTTTAGTTCATGACATTTTGAATATACATTAGGAGTCTTGTCTAAAAGACTAAAAGTAAATCTCTAATGTTTCTAGTTGGGCCTAATTTGGAACCATCTCGTCTCATACCTCTTTCGTTTCATCATACTAAG
CATMA1c72251	At1g80840	171	G1	0	33	29.24	AAGATCCTAACTTTACAGCAG	ACATTTTCAGTATCACAATGGA	AAGATCCTAACTTTACAGCAGCTTTAGCAGCAGCTGTTACCGGAAAATTGTATCAACAGAATCATACCGAGAAATAGTTTAGCTTCAAATTCCGTTAGAGTTTTTAGATTTGAATTTGTCATGAGTAAGAGAAAGAGAGTAGATTATAATCCATTGTGATACTGAAAATGT
CATMA1c72252	At1g80865	371	G1	0	39	14.56	TCTGAAACCATCCAAGAGC	CTCAAAGACAGATTTACATCAA	TCTGAAACCATCCAAGAGCTGACAACGGAAAATGCTTTGCAGCGTTGGGAATATAATACCACACATACAAGCATAAGCTCAGAGCAAGTCTGCAAAGACCGCCAGTTTCAGGGACCGCCAGTAGCCGCAAAAGGTAAAGACCGCCAGTTTCAGAGGATTCTGATGCACGGATATAGTAATATTGACGAGTAAACGTTTGATGTTTTTATTTCTTATAAGGAATCATATTATAACTCGAAGCATTTTTATGTCATGTACTCATGTTCCTTGTCACTGAAGCACCATCGTTTTGAATCATACTTGGGATCTGAACGCTAAATTTCGTGAATTCATATACGTTCCTCTTGTGTTGATGTAAATCTGTCTTTGAG
CATMA1c72253	At1g80920	201	G1	0	36	26.87	ATTGAATCTTCGAGTTACCAAC	TTTAATCGAAACGACGAAG	ATTGAATCTTCGAGTTACCAACAAAAAAAAAACTCTCCTTTATTTCAGTCTTCTTTTACAAATCATAATCTTCTCTTTGATTCCATCTTGTGAACCACCGGCATAAGAAAATATGACAATTGCTTTAACGATCGGAGGAAACGGGTTTTCGGGTCTACCAGGATCGTCGTTTTCTTCATCATCTTCGTCGTTTCGATTAAA
CATMA1c72254	At1g80980	252	G1	0	43	16.67	GAGTAATTTCTCCTTTAAAGCTAAG	ACGGTACGGTCTTTCACTA	GAGTAATTTCTCCTTTAAAGCTAAGCATATTTTCCCTGTCGTGTGCTTGTCCTTGAACTGATCATCAATCCACCAACGGTAAGAATCAGGTACTTCTTCTGAGAGATTAATTGTGGATAGTTCAATGTGATAGCTCACTTGTGCTTCTGATCTTGCAGGAGGAAGTCTCCAGCTCCCTCGCCTCCACAAATCTGCTAGTAGAGTGCCTTTCGGAATACCTGTCTCATAACAAATAGTGAAAGACCGTACCGT
CATMA1c72255	EUG4#1#00044	174	G1	0	49	26.44	CGTCGGAGGATGGATGTG	AACATCAAAAATAAGGAACCTTGAC	CGTCGGAGGATGGATGTGACGGAGTCGGCGGTGGCGGAGATATTGAAATTGACGAGAGACAGAGCCAAAGCTCCGAACCACGCCATGTCTCTAGTCCCCGGCGGAATCGCTGTTCCCCTTTTTTGTTAAGGTAATTTTCAGGCAGATTAGTCAAGGTTCCTTATTTTTGATGTT
CATMA1c72256	EUG4#1#00051	274	G1	31.02	36	20.8	ACAAAATTCGTTGATACTCCCGA	TCGTCTTTGCTTGTATGCG	ACAAAATTCGTTGATACTCCCGAGTGGTGTAGTATAATACAACAAACTCATACTACTATATTCTGGTCCCTTAAAATACAAAAACGAAAAACGTATTTTATCAAAAAGTAGGAATTCGATTTAGATAATAAAAGAAGAGATGACGTGGATAAGGTGAGAAAGAAATTTCAAAGGGTCAGAAAAAAGGAAACAAACACAAACCAAAGGACCGAAAGTAATGACGCTGAGCCACAACACCACGCGCCTTATCTCACGCGCATACAAGCAAAGACGA
CATMA1c72257	EUG4#1#00063	313	G1	0	34	16.61	ATGTTCGAGACTATGTTACTTT	GTTTAATCATGTAACACAACCC	ATGTTCGAGACTATGTTACTTTACATAAAGCAATCGCTTTCCACACACTTCTTTTCCTTTTCTTCTCCAACGGTCGGAAGTAAATTATTAATTCGTCGACTAGTCAAAAAGTTAGTCCTTTGTGAGTTTTCTGGCACTGTAATATTTTTTTTTACATTTCTAACTGCTGACTGAGTAGTACTCCTGTAGCAAGGCATTTGAGAATAAATTAGGTCAAACATGCTATCTTTATAAGGAGTTTCAGAATATAATACTAATAGTTAGCCAACGCAACAGAATTAGTATAAGCGTGGGTTGTGTTACATGATTAAAC
CATMA1c72258	EUG4#1#00119	153	G1	0	35	31.37	AGTATTTCATCAAAATAGGTGC	TCTCTATTTGTAGGATTACCTAAC	AGTATTTCATCAAAATAGGTGCATGGAATGTAATGTAATGTAATGTTGAATTGCAGGTAAAAAAAGCCAAAGTATACTTGCACCGGGAGATGAAGAAGGAAGATCCTTTTCATAAGAAATGGCCTGGATGTTAGGTAATCCTACAAATAGAGA
CATMA1c72259	EUG4#1#00152	176	G1	0	42	47.16	CTTTCGTTCATACGGGCCAAAC	CTCAGTTGGGAGAGCGTCAGA	CTTTCGTTCATACGGGCCAAACGCGCTCGGTAGAACACACTAAATGGACACATATTTAAAAGAGAATAAAGATCCAATGGGCTTTGAATAAAACATAAACAATATTAAAAAAATGCGGTGAGCGTGGATCGAACACGCGACCTTCAGATCTTCAGTCTGACGCTCTCCCAACTGAG
CATMA1c72260	EUG4#1#00225	270	G1	0	42	49.26	GCTAATGCGACCCATAAA	ATCGATGTGGTTAACTTGCCT	GCTAATGCGACCCATAAAGCCTCCTGCGAACTCCATATCCGGAAAGTATTTGAAGATGTCGACCCATTCAAACACACCCAAAATGCCTCTAAGGAAGTAGAAAACTACGAGCTCGATCATATAGATTTTATCTCCAGCTATGAGGATTCTGTAGTTTCTCACATACATGAACGTTGCAACATTCGAGGCTATCACAAGGATGTGTATCACAATGTCGTAGATTGCGGATTTGCTCTTCTTGCATTCACCAGGCAAGTTAACCACATCGAT
CATMA1c72261	EUG4#1#00277	171	G1	0	35	29.82	TTTTTCCAAAATACGCAAG	TTTCTGTCACGAAAGTCAC	TTTTTCCAAAATACGCAAGCCCATATCTTCGGTCTTTATATCCCGTTAACTTTTCTAAGGATTTTCAGAGAGGGTCTCCTTCTCGATCTCTACTCTCTAGTATGTTACACCAAAACGGAAAGATATATATATGCATACACTTATTCATTTATGTGACTTTCGTGACAGAAA
CATMA1c72262	EUG4#1#00348	257	G1	0	29	32.68	GTTAAAACCGTTTCCGCGT	GTTTTTCTTTGCTTTGTTCGTGC	GTTAAAACCGTTTCCGCGTTTGAAGAGTGAAGAAAAAGAAAACAGATTTGTTGCTTCCATTTTTGAGTCCTTTACAAAAGCTATGGCGCACATTACAAGATTTTATAAATGGTGTGTTTATATTATCTATGGATTTTTCAATTATTTGGTTGGTTTAACCTTCAAATTAGATGTTTGTGTGATTCTTGTATGTATGCTTATTTATAAATAGGATAGAAGTTTATTTTATCCTTTGCACGAACAAAGCAAAGAAAAAC
CATMA1c72263	EUG4#1#00551	435	G1	37.47	37	67.59	CCCTAGGGTCCTACAAGGC	AAATCGCTAACGTTCAATGAC	CCCTAGGGTCCTACAAGGCCCAACAAAAAACAGAGGAAATTTTCAACCCATCAAGCCCATGAAGATTATTGGCCAGGTAATTCTTGGAGATTATTTGTGATGATGTCACACAACGGCTATTTTGGATGATGTCATACACTGCCTGTTTTGGAATTTGGTTCAGCATAGAGAACAAAGGACTACAGTGAAGATTTGTGAGATGACTGAGAGAAGACGACTTGGAGAGGTATCAGATAAGGAAAAGAGTCTCGCATTACATCGATTTCAGTACGATTTCAGGTGAATTTCCTTTCCCTTTAAAAATCCAAATTGCGTTTCTAAATTTTTACTTTTTTTTTTTTTGGTTTTGTTTTAGACTAGATTTACAAAACGATATGAAAACTAACCGGACTTTAGATC…
CATMA1c72264	EUG4#1#00571	186	G1	0	40	60.22	AGAAATTGGCCAGCACGA	TGACCTGTTTCATTGCCAACAA	AGAAATTGGCCAGCACGACCGCGTCACATATTATTGTTTGCATCGGAAGCAACAAAACTCAGAGGTTTTATGATCCACTATTCCTTCCAAGAGGCAAGTTGAAAAGCAGGACCACCATTTTTTTCCAACGCTGATGTTATTCGTTTAGTAGACTAAAATCTGTTTTGTTGGCAATGAAACAGGTCA
CATMA1c72265	EUG4#1#00588	166	G1	0	37	36.14	CGGCCTAACGAGGGAGAAA	GTTTCTTCTTTCTACCAACTTTCCA	CGGCCTAACGAGGGAGAAACCTAAATATGTAGTGTAGAAAAAGAGTTAAGATGGCATAAGAGAGTAAAACCAAAAAAGTGTAGAAGAAACCTAAATTACGAGGAAAACAATGACCGGGAGAAGAGAAAGTCAACGAAGAAATGGAAAGTTGGTAGAAAGAAGAAAC
CATMA1c72266	EUG4#1#00649	161	G1	0	35	33.54	TTGTGACTATATCATTCTTTGCATC	ACTCCTTTTTACTCTTGCTTTG	TTGTGACTATATCATTCTTTGCATCTGAAGCAAAGGTAGACTCGAAAATGACATCGCACCATTCGATAGTTTCTCCTACTTTTTTAGCTTTCATCTTTTTGTTAACGCGATTCTAGAAAACAAAACCTTCTTTTGTCGTCAAAGCAAGAGTAAAAAGGAGT
CATMA1c72267	EUG4#1#00682	162	G1	0	39	27.16	AGCGAAACGTTATCTTATGC	CCGACTACTGTTGCAGTGA	AGCGAAACGTTATCTTATGCAATGTTTACATTTGCAACACCAATTAGCTTCTTTTTTTTACAGTTGAGACTTGAGAGACACATTAAAGCTTGTCATCGTTCACTGGAGAGAGTAGAGTGTGTGAGAGACAAAGTGACCTAACTTCACTGCAACAGTAGTCGG
CATMA1c72268	EUG4#1#00757	179	G1	0	40	35.75	TCCAATTGTCCTGTCCTT	GAAAAAGCGATCACACATC	TCCAATTGTCCTGTCCTTAAAACTTTGAGCACAAAGCCACCCAAATTCTGCTATATGATCGAATAGAGGTGGGAAGACACCATGCCTTGGATGTCTAAACACATGTAACACTGCCTTGTATCATTTTTCGATTGCTATCCAAGGTTGAAGGATGATATGTGATGTGTGATCGCTTTTTC
CATMA1c72269	EUG4#1#00872	175	G1	0	30	66.29	CTTTGTTTCTTGTTTTTCCGAC	TAATAAAACGATGGATAGTAGTCAG	CTTTGTTTCTTGTTTTTCCGACCAGTCGATACGGTGTCGGATGCATGTCTACATAATAACTAATTTCACTTTTCTGTTGTTTTGTGATTTTTTAAGTATCTTTTTTTTGTAGTATTTGCCTTGTAATTTAGAGTATATGAATTTAATCCACTGACTACTATCCATCGTTTTATTA
CATMA1c72270	EUG4#1#01032	498	G1	27.71	30	39.16	TTCACTGGATTCGATCATAG	CAACAATAGGGCTATTACACC	TTCACTGGATTCGATCATAGAAATGAATCTGGTTATGGATCTAAACATGAAAGGAGTAATGTTACACAAGCTTGTGAGTGTTTTTGAAGAAGAAGGAGCTCAAGTGATGAGTGCTAATCTTCAGAACTTGAATGATAGGACCTTTTATACAATCATAGCCCAGGTACATGCATGTGTCATGTTTTTTTTTTTTTTTTTAGCAGCATCTCTTTGTTCCATATCATTAAAATATAGTTTGAACTTTTTTTGAAGGACTATATATATATGATAAATTAATAATCACCTAAATGAATATTTGCAGGCTATCATATGTCGGATCGGGATTGATCCATCAAGGATAGAAGAGAGATTAAGGGATATAATCTCATGATTAATTTTTTGAAGCATTATTGAATCCCA…
CATMA1c72271	EUG4#1#01062	173	G1	0	38	31.79	TTGGGTGGGCCTTCTTCAT	CTGTTCTTCAACTACTCAATGCCAG	TTGGGTGGGCCTTCTTCATTGCTTTCATAGAATGACACGTGTGATTCTTGAAGTAGGGTTCATAGTGTAAAGCTTCTTTTTTATTTTGTAACGCCATTTTGATTCATCGACCTTGTAGGACTTGCATAAGATCTATTGAATTGAGATGCTGGCATTGAGTAGTTGAAGAACAG
CATMA1c72272	EUG4#1#01118	190	G1	0	28	40	CTGTCTATTATGGGTTTGGTGAT	ATTGTCATACCGATTTCTCAAAAG	CTGTCTATTATGGGTTTGGTGATTGTGAAACTATTTCTGAAAAAATAAAAAACGTTATATTAGTGTTGTTATTGCCTCTTTTTAAGATATCCCATAAATCTCTACAAAAATATCGACGATTGAATTGAGAAAAGTTAATGGATCTCTCATTATGAGAAAGTTTTGACTTTTGAGAAATCGGTATGACAAT
CATMA1c72273	EUG4#1#01131	200	G1	0	34	33.5	GAACCCGAATCCTTTCTAT	TTAGTTTTTAAGCGAGTTGA	GAACCCGAATCCTTTCTATATTCCACCTCAAACTATAGAATATACTTTATCTACGATGCACCCGGATCTATGAATTTTTTACTTTGTCGTCTCCCGTTACTAGTTTTCGTACCCGTTTCAATGCTACTTAGTCAGGTAGTTCTAGTAGCAATATATGTATTATTGTTCCAATTAATAAATTCAACTCGCTTAAAAACTAA
CATMA1c72274	EUG4#1#01255	229	G1	0	44	58.08	GGAGGGTAAAAGCCTAGTTGCG	AGGAGAAGGAGACGGGGG	GGAGGGTAAAAGCCTAGTTGCGATTTTGGTGACAATGATGGTGATAGGAAACCTTCTTCCTCAAACAGAGGCTCAAAAGATACCTTTTATGCAATGTTTTCCAGCTTGTATGATAGTGTGTAAGAGTGAGTCAAAGTTTCCAAAGTTTCTTACTTGTCCAATAACATGTCTCAAAACATGTCTTCATCCTCCGTCTCCGCCTCCTTCCCCGCCCCCGTCTCCTTCTCCT
CATMA1c72275	EUG4#1#01367	161	G1	0	31	39.13	ATTGGCATCTTAAAGAAAACTCCTT	CCTTTGTTGTTGTTAGGCCGTTT	ATTGGCATCTTAAAGAAAACTCCTTTGTATATGCATGCATATATGATGAATGCTTAAAATAAATAAATATATTTCAATAACCGCAGGCGTTATACTTTTAGTGACTTGATTTATCTCTCTTTACTCGGATTTCATGCAAAACGGCCTAACAACAACAAAGG
CATMA1c72276	EUG4#1#01400	162	G1	0	37	38.27	AGTCTCGCTAGTGTCTTTACT	AACTTGTAATCGCTCTTCGT	AGTCTCGCTAGTGTCTTTACTAAACACAAAATCTGTAAACGCCTCGATCTCCTCTTCTCCAAATAGTTTAGGTTAGCTGACATATAATAATTCAATAGACCCCAGTTTCTCCAGATAACCTAACTATTTTGAGAAGAAGTGAACGAAGAGCGATTACAAGTT
CATMA1c72277	EUG4#1#01402	186	G1	0	40	60.75	AGAGAGCCTATATCTAAAAGGTCAA	AGCTCGTGGTTCCTTCGTT	AGAGAGCCTATATCTAAAAGGTCAAAGTGAGAATGTGGAAACACGGTTATAGGTATTGAGAACAGAGTTCTTTATCAGTTGACAATAAATTTGGGATCTGCAACGCGTAAATGAGGATGTGAGCTCATTTCATGTCAATGCACTTCTTCCTCGGGAAAGAAAAAGACAACGAAGGAACCACGAGCT
CATMA1c72278	EUG4#1#01412	180	G1	0	32	26.67	TTAAAGCTAATGAAACGACTAAC	CAACACTATGTTCAAATATGC	TTAAAGCTAATGAAACGACTAACGAGTGCCCAACTCTTCTAAATATGTGATCCTTCATTATTCCGACTAGATATATCAGTTGATTGCTCATTCATTATTAAGTGCATGGCACTTGATACCAAAAATGATATTCATGGTTTAGTGTAGGATTCAAAATTTGCATATTTGAACATAGTGTTG
CATMA1c72279	EUG4#1#01474	161	G1	0	36	31.06	CATGTCTCCGATCATCTCCCT	TTGGTGGTACAAAACAAGTTGA	CATGTCTCCGATCATCTCCCTCATCTTCTTATGTCACACCTTCTCTTGAAACCATCAAGCCTTAAGGACATTTATAGGACCAAACCAAAACTCAATTAGGATGAAATTAGATTCAAAACCCAATTCTCAGTTTTTTTATTCAACTTGTTTTGTACCACCAA
CATMA1c72280	EUG4#1#01503	163	G1	0	31	41.1	TGAAGTTTGAAATTGTACTTTGG	TGTATATGTTCGAAGTTAGTATCAC	TGAAGTTTGAAATTGTACTTTGGTAATCTCTTATAGTGAGTTTCACATATGATCATTATATTGTGCGTTAGAATCCTTGTAAGTCATGGTCCAATTCACTTTAATGAGCCATATTTGTTAACAGGGTGTGTTAATAAAGTGATACTAACTTCGAACATATACA
CATMA1c72281	EUG4#1#01508	167	G1	0	42	31.74	GAGATGAAATAGGTTGATGGAAG	AGCTGTCTCCAACCACGC	GAGATGAAATAGGTTGATGGAAGGCTTTGTAGTAGATGAATTAGAAGCTTAATTTGCAGCTTTGGTTTATTTAGCAAAACCAGACGGTGGTGGTAAGTGGTAACCATTTCGTGAGTGGGCGCGTGACGTTACGAACCAAAAAAAAAATCGCGTGGTTGGAGACAGCT
CATMA1c72282	EUG4#1#01707	212	G1	0	37	26.89	TTCTATGTACATTCGCGATCAAT	TGCAAACTTTAGGTCAACGAT	TTCTATGTACATTCGCGATCAATAAGTGGCGTGAGATGGAGAGAAACTCGCTTCTGAAACAGGAGCAGGAGAAGAATCAACAAGGAGATGTTGGTTTATTGCCTAGAGATTCGGTTCAGAAAGCTATGAAATGATGATCACTCTCTTCTTCATCTTTTCTTGTAATTTTGTTTTGATCTTGTGATTTTAGTATCGTTGACCTAAAGTTTGCA
CATMA1c72283	EUG4#1#01735	166	G1	0	27	40.96	TTCATAATACTAATTAGGAGTCCCC	TATGCCTTTTGAATCTCCCC	TTCATAATACTAATTAGGAGTCCCCATGATAATAAATGTTTCTAAACAATAACTAAAAATCAATAAAATGATAAAAGTTCGGTCTCCCCACAAATATTATATATATTCCCATATATTTATCTACACATATAAATACAACCAATATCGGGGAGATTCAAAAGGCATA
CATMA1c72284	EUG4#1#01765	311	G1	0	40	18.33	TTCAATTTGTTCCTTGCGCAGT	TTACTCCGCCTAATTCCAGCAG	TTCAATTTGTTCCTTGCGCAGTAAGCTAGTTTTGGGAATGTCTTTGTTGAAGTCCGAGGTGTTTCTACTAATGGTAATAGGTGACAGACTTGTTAGTGCAGTTGTAGTTGGAATCATCGTTAGAGTTCTCCACAAGCTATTTAGATACTCTGATGGATTTTTATATGTTGTGTACAAACGAGAGAGGTCCCTTCTCTTGTCGCTGAGTGACATGGACGATGCGTCCACGATAATTGAGACCATCTTTAACATATTTTTAGGGGGTTTGATATTAGCATTCTCAATCCCACTGCTGGAATTAGGCGGAGTAA
CATMA1c72285	EUG4#1#01766	464	G1	19.4	34	48.28	GTTTAAGTCGATTTGGGCA	CAAATTATCAAATCGAGAAGCA	GTTTAAGTCGATTTGGGCAAAAATAGATTTGGGCAAAAAACATTTCTTGGTTTTGTCGGGAAACATTTCTCCGGCGCTTATTCGGCGATTTCTTCTCTCCGGCGATTTCTCCGGCGAGTTCCTTCAACAACTCATCTCCATCACATCATGGATCCTCCTGAGAATCCTAATCTATTCAAGTAAGCAAATTCTCATCCTTTTTACTCAATTCGATTTGGGTTTCTGTTTTTGATTACTCAATAATGGGTTTCTGTCACTGTTGTACTTAGGTGATAATATCGAGTTCCTTAATGAAGACAAAGATGGCGAGGGAGAAGAGGAAGAAGTTTAAATTTGCTGTTAATTTGTTTTTGGATTTGATACTTTGTTGAATACTTGAATTGTGTTTAAATTTGCTTT…
CATMA1c72286	EUG4#1#01802	154	G1	0	27	49.35	AAGAAAAACGATTGAAACCAG	ACTGAGTCTGAGTGGTTAGTAGTT	AAGAAAAACGATTGAAACCAGTACAAATCAAATGAATTTAAAAAGTATTACTATAGTTTATACCAAATGTATTTGGATGGTGAATAATCAAAACTGAAACGAATAAGTCAAAGGAGTGTTTTTTTTTTATAACTACTAACCACTCAGACTCAGT
CATMA1c72287	EUG4#1#01834	154	G1	0	31	31.17	CTCTTTTTCTTGCTTGGATCTCTA	TTTCTATATAATCGTGTGGATCTG	CTCTTTTTCTTGCTTGGATCTCTAATGCTGTTCATATTTTAAAGCATAGGTTTAGGTTAGATGCATGTAACTGCCAATTAAAAGAAGGTCAAGAGTTTTTTGATTGTATGAATATATGAGTTAGTCAAAGCAGATCCACACGATTATATAGAAA
CATMA1c72288	EUG4#1#01852	178	G1	0	42	37.08	GGTGGTCTTGTTAAGTGTATAA	GAAAAATTACCGAAATCCTC	GGTGGTCTTGTTAAGTGTATAAGATAAAGTGTGTAGATGCCCACTCTAATTACTATAAGCCTGTTATCACGCTGGCTGAATCTTCGATGGAACAGTTGGCCAAGGACTTCATAGAAGTTGTCATCTCGGAAAAGGAACAGCCTGCGAGGGATGATTGAGAGGATTTCGGTAATTTTTC
CATMA1c72289	EUG4#1#01911	166	G1	0	44	31.33	AGAGAAGAGTATGTAGAAGAAGGCT	GAACAACATTGCACAGAGA	AGAGAAGAGTATGTAGAAGAAGGCTGAAGAAGGTGATGAACATGATTCTCCAATAGAAAGTGTGGAGGAGAGCCAGCTGGAGTGGGCGTCGAATCAGTGTTCCCCTTGTAAGTAACTTCAAGCTTGTGCAACGACTTTAATAGCCTATCTCTGTGCAATGTTGTTC
CATMA1c72290	EUG4#1#01917	160	G1	0	47	46.88	AAGAGGCAAGTGGTGATAAAACAGA	CATCATCTCCGCCGCTTG	AAGAGGCAAGTGGTGATAAAACAGAGAAAAAGCTCTTACACTATGACTTCTTCTTCAAGCAACGTCCGTTACGTTGAGTGTCAGAAGAATCATGCCGCTAATATTGGCGGCTACGCTGTTGACGGTTGCCGGGAGTTTATGGCAAGCGGCGGAGATGATG
CATMA1c72291	EUG4#1#01934	167	G1	0	31	35.33	GGATTTGGAGGATTAATTT	ATTCCCGATTACATCCAA	GGATTTGGAGGATTAATTTAGATTAAAGCGAAGGATGAAATAAAGAGTACTAACAGATTGAGATTATCAAGGTAACTTTTTGGTTGCTTGTGTGATTCGTTACAAGCTAGCTAAAATAAGATAATGGTTTTTATATAAAGGTAATCAGGTTGGATGTAATCGGGAAT
CATMA1c72292	EUG4#1#01943	170	G1	0	39	31.18	CAAATTCTGGCACTGCAAAAG	CAATGGAGTTCTAATTTTAGTCCCG	CAAATTCTGGCACTGCAAAAGCTTATTTAAACAAGTATATTTCAGGAAAAAGGAAGCGGGAGAGGGGAGCCCAGTACTTGAGGACAGGAGAAGGATTGATTGTACATAAATCTCTTTCTTTTTTGATTGCCTACAAAATCGGCTTCGGGACTAAAATTAGAACTCCATTG
CATMA1c72293	EUG4#1#02029	170	G1	0	35	35.29	GTCTAAAGCTGCAACGGC	TTTCTCTGAAAAATCCCACA	GTCTAAAGCTGCAACGGCATCGCCATATACAGAAAGTTTTAAGCGCAGGATAAGAGCATGCACACTCTTTCCCATTTCCAAGCAAAATAAAACCTATACATACACATTTATACTAATACTCATATACATTAGAGAGAGAAGAAGAAAAAATGTGGGATTTTTCAGAGAAA
CATMA1c72294	EUG4#1#02049	199	G1	0	33	41.71	ATGTCAACAACATACATTGGC	GCTTGCGAGGTTTTTATT	ATGTCAACAACATACATTGGCAATATATGCACATGCATGCTCCAAGTTGCTAATTAAACACTGAATCTGAAATCTGAAATTATGCCAATCTAAAAACCTTTCGGCGGTAAATTTTGAGTGAATAAGACAATGTAAAATGACTAAGATAAAAAAGTGTTAGGTGGGGTGAAAAAAAACAGAGAATAAAAACCTCGCAAGC
CATMA1c72295	EUG4#1#02086	173	G1	0	36	30.06	TGACGATTGCAGAAACATA	CAAAGGTAGGTGATGTGAATAA	TGACGATTGCAGAAACATAAAAACGTAGAAAATAAAGGGTTGAAGAGACAGTGTTGGGTTGGGTCGAACGTCAAGTGATAGGATGTCACAAAAGATTGGCTTTTTGCTATATGATTTCAAAACATGAATCATGAAGTCCCATGACTATATATTATTCACATCACCTACCTTTG
CATMA1c72296	EUG4#1#02091	201	G1	0	38	32.34	AGCAATATGACTCCACTGA	ATAATTGAAAAACGAACACTGAC	AGCAATATGACTCCACTGAACTTTGCCAACTACGTGGCGGCACACAGAAAAGAAGTGTTCGAATTGTTTGCCTTTAGCCTTATAGTCGCAGAGAAGCTTCCAAGTACTTGTTTGTACTTTATTTTGGTGAATGTAGCCACTAACCAGTATCCTCGTGAATATTTGCTTTCATTTAATAGTCAGTGTTCGTTTTTCAATTAT
CATMA1c72297	EUG4#1#02196	196	G1	0	31	29.08	TGTTCAAATTATGTTTGCGGT	AAAGAGACGAAATGAAGGTTTA	TGTTCAAATTATGTTTGCGGTTGAACGGTTCTGTAAAGATAAGTGTATGTATCCCACCACATTGATGTATTAGAGTAGTATAGAGAGCTTGTTACTTGTGTAGGGTAGTTTTTTACATTCTATCTTGTATATGAACATGTACATGTACATTCATATTCTAAGTTAATGAGAAAATAAACCTTCATTTCGTCTCTTT
CATMA1c72298	EUG4#1#02241	382	G1	0	42	17.28	AGATCGAAGCGAGAATGCAG	GAAAAGGTCCAAAAACACAGAG	AGATCGAAGCGAGAATGCAGAAAAGAAGAACGTCTTAGAAAGTCTCTGAGACCGAGGAACCATCGTGTTAGAGTTGGTGTGAGGAAAGACCATCGTTCTGACTCGGGTTTGAGCCAACATGCTGATGGTGGTAGTCCGATACATGGTGTTAGAGTGAGTAGAGAGTCTAAGTTCGCACGGAAGGTTTCAAAACGCAGAAATCGAGTTCACCATGGTGATAGAATGAACCATGTCAGTCTTCTTAATTAATACATCACAATGGAGGAATTACCTGCAACTGTCAATGATCTCCTCTAAGCTTTATAATTCCTCTTCTTGAAAGTTGACCAGCTGCATGGGTCAATTTTTATAAACCAATCTCTCTGTGTTTTTGGACCTTTTC
CATMA1c72299	EUG4#1#02260	170	G1	0	41	31.76	GAGAGGAAGAGAGGGGTCAC	ATGTCATTGTCCCACAAAA	GAGAGGAAGAGAGGGGTCACCGGTGATGACGGGAATATATTGGTCGACGGATCCAAACATGAACGGTTTTTTAGCTTTACTGTTTGTAAAGCTGGCACGTGCCACTACATTACACAGTCACAGATAAATATTCATTTACGTTTTTAGCCTTTTTTGTGGGACAATGACAT
CATMA1c72300	EUG4#1#02288	176	G1	0	39	24.43	TGACGTACGAGAAACATGGTTGG	GACGCGCGATTGAGAACA	TGACGTACGAGAAACATGGTTGGTAATGTCAGAGCGGTTAGACCGTCACATTCACATTTAATCATATAACCAAATATCAAATCAAGAAGTCAAAACCGGGTTTAATTCCCGGTCTATTTCACTAAGTCGACGTTAGATCAAGAAATACTTTGAAAAGGTGTTCTCAATCGCGCGTC
CATMA1c72301	EUG4#1#02305	500	G1	0	43	64	GAATGCTGGTGAGTTGGT	CACAACATACGATTGAAAAG	GAATGCTGGTGAGTTGGTGTTCTCAAGAAAAAGTTATTTCCCACCCTATGGTTGGAGGGTTCTTGACGCATTGCGGGTGGAACTCGACACTCGAAAGTATCTCTGGTGGTGTTCCGATAATATGCTGGCCGTTTTTTGCCGAGCAGCAAACGAATTGTAAGTTTTGTTGTGATGAGTGGGGAGTTGGTGTCGAGATTGGTGGAGATGTTAAGAGGGAGGAGGTCGAGACAGTGGTTAGAGAGCTAATGGATAGAGAGAAGGGAAAGAAAATGCGAGAGAAGGCCGTAGAGTGGCGGCGCTTGGCGAATGAAGCTACGGAGCATAAGCATGGTTCCTCGGTTGTGAATTTTGAGACGGTTGTGAGAAAGGTTCTTTTAAGGGAGTAGATAATAGAGAGTA…
CATMA1c72302	EUG4#1#02312	241	G1	0	39	39.83	GGGTTGTTGCTGGTATTG	GAGCGCACACAAGGTGTT	GGGTTGTTGCTGGTATTGCTGCAGCCATCATACGCAGCTAAGGAGAGGAAAGAACCCATACATCCATCACACCTAGACACACAAACATGACAATTACACAACACAAAGCTCTCACATAGAAGGCAAAGTTAAACTTAAATCCTACTTGCTATCTGTTACTCATTCTTTAGCCAACAACAATTTTGCATCTATCCAATCTGTTTTTCTCTTTGACATTTTATCAAACACCTTGTGTGCGCTC
CATMA1c72303	EUG4#1#02376	269	G1	0	40	54.28	GTCTTGCCTGATTTTCAGAT	TGTGTTAAGTATCAAGTAGGTTAAG	GTCTTGCCTGATTTTCAGATGAACTTCCAGCATGGAGATCGGTTATGGATGGGTGGCACTAGTCGCAGTGGTGAGGTTTGGTTTTCAAAGGCAAGTCTCTTGCTGAATCAACCTTCACGCTTTTTCATTTATGATTTAGAGAGGAATGAGATGACTCAAAGGATTGTTACAGGGCCATTAGTTGATGTCGTCTTTAAGAAAATTTGTTGGTTGATGTCAGTTTTCTCGGATGATATTTCTCCACCTTAACCTACTTGATACTTAACACA
CATMA1c72304	EUG4#1#02443	159	G1	0	34	33.96	TACGAGAGTGAGTCTCTAGATAACG	GGTTGAACCGTTTACATGCT	TACGAGAGTGAGTCTCTAGATAACGATGTTATAAAGACATCAAGCAACAAAGATGAAAAACGCTAACCTAAATGGTCACACATAAGTATGTTGTAAGTTCTAACAAAGCTCTTTACCAATATATCTTATACAACGTCAAAGCATGTAAACGGTTCAACC
CATMA1c72305	EUG4#1#02461	186	G1	0	32	31.72	CATTTTCACAGATTTTACCA	TTGATGTATGTAACCGCATC	CATTTTCACAGATTTTACCAATTATATACTTTTGCAACTAAAAAAACCAGAAGACTGCAGTGTAAAAGCTAATGCTAAGATTTTACTAATTATCTGCTCAATACAAACACAAATCGATAATAAAGCTCTTTACATACAAACACCGGATTCTACTATCGATGATGCGGATGCGGTTACATACATCAA
CATMA1c72306	EUG4#1#02493	197	G1	0	33	30.96	TCTTCCTTCTTGTCAACGTCGC	CAAATGGGATCTAATTGTATTGCG	TCTTCCTTCTTGTCAACGTCGCACAAGTCCGTTTACGGATATGGGTGAATAATTGAATATTATCCATGTTTCCTTATTAGCAGTCGCTATTGTGGGTTTCTTTTTGGTAGTCTAATTTATTATTTACTTCTTTAAAATGGGGAAACAGATACAAAGTTGCATTACATATATAACGCAATACAATTAGATCCCATTTG
CATMA1c72307	EUG4#1#02557	164	G1	0	35	29.88	AAATTGCCTCCGATGATG	TCATAAGAGCTTACCCCAGATAAAA	AAATTGCCTCCGATGATGATCAAATCATAACTTTCGTTCTTCCGAGATTTTATCATGCGGAGAAATTATGGAGACCTGAACTGAGCTGAGGCAATTTCATCATCTCTTTTCTTTTTGTTTTTACAAATTATGGTGTCTTTTTTATCTGGGGTAAGCTCTTATGA
CATMA1c72308	EUG4#1#02613	203	G1	0	45	66.01	TTATAGATGCTCCCCTGCTCAAGT	GTAAGCAGCCAGAGGAGAAGA	TTATAGATGCTCCCCTGCTCAAGTTTGCGAGTTAGAAAGTACTTTCTCTAATGAAGATATCAGAGCTGCTCTCTTCTCACTTCCCAGAAATAAGTCTTGCGGCCCAGATGGTTTCACGGCTGAGTTCTTTATCGATTCTTGGAGCATTGTTGGAGCAGAGGTGACAGATGCGATCAAGGAATTCTTCTCCTCTGGCTGCTTAC
CATMA1c72309	EUG4#1#02646	221	G1	0	38	57.01	CTCCTACGTGCATTATGATGGATT	CAGGTTTTGATCCTGGAAAA	CTCCTACGTGCATTATGATGGATTGGAGATTACAAAAGTCGAAAGCGACCTGAGAATAACATCAACGTGAGGGTCTTCCTCTTCTGGAAAGTTGCCAGCTATGTTCTTTTCTGCTCCCATTTATTGTGCCTCATTAAGCTTAATACGTTGCATTTACAATGATTATCTAAACCTCAATTGATATATTCACCATCTTTTTTGTTTTCCAGGATCAAAACCTG
CATMA1c72310	EUG4#1#02670	157	G1	0	36	38.22	ATGAAGGATAAACAACCTTACATTG	TAATAAACTTGTCTATCGTACCGAA	ATGAAGGATAAACAACCTTACATTGCTAAGGCTGATGAGATGAGGGTTGCTTATGACCAGAAGCTGATAACCTATATAAAAAAACTGGAACGTCCACATCACACAACAAATCTGGAACATCACAGTTTTATGTTCGGTACGATAGACAAGTTTATTA
CATMA1c72311	EUG4#1#02713	231	G1	0	35	64.5	CAATTTAGTGACATACATTCTCG	ACAGCTTGAGTAGTTATAGCAT	CAATTTAGTGACATACATTCTCGCAAACTCAAAGTGTTTAAAGACAGTGGAAATCTCCCTCATAGCAGCCTTCAATCTTAAGGAGAGGCAAAAGGAGTTAGTTACCATGCCTAGGATTTCAACATTATCTAGGCTTCTATTCCCCATCCAAATGGAATGGGAGTTCAATGAAACAACTTTTTCATTATATATATTGTCATATACAGTATATGCTATAACTACTCAAGCTGT
CATMA1c72312	EUG4#1#02740	286	G1	0	35	23.43	AGGATGAACGTAATGGCTCT	GAATATATTGTTTCTGATCACACC	AGGATGAACGTAATGGCTCTCCAGCCTCCAAGTTTTTTCTCTGGCAAAATTTTCCGATTCTCAACAACTCCCATCTCCGGCAACGACGATGAGAAAAAGCTATGGGAAAGGTTCGAACAAGTAACAACAAGATGAAGAAGATGTTCTAAAAAAAACCAAAAAAAATGACTAAGAAGATGAATTGTGTTTTTTCTTCTTCTTATGAACAATCTCAAAGTTTAGAATATACAGGAATATTTTGAAGTTGCTTTTTGGGTGGAATGGTGTGATCAGAAACAATATATTC
CATMA1c72313	EUG4#1#02868	316	G1	0	37	14.56	TAATAGAGAGATTTATAGCCAACG	ATTACTAGTTGCTAAAAACGG	TAATAGAGAGATTTATAGCCAACGACTTCTTATTTTGGTTCAACGACTCGAGTGGGGAAATGCTTTTGATGTGTTTACCAAAGATTGCGCATCAATCAATGGTTACAAAAGTCAACAAAGTCAAAGCTATATAGATTACGACCATTCTCAGCCGTCCGATAAATAAAGGGTATTCTGTCTTTTTGAATGACAACTAGCATTTCTGGTGACCACGAGACCGGGAATGTTCGTCACGGGACGTTTTCATTGTCGTTCGTTCCCACCAACATTTATCGTTATTAATTTACAAACAAAACCGTTTTTAGCAACTAGTAAT
CATMA1c72314	EUG4#1#02960	170	G1	0	38	28.82	TCAAAACTAGTGATTATCTTCGAG	TCCTCAATCTGAGCTAACGAAG	TCAAAACTAGTGATTATCTTCGAGTCATGTCATGTTAGCGTTTAGGGGTTTTGTGTGTCTATCCACATGTTTTCTGCTTCTATATAAACCCTAACGCTCTCGATACTCTAGTTGTTGTGTAAGTAGGTGTTGTTTTGTGTCTATGTTTCTTCGTTAGCTCAGATTGAGGA
CATMA1c72315	EUG4#1#02969	195	G1	0	41	30.77	TCATCATAGAGTTGAGATGTTGC	GAACCCAAATAATTTCCAAACG	TCATCATAGAGTTGAGATGTTGCCAAGAACTGATTCAAGGATATTCACCTGGTTGGAACCGGTGAGTTGAGATGTATTGTTGTTATGCCCCAGGTTGGGTTAGGGGAATGAAGCCATTGGTCCGTGCTTGTAGGATAGATGTATAAAAAAAGTTTGATGTCTATCTTCTCTTCCGTTTGGAAATTATTTGGGTTC
CATMA1c72316	EUG4#1#03036	191	G1	0	31	36.65	ACAACGATGACAACAACG	ATTGCAACATCAATCCATAAGA	ACAACGATGACAACAACGACGACAACAACGACGACAACTAAACAATCGTTTGTTTATCTCTCTAATTTATCTCTATGGTTTAGTAGTCCTATTTATTTATGTTGTAATGGTCCCTAATTTGCTTTAGACGCTTTTTTTTTTTTTTTTTTTATCTCTGTTTGATCTCTAGTCTTATGGATTGATGTTGCAAT
CATMA1c72317	EUG4#1#03069	500	G1	0	43	55.8	AAATTCGGATGAATCAAGCAC	TCCTCTTCCACTACGCCTTC	AAATTCGGATGAATCAAGCACTTTGTCTGACCTCGATGATGGAGAGTTGGATTGTTATTTTCGGAACCCGAAAGAAGTGCACCTGGTTGAGATTATCTTTGATCACGAAAACCCCGGATATGATGAGAAGGAAGCAGCAGCTTTAAACGCTTGCAATAATGCAAGCAACCTTTTCGAAGCTTCTAAAGCAGCGGCGGCGAAATCTAGAAAAGATAAACGACAACAACGTGCTGAGGAAGAAAAGAACGCGCCTCCTCCAGCTACAGCCATGGAAGCTGTTGATAGCATGGTCAAGAGAAAGAAATTTCCCGATACTAACTGCGATTATTTGGAGGAGCTTCTTGATACTTCAGCTCAGAAAGCATCCAAGAGATTGAAAACCGAGACAGTGATGGAGAA…
CATMA1c72318	EUG4#1#03133	499	G1	0	40	65.93	TGCATCTCAGCCGTTTTATG	ATTTAAGGACCCACGATTCA	TGCATCTCAGCCGTTTTATGTTTTCTACTTCAATCCAGAAAGGAAAACTCTGCAAGTCCCAAGTGTTGAAGTCGAGGGTCTTGGAGCTAATCGTGCTTGCATGTCTTATTACGCCTTTGCTGACTATGTAGAGGATCTTAGTGTTAACGATGCAGTGCGACAACTCAAGTCAAGCCCTTTACAACAACAAGGCCAAAATATCGTTACCAAGAGGCCAAAACCACGACAAGGCCAAGATACATCTCATGACCTCTCCAAGTCTGCTCCGTCTGTGAAGAACAAGTATGAATTCTTAGCAGACAGGCTCAATCACTCTGTTAGCTTAGCTATTTTATTTTGTTTGTTTTTCCTTCTTTTTAGCTATATCATTCGGTTGGGTTGGGTTAGATAATTCATTTC…
CATMA1c72319	EUG4#1#03134	162	G1	0	37	69.75	TCGAGAAACACGAATGGT	AGTAGAAAACATAAAACGGTTTGG	TCGAGAAACACGAATGGTCGAGACATGTTTACTCTTTGCCGGAGACCATTGAATTTCAGCAGTGTAACTACAATATTTGCGTTGGTGGGATGAATGCTATAGGTGAAATTGTTTTTTCGGAGTCATATATATCTACATCCAAACCGTTTTATGTTTTCTACT
CATMA1c72320	EUG4#1#03150	269	G1	0	42	55.76	CCGAACCGAGTTCTTAGG	ATCACCCAACATAATCCAA	CCGAACCGAGTTCTTAGGTTCTCTGCTTAAGCTTGGATATAACCAAATTTTGGGTAGTTTGGCATCCGACTGTGAGAGTGATAATCATTGCAAAATCTTTGCAAATGGTTACTTGTGAGGTGATGTTTCCGGATTCAGATGACTCGGTTGTTGTGTCTATTGTCTATGCTGCTAATGAGGCAATCACCAGAAAAGAGTTGTGGGAGGAGTTGTTGCTTTTGTCAGTGTCTTTATCAGGAAATGGCAAGCCTTGGATTATGTTGGGTGAT
CATMA1c72321	EUG4#1#03159	157	G1	0	33	43.95	CTCGATTAAGATTATCAAGCTG	TCAGCTTCTAAAAACCAACATA	CTCGATTAAGATTATCAAGCTGAGCATTTTTCCTGTCTCTTTTCTTCTTGTTAATGTTTGCTCTCTCCTAAAAACTCAAATCTTGAAAAAAGCTTCACAAGGAGGCATTTCTCTTCTCATTCTTTTTCAATTATCTATGTTGGTTTTTAGAAGCTGA
CATMA1c72322	EUG4#1#03192	166	G1	0	35	69.88	GCCAGTAGAGCTCGAGGTAA	TAGAGCAGCATTATCTTCGTTTA	GCCAGTAGAGCTCGAGGTAAAATGTGAGTTCAAAGACAGATTTGGGAACAACTTTGATTATGACATTTATTTCGAAGTTAATAAAGATAGATATTATGGGGAGGATTGCTATAATATAGCTATATTGGACTGTCGTATCCCTCTAAACGAAGATAATGCTGCTCTA
CATMA1c72323	EUG4#1#03234	239	G1	0	41	20.08	TCTGCAGATTTTACAAGAACTC	ACTTTACTCCTTATATTGCTTGC	TCTGCAGATTTTACAAGAACTCGAGTCAATTATGCGATGAACCGCGAAGCCACCGAAGGAAATCAGGCTGGAGGATTCAATCAAAGAGCAAGGATTAACCACGGGAGCTATCGTGGGCCACGAAAACATCTAGTGAATCCCACAGTGGTAGATGTTTACACAGTTCCTGAATCTTCAGTTTGAATTGAAGATTTAACTATACAAAGATCAGTTCTTGCAAGCAATATAAGGAGTAAAGT
CATMA1c72324	EUG4#1#03235	165	G1	0	26	46.06	GCTTCTTATATAGAGTTGTGCTCTG	AAAATAAAGCCCAAAAGACA	GCTTCTTATATAGAGTTGTGCTCTGAATCGAAAAAAGGGAAAAAAAAACAAAACAAATGGAAACTTTAGAATCATATAAAGAAAATTTCAAAACAAAAAAGGAAACTTCAGAATCAGAAAAGGAAATTTCAAAACTTTAGATTTTTGTCTTTTGGGCTTTATTTT
CATMA1c72325	EUG4#1#03278	179	G1	0	35	32.4	GCTCCGTCACCGAGACAC	CAATAGCATAAAACACTAGCAGAAA	GCTCCGTCACCGAGACACTTGCCAATTCCAACTTTTTGCATGTCTTCTAAGCTAATAAAGACTTGAATGAGACAGAACTGTGGACTTTTGTAGTAGTTGCTAATTGTAATAGATCCTGGCCACAATTAGATAATTGTTTCGTTTTTTATTTATTTTTCTGCTAGTGTTTTATGCTATTG
CATMA1c72326	EUG4#1#03282	161	G1	0	30	35.4	AGTATTATCATAGTATGGTGCATGT	CTATATGATGAAATGAGTGTTGCT	AGTATTATCATAGTATGGTGCATGTGTGTTACTGTGTTAGGTGTGTATTGTTTTGTATATACGAAATAAATGTTTGGAGGCTTGGAAAATTTTTCAAGGAAAAAAAAATCACATCCATATGACCATATCTATTAATGAGCAACACTCATTTCATCATATAG
CATMA1c72327	EUG4#1#03349	214	G1	0	36	67.29	AGGGAGAGTGAGATGAATTTTGG	CTTCCCCATTCCCCATATC	AGGGAGAGTGAGATGAATTTTGGTTTGAGAATGGCAAGCAGCAAAAAAAATGTAAGGATTGTTAATCTGCCATGGCGTCATGGTGTAAAGCAGGCGGAAAAGAAAATAACTGATCCGAATGTGAAAAATTTGAGATTCGTAATTAGAAAATTGCATAGAAGATGAAACAACATAAATTAGCAATAACTGTTGCAAGATATGGGGAATGGGGAAG
CATMA1c72328	EUG4#1#03379	232	G1	0	37	66.81	AAACGACATGGTTCATTAGATT	CAATTGTGGCATTGAAAG	AAACGACATGGTTCATTAGATTTGTTGAAGAAGTTTGTATGGAATCTAGCATGGAGTTACAGTGATACACAATACAAAGCTAATCTCAATGAGATGAGAGCTTACATCATGTCTTTGTATGAGGATGTCATGAAGGAAGAACCAAATACTTGGTGCAGATCTTGGTTTAGAATAGGCAGCTACTGTGAGGATGTAGACAACAATGCAACAGAGTCTTTCAATGCCACAATTG
[truncated: 4,433 more rows]
