# Supplementary material for: CATMA, a comprehensive genome-scale resource for silencing and transcript profiling of Arabidopsis genes
Source: BMC Bioinformatics. 2007 Oct 18;8:400. doi: 10.1186/1471-2105-8-400 (PMC2147040; doi:10.1186/1471-2105-8-400)
Supplement: Additional file 5 — CAGE microarray experiment overview. The names of all CAGE microarray experiments used for the experimental verification of the GST classification are provided in a spreadsheet. Column A: CAGE experiment ID; Column B: ArrayExpress experiment accession number [18]; Column C: Analyzed Arabidopsis ecotype; Column D: Experimental factor under study; Column E: Growth medium; Column F: Number of individual hybridizations of the microarray experiment used for GST classification verification, i.e. those performed on the A-MEXP-58 microarray version; Column G: Examined plant anatomy part; Column H: List of different Boyes stages examined within the hybridizations referred to in column F. [file 1471-2105-8-400-S5.xls]

## Sheet: Experiment descriptions
CAGE Experiment ID	ArrayExpress E Number	ecotype	experimental factor	medium	# E-MEXP-58 hybs	plant part	Boyes stages
CAGE_CSIC_root_agar_normaldevelopment	E-CAGE-32	Col	normal development	agar	12	root	1.02,1.04,1.06,1.1
CAGE_CSIC_shoot_agar_normaldevelopment	E-CAGE-33	Col	normal development	agar	12	shoot	1.02,1.04,1.06,1.1
CAGE_CSIC_shoot_soil_normaldevelopment	E-CAGE-34	Col	normal development	soil	8	shoot	1.02,1.04,1.06,1.1
CAGE_CSIC_wholeplant_agar_ecotype_Bay	E-CAGE-39	Bay-0	normal development	agar	2	whole plant	1.06
CAGE_CSIC_wholeplant_agar_ecotype_Fei	E-CAGE-39	Fei-0	normal development	agar	2	whole plant	1.06
CAGE_CSIC_wholeplant_agar_ecotype_Gd	E-CAGE-39	Gd-1	normal development	agar	2	whole plant	1.06
CAGE_CSIC_wholeplant_agar_ecotype_Jm	E-CAGE-39	Jm-1	normal development	agar	2	whole plant	1.06
CAGE_CSIC_wholeplant_agar_ecotype_Kas	E-CAGE-39	Kas-0	normal development	agar	2	whole plant	1.06
CAGE_CSIC_wholeplant_agar_ecotype_Kyo	E-CAGE-39	Kyo-1	normal development	agar	2	whole plant	1.06
CAGE_CSIC_wholeplant_agar_ecotype_Kz	E-CAGE-39	Kz-2	normal development	agar	2	whole plant	1.06
CAGE_CSIC_wholeplant_agar_ecotype_Ler	E-CAGE-39	Ler	normal development	agar	2	whole plant	1.06
CAGE_CSIC_wholeplant_agar_ecotype_Ll	E-CAGE-39	Ll-0	normal development	agar	2	whole plant	1.06
CAGE_CSIC_wholeplant_agar_ecotype_Pi	E-CAGE-39	Pi-0	normal development	agar	2	whole plant	1.06
CAGE_CSIC_wholeplant_agar_ecotype_Sf	E-CAGE-39	Sf-2	normal development	agar	2	whole plant	1.06
CAGE_CSIC_wholeplant_agar_ecotype_Sha	E-CAGE-39	Sha	normal development	agar	2	whole plant	1.06
CAGE_CSIC_wholeplant_agar_ecotype_Ws	E-CAGE-39	Ws	normal development	agar	2	whole plant	1.06
CAGE_CSIC_wholeplant_agar_normaldevelopment	E-CAGE-31	Col	normal development	agar	12	whole plant	0.7,1.02,1.04,1.06,1.1
CAGE_HRI_15a_to_26a	E-CAGE-41	Col	normal development	agar	24	leaf	1.02,1.04,1.06,1.08,1.10
CAGE_HRI_1a_to_14a	E-CAGE-40	Col	normal development	agar	28	whole plant	0.70,1.02,1.04,1.06,1.08,1.10
CAGE_MPI_auxin_treatment	E-CAGE-46	Col	auxin;leaf development	soil	8	leaf	1.04,1.08
CAGE_MPI_flower	E-CAGE-22	Col		soil	2	flower	6.1
CAGE_MPI_leaf_development	E-CAGE-21	Col	Leaf development	soil	22	leaf	1.02,1.04,1.06,1.08,1.10,1.12,1.14,5.10,6.10,6.50
CAGE_UNIL_Flower	E-CAGE-44	Col	normal development	soil	4	flower	6.5
CAGE_UNIL_Leaf1+2_eds8	E-CAGE-58	Col	mutant	soil	7	leaf	1.04,1.12,5.10
CAGE_UNIL_Leaf1+2_npr1	E-CAGE-62	Col	mutant	soil	6	leaf	1.04,1.12
CAGE_UNIL_Leaf1+2_soil	E-CAGE-43	Col	normal development	soil	36	leaf	1.02,1.04,1.06,1.08,1.1,1.12,1.14,5.1,6.1
CAGE_UNIL_Shoot_npr1	E-CAGE-53	Col	mutant	soil	1	shoot	1.12
CAGE_URGV_flowers_buds_late_stage11	E-CAGE-74	Ws	normal development	soil	1	flower	6.5
CAGE_URGV_flowers_buds_stage11	E-CAGE-74	Ws	normal development	soil	1	flower	6.5
CAGE_URGV_Leaf1+2_in_vitro	E-CAGE-47	Ws	normal development	agar	20	leaf	1.02,1.04,1.06,1.08
CAGE_URGV_Leaf1+2_soil	E-CAGE-37	Ws	normal development	soil	36	leaf	1.02,1.04,1.06,1.08,1.1,1.12,5.1,6.1
CAGE_URGV_openflowers_soil	E-CAGE-50	Ws	normal development	soil	4	flower	6.1
CAGE_URGV_shoot_in_vitro	E-CAGE-72	Ws	normal development	agar	6	shoot	1.02,1.04,1.06,1.08
