# Supplementary material for: CATMA, a comprehensive genome-scale resource for silencing and transcript profiling of Arabidopsis genes
Source: BMC Bioinformatics. 2007 Oct 18;8:400. doi: 10.1186/1471-2105-8-400 (PMC2147040; doi:10.1186/1471-2105-8-400)
Supplement: Additional file 7 — Detailed description of the GFT and short GST sets. Information is also available on line ([14,25]). Column A: CATMA ID; forming the fourth addition to the CATMA repertoire, the short GSTs have the letter 'd' in their ID. To emphasize the different underlying design paradigm, the GFTs have no specific letter, but instead 'GFT' in their ID. The numbering of both short GST and GFT IDs is random. A pseudomolecule number precedes the letter 'd' for the short GSTs. This information is not included in the ID of GFTs, because they can correspond to genes residing on different pseudomolecules. Column B: AGI code of cognate gene according to TAIR6 annotation; Column C: Other family members listed by AGI gene name (only for GFTs); Column D: GST length, excluding the universal GST extensions added with PCR primers; Column E: Fraction of intron sequence compared to the total GST length when the cognate gene had different splice variants (TAIR6) intron percentage was averaged over all splice variants. Column F: GC content; Column G: GST specificity expressed as percentage of sequence identity in the next best BLAST hit, using the genome sequence as a BLAST database; this parameter was only calculated for the GSTs; the parameter is not a meaningful quality criterion for the GFTs because they are designed to bear a high sequence similarity with the gene family members. Note that some of the values are larger than 70% as a consequence of the use of a different scope (cDNA) for specificity verification during the design of the CATMAv4 probes. Column H: 5' primer sequence, excluding the universal extension; Column I: 3' primer sequence, excluding the universal extension; Column J: Amplicon sequence, excluding the flanking universal extensions. [file 1471-2105-8-400-S7.xls]

## Sheet: SupplementaryTable5.27.06.2007
CATMA ID	Target gene name (TAIR6)	Other targets in the family	GST length	Intron %	GC content %	Specificity %	5' Primer sequence	3' Primer sequence	Amplicon sequence
CATMA_GFT_00011	At1g02930	At2g02930,At1g02920,At4g02520	144	NA	46.53	NA	GCAGGAATCAAAGTTTTCGG	GAACTTTACCAAAGGGGTTGC	GCAGGAATCAAAGTTTTCGGTCACCCAGCTTCCACAGCCACTAGAAGAGTTCTCATCGCTCTTCACGAGAAGAATGTCGACTTTGAATTCGTTCATGTCGAGCTCAAAGATGGTGAACACAAGAAAGAGCCTTTCATCCTTCGC
CATMA_GFT_00023	At1g05680	At1g05670	223	NA	43.5	NA	GCCTCTTCAATGCGAAAGTC	TTTTCACCGATTTCCTCGAC	GCCTCTTCAATGCGAAAGTCGCTGAATGCATGGAGTGGCTAAACTCAAAGGAGCCTAATTCTGTTGTCTATTTATCATTCGGAAGTTTGGTGATTCTAAAAGAAGATCAAATGTTGGAACTCGCTGCGGGTCTGAAACAGAGCGGACGTTTCTTTCTGTGGGTTGTGAGAGAGACAGAGACACACAAACTTCCAAGAAACTATGTCGAGGAAATCGGTGAAAA
CATMA_GFT_00028	At1g06120	At1g06100,At1g06090	156	NA	46.79	NA	CAAAGCAAAGCAGTGCGTAA	CATAGCAGCAAACCGGAAAG	CAAAGCAAAGCAGTGCGTAAGGAAAAAAGAGCGTTCCTTTTCAGGAAATGGACCCGGGTTGATGTAATGAGAGTTTCGGCTGTTGGGGCTGTGCATCTATTGTGTCTATTGGCTCCGTTTAACTACACATGGGAAGCTTTCCGGTTTGCTGCTATG
CATMA_GFT_00032	At1g06650	At1g06620,At1g06640,At5g43450,At2g30840,At1g04380,At5g59530,At5g43440,At1g06645	157	NA	52.87	NA	TCTCCCACTACTACCCACCG	CCGGAAACATGAGGAACATC	TCTCCCACTACTACCCACCGTGTCCAGAGCCTGACCTAACTTTAGGCACAAGTCAGCACTCCGACAACTCTTTTCTCACTGTCCTTCTTCCCGATCAGATCGAAGGGCTTCAGGTTCGTCGTGAAGGGCACTGGTTCGATGTTCCTCATGTTTCCGG
CATMA_GFT_00040	At1g07660	At3g45930,At2g28740,At5g59970,At1g07820,At3g53730,At5g59690,At3g46320	127	NA	51.18	NA	AGGAATCACCAAGCCTGCTA	GGCGTCACGGATAACATTCT	AGGAATCACCAAGCCTGCTATTCGTCGTCTTGCTCGTAGAGGTGGTGTCAAGCGTATCAGTGGTCTCATCTACGAAGAGACCAGAGGTGTCCTCAAGATCTTCCTCGAGAATGTTATCCGTGACGCC
CATMA_GFT_00047	At1g09040	At1g09050	439	NA	44.42	NA	GAAACAGGAGGAGTTGCTGC	CCCCTACATGACCCCTTTTT	GAAACAGGAGGAGTTGCTGCAGAGCTTTCTTCTGACAAGTCAGATGAAGAGTCTGTCCCGTCTGATAGTCTAAGACACCGTTACCTCAGGTCTCCATGTTCTAACCGTGGAACTCTGGGAATGAAATTCACTGTTGTGGACACTAGTTTGGCTACTGGAGGAAAGTTGTGTGATTTACGGAATCTGAATGCAGAGTGTCTAGTAGTTTCTGAGCCAAACGTTCGTCTAGAAGTTAAAGATTCTCCTGTGCTTAAAAATTCTCTGGACAGTCAGAATGTGGAAAAGTCGCAAGTGAGGCCTCTGGATGCCAAGAACCAAGTGGATGACCCAATGCGATTCACGATTATTGATACGAGTGTAGACCACTGCGAAAAATCATCTGGGTTTAGGAGATGGAGA…
CATMA_GFT_00050	At1g09480	At1g09490	131	NA	44.27	NA	ATTTTGGCAGAGAATGCAGC	TCCACAATTAGCTCTACCGAAA	ATTTTGGCAGAGAATGCAGCGTGGGAATTTGCCAAAGACAACGGAATCGACATGGTCGTGTTGAATCCAGGATTTATATTCGGACCACTCTTGCAACCAACTCTGAACTTTTCGGTAGAGCTAATTGTGGA
CATMA_GFT_00052	At1g10190	At4g15050	120	NA	36.67	NA	CAGTAATATATTTATGGTGTTCGACAT	GGACAACCCACACCATTCTC	CAGTAATATATTTATGGTGTTCGACATGTTTTAGATGCGCCCAATATGGAAAAGAATGAGAGAAAGAAAGACAAATAATACCAATTTTGGTTACCTATGGGAGAATGGTGTGGGTTGTCC
CATMA_GFT_00061	At1g12775	At3g22470,At1g12300,At1g12620	128	NA	42.97	NA	GGCCTTTGTCTCAACGGTAA	GTTTGGCCGGACTTACACAT	GGCCTTTGTCTCAACGGTAAAGTCTCTGATGCTGTGGTTTTGATTGATCGAATGGTTGAGACTGGCTTTCAACCCAATGAAGTAACTTATGGACCGGTTTTAAATGTAATGTGTAAGTCCGGCCAAAC
CATMA_GFT_00063	At1g13080	At3g26180	135	NA	46.67	NA	AATTCAATCTTCCCCCAAGC	CAGACCCGAGACGAAGAAAG	AATTCAATCTTCCCCCAAGCCCTTCAAGCCTTCCGATCATTGGAAACTTACACCATCTCGCAGGATTGCCTCACAGATGTTTTCATAAGCTCTCTATCAAATACGGACCCTTGGTCTTTCTTCGTCTCGGGTCTG
CATMA_GFT_00067	At1g13540	At1g13500,At1g13490,At1g13550,At1g13520,At1g13510,At1g13480	128	NA	36.72	NA	GATGGTAGCCTTTGGAAGCA	TCCCATTTGGTTTTGAGCTT	GATGGTAGCCTTTGGAAGCATTATCATTGTTATGTTCTGATAGAGAGCTTTGTCTTGAAGAGAATGGATGAGAGTTTGGTCTTAACATATGAGTTTACACATGTAGATAAGCTCAAAACCAAATGGGA
CATMA_GFT_00071	At1g14800	At3g30420,At1g54430	153	NA	45.1	NA	AAATGCTCCGTAATCCATGC	ACGGAGGAGAAAAGGATGGT	AAATGCTCCGTAATCCATGCTTTTATCCCAGCAGCTCTTGCTTCACATTTCCGCCAAGTTTTGCGTGAAGGCATAATCTTCAATGTTAGTGGGTTTGAAGTGGGACGTTGCACGAAACTCTACAAGATCACTGACCATCCTTTTCTCCTCCGT
CATMA_GFT_00073	At1g15150	At1g15160,At1g15170,At1g15180	138	NA	45.65	NA	CGGCAATGTCTCTTGCAGTA	TAGAGACCAACGGAGCCATC	CGGCAATGTCTCTTGCAGTAATGGATGCATTGATGGTGAGTATGTCTCTATTAGCCGGCAGGCATGTTTTCGGCCATGTTTTCAGCAGTGACAAGAAAACCATCGAATATGTTGCAAAGATGGCTCCGTTGGTCTCTA
CATMA_GFT_00074	At1g15160	At1g15150	357	NA	43.42	NA	AACGTCACTGGCTTCAGCTT	ATGAGCCAAGCAGCAAATCT	AACGTCACTGGCTTCAGCTTCATTGTTTGTTTCCTTTTCCTTTTTTCCACTAAAATTGACGCACTTATCTCTCTTACTAGCTACCAGAACCATGGAAATTGTATCCTCTCATCACTTTACTGTTACTTTTTGATGCTAGATGGGATTGTCATGTGCCTTAGATACTCTCAGCGGTCAAGCCTATGGAGCTAAGCTATATCGGAAACTAGGTGTTCAGGCTTACACAGCTATGTTCTGTCTTACATTAGTGTGTCTCCCTCTCTCTCTCCTATGGTTCAACATGGGAAAGCTTCTCGTGATCCTTGGCCAAGACCCTTCAATTGCACACGAAGCCGGAAGATTTGCTGCTTGGCTCAT
CATMA_GFT_00078	At1g15910	At4g00380	186	NA	47.31	NA	CCAGGGTTTGACAGGATTGT	AATGGTTGCCATGATGGATT	CCAGGGTTTGACAGGATTGTTGGGTGCCGAGACCGATATTGGAGTAAAAAGGATGGGAGAACTTGATGAGAAACCTTTCCTGGATGTTTGCAAGCTGAGATATTCTGCAAATGAAGCTGCGGTCGAAGCTGCCACCCTTTGCTCTACATGGCAGGAGAACCTTAAGAATCCATCATGGCAACCATT
CATMA_GFT_00081	At1g17390	At1g73175,At5g36935	273	NA	49.45	NA	AGATTGATTGCGTGGTCTCC	CCGAAGAAAACCCACTACCA	AGATTGATTGCGTGGTCTCCGCCAAGGGTGGGTTGGTTTAAGCTCAATACTGATGGTGCTTCGCGTGGTAACCCGAGACTAGCTACAGCAGGTGGAGTAGTTCGAGACGGGGATGGAAATTGGTGTTATGGGTTTTCGTTGAATATTGGAATTTGTTCGGCTCCGCTTGCGGAACTATGGGGAGCATATTACGGTTTAAATATCGCTTGGGAGCGCGGTGTCACACAGTTGGAGATGGAGATTGATTCGGAGATGGTAGTGGGTTTTCTTCGG
CATMA_GFT_00086	At1g17990	At1g76690,At1g18020	120	NA	48.33	NA	CAAGTACAGGCTTCGATGGAG	AGCGGTTCTCTAATGACCCA	CAAGTACAGGCTTCGATGGAGTGGAGGTTCACGGCGCACATGGTTACCTGATCGATCAGTTCCTGAAAGACAAAGTGAATGACAGAAGTGACCAATATGGTGGGTCATTAGAGAACCGCT
CATMA_GFT_00087	At1g18075	At1g73687	166	NA	39.16	NA	TCAATGGAGGGTTTAGCAGG	GCTCCCTTCAATCCAAAGAA	TCAATGGAGGGTTTAGCAGGGTGAAGTAAAGCTGCTAAGCTATGGATCCCATAAGCCTTATCAAATTCAATATAATTGATGATAAGGTTTTTTTTATGGATGCCATATCTCAGGAGCTTTCACTTACCCCTTTAATGGCTTCACTCTTCTTTGGATTGAAGGGAGC
CATMA_GFT_00094	At1g19470	At1g19460	153	NA	46.41	NA	CGTAATCGGAGGTTTCAGGA	AACTTGTCTTCCATCACCGC	CGTAATCGGAGGTTTCAGGATGAGAAAACCGGATGCTGAATGGATTGAAGTGTTTGATCTAAAGACACAGATTTGGGAATCTTTGCCTGGTCCGTACCCTAGAACTAGTGCGGGTTCCCAGTTTTCTGCACATGCGGTGATGGAAGACAAGTT
CATMA_GFT_00099	At1g20280	At1g61200,At3g01470	129	NA	44.96	NA	TCGTTTGAATTCACGAAGGG	TCAGCAATTGGTCGTCGTAA	TCGTTTGAATTCACGAAGGGGGAGGAACAAGATCGATGATGAACAAGGAGGAAACATCAAAGCGAAGGCCCTTCTTTAGCTCTCTTGAGGATCTTTACGACGATGACTATTACGACGACCAATTGCTGA
CATMA_GFT_00103	At1g21030	At1g08740,At5g44890,At1g35650,At2g29240,At2g14010,At3g26530,At3g26260	176	NA	39.77	NA	TTTACAGCATTGGGTAGGGC	GAAGTTTCTTTTCCCCAGCC	TTTACAGCATTGGGTAGGGCTTTGTGTTGATATGAGTGCAAGGATCATTAGCGTCCTCGACTGCTATACAGGATTATGGCGTGAAACAAAATTGAAGAAAGTGCTTTTGCCCCTTGCTGAAATGTTACCATATCTATTTCGATTTGCTATTAAAATGGCTGGGGAAAAGAAACTTC
CATMA_GFT_00107	At1g21130	At1g21110,At1g21100,At1g21120	130	NA	44.62	NA	GAATGGAGACATCAACGCAA	GCAATGGGTAAAGCCAGAAG	GAATGGAGACATCAACGCAAACATTGCCTTTGACATGGACATGTTAATGTTCACACAATGTTCCGGAGGAAAAGAGAGATCAAGAGCTGAGTTTGAAGCTTTGGCTGCAGCTTCTGGCTTTACCCATTGC
CATMA_GFT_00113	At1g21930	At3g42150	147	NA	50.34	NA	TTCTCAGTCCTAGGCGCATT	TTGGTGTTCTGCGTGTTCTC	TTCTCAGTCCTAGGCGCATTGGTTGCAATCCCGGTAGGCATCAAACGCAAGTCTCTTGGGCCACTCGTGTTCTTTGGCACAACCGGAACAATGCTCGACATCATCATTGGTGTAAGTCAATGCGAGAGAGAACACGCAGAACACCAA
CATMA_GFT_00114	At1g22370	At1g22380,At1g22360,At1g22400	370	NA	44.86	NA	TCTTGAGCATGATGTCGTCC	CGCTAGCATCCTTCGGTTAG	TCTTGAGCATGATGTCGTCCGTTCTATTCAATCTATCATACCTCAAGTGTACACTATTGGACCGCTTCATCTATTTGTGAATCGGGATATCGACGAGGAAAGTGACATCGGACAGATAGGAACGAATATGTGGAGAGAGGAGATGGAGTGTTTGGATTGGCTTGATACTAAGTCTCCAAACAGTGTCGTTTATGTTAATTTCGGTAGCATAACAGTGATGAGTGCGAAACAACTCGTGGAGTTTGCTTGGGGTTTAGCAGCGACCAAAAAAGATTTTTTGTGGGTGATTAGGCCGGATTTAGTAGCCGGTGATGTGCCAATGCTTCCGCCGGACTTTCTAATAGAGACGGCTAACCGAAGGATGCTAGCG
CATMA_GFT_00115	At1g22720	At3g25490,At1g21230,At1g21240,At1g21210,At1g21270,At1g21250	222	NA	42.34	NA	GAAGCCATGAAGGAAGCAAC	CAGACAGCAGCCCAAAATCT	GAAGCCATGAAGGAAGCAACTAATAGTTATGATGAGAGCAGGATATTGGGCCAGGGAGGCCAGGGAAAAGTGTACAAAGGGATACTGTCGGATAATTTCATAGTTGCAATAAAAAAAGCTCGACTAGGAGACAGTAGCCAAGTAGAGCACTTCATCAACGAAGTGCTCATACTCTCTCAAATTAATCACATGAACGTAATCAAGATTTTGGGCTGCTGTCTG
CATMA_GFT_00117	At1g23250	At1g23240	120	NA	42.5	NA	ACGTTAGCTCAAGACAATGGTT	TTGTTTCTTGCCACGAGATG	ACGTTAGCTCAAGACAATGGTTTGTTGACGGAAGATGCAGTAAGAGGCGTCTACGATGGTAGCCTTTTCCAACAACTGGAGAAAAAAAGATCATCTTCTTCATCTCGTGGCAAGAAACAA
CATMA_GFT_00121	At1g23950	At1g23970	171	NA	40.94	NA	AGCGTTCTCTGGCTCTCAAG	TCAAAGAATCCAAACGCACA	AGCGTTCTCTGGCTCTCAAGAGTGGAAAAAAGTCCCAGAAGTGTAAAAAGCAAGCGCTCGTCGGCTAGGCGTTCGTATACATGGGCGTCTGCGTAATGTTAAGATCCATTTTGAAAATGTGGATCAGATAAATAAACTAAGCTATTAATTTTGTGCGTTTGGATTCTTTGA
CATMA_GFT_00126	At1g24250	At1g23810,At1g27270,At1g24220	137	NA	44.53	NA	CAGGGCGATGGTAGTCAAGT	GAAAGTGCAACACACAACACAA	CAGGGCGATGGTAGTCAAGTAGTTGACTCAGTTCTTCAGATAATGAGAATGTACGGTGAGGGAAACAAGTCCAAACATGATGCGTATCAGGAGGTAGGCTTCTTGGTAGGATACTTTGTGTTGTGTGTTGCACTTTC
CATMA_GFT_00133	At1g24909	At1g25155,At1g25083,At1g25220,At1g24807,At5g57890	126	NA	46.03	NA	GGGAAAAGCTCAATGGTTCA	TTTTGATGAAATTGCGGACA	TCACAGTCTCGTGATCGAAAAAGATACATTTCCTAGTGATGAGCTCGAGGTTACAGCATGGACAGAAGATGGTCTGGTTATGGCTGCCCGTCACAGAAAGTACAAGCATATACAGGTAAAACCCGC
CATMA_GFT_00137	At1g25054	At1g24880,At1g25141,At1g25210,At1g24793	159	NA	45.91	NA	AGCTTTGGATTTGCAGCCTA	GACGAGAAACGACGGCTTAG	TTTCGATCCAGATTCATCCCTGCGTCGATTGAATTTGCTCAGGAATCGCCTCTTTGCACGACGCTGTTGAAAGATGAGCTCAAAATCCGAACCGTTGAGCATTTGTTATCAGCTCTTGAGGCGAAGGGAGTTGATAATTGCAGGATTCAAATCGAGAGC
CATMA_GFT_00148	At1g26400	At1g26390,At1g26420	149	NA	42.28	NA	TGAGCTGGTTTAACACGACG	CTCCAATCCTTCTTTTGGGA	TGAGCTGGTTTAACACGACGTTGTTTTGGGCCAATTATCCTGTAGGTACACCAACACGCGTTCTTCTAGATAGACCGTCGACTCCAGGAGAATTTTTCAAGAGCAAGTCAGATAACATAAAAAAACCAATCCCAAAAGAAGGATTGGAG
CATMA_GFT_00157	At1g27260	At1g24250,At1g23810,At1g24220,At1g27270	121	NA	44.63	NA	AAAGTTTCAGGGCGATGGTA	TGACTCAACCAAGAACCATACCT	AAAGTTTCAGGGCGATGGTAGTCATGTAGCTGACTCTGTTCTTCAGATATTGAGAATGTACAGTGAGGGAAACAAGTCCAAAAGTGAGGCGTTCCAGGAGGTATGGTTCTTGGTTGAGTCA
CATMA_GFT_00158	At1g27430	At1g24300	252	NA	46.43	NA	TCTGGCCACTCTGATATCCC	CCGGTTACCAGACAAAGCAT	TCTGGCCACTCTGATATCCCTGTTGAAGTAACTACGGCTGCTACTCGAAATCAGAATGAGAATAAGCTGCACCCATTTGGTGTGTTGTGGTCTGAGCTAGAGGGCGGTAGTACACCAGTTAACCCGTTACCAAACAGATCTTCTGGTGCAATGGGAGAGCCTAGTTGTTCAATAGAAAACCGTCCCATTAATTCCCGAAGAAATTCTCAAATTGACCCCAACATATCCCTCGATGCTTTGTCTGGTAACCGG
CATMA_GFT_00165	At1g27890	At1g27820	124	NA	48.39	NA	AGAGCAGCAGCAGCTTATGA	CCCAAAGTAACCACCACCAA	AGAGCAGCAGCAGCTTATGATGACTAGATGTTACATCCCAATACCGATACCTATACCGAGACCGAGATCGGTGATGTTTGCTGCTCATCACCCGAACCCGTATTTTGGTGGTGGTTACTTTGGG
CATMA_GFT_00169	At1g28670	At1g28660,At1g28650,At1g28640	136	NA	41.91	NA	AATTTTGCGGTGTATGGAGC	AGGCGCATAAGTTAGGCAAA	AATTTTGCGGTGTATGGAGCAACCGCATTGGACCGAGCGTTTCTTTTGGGAAAAGGAATTGAATCTGATTTCACCAATGTTAGTTTAAGTGTTCAGCTTGACACCTTCAAGCAGATTTTGCCTAACTTATGCGCCT
CATMA_GFT_00201	At1g29420	At1g29490,At1g29500,At1g29450,At1g29430,At1g29440,At1g29460,At1g29510,At5g27780	125	NA	44	NA	CACATCCGATAGAATCCGCT	ATGGCAATGTGATTGGTCCT	CACATCCGATAGAATCCGCTTTGCTTTTCCAATAAGTTATCTGAGCAACTCTGTTATCCAAGAGCTCTTGAAGATATCCGAAGAAGAGTTTGGCATCCCCACGGAAGGACCAATCACATTGCCAT
CATMA_GFT_00210	At1g29590	At1g29550	120	NA	38.33	NA	AGAACGAGAGGGGACAGGAT	TCAAGAACAAGCCTTTTTAATTACC	AGAACGAGAGGGGACAGGATCTCTCTATGGACAAAGAAAGCTGCAAATGAGGAGGCTCAGGTAAAACATGGATGGTTTATAGTATATATTTATCTGGTAATTAAAAAGGCTTGTTCTTGA
CATMA_GFT_00212	At1g29830	At1g29820	165	NA	46.67	NA	ACAGGTTCAAGTAAACGCGG	CTTCTGAGCCATCCCTCAAC	ACAGGTTCAAGTAAACGCGGAGTGGCCTAATCTAAAGTTGATTGATGATGAAGAAGATGTTCCTGTTACAGATTTAGCAGCTCCGTATTGGGAACGACCAGGTGGCCCTACATGGTGGTGTCACTTGACTGCTGGAAACTCTTTTGTTGAGGGATGGCTCAGAAG
CATMA_GFT_00213	At1g29840	At3g47560,At3g47590	142	NA	42.25	NA	ATGTGGTCCTCGTCTATGCC	AACCCAGCGTTTCCTTCTTT	ATGTGGTCCTCGTCTATGCCTCGAAGTATCAAGATATTCGCAATGTAATCAATCTCTCGGGACGTTATGATCTGAAGAGAGGCATAGGAGAGCGTCTTGGGGAAGATTATTTGGAAAGAATAAAGCAACAAGGATTCATCGA
CATMA_GFT_00220	At1g31390	At3g27040,At1g31380,At2g01790,At1g31400	133	NA	44.36	NA	TGGCTAACGCGTATTCTACA	TCCGTCAAGTCCTTCCACTC	TGGCTAACGCGTATTCTACACTAACTTGTTTGAAAAAAGCGGGGTTTAAGTTGGATTGGCTGGAGAAGAAACTGAAAGAGGTTTGTGAGGCTCGGGTGCAAGAAATTGATGAAGAGTGGAAGGACTTGACGGA
CATMA_GFT_00224	At1g32000	At5g38190	468	NA	54.7	NA	AGGTACGTCGTCAGATTCCG	TCATTCCAAGCTCCATTTCC	AGGTACGTCGTCAGATTCCGATGATGAGCCTGATTCCTCGTCGACGTCGAACCGTGGTTATTTCGGGTGTCCCCGTCGTGACCGTTCACCTTCTCCGATCCGCGTAGTGGAAGATCGCGTGATTCGCCGCCCGGCGCTTCCAGTCGGCGAACCGCTATACCCCTGGAGGAGGCCTCCAGTGATCGCCGCCTCGCCGTCATTCACTCCCGTCGGTCGTGATTTTGTTCCCGGCAGTGTGAAGTACCCGGCGGATCTTCTTCGTCATCTTCATCCTGAAGAGGCGGCGCGATTCCGATACTGGTTTCGCACGGTGAGTTAATTTAAAGAATCTTTCTTCATGTCTTGCTTTTTCCTGAATCCTGAATTTTTTAGATGGTGGTTTTCTGCAGTTGGAGGGGC…
CATMA_GFT_00225	At1g32010	At5g38190	287	NA	51.57	NA	GAGGAGTCGTCTCGTCGTTC	GATTCACGGGTCGACGTAGT	GAGGAGTCGTCTCGTCGTTCTGTCGGGTCTTCGACTCATCGTGGAAACTCTGCTGAGGTTCCTTCCTCCGGGATAGATCGTCGCGAAATCTCCGCCATTAGAGATAGGGTTCCCTCCTCTAGTCGCGTTCCTACTGTTGTTCCGTGTTTGCGAGTTAATACTGATTCTGATGGAGCTGGGAATCGTTATGCCGACGATGAGAGAGAATCGGCGGATGAAAACGTTTCGGGTGAATCTAGAAAAAACGAGATGGTCGATCTGGGACCCACTACGTCGACCCGTGAATC
CATMA_GFT_00226	At1g32337	At3g46390	120	NA	35.83	NA	CATTTTAAACGCATTCTAATTGCT	AAAATTCATGCGGAAGCTCA	CATTTTAAACGCATTCTAATTGCTAATAACGTTAACATCGACATTGACCTGAAAACTGGAATCGTTGCTAAGAATATGGCTAAGAAAGAGAAGATCAAGGTGAGCTTCCGCATGAATTTT
CATMA_GFT_00227	At1g32680	At5g35880,At2g32490	120	NA	35.83	NA	AAAATGTCAACTCCTTTTTGGC	ACGCGATTCAATATTTTCCG	AAAATGTCAACTCCTTTTTGGCGGGAAAATGTTGAATGTCGTTTTTGGCGGGAAAATGTTAAATTGTGTTTTTGGCGGAAAAATGTGAAATCATTTTTGGCGGAAAATATTGAATCGCGT
CATMA_GFT_00228	At1g32763	At3g04545,At3g04540	120	NA	50.83	NA	TTGGCTTCAGAGATCAAACCT	ACAACGTCCGGATGAGAAAC	GCAGAGATCAAACCTACAGGGAGAATTGATGATCAATGCAAGCAGATGTGTTCGGCAACGTACGGGGACGGTAAATGTGCCTCGGACTGTAGGAAGGCTGGTTTCTCATCCGGACGTTGT
CATMA_GFT_00232	At1g33450	At5g15690,At4g04780	490	NA	39.8	NA	CTTGTGTCCCCTCGAAATGT	CTCTTCCCCAAAGCCATACA	CTTGTGTCCCCTCGAAATGTTGGTGTGGAGAAGAGATCATTACATTCACATCGAAAACAAAGGAGAATCCATACAGGAGATTCTACCGTTGTGCGATAGCAATGAAGGTACACATTTCGATTTTGTGATATATTTGATTGATTGAAGGAGTAAATGATTGGAAATTCTGTTTTATAGAGAGAAAATGAAGAGCACTTGTTCAAATGGGTTGATGAAGCTCTCTTGGACGAAATTAAGATGGTAAATGAGAAGTGTAAGAGAGTTGCAGAGAATATTAGTGACCTCAGAATGAACGTGATGGCTAATATGGAGCTCCTTAATAAAAACGGTAAGCAGATGGAGGAAGAGCTGATTAAGAAGATGGAGGGTGAACTCTTGACCATGAAGGAGAATGTGGAA…
CATMA_GFT_00235	At1g34315	At3g44210,At3g43870,At1g35790	120	NA	33.33	NA	GAGCTATGGGTCGTGGTCTC	AACAACACATTCATAACCATCATCTT	TTGTCACGAGGATGACTGGACCTAACGATGTGTATGTTTATATTAATATATATAAGATGATGGTTATGAATGTGTTGTTAGAAGTTAAAGCATGTTAGGTTGATTGCGTGTGTCTAAGTT
CATMA_GFT_00238	At1g34410	At1g35240,At1g34390,At1g35520,At1g35540,At1g34310,At1g43950	128	NA	32.03	NA	CAACTATTGAGGTAATAAATCCT	CCTTTAACCAATTTCTTTGATG	CAACTATTGAGGTAATAAATCCTATAGAAGTAACTAATAATCTTCTTATTCCATGAAGGTACACCGCAAAGACATTCGTTAACAACTGGTTGGAATGAATTCATAACATCAAAGAAATTGGTTAAAGG
CATMA_GFT_00240	At1g34590	At1g40133,At3g60930,At4g06603,At5g32520,At4g03760,At3g32300,At1g40139,At1g40106	140	NA	46.43	NA	CGAGGATTTTCTTTGCTTCG	ATGTTGAGCCGGGAGAATC	CGAGGATTTTCTTTGCTTCGGCCCGAACGAGACAGAAGATATCCTGCGTCTTAACGAGCAGAAAGCTTTCGAAAAGGCTGAGAAGAAGAAGAGGAAGAGGAACAAAAAGGTGATAATGCCAGATTCTCCCGGCTCAACAT
CATMA_GFT_00245	At1g34740	At3g42730,At2g14770,At3g24390,At1g27780,At1g25886,At4g08880,At4g03300,At5g36860,At4g05280,At2g05560,At1g52020,At5g35643,At5g34990,At3g33009	339	NA	44.54	NA	CACAAGAACGGGGAACAGAT	AGGAGTCATTCTCGCCTTCA	CACAAGAACGGGGAACAGATGATAGCAAACAGATGTATTGTATTGGACATGATGCTGACGCATCTTCTTACCAAGCGGGTGGGCGACTTCAAGAAGTGTATTAATAAGAACGGGTTCAAATGGGGTAAATTACTGTCCGACATTGCTAATGGAGTTCACATAAACCGTGAACCCAATATGAAGTGGATGAAGGATGTCGATGTTGTGTTTGCTCCGATGAACTGGAAGAGTGAACATTGGGTTGCTTTGGGAATCAACCTTAATGAACGGCTAATAACTGTGTATGACGCTTTAATATCGCACACGCGGGAGTCGGCTGTGAAGGCGAGAATGACTCCT
CATMA_GFT_00246	At1g34910	At1g35040,At1g35030	135	NA	42.22	NA	GGCGTGTGTTTCTGGTTTTT	TTTTTGTCCCGATTGTTTCC	GGCGTGTGTTTCTGGTTTTTTTGGTGGCCAAGCAAAATTTTGGTTCCACAAGGAACTATCGTGGATTCCGTTCAATAGTTGGAGCCAGGTGAAGGATGGTTTATTGTTAACGTTTGGAAACAATCGGGACAAAAA
CATMA_GFT_00249	At1g35080	At3g42490,At4g19280,At5g28980,At5g36070,At1g44850,At2g10380,At4g03978,At3g43070,At1g42396,At2g11507	181	NA	41.99	NA	TGTTCCCACATGCTGGTCTA	TTTTTGTATGTCCCTTGGCG	TGTTCCCACATGCTGGTCTACTTTACATCATGCTCCATAGTTGCGCTGGATCAATCCCATGGGAATTTTATAGTATGTACAAGCGAAGGTACTACAAATTTAGTGAAGTCGACTTATTCGCAGATAAGCTAATGTTCCATATCAACGAGGTTGGTCCACGTCGCCAAGGGACATACAAAAA
CATMA_GFT_00250	At1g35090	At5g36050,At4g19300,At5g28980,At1g44860,At1g42400,At3g43040	142	NA	36.62	NA	TGGACGATTTGTGTCATGGT	GGAAAACGAAAAATTCTGCAA	TGGACGATTTGTGTCATGGTTTTGAGGATTTACAAAAAAATTCTCAACCCGAACGCTTTCGAACTACGTCTTGTTTTGGCCGATGAATGGGTAAACAATTTTCCTCAATTTGTTTTGCAATTTGCAGAATTTTTCGTTTTCC
CATMA_GFT_00254	At1g35180	At1g35170	121	NA	37.19	NA	TGTCTCTCTGAAGTCTGAACCAA	AGGATGAAAATGAGACCCCA	TGTCTCTCTGAAGTCTGAACCAAAAAGATAAGACGAAAAGGAGATCAATGGAGGAAGAATACGTAAGAGTAATAAGCATAACAACAATAGGAGTAATCTCATGGGGTCTCATTTTCATCCT
CATMA_GFT_00257	At1g35400	At3g27900,At1g35410,At1g35365,At1g34560	133	NA	43.61	NA	AGGCTATACGACCCGGAGTT	AACTCCTTGGCAGACCTCAA	CAACCAAGAGATGAAGAAGCTAGAAGAGAAGTTGAGGTCTGCCAAGGAGTTTTCAGAGGCAAATGGGTTTGTGAGGGAAGAGATAAAGTCTAACATTCTTCACTTGTGGAAGTCTCTCTTTGAAGCAACACCG
CATMA_GFT_00261	At1g35570	At3g25485	241	NA	41.91	NA	ACAGTAGCAGAGGCTTGGGA	TGGAATGACCAAACCAAACA	ACAGTAGCAGAGGCTTGGGAAGGCTATAGACAAAGACGACACAGATCTACTCACCTTCAGGCCATAGAAACAGCTCTCTTACAACAAAGAAACGATAGAACAGAGGATGAGGACATTGTTCTTTGGAAAGGTAAAAATGACGTATATAAGCCACAGTTCTTGACTAAAGAGACCTTGAATCATATGCGGACCATATCCATGGACGTTGATTGGTATAAGGGTGTTTGGTTTGGTCATTCCA
CATMA_GFT_00262	At1g35625	At1g35630	150	NA	42	NA	GGGATTTACATCATGGTGGC	TTTCACCAACGCGATAATCA	GGGATTTACATCATGGTGGCCAAGGACATTCTCGTATGCCAAAAGACTTGTTGCAAAGCATGCCGACTGAAGTATATACCGGTGTTCTTGAAGAAGGTTCGACTTCTGTTACTTGTGCTATATGTATTGATGATTATCGCGTTGGTGAAA
CATMA_GFT_00266	At1g35770	At5g28600,At3g42820,At5g28200	147	NA	43.54	NA	TGTTCGATTCGTGTTGCTTC	TCGTTCTTGAAAATCAAACCC	TCGTGTTGCTTCAATCATTTGTCCTGATTATGTGTTGGATCCGGCGGAAGATTTGTCGTGGTCAGACGATGAGGAGGATGAGAGGGTTGAAAATCTTCTCATGTTGGTTAACAAGGGTTTGATTTTCAAGAACGACATGTTTGACGG
CATMA_GFT_00269	At1g35920	At2g14450,At5g34960	126	NA	39.68	NA	TGTTGTCTTTGTCATAAGGGGA	CGCATAGGTAAGACCAAAGA	TGTTGTCTTTGTCATAAGGGGAAAAAAATGCATGCTACCGTGAAGAAGGAGTTGGTTTCTAAGTTTGTTCACAAACTTATTGTTGGCGAATGGGTCTTCATTGAGATCTTTGGTCTTACCTATGCG
CATMA_GFT_00270	At1g35940	At4g07800,At3g13250,At3g31440,At2g14470,At1g36570	132	NA	38.64	NA	ATATATCAACGCCCGTCCAG	GCCAGGCCATAAACTGAGAG	ATATATCAACGCCCGTCCAGAAATTATCTTTTCATGTAGAAGGAAAACAACCAGCTTATTTTGATCCAAAGTCAAACATTGAAGACGTTCTAGAACGAGTAGCAAATGTAGACTCTCAGTTTATGGCCTGGC
CATMA_GFT_00272	At1g36000	At2g19510	148	NA	39.86	NA	CAGCATGCTCCTGAAGAAAA	CACGGAGGTAGGCTTTGTGT	CAGCATGCTCCTGAAGAAAAAAAACAAATGCTAGCAACTTCTATAATCATGGAAGGTAATGCTTGGACAGAAGATCCTATAAGTGGTGGATTCGGTATGATTCAAAAGCTCATGTGGAAGATTATGTTACACAAAGCCTACCTCCGTG
CATMA_GFT_00273	At1g36030	At3g30430,At2g35280	151	NA	39.07	NA	ATGGATCCCAAGAAAGCTGA	TGTCATTTGCTGATGCACCT	ATGGATCCCAAGAAAGCTGATATTATTCGTTTAGAGGCACTTCCTCAAGATCTACTTGGAGGAATAGTTGCTAAAGTTGGAGCTACAACAGCTGAAGATTTTCACAATTGCATTCTTGTATGCAAAGAACTAGGTGCATCAGCAAATGACA
CATMA_GFT_00277	At1g36550	At5g31778,At3g32895,At5g31637,At1g41746	209	NA	44.5	NA	CTAGAGTTGGGGCAGACTCG	TCCATGGAATGGTGGAATTT	CTAGAGTTGGGGCAGACTCGTCCTGGAGAACAAATGAGAGTTAATGAGCCGCTTGAGCAAAGAGATGAAGCTACAGATCAGTACTATGGCATAGGAGCACTTCATCTCACAATAGTCAAAGGAGGCACCATAGACGTGCTAGAGAAGGTAGAGATCTTTTGCAAGACAATCTTGGAGGTCTTAAGCTTAAAATTCCACCATTCCATGGA
CATMA_GFT_00287	At1g39350	At2g05880,At5g35260,At4g07440,At2g10465,At2g10833	121	NA	48.76	NA	ATCCCTATCCCTTCCGTCC	AATGAACTTGGTGCGGAAAC	ATCCCTATCCCTTCCGTCCGTTTCTCAAGCCAGGCACATGGATTCGCATCTCCAACTTGGGGTGGTTGTTCCTCAAGCAAGGGTTAGGTATTATTCCTTTCGTTTCCGCACCAAGTTCATT
CATMA_GFT_00291	At1g40125	At3g30670,At5g45082,At1g35600,At4g03910,At3g32677,At5g28923	281	NA	58.72	NA	CGTGGAGGATCTCGAAAGAG	TGAGCAGTCTCTTGTGGTGG	CGTGGAGGATCTCGAAAGAGGAAGACCACACCAAACGTGACTCAAAGAGCCGGAGGTTCAACGCCTGCTGGAAGACCCTCTTCGCTACCGCAGCAGTACGATTTCACCCCGGCGGCGACGGCGGTTCAAGTTTCTGCATCGATTCCGCCTCAAGGAGCCGGCGTCGGCGCCTCATCCTCTGCCCCCCACTACCGTAACTACCCACCACCGCAGCAACTCTTCCAACACTCCACCAATCAACCACAGCGTGTAGATCCGTTGCCACCACAAGAGACTGCTCA
CATMA_GFT_00296	At1g41770	At5g32405,At5g32169,At5g32775,At2g12320,At1g42367,At2g09900,At4g05560,At3g42254,At1g36763,At2g06570,At2g10720,At2g11340,At1g38149,At1g38360,At4g03795,At4g06484,At4g06486,At4g06738,At4g07939,At2g06303,At2g06335,At3g43147,At5g33391,At5g29034,At5g35052,At4g07630,At1g40076,At5g30628,At1g41726,At5g32035,At5g33387,At4g06732,At2g09953,At5g29036,At3g33065,At2g10820,At1g38390,At3g32020,At2g12845,At2g12832…	121	NA	47.93	NA	AGAAGACTCTGAAGCTCGCAA	GGTCGAGTGTCTTCACCTCC	AGAAGACTCTGAAGCTCGCAATCGAGTATGTAGTCAAGTGGTGGTGATGGTGATACTCGACTTCAAGGTAGAGTGGTGAGATCGACTAGTGGTCTAGTAATGGAGGTGAAGACACTCGACC
CATMA_GFT_00297	At1g41855	At5g31787,At4g05636,At5g34980,At5g32312,At1g41650,At5g32161,At5g31753,At1g36670,At5g33434,At5g32517,At5g32143,At5g34990,At1g41680,At4g06718,At5g32431,At4g07706,At3g33175,At1g37050,At2g06150,At5g32515,At1g41740,At5g32122	130	NA	42.31	NA	TGGCATACTTTGCATGATTAGG	GGGTCGAGTATGTGGCTTCT	TGGCATACTTTGCATGATTAGGATAGCTTTGCATACATATCACATTTCTGAGTTGTTTTCAGGTGATTTGGAGCTATTGGCGAGCAAATTGGAAGAAGAAAGCCGAAACCAGAAGCCACATACTCGACCC
CATMA_GFT_00298	At1g41870	At3g42120,At2g12610,At4g08097,At1g42377,At3g33555	131	NA	44.27	NA	TGTCGCTCGACACCAAGTAG	GGTGGGCTTGGTGAGTAGAA	TGTCGCTCGACACCAAGTAGGATACAGAGCTGCAGCTATTGCAGATGAACGTTATATTCAACTTGCTGACTACAACAAGCCTGATCTATTCTATGCTAATCATTCCAGCTATTCTACTCACCAAGCCCACC
CATMA_GFT_00299	At1g41880	At3g55750	120	NA	32.5	NA	AGAAGTATCGGAAGGAATCGC	AGAAAAATGTTTTACTTCGTCTAAA	AGAAGTATCGGAAGGAATCGCCATTATCATTTCTCAGGAGCTGTAGTTTATCTATTCACTTTTGTTCTAAACTCTCTGTTGGTTTTGATTTTATCTTTAGACGAAGTAAAACATTTTTCT
CATMA_GFT_00301	At1g41920	At3g29765,At3g29763,At4g09660,At1g19260,At1g42710,At3g29450	150	NA	37.33	NA	TGATAAACATGGGACGGTGA	GCTCCATCATAGCCTTGTCC	TGATAAACATGGGACGGTGAAAGAAAGATTCATTGGTCTTATCCATGTTAAAGAAACATCTTCTGCATCTCTGAAATGTGCTATTGATTCATTGTTTGCTAAACGTGGATTGAGTATGAAACAGTTAAGAGGACAAGGCTATGATGGAGC
CATMA_GFT_00307	At1g42515	At5g45570,At4g08430,At5g28810,At3g31910,At1g37020	152	NA	40.79	NA	TGAGAAGAGGTTGATGGTTGG	ACTCAAATGCAACTCGACCC	TGAGAAGAGGTTGATGGTTGGTAGGTTATGCTTGTTATCTGTTGGAGTTCATGGGATTTATCACGGTTGTAGAATCCCTTTGTCAAGCGCTAAATTAGTTCTTGATCCAAAGGCATTTGAGAAATATCTCTGGGGTCGAGTTGCATTTGAGT
CATMA_GFT_00308	At1g42580	At3g47680,At2g16140,At3g47675	184	NA	41.85	NA	TTAACCTCCCAGCCACAAAC	GCCTTAGCTCCCAATCCTTC	TTAACCTCCCAGCCACAAACCCATGAAGCAGATAGAGAAATTTCTCGTCCTATTGGTGTTAAAGCTTCAAAAGCGAAAGCAAAAAAGGTTGTGAGTAAGACAACAACTGTGGAAGACAAAGGGAATGTAATGTTGGAGATTCAGTCTATTGGGGAGATAAAGCAGAAGGATTGGGAGCTAAGGC
CATMA_GFT_00319	At1g43720	At5g36080,At1g35820,At3g42870,At3g30520,At3g44030	201	NA	39.8	NA	TGCACAAAGATCTGGAGGAA	AATATCGCTTCCGCCTTTTT	TGCACAAAGATCTGGAGGAAGCTCACTAGTTTCTATAGGAAGTGGTTCACGAAGAAGTCATAGACGACAATCCTTTGAAACAACAATACAAGACAGCATCACTGGCTTCAGAGAATTCCAACGACAAAGTTTTCAACAACTTCGTCCTGGTGCTTTTGATCAAGATGATTACGATGAATTTAAAAAGGCGGAAGCGATATT
CATMA_GFT_00321	At1g43870	At4g07530,At3g30810,At1g41900,At4g08113,At4g06487,At1g36810,At2g12380,At2g11300	146	NA	50.68	NA	CAATGTGCTGGCGTTATTCA	GAACCAGAGATCTGGGACGA	CAATGTGCTGGCGTTATTCACCCAGGCTAGGAAAGTAAACAGAGAATTCAGCTGCCATGACCTGCTTCAGCTCTACCAGGTCAAGACCAATGCTAGGAGCGACCAAGGGACGTACTACATTAGTGCTCGTCCCAGATCTCTGGTTC
CATMA_GFT_00322	At1g43880	At4g08113,At4g07530,At4g04070,At2g12520,At2g12380,At1g36810,At5g34686,At4g06592,At4g06487,At2g11300,At2g13050,At4g07920	121	NA	41.32	NA	TCGATGATTCGATGATTCTGA	TCCATGAACCCGATCTTCTC	TCGATGATTCGATGATTCTGATCTGATTGTTATTTCAGGTGGAGATCGAAAGGCTGAAAATGGAGCTATCCACTTCAAAAGACCTCGAGAAAGGTTATGATGAGAAGATCGGGTTCATGGA
CATMA_GFT_00325	At1g44860	At4g03977,At2g10370,At5g36050,At4g19300,At1g35090,At5g28980,At1g42400,At3g43040	135	NA	37.04	NA	TACTGGCTGGACCATCTGTG	TCCGCAAATTGCAAAATAAA	TACTGGCTGGACCATCTGTGTCATTGTTTTGAGAATTTACAAAAAATTTCTCAACACGAACGCTTTCGAACTACGTCTTGTCTTGGCCGATGAATGGGTAAACAATTTTCTTCAATTTATTTTGCAATTTGCGGA
CATMA_GFT_00330	At1g45090	At2g12100,At5g28480,At2g06750,At2g05450,At5g28270,At3g42580	130	NA	36.92	NA	TCTGCTGAACAGGTTTGTGC	TGTCTGCTGGGTCCACAATA	TCTGCTGAACAGGTTTGTGCAGTTGTTGTTGTACGTACATTGGTATAAAAAAATGAAGTACATACACTCTGAAATTAACAATGATCGTCTATGTAGGTGGATATCACATATATTGTGGACCCAGCAGACA
CATMA_GFT_00340	At1g47317	At1g47320	135	NA	50.37	NA	GTGCGTTGTTCAGACGAAGA	AGGGCATTGATGAGGATCAG	GTGCGTTGTTCAGACGAAGATGCACAGTGTATTCATGGCGAGTGCCATTGTCCGCACCTAAAAGTCGACATTGAGCCGACCAAGGCGATACGGTGCAAGACTGATCTTGATTGTCCTGATCCTCATCAATGCCCT
CATMA_GFT_00345	At1g47600	At1g51470,At1g51490	123	NA	41.46	NA	TCGGAAATGGTTACACCCTC	GGGCTTCAACTTATTTTGCG	TCGGAAATGGTTACACCCTCCGGTTTGGTATGAATTGGGTCAATTTCACTAATCCTGCTGATCGAAAAGAAAAAGCTTCTGGAAAATGGTTCTCTAAGTTCCTCGCAAAATAAGTTGAAGCCC
CATMA_GFT_00348	At1g47700	At1g47680,At1g47690	120	NA	40	NA	AACATGGCATGCTCGGTTAT	CCAACCTCATTCTCGTGGTT	AACATGGCATGCTCGGTTATGTCATATTGGAGTTGATTCACAGAGAAGATGTTGGAGAAGTACATGAAGAAGATGATGTCATGGAGGATATCACTAAAAAAACCACGAGAATGAGGTTGG
CATMA_GFT_00354	At1g48660	At1g48670	142	NA	40.14	NA	TTCAATGTTGACGGGTTTCA	CGCATAGCAACATTCTTCCA	TTCAATGTTGACGGGTTTCACATGTTATGCGGATATCTCCAGTTTTCCAGGTCACTACGTCTTTTACTGGGAACTCAAAGCAAAAGATGTTGACGATGTTGTTGAGCTTGATGAAAATGTATTGGAAGAATGTTGCTATGCG
CATMA_GFT_00362	At1g50055	At2g39675,At2g27400	131	NA	41.98	NA	GGCTAAGCCTGACGTCATTT	TCGATTTAACAGCGGAACCT	GGCTAAGCCTGACGTCATTTAACAAAAAGAGTAAACATGAGCGCCGTCAAGCTCTGCAACTACGATCTGTAACTCCATCTTAACACAAAAGTTGAGATAGGTTCTTAGATCAGGTTCCGCTGTTAAATCGA
CATMA_GFT_00365	At1g50220	At5g54067	141	NA	45.39	NA	TACCAAAAGCGCAAGTGATG	TGTCGTCAATTCTTTTCAGGG	TACCAAAAGCGCAAGTGATGTCTGTCCTCACGAGGATGAATGGTGTCACAGATGAGGGTTTGGACAACGGTTTTGAAGTGCAAGTCCACGACATAATGGAAGACGATCTGTACACAGTTACCCTGAAAAGAATTGACGACA
CATMA_GFT_00366	At1g50390	At1g06030,At1g06020,At2g31390	134	NA	43.28	NA	AGGATTTCCATGGATCTGTTG	TCAATGGGAGTTAACCTCGAGTA	AGGATTTCCATGGATCTGTTGAAACTTTCCATGTTGACGCTGTGGATACTACTGGAGCTGGTGATTCTTTTGTTGGCGCGCTTCTAAACCAGATTGTTGATGATCAATCTGTACTCGAGGTTAACTCCCATTGA
CATMA_GFT_00367	At1g50520	At1g50560,At1g50550	120	NA	45.83	NA	CGTTGACTTTCAGCTCTGCTT	GGAGGTAGACCACAGCCTTG	CGTTGACTTTCAGCTCTGCTTCATCTTCATCCTCCTAGGAATCTTCTCACTCTTCTGTCTCTCTGCTTTCTTCTTCAAGAAACCAAAAGACCCACAACTTCAAGGCTGTGGTCTACCTCC
CATMA_GFT_00371	At1g50820	At1g50760,At1g50790,At1g50750,At4g16050,At1g50770,At2g25015	120	NA	40	NA	ATCTTTGCACGAACCCATTT	TCTGGACACCATTTCTCAGC	ATCTTTGCACGAACCCATTTGGAGAAAAGCTGGGATTTTTGAAGCTGTTATAGCTTCAACATACAAAATCCCTAAAGACACAGATCTTGTTCTGGGTTTAGCTGAGAAATGGTGTCCAGA
CATMA_GFT_00372	At1g51230	At1g51250	120	NA	39.17	NA	TCAGTTGCGCTTATGGATTG	GGGAAAATAAAAGCACGAGAA	TCAGTTGCGCTTATGGATTGCAAGAATGGATGGAATTTGGTTTACAAGAAGATATGAAAGTCCACCAGGGCACGTACTTGATTGGAAAATCTAGTAATGTTCTCGTGCTTTTATTTTCCC
CATMA_GFT_00378	At1g51860	At1g51820,At3g46370,At1g51870,At3g21340,At5g59680,At3g46350,At1g07560,At1g51890,At5g59650,At3g46340,At5g16900,At2g28990,At1g07550,At3g46420,At2g04300,At1g51830,At1g51910,At1g51810,At5g59670,At1g51880	122	NA	40.98	NA	AAAGAGTTCAAAGCAGAGGTTGA	CTCAGGTCTCCATTTGCCAT	TTTAAGAGTTCACCATAGACATTTGGTGGGACTTGTGGGTTACTGTGATGATGGAGACAACTTGGCTCTGATTTATGAATATATGGCAAATGGAGACCTGAGGGAGAATATGTCAGGTAACA
CATMA_GFT_00381	At1g52090	At5g28173,At1g35060,At5g36075	151	NA	43.71	NA	CTGGGAGCGTTTAAGTCAGC	AGTACAGAAGGCCAACCTCG	CTGGGAGCGTTTAAGTCAGCGATTTCGAAAGAGTTCGGAATTAATGGTGTAAATCCTTTGTTGAGTTATGCTGCACCGGATAAGGATATGTTCACAACAAAGGAGAAGACTCCTCCAGTTTTGGTTACAAGCGAGGTTGGCCTTCTGTACT
CATMA_GFT_00384	At1g52430	At1g52450	287	NA	38.68	NA	AGAAGATCAAAACGCATGGC	TGAATCGTATTTGCCGAACA	AGAAGATCAAAACGCATGGCTTATTCGTATCAAACAAGGTCAAGTATTCTTAAAACTATCGCTAGAAACAGAGAACTCTGATATGGAATTCACATACTTGTTAGGTTCTGTGGGATGTTACTCGGAAGATGAGAGGTTATCACCATTTTGTGCAAATTCGCTTCACATGTTGGCCAACAAGCTTGGATCTTTGATGTACTACAAGAAGTGTTTGGTGAAAGCAAAACTAGCTTTATCTGTTACTTTCCAGGATATCACGGATCCTGTTGTTCGGCAAATACGATTCA
CATMA_GFT_00387	At1g52460	At1g52440,At1g52470	120	NA	45	NA	GTTTTGGCATGGGTGCAG	TATACTTCGCCTTAGAAAGCCAC	GTTTTGGCATGGGTGCAGCAGTAGCTCTCCACTTTGCAACAAGTTGTGCTCTTAACCATTATACTATAAATCCCCGAGTTGTTGTTGGAATCAGCGGGTGGCTTTCTAAGGCGAAGTATA
CATMA_GFT_00388	At1g52840	At3g29796,At2g13865	121	NA	47.11	NA	GAGGGAGAGAAGACACGTCG	GCAATGACTTTGCGAGGAAT	GAGGGAGAGAAGACACGTCGCTTTTCCGTCGCAAATTTTGCGAGGGATAATTCCCTCGCAATATTGCGTGAAATTTGCGAGGAACTTGCGAGGACGAAAAAATTCCTCGCAAAGTCATTGC
CATMA_GFT_00390	At1g52960	At3g42340,At1g64410,At3g31980,At3g13250,At3g43350	123	NA	39.84	NA	TGGTAAGGGTATAGTTTTTGGAGG	ACTTTGCAGTGCTCCCAGAT	TGGTAAGGGTATAGTTTTTGGAGGTGATTTCAGACAAGTGTTACCGGTGATAAATGGTGCTGGTAGAGAAGAGATTGTTTTTGCTGCACTAAATTCTTCTTATATCTGGGAGCACTGCAAAGT
CATMA_GFT_00392	At1g53325	At5g37040,At1g58090,At1g59630	142	NA	40.14	NA	CGGTTTTCAGTGATGGAACA	CCATGGGGAAGTTAGGTATTGA	CGGTTTTCAGTGATGGAACAATGCAAAAGAACAAGGGAGATTGAGATTTGGGTGACAAAGAATAAAATTGGTAATGGGGATGATGGAAACGATGTTGTGTGGATTAAGTTCATGACTGTCTCAATACCTAACTTCCCCATGG
CATMA_GFT_00393	At1g53340	At5g02340,At5g02330,At5g02360,At2g13950,At2g13900,At5g02350,At2g13910,At2g13895	132	NA	46.97	NA	TGGTCATCATCTGAAACTCGAT	GCTTCGTGGAGGATGAAGTC	TGGTCATCATCTGAAACTCGATACCAGTAAAGCTTACGATGAAAACAAGCTTTGTCAAGCGTGCACCCTTCCGATCTACGAGGGTGGCTATTATTCAGGTGTGGATGAGTGTGACTTCATCCTCCACGAAGC
CATMA_GFT_00395	At1g53480	At5g03090	208	NA	51.92	NA	TCAGATGGAGGTTCGTTGGT	CGGGATCGATAGGATCTTCA	TCAGATGGAGGTTCGTTGGTAGATCTACAATGGGGAACTATGACTCTCGACGACGGCAGCAGATCTGGTGGATTTCTTCGTCAGTCTCTTCGCGGAGGTACCTCTCCTCCGATGAACCTCCTTGGTAGTGGTGGCTCAGTGTTAAGAAGGTACAGAGGTAGGCGGATCGTGGTTTTCGAGCTTGGTTGTGAAGATCCTATCGATCCCG
CATMA_GFT_00397	At1g53890	At1g53870	152	NA	32.89	NA	TTTGACAATGATGGTGGAGC	GGGGTTTATGCCAACGTTTA	TTTGACAATGATGGTGGAGCCACAACTAGATCATTCTTTAATAATGGGTATTGTTATAGCTTATAAACTTACCAAATGTAAATTGTGATAATCAGGTGGTAATCTTGAAGGTAAGCATGTTTTAAAGCTAATTAAACGTTGGCATAAACCCC
CATMA_GFT_00398	At1g54420	At1g14800	137	NA	48.91	NA	GGTTAAACCGTTAAGAGAGGCA	CTTGAGAGCGAGCGGATAAG	GAGAGGCATCTCAAGGAAAAAAGGAGGAAGAAATCCATATTAAAACGTCTTCAAGCTCCTCAGCTCGTTCTCTAGCTCCTCTGCTCGTCCTCAAGCTTATCCGCTCGCTCTCAAGCTCCTCAGCTCGTCTTCAAGCT
CATMA_GFT_00401	At1g54923	At4g08111,At3g30816,At5g28110,At5g28120,At4g08760,At4g04655,At2g01029,At2g21460,At3g33189,At2g01040,At5g32481,At5g32540,At2g15040,At3g31945,At4g08095,At3g47230	122	NA	47.54	NA	AGTGGGGTTGGTTGGTTGTA	TGCGGATTTGATTCCTTAGC	AGTGGGGTTGGTTGGTTGTATGGCTAAGTAACGATAGGGATTGGTTCATCAATTCACGACCGATGACGAGTCGTTGAACGAATGGAGTAAGGCGACAAACGGGCTAAGGAATCAAATCCGCA
CATMA_GFT_00408	At1g56100	At4g00580,At2g01800	125	NA	35.2	NA	CCAAACAACTGATGATGCTGA	ATTATGCTAGAGAAGAAAAAGTAGGT	CCAAACAACTGATGATGCTGAGAAAGAAGGGATCATAGATGTTGTTAATGCTACTTCTGAAGCTATTGAAAACGGTAACTTCAGTTCTTGGTTGAATATACCTACTTTTTCTTCTCTAGCATAAT
CATMA_GFT_00439	At1g57660	At1g57860,At1g09690,At1g09590,At1g09486,At1g31355	228	NA	47.81	NA	GGATACATGTGCGTGTGGAG	AACCACCCTTGAGATCGTTG	GGATACATGTGCGTGTGGAGCATGTGCAACAGTCAAGGTGTGCTGAGGAGTTTAAACTCAGAAAGAAGCAGAACGATGTGCTTAAGGCTGATGCTAAAGCCAGAGGAGAGACTATCAGCACCAAGAGACAGCCTAAAGGTCCTAAACCGGGTTTCATGGTCGAAGGTATGACATTGGAGACTGTCACTCCCATTCCTTACGATGTTGTCAACGATCTCAAGGGTGGTT
CATMA_GFT_00443	At1g57990	At1g57943,At1g57980	131	NA	42.75	NA	TGGTGTTCTTGTTGCTGCTC	AACGGTTAATAATGGCTGCG	TGGTGTTCTTGTTGCTGCTCACAGCAAATTGTTTGCACTTGGGAAATTATACGCAAACTTTGGCGTCTTCACGCTGATTTCCGCGACTCAGTTGATATTTACCGCTATTTTCGCAGCCATTATTAACCGTT
CATMA_GFT_00448	At1g58684	At1g58983,At1g59359	124	NA	40.32	NA	AGGCTGTTTCTGCAACCAAG	CCAAGAAACAAGACCGGAAA	AGGCTGTTTCTGCAACCAAGGTTATCACTGAGGGTGAAGACCAAGCTTAAGACCTTCATGAGATGAGTTTGGTTTATAGGTTTTGGTTATCGCAAATATTTATCTTTCCGGTCTTGTTTCTTGG
CATMA_GFT_00452	At1g58848	At1g59218,At1g58807,At1g59124,At1g58602,At1g58390,At1g58410,At1g58400	126	NA	41.27	NA	ACCAGTAGCCGCACTTCAAC	CACGAGAGATCGAAGTTTTGG	ACCAGTAGCCGCACTTCAACTGGAAACTCTCTGTCTATTGTCACATCTCGCAGGCTTGTCTACCAATATCCTATTACATTAGATGTTGAGAAAGATATAAACGATCCAAAACTTCGATCTCTCGTG
CATMA_GFT_00455	At1g59030	At1g59406,At3g43550,At1g58480,At1g58725,At3g43570	167	NA	40.72	NA	CAAGAGGCATTTCGGAGAAG	TCACGAAATGGACAGCAGAG	CAAGAGGCATTTCGGAGAAGAAAAAGCCAAAGATATCTTGGAACATAGTTTCTTTCTTGTGGTGTCTAGTAGCAATGACCTTGCTCACACTTATTTAGCTCAAACTCATCGATATGATCGTACCTCTTATGCCAATTTCTTGGCTGACTCTGCTGTCCATTTCGTGA
CATMA_GFT_00456	At1g59077	At1g58766,At1g17450,At1g59453	223	NA	40.36	NA	GGAGCCTGAACATCGAAGAG	ATGAAGTTCACCGGACCAAG	GGAGCCTGAACATCGAAGAGGTTTAAAACGTAGAGCTGAGGATGTAGAAGAATCTGAACTTGATAGTGCTAAGAAATTTAAGTTACTAGGTGAAGGTGAAATCAACGTCCGAAAGGAAAAGGGTTTCCCTGGTTTAGCAGTATCTGTTCATCGTGTAACTATACCAATAGCTAACGCAATAGAGTTGTTTAAGGATGATGACTCTTGGTCCGGTGAACTTCAT
CATMA_GFT_00458	At1g59171	At1g22100	139	NA	38.85	NA	TGTTGAATTGTTTCATTTTCGG	TCGATCCCCTTTCTTCTTCA	TGTTGAATTGTTTCATTTTCGGTAGGTACATTTCATTGATCTTGATATGAGACCTTTGGAGAGAATGGAAGCCTATTACGAATCAGACAAGAAGATCATGAAAACGTACCTGGAGATGCTGAAGAAGAAAGGGGATCGA
CATMA_GFT_00460	At1g59312	At1g58643,At1g58936	223	NA	39.46	NA	GCGATTCACGCGTACTATGA	CGTGGGAAGAGGATCTTGAG	GCGATTCACGCGTACTATGACTTAGTTGACCAGCCATGTAAAGCGTGCCAAGAGTTGGAAAGTAGTAAATTATCGAATCAGTTTGGTTCCATGCATTCATTGCCACAGGATGAGAAAGTAAATATTTTGAAGGATTTTCTAATATCTTCCACTGCTATAGATTGTAGTGTAATGATAAGTTTTAGACCAATAGAGACTGGGCTCTCAAGATCCTCTTCCCACG
CATMA_GFT_00469	At1g60040	At1g59810	432	NA	43.98	NA	CTTAAGAAGACGCTCACGGG	TTGGCAAGTATTGGTGGTCA	CTTAAGAAGACGCTCACGGGTTCTTCCGAAAAAGATGGTGCAAGGGTTTCAGAGAACTCGGCCATCTCCGATCACAAGTTGAAGATAGAGCCTAATTTGACGGATATATTGTCAGAAGATCATCTAATTAGGGTTTCAGATAAGAAGCTGGGTTCGTGTGATGTATTTGACGAGTTGGCTTACGTGGTCCGCGGGTCAAGGAATTTGAACGAGAATGTTTCCAATTACGAATCAAAAGATGCAGCTTACACGGGAATGGATCATCTTGGCACTTTCGGCGGTAATTATCTTCAGGAGGCGGCGGCAGAACTTTACCAAACTTACAATCTAGGGAATTTTTGTGATGATCATGTTTGGGATCTGGAGTTTGCCTCAAGACTACCACCACTTCATACATTT…
CATMA_GFT_00472	At1g60300	At1g60380,At1g60350,At1g60340	136	NA	38.24	NA	TCGGAAAGGTCATTGGTTTC	TTCTGCTTCACGTTTTTGCT	TCGGAAAGGTCATTGGTTTCAAGAAGGTATTTGAGTTCTATGAAACGGTGAGACAAATATATCTTTGTGATGGAGAAGAAGTGACGGTAACTTGGACTATACAAGAGTATAGGCTTAGCAAAAACGTGAAGCAGAA
CATMA_GFT_00476	At1g60740	At1g65970,At1g65960,At1g65980	145	NA	40	NA	GAAAATGGTGGCGAGTTCAC	GCTTGTTGATTGAAATCAGGCT	GAAAATGGTGGCGAGTTCACGGTTTCCAGCGCAGAGGATATCCTTAAGGCTCTCTAAGAAACATTATCATTCGCTTGTTGTATTGTGAATCTAAACCGCTGTATGTGAAGAAGAGAATTATATAGCCTGATTTCAATCAACAAGC
CATMA_GFT_00484	At1g60989	At1g60986,At2g25687	133	NA	45.86	NA	AAGCTGCTGGGGAGAGAAG	GGGCTAAGCCTTACACTTGG	AAGCTGCTGGGGAGAGAAGGCAGTGGTGCCCATCAAAACAACAAGTGTTCAGAGGTTCATGCTCAGACGATGGAGGACAAAAATGTCTAAATGACTTATTATGGACATGGAATCCAAGTGTAAGGCTTAGCCC
CATMA_GFT_00489	At1g61300	At1g61190,At1g61180,At1g61310	237	NA	36.71	NA	CAATCCGAAAATTCCATGCT	ATACTCTCCAGCTTCGGCAA	CAATCCGAAAATTCCATGCTTTACCAACCTCTCACGACTGGGGTTAAGTAAGTGCCATAGCATAAAGGATCTGACTTGGATATTGTTTGCTCCAAATCTTGTCTACCTATACATTGAAGATTCAAGAGAAGTGGGAGAAATAATAAACAAAGAGAAAGCAACCAATCTTACAAGTATTACACCATTTCTGAAACTAGAAAGGTTGATTTTGTATAATTTGCCGAAGCTGGAGAGTAT
CATMA_GFT_00491	At1g61400	At1g61500,At1g61460,At1g61390,At1g61490,At1g61440,At1g61480,At1g61550,At1g61430	184	NA	45.65	NA	TATGCATGGGAATGTTGGTG	CTGCAGGCTGGTATTGAACA	GTGGAGCCCGAGGAGTTAATCTTTTGGACCAAGCTCTTGGTGATTCTTGTCACCCATATGAAGTTGGAAGGTGTGTCCAGATTGGTTTGCTTTGTGTTCAATACCAGCCTGCAGACAGACCAAACACACTTGAGTTGCTTTCTATGCTTACCACAACATCAGATCTTCCTCTGCCAAAACAACC
CATMA_GFT_00493	At1g61500	At1g61420,At1g61390,At1g61460,At1g61490,At1g61480,At1g61550,At1g61430	130	NA	44.62	NA	AGTTGCTGGCTATGCTCACC	ACAGATTGCGTCATCCCATT	AGTTGCTGGCTATGCTCACCACAACATCAGATCTTCCATCACCAAAACAACCCACATTTGCATTTCACACGAGAGATGACGAATCACTGTCTAACGATTTGATCACCGTCAATGGGATGACGCAATCTGT
CATMA_GFT_00505	At1g62670	At1g62590,At1g63150,At1g62910,At1g63400,At1g63330,At1g63080,At1g63070,At1g62930,At1g63130	131	NA	38.93	NA	ATCAGATGTTCGTAACGGGG	TTGACAACCTTTTGCAACCA	ATCAGATGTTCGTAACGGGGTATCAACCCAATACCGTCACATTTAACACTCTAATCCATGGACTTTTTCTTCACAACAAAGCTTCAGAAGCAATGGCTTTAATTGATCGAATGGTTGCAAAAGGTTGTCAA
CATMA_GFT_00508	At1g63140	At1g62900	132	NA	37.88	NA	TCTGATTCGGGTTTTCTTCG	CCGCAAGTACGACTGTACGA	TCTGATTCGGGTTTTCTTCGTTGTGAAATCATTTGTCATGCCTTCTCATATAGTGTTATCGAATTACACAAATAGGCTCGACATTTTACCAACAAAAATTACGATTCATCTCTCGTACAGTCGTACTTGCGG
CATMA_GFT_00513	At1g63340	At1g12200,At1g62580	139	NA	42.45	NA	GGCTTGCTGATCAATGTGAC	TATGCTTCTGCGATGAGGTG	GGCTTGCTGATCAATGTGACTATCCTCGTATCGAGAAATGGAGAGAGCAAATGTTTTACAAGGTGTTCAAGAGAATACAATCCCAATCCAGTACATATAAGGACGATTGGGACGATGATCACCTCATCGCAGAAGCATA
CATMA_GFT_00514	At1g63370	At1g62620,At1g63390,At1g62600,At1g62610	184	NA	47.28	NA	TCACTCAGTGGTCGTTTTCG	CACGAACGGGAAATCTCTGT	TCACTCAGTGGTCGTTTTCGAGAAACAAAAACAAGTGGGAGGAACCTGGATTTACACCGATGAAGTCGAATCGGATCCGTTAAGTGTTGACCCGACCCGATCCGTTGTTCATTCAAGCGTCTATAGATCTCTACGAATCAACGGTACACGAGAGTGTACCGGATACAGAGATTTCCCGTTCGTG
CATMA_GFT_00519	At1g63522	At1g63535	160	NA	41.88	NA	GGTGTGGTGATGAGTGCAAG	AGCAACAATGAGGATTTCCG	GGTGTGGTGATGAGTGCAAGGATACAAGAAAGCACAAACGATATATTGAAGCCTATAACATGCAATACCAATGCAGATTGTGCCAAGTTTTGCAAAGGTCCAATCCACAACTGTGTCTATCATACTTGTCAATGCGTACCCGGAAATCCTCATTGTTGCT
CATMA_GFT_00521	At1g63630	At1g63230	150	NA	44	NA	TTGTCAAGTGGGTGATCTCG	TCCTCCAATATTGCAAATGCT	TTGTCAAGTGGGTGATCTCGATGCCGCTCAAGACCTTCTCAATGAGATGATTTCTTGTGGTGTGGCTCCAGATTACATCACTTTCCACTGTATGCTGGCCGGCTTATGCAGTAAGAAAGAATTACGAAAAGCATTTGCAATATTGGAGGA
CATMA_GFT_00531	At1g65330	At1g65300	201	NA	39.8	NA	GAGCCGGTTCAATTCCAATA	GGTGACGGTAGCGAGACAAT	GAGCCGGTTCAATTCCAATACCAGGCTCTTTATGATTTTTATGATCAGATTCCAAAGAAACTTCATGATTTTAACATGAAAATGAATATAGATCCAAATCAGAGTATGAATTTGGATCTTAATGATGGAGAGGACGAGGGCATTCCTTGCATGGACAACAACAACTACCACCCCGAAATCGATTGTCTCGCTACCGTCACC
CATMA_GFT_00535	At1g65870	At1g22900,At3g58090	295	NA	50.51	NA	CGGTCCAACCACAAACTCTT	TGCATATCCTCTTCCGAACC	CGGTCCAACCACAAACTCTTCTGCCACCGGTTTCGGTTTGGTTGCAGTCGTTGACGACAAATTGACGGTCGGGCCTGAAATTACCTCAGAGGAAGTTGGGAGAGCCCAAGGAATGTATGCATCGGCTGACCAGAACAAGCTTGGTCTGCTTATGGCTTTTAACTTGGTTTTCACGAAGGGTAAATTTTCCGACAGCACCGTGGCGATGTATGGCCGGAATCCTGTATTGTCGAAGGTGAGGGAAATGCCGATCATTGGAGGTACGGGAGCTTTCAGGTTCGGAAGAGGATATGCA
CATMA_GFT_00537	At1g65890	At1g65880	130	NA	43.08	NA	CAAAAACGGGAATGGAAAGA	TCAAAGCCGCGAAGTAAAGT	CAAAAACGGGAATGGAAAGATCCTTAAGCCTAAGCTAAGAGACATTGCTAAAGGTTTGGTTGCTGAGGATGAGGTCAATGTTAGATCTAAAGTTCAACGGCCGGTTGAACACTTTACTTCGCGGCTTTGA
CATMA_GFT_00541	At1g66270	At1g66280,At3g09260	121	NA	36.36	NA	GCCAGATCCGTCTAAACCAA	CTTTAGCGTAGACGGGCAAT	TGAGAAGCCAGATCCGTCTAAACCAAGTTGGAAGCAAGATTCTCTTGTTTCCTGGGAACGTAAGTTTTTTTTTGTTTTCCGTACATGAAACCAAACCAAGAAACTAAAGATAAAAGGTTTT
CATMA_GFT_00547	At1g66550	At1g66560	120	NA	41.67	NA	AAGCAGCGATAGATATAAAAGTGC	CACTGGAGGGTTGTCTTTGA	AAGCAGCGATAGATATAAAAGTGCTATATTTACAGGTGTTACTATCGGTGTACCTATGCAAAAGACCAAAACTGCAATGCTACAAAGCGGGTGCAGAAGATCAAAGACAACCCTCCAGTG
CATMA_GFT_00548	At1g66560	At1g66600,At1g66550	128	NA	40.63	NA	TATGCCTCAACTCGCAACAA	GACTAGCCCAAAATGGGTCA	TATGCCTCAACTCGCAACAATTGACGAACAAGCAATTACCATGGAGGACGAAGCCATAGACCATATCATGAACCAAGAATGTGATATTAATGATTTTTCTGTGGATGATGACCCATTTTGGGCTAGTC
CATMA_GFT_00551	At1g66640	At1g66300,At1g66320,At1g66310	334	NA	41.02	NA	TATCCCCGAATGGAGACATC	ATTTGCCAAGACTACGCCAC	TATCCCCGAATGGAGACATCTATGGAAGTATGTTCCTAGATTAGATTTGGATGAAGCTGATTTCACACAATTCGATACTCTTGTGAGTTTTATCGATAGCTTTCTGAGTGTCAACCGTGAGTCATCCTTAAACAAGTTTAAGTTAAGAATCTATTGCAATCATGATCGTGATAAGGAGACTAATAATGCTCATATGGCGCGGTGGATCAGCGCAATCTTTGAGCAGAACGTTCAGCATGTCGATCGTACATGGCTTCCAGTGGAGGTACCTCCTATACTCTACTTATGTGAGAGTTTGGTAACTTTAAGGCTTTGTGGCGTAGTCTTGGCAAAT
CATMA_GFT_00552	At1g66690	At1g66720,At1g66700,At1g66710	243	NA	49.38	NA	GCATTCCTTTTCACCTCCAA	TCCTTTAAGGGTCTCGGACA	GCATTCCTTTTCACCTCCAAAATCCCCAAAGGGATCATGGACCGCGACTCTCCGTTGTGGAACAAAGACATGCAGTGCACCGGGTTCAACCCCGCTGTGAAGAAAGCCTATCTTGAGCAGTACTCTATTGACACCAAAAACCTTTTGGATGCTAGAGCTGAGGAGCTCATGCCCGGGGGATTGATGTTGCTTTTAGGATCGTGTATGAGAGACGGAGTTAAGATGTCCGAGACCCTTAAAGGA
CATMA_GFT_00559	At1g66870	At4g16165,At1g66855	191	NA	40.31	NA	AAAACATGGTGTGTGGCAAA	TCAGTGCTTCCGTGATTCTG	AAAACATGGTGTGTGGCAAATGTATCGGCGGCAAGTACACAATTACAAGCTAATATTGATTGGGCATGTAGTGAAGGAAAAGTTGATTGTGCAACAATCAATCCTGGTGGATCTTGCTTTGATCCGGATACTCTTGTTAGTCATGCATCATTTGTGATGAATGATTTCTACCAGAATCACGGAAGCACTGA
CATMA_GFT_00568	At1g69150	At3g43890	276	NA	39.86	NA	TTGCGCCTATCTGCCTCTAT	TCTTCAACGCATCTGAGCAC	TTGCGCCTATCTGCCTCTATGGAAAAGACATGTAGTAAGCAATGACCGACATAAATATAAATATTGGGATTATTTTATAAGATGTACGGCATGTGGATTGTTTTCCAATGGTTTTAGATACGAAGCAATGCGCGCTTCATTGGATTTGCGATGTGCTTCAATTACTGAGCCATTTGTCCACAAAAGTCATCCTCATCCCTTATTTTACACATCGCCACGAGGAATCTGCATTGTTTGCAAAAAAGAGGCACAACATGTGCTCAGATGCGTTGAAGA
CATMA_GFT_00572	At1g69825	At1g69818	123	NA	42.28	NA	TTTGGAGAAGCACAAAACCC	GTAGCCTTGACAAGAACCCC	TTTGGAGAAGCACAAAACCCAAGGGGAAGAAAATGCGAAGATCCAAACGGTGTAGACCAAAAAGCGAAATGCTATATTTACTGTAATGAACAAGGTTTTCTCGGGGGTTCTTGTCAAGGCTAC
CATMA_GFT_00581	At1g73460	At1g73450	265	NA	45.28	NA	CCAAATGAGATTCATCGGCT	CTCTTGCCACCTCACTCTCC	CCAAATGAGATTCATCGGCTTGTTGAAAACTCTGGAAAGCATGACAGCTATAAGGGTAGCATTCTTTTAAGATCTGAAGATGTCGTAGATACCTCAGCGAACTGGAGAGAGTGTTCTGTTAAGACTCTTTTTCAATCTTCGAGAGGGGATGCGTCAAACAGTTACAATCTGGTTAGCAGCTCGGACAAGAGAGAGGGAAAGAAGAAGGCAGACATTAGTGATGTGAGGGTGGCAATCAAGGAGCAGGAGAGTGAGGTGGCAAGAG
CATMA_GFT_00582	At1g73603	At1g49715,At1g73607,At4g10655	141	NA	43.97	NA	ATATTGTTGGCGATGTGTGC	TTTGGAATCGCTTATGAGGC	ATATTGTTGGCGATGTGTGCGTTCATTGTCGAGAAAGATGCCTCAGATATTATCCAGTTACAAGAAAAGCCGAGTGTTACAGGAATCATTGTCTTTGCATCGGCCCTTGTCCGGATGATAGGCCTCATAAGCGATTCCAAA
CATMA_GFT_00602	At1g77815	At1g27870,At2g16100	126	NA	42.86	NA	CAGCACTGTTGGAGTCATGG	CCAATGAATGTCCCGTATCC	CAGCACTGTTGGAGTCATGGTTACAAACGGGTTTGCTTTGAAGGAGATAACAAGATGCTGTTTAACCTAATTAACGGATCCAAGGTACATTTTGGCGTTCACAACTGGATACGGGACATTCATTGG
CATMA_GFT_00620	At2g02700	At2g02640,At2g02610,At2g02620,At2g02680,At2g02690	133	NA	45.11	NA	TGGTGTTGTGGAATTTGTCG	CTTCGAGTTCAATGCCATCC	TGGTGTTGTGGAATTTGTCGCCGAGAGATTGACAGTGATTATGGGGCATACAGTTGCAATGTGTGTAAGGACTACGCTGTTCACACAAGATGTGCATTGCGTAAGGATATATGGGATGGCATTGAACTCGAAG
CATMA_GFT_00626	At2g03570	At3g42130	132	NA	54.55	NA	GAGCCTGTGACGGAGGTG	CACCACCCTATCCTTTTCCA	GAGCCTGTGACGGAGGTGGTGGCGGATATCGCAAGAGAGGCGGTAATGAATACGGAGGAGGTGGTGGTTACGAGAGACATAGCAGAGGTTACAGATCTGGTGGAGGTTGTGGTGGAAAAGGATAGGGTGGTG
CATMA_GFT_00630	At2g03913	At2g03936,At2g03933,At2g03955,At2g03931	151	NA	44.37	NA	CGGTTAAGATGCAGCAGTGA	TTTGCAACAACATCGTCCAT	CGGTTAAGATGCAGCAGTGATCGAAACAACAAAAAATGATGTGTGCTCTACTCCATGTACACGGAGGTATGGAACTTATGAATGTTGGCATGACTGCTTGCACGAGAGGTATAACGATGGAGGCTGTGTTGATGGACGATGTTGTTGCAAA
CATMA_GFT_00636	At2g03955	At2g03932,At2g03913	126	NA	41.27	NA	GGTGATCGAAACAGCACAAA	ACCATGAACACACCCTCCAT	GCAACAGTGATCGAAACAGCACAAAATGATGTTTGCTTTGTACCATGTACAAGTAGGTACGGACATTATGAATGTGCGTTTGATTGTATGCACAAAAGGTACAAGGATGGAGGGTGTGTTCATGGT
CATMA_GFT_00640	At2g04040	At2g04080,At2g04070,At2g04066,At2g04050,At2g04090	164	NA	43.9	NA	TTTATCCTCGACGGCTTCAC	CACCACAGTCCTTTTCCGTT	TTTATCCTCGACGGCTTCACAGCAGTTCTAAATGGAGTTGCTAGGGGAAGTGGTTGGCAACACATTGGAGCTTGGAACAATACTGTTTCTTATTATCTTGTAGGAGCTCCTGTTGGAATTTACTTAGCTTTCAGTCGTGAGTTGAACGGAAAAGGACTGTGGTG
CATMA_GFT_00641	At2g04041	At2g04037	144	NA	42.36	NA	CAGTGGAAGGGGCTGATTTA	TCGTCCCATCCATCATGTTA	CAGTGGAAGGGGCTGATTTACCCACAACAGAGTATGAGATAGAGCTTGCTCACCGTTTACATGAAGATTATATTCTGGCTTGCCCTAAAAAGCCGAGTTCCAAATGTGATGATGAGATTTTCAATAACATGATGGATGGGACGA
CATMA_GFT_00648	At2g04390	At5g04800,At2g05220,At3g10610	152	NA	49.34	NA	ACGCCGTATGGACTTTGTTC	GGATTGGTGCCATAGCTTGT	ACGCCGTATGGACTTTGTTCCCGATGAGTCTGCTATCAAGACTGATGAGATCAAGGTCGACAAAGAGACTCTTGAGATGCTTGCTTCTCTAGGAATGTCTGACACTCTCGGCATCTCTGCAGTCGACCCACAACAAGCTATGGCACCAATCC
CATMA_GFT_00649	At2g04600	At3g43690	132	NA	37.88	NA	TCACAACTCGGTGAATCACAA	CACAACCCGTTACTGACCAA	TCACAACTCGGTGAATCACAAGTTCTAAGCTAGAAATTATTAGGGTTCTTGGTGAGTGAACAGAGAAAGATACATAGTTGTTGATGTGTTGTGAGTTTGGGTAAATTAGAAATTGGTCAGTAACGGGTTGTG
CATMA_GFT_00650	At2g04925	At2g04034,At2g04033	121	NA	41.32	NA	ATGTTGCTCGAGACCGATG	TGATACATGAATACTTTCCTCCTTTTT	ATGTTGCTCGAGACCGATGCATCAAGAAATAAGCTTAGTAGCTATATTCCGTTGTGCGGATCGAACACTTATTGTGGTGGCCTATGGTGTCCTAAAAAAGGAGGAAAGTATTCATGTATCA
CATMA_GFT_00655	At2g05087	At5g37090,At1g42250,At3g32027,At5g34450	144	NA	30.56	NA	TGTGAAGAGTTTGAAAGAAAATGG	TCATCTGAAATCTGAAATGATTCAA	TGTGAAGAGTTTGAAAGAAAATGGTACAAGAAAATAAGTGAACCTAATTTTAAGATGGAGCCTGTGATGATTATTCTTCGTTTCTGGAAAATATCAGAGTTTGAAGGTACTTTTCTTATTTGAATCATTTCAGATTTCAGATGA
CATMA_GFT_00664	At2g05870	At2g10836,At4g07435,At2g10470,At5g35270,At4g03670	122	NA	35.25	NA	GGGAACTTGGTCTAGAACTT	AGATAACATAAAATGAGTCTTAAAT	GGGAACTTGGTCTAGAACTTGGTTATCACTGGAACTTTGGTATGAATCCTACAATCTGTGTGCTACGATTTTGGAATGTTGATGATCATGAAGGTATATTTAAGACTCATTTTATGTTATCT
CATMA_GFT_00667	At2g05950	At1g34660,At4g07706,At4g08053	189	NA	38.1	NA	TGCTTTTCACAAAACGACTGA	TCAACACAATCCTCCGACAA	TGCTTTTCACAAAACGACTGAAAGTGGAATTGAAGAACCAAACTTAGAAGCGAAAAAGTTTTTTGATATGTTAGATGCAGCGAAGAAACCGATTTATGATGGTTGTAAAGAGGGTCACTCTCGTTTATCAGCTGCAACGCGGATGATGAATATAAGAACAGAGTATAACTTGTCGGAGGATTGTGTTGA
CATMA_GFT_00668	At2g06095	At3g42350,At4g06581,At3g32475,At5g30269,At1g42380,At1g36130,At4g06692,At3g30749,At4g06644,At5g34665,At3g30218,At5g34863,At3g43358,At3g42935,At2g07791,At1g42140,At5g32628,At2g11030,At4g06499,At3g30716,At2g11220	128	NA	46.88	NA	TGAGGAGACATTTTGGAGCA	ACTTTGCTGGGCCGAAACT	TGAGGAGACATTTTGGAGCAAAAGCTAAGGAAAAGAAAGCTAAGGACGATTTTGGACTCAAGAATCAAGAGGAGTGTCGATCGACACACTCCTGGTGTCGATCGACACCAGTTTCGGCCCAGCAAAGT
CATMA_GFT_00670	At2g06166	At4g17718	148	NA	39.19	NA	GTTGTGAATGCCCCCTTAAA	TACATGGAAGGTTTGCGACA	GTTGTGAATGCCCCCTTAAAGAACTCTTGACATTACTGAGTGATACCAATTATGGTGTGGCTGCTTGCATTGACTATTGCAAGGCAAAAGGTGAAAATGCTTATACATGTATCTTGAACCATTGTTATTGTCGCAAACCTTCCATGTA
CATMA_GFT_00679	At2g06908	At4g06526,At4g06510,At4g06566	122	NA	55.74	NA	CGACCAATGTCACTCCACTG	GGAACCGACGTGAGTAGGAC	CGACCAATGTCACTCCACTGCCCCATCAGCTTCGGCTTCAAGACTCAGCCAACTTTGGCTCCAATTTTGGTTACTTGAGCCGCAAGGCACCGCGAGTGAGGTGTCCTACTCACGTCGGTTCC
CATMA_GFT_00681	At2g07140	At3g18320,At3g44120	168	NA	41.07	NA	TTTGGCATGGCCTAAGTTTC	GCGATTCTCCTCCAATTGTC	TTTGGCATGGCCTAAGTTTCTTGCTAGACGAGGAGAAGAAAGTCTTCTTGTGTTGTAAGAGTAAGGGATGGATGGAGGAAGAAGACGAGGACAATGTTTACATTGTTGGGGAGGATAATAAATTCATACTACTGAATTTTGGAGTTGAGACAATTGGAGGAGAATCGC
CATMA_GFT_00682	At2g07260	At5g34895,At2g04970,At1g32830,At3g47270,At2g14140,At3g30450	345	NA	33.62	NA	GATAATGGGACTGCACCCAC	TTCCTGACTCAACATGACCG	GATAATGGGACTGCACCCACAGAGAAAGAATCACAACCTCAAAAAGAAGAAACAACAAAGGTCTCCAAAACAAAAAAACGTAAAAAAACATGATAAAAATGACAAAAAAGAAAAACAAGAAGCAAAGGTAATGTTGACAGATGACAAAAGAAACCAAAAAACACCAACAAAAAAAGAATCAAAAACCAAAAAAGAAGAAACAACAAAAAATCAAAAAGAGACAAAGAAAGAGGAAGAACATGTTAAACAAACAGATGATTGCCACGATAAACAAAAGAAAAAGAAATCACCCAGGGACAGAGAACACTTCAAACTCCTTTGACGCCGGTCATGTTGAGTCAGGAA
CATMA_GFT_00684	At2g07681	AtMg00900,At2g07771	389	NA	43.7	NA	AGCTACGCGCAAATTCTCAT	GGAAGCTTTTGAAAACGCAG	AGCTACGCGCAAATTCTCATTGGGTCTTGGTTGTTCTTAACAGCGATGGCTATTCATTTAAGTCTTGGGGTAGCACCACTAGATCTTCAACAAGGTGGAAATTCTCGTATTCTCTATGTACATGTTCCTGCGGCTCGGATGAGTATTATTGTTTATATCGCCACGGCTATAAACACTTTCTTGTTCCTATTAACAAAACATCCCCTTTATCTTCGCTCTTCCGGAACCGGTATAGAAATGGGTGCTTTTTTTACGTTGTTTACCTTAGTTACTGGGGGGTTTCGGGGAAGACCAATGTGGGGGACCTTTTGGGTGTGGGATGCTCGTTTGACCTCTGTATTCATCTCGTTTCTTATTTACCTGGGTGCACTGCGTTTTCAAAAGCTTCC
CATMA_GFT_00694	At2g07750	At1g63250	151	NA	45.03	NA	GGCGAAATTGAAGCAGAGTC	CGAACATGATCTCGACCCTT	GGCGAAATTGAAGCAGAGTCATGGACCAATGAGCCCGAAAGAACATATCAAAACCTTGGCTGATCGGTTTATGAAAGCTGGTGCAGATGATTTGTGGAACGATAACGATGGTCCGGTGAAGAAATTTGATCAAGGGTCGAGATCATGTTCG
CATMA_GFT_00716	At2g09840	At2g02840,At2g02835,At2g06904	131	NA	51.15	NA	GTTCTGCCACACCATCCTTT	AGGGCTATCGGGAGAGTGAT	GTTCTGCCACACCATCCTTTGCACTTAACCCGTATTCATCGATATCCTATGAGTCAGATCCGGATGAGGATGAGGATCCACCGGTTTCTCCATACGTTCCGGAGGCTATCGATCACTCTCCCGATAGCCCT
CATMA_GFT_00719	At2g09970	At1g72510	186	NA	40.86	NA	TTCGGTGACGTGTGACTGTT	TTGTTCATGTGTCTCGCCAT	TTCGGTGACGTGTGACTGTTGCGGATTAACCGACGAGTGTACAGAATCGTACACAGAGATGATAAGAGAGCGTTACATAGGGAAATGGATCTCTGGATTTTGTTCTGAAGCTGTGAAGTACAAAGTCATGAGAACAAAAAGATTTTTAACAACAGAAGAAGAAGCTATGGCGAGACACATGAACAA
CATMA_GFT_00722	At2g10285	At4g06724,At4g06716,At2g10175,At5g31838,At3g30650,At4g06728,At3g33080,At1g37015,At4g06710,At5g31999,At2g10280,At5g34623,At4g07518,At5g32487,At4g08115,At2g06165,At2g06760	134	NA	52.99	NA	ATGACGCCTTCAGCAAAAGT	TTCTGATGGGGTGATTCCTC	ATGACGCCTTCAGCAAAAGTACTCTATCGCAGCCTCGGAGCCCTGCCAGGGCAAATCAATCTATCGCAACCCCCGGAGAAGCAAACAGCTCAGTTTCACTCAATCGCGAAGCAGGAGGAATCACCCCATCAGAA
CATMA_GFT_00729	At2g10465	At2g05880,At5g35260,At4g07440,At2g09956,At2g10833	110	NA	32.73	NA	TTAAATGAAAATTTTAGAACAGGCG	ATGTACCTTGGAATATCTATCTCAG	TTAAATGAAAATTTTAGAACAGGCGAGAATGTTTTGAAGAGTGAATTTGGATCTTCAGGAATTTACATCAATCCAACCAATTTCCCTGAGATAGATATTCCAAGGTACAT
CATMA_GFT_00732	At2g10555	At2g10465,At2g09956	124	NA	28.23	NA	CAATCCTATTTACTTATGATTTTT	GAAAGTGGTTGGATTGATGT	CAATCCTATTTACTTATGATTTTTATATTTATTATCTAATTCTAATCATGATTTTGTAACAGGTGGAAATGTCTTGATGAGTGAATTTGGATATTCAAGGCTTTACATCAATCCAACCACTTTC
CATMA_GFT_00737	At2g11360	At4g07690,At4g07480,At3g30500,At5g35040,At3g30587	121	NA	42.98	NA	TCAATGGAAAGAAATCGCAA	CCTTGGGTCGGAACTTATGA	TCAATGGAAAGAAATCGCAACTTTTCGTGTCATTCCAAACAGTGGAATAGTCCGAGCAATAACCCACTACTACATGATTGAGTTCATGGAAGCAACATCGGTCATAAGTTCCGACCCAAGG
CATMA_GFT_00739	At2g11620	At2g29850,At2g29605,At3g45800	124	NA	35.48	NA	TGCGTGTACCAATTCTGGAG	TAGATGTTGGCCATTGAGCA	TACCGTTCCACCAGGAGCTAATGATCACTGGTTTCCTTATAGTGATCCTGCGTGTAAAAAAGACTTAGTCTTTCTCTCTTAATCTATCATTTGTTTAACACTTCTACTTGAGCATTTTAATGAA
CATMA_GFT_00740	At2g12100	At1g45090,At5g28480,At2g06750,At2g05450,At5g28270,At3g42580	130	NA	36.92	NA	TCTGCTGAACAGGTTTGTGC	TGTCTGCTGGGTCCACAATA	TCTGCTGAACAGGTTTGTGCAGTTGTTGTTGTACGTACATTGGTATAAAAAAATGAAGTACATACACTCTGAAATTAACAATGATCGTCTATGTAGGTGGATATCACATATATTGTGGACCCAGCAGACA
CATMA_GFT_00745	At2g12190	At1g64940,At1g64950,At1g64930,At1g64900	324	NA	49.07	NA	TGAAAAACCCGGAGATTCAG	TGTCCACCGCTTCTTCTTCT	TGAAAAACCCGGAGATTCAGAAGAGGTTATACGAGGAGATCAAAAGCGTAGTTGGGGAAGAAGCAAAGGAAGTAGAGGAAGAAGACGCGCAAAAGATGCCGTATCTAAAGGCAGTGGTGATGGAGGGTCTCCGGAGACATCCTCCGGGACATTTTGTACTCCCGCACAGTGTAACTGAGGACACTGTGTTGGGAGGATACAAAGTCCCGAAGAAGGGAACAATTAATTTCATGGTGGCAGAGATTGGGAGGGATCCAATGGTGTGGGAGGAACCAATGGCGTTTAAGCCAGAGAGGTTTATGGGAGAAGAAGAAGCGGTGGACA
CATMA_GFT_00747	At2g12280	At2g12200,At1g50490,At1g50480	134	NA	44.78	NA	AAGGCTTCTCGAATCTTCCC	GAAACCAGCTCCAATGCTTC	AAGGCTTCTCGAATCTTCCCATATGCATGTCGAAAACGCAGTACTCATTCTCACATGATGCATCAAAGAAAGGAGCACCTTCAGGGTTTGTATTGCCAATTCGGGATGTTAGAGGAAGCATTGGAGCTGGTTTC
CATMA_GFT_00749	At2g12345	At4g07493,At4g03775,At4g06560,At1g39830,At1g40074,At4g06544,At4g07490,At1g37867,At4g06518,At3g30713,At2g11050,At1g37340,At2g06965,At4g06587,At5g31087	135	NA	50.37	NA	TCGAAGAGGTACCCAACACC	CACTTCCTCCTCTTGGCTTG	TCGAAGAGGTACCCAACACCTTCTTCGCATGCAGCAGCTCGAGGACTTTCTGAACCATCACCTAAGGGGTCGAGAAGGAGAGAACAAGCAAGTTTCGAGATCGATCATAGCGAATCAAGCCAAGAGGAGGAAGTG
CATMA_GFT_00752	At2g12505	At5g31873,At1g54926,At3g30816,At1g41855,At3g47240,At4g08750,At3g47230,At4g08760,At2g15040,At2g21460,At3g45095,At2g12540,At4g00140,At2g01029,At5g32540,At2g06860,At2g01040,At5g32481,At4g06496,At5g29060,At4g06495,At1g41797	141	NA	53.19	NA	AGGTCACATCCGTACCTTGC	GACTGTGGTAGCTCACGGGT	AGGTCACATCCGTACCTTGCATCCTTCCAAAAGGTCACATCCGTTCCTTGCATCTATTGGGCGATGCAACCGTTCGTTGGTACCCGCTCGACCTTACACCTTTTGGCCGAGACACCTTTTCACCCGTGAGCTACCACAGTC
CATMA_GFT_00755	At2g12685	At3g30610,At4g07680,At2g07395,At3g30465	141	NA	51.06	NA	GAGCAACATAAGGGAGACGG	GCCAGCACTTTCTCGATCTC	GAGCAACATAAGGGAGACGGCGGAAGCACACTTGCTCGATATCAAACTGCATGAGAAGGAAGCGGAACTTAAGGTCTTATGGAGAGTGGAGAGGATGGGGGACGGATTTAACGTGAAGGAGGAGATCGAGAAAGTGCTGGC
CATMA_GFT_00758	At2g12945	At3g42160	120	NA	36.67	NA	TTTTGAGGATGAACTTGGCTG	CGAATCATGGCTGCAAAAT	TTTTGAGGATGAACTTGGCTGTGAAATACAAGAACCTGAACCGCCTGACTCATACATAACCAATAAAGGCTATTGTAAACCATGGATTAAATTTAATGATGATTTTGCAGCCATGATTCG
CATMA_GFT_00764	At2g13500	At4g04730	141	NA	43.26	NA	TGGAGATGCGATTACTTCTGG	TCACGCTGAAGAATGACCAA	TGGAGATGCGATTACTTCTGGAATAATGCGAGTCTTTGAGGTGGGTGAATCATCAAGAGGTGTTCAAGATGGGGAATCTCACAATAACATGAATCTTGGGGAGTCATCTAAGAGGAAGAACTTGGTCATTCTTCAGCGTGA
CATMA_GFT_00766	At2g13640	At2g27780,At5g27310	200	NA	42	NA	AAGAACCGGGAACTATGGCT	CAAAGCCAAAAAGCTGTTCC	AAGAACCGGGAACTATGGCTCGTCAAGTCACTGCCTTTTCGGTGTTGAAGAATAAAGAAGACGAGAGATCTCAGACGACTGTTGAAGCAGTAGAGAGTAAGACAACGATCAAACTCTCGGAGTTGAATAGGAAAGAAGATCAGAGATCATTAACTCGTGAAACAGAGAAGAATAAAGCAAGGAACAGCTTTTTGGCTTTG
CATMA_GFT_00768	At2g13770	At1g24370	121	NA	40.5	NA	GAAAAGATGTGGAACGTGCAT	TGCATTATGATACAAGATGTCATT	GAAAAGATGTGGAACGTGCATTCGGAGTTTTGCAGTTGAGGTTTGCAATCGTGGCGGGGCCATCACGCTTATGGAATAAAACAGTATTACATGATATAATGACATCTTGTATCATAATGCA
CATMA_GFT_00769	At2g13980	At1g35960	189	NA	43.39	NA	GCTTCTGGCTGCCTTACAAC	CCCCGACGAACAAAACTAAA	GCTTCTGGCTGCCTTACAACAAACATGGATTAGAGGCTATCTACGAGTGATTATGGAGGGTGACTGTGAAACTCTAACCAATTTAGTCTCAGGATCTTCTTCCCACAACCATCTGGCAAATCTTCTTGATGACATTCGGATCTGGGCGAAGAAGTTTTCAAATGTTCAGTTTAGTTTTGTTCGTCGGGG
CATMA_GFT_00776	At2g14330	At4g09400,At3g45350,At4g04395,At3g33235	122	NA	42.62	NA	TCAAGGCTACCATTCCTCGT	TGCTCTCACAGACTCAGCGT	TCAAGGCTACCATTCCTCGTCGCCTTGCATCATTTTACTTTGATCGAATACGAGAATATGAGTATGAGTGGATAATTATCACTAATTTCTCGGTCCGAAACGACGCTGAGTCTGTGAGAGCA
CATMA_GFT_00783	At2g14935	At3g23167	156	NA	37.82	NA	GCAAAAACGTGTTCTGATGG	ATCAAACATGCAATCGCAAA	GCAAAAACGTGTTCTGATGGATGGACTTGTGTAGGAGAAGACAAATGCAAAGTAAACTGCATGGCTAAACACAAAGGAGTTGGAACATGTACTTTGTATATTATTCCTTCTTTCCCTGCTCCGATAACTTCTTATATTTGCGATTGCATGTTTGAT
CATMA_GFT_00788	At2g15390	At2g15360,At2g15350,At2g15370,At1g14110,At1g14080	127	NA	45.67	NA	AGCAGATGAGAGACTCGGGA	TTGTGTAGCCAATTCAGGCA	AGCAGATGAGAGACTCGGGATTCAAATTCGGGTTTTTCGCGATCAAGGTGGATACTACCAACACGTCATGGACCAGGTCATATCCTGCACACAAAGAGAGAAACTTTTGCCTGAATTGGCTACACAA
CATMA_GFT_00792	At2g15740	At5g42640,At2g18490	122	NA	38.52	NA	TGGTCCATATACATGTCCCAAG	TTGCACGAATTCTCTGTTCTCT	TGGTCCATATACATGTCCCAAGTGCAATGGCGTCTTTAATACTTCTCAAAAATTTGCTGCACATATGTCATCTCACTACAAGAATGAAACAAGCGAAGAAAGAGAACAGAGAATTCGTGCAA
CATMA_GFT_00799	At2g16450	At2g16220,At2g15640,At2g02660,At2g02890	128	NA	43.75	NA	CAATTGGTTATGCCTTTGGC	AAACGCCTTTCTGTAAGTATACCG	CAATTGGTTATGCCTTTGGCTTGATCTATATCTATGGTAATCGAGGCCGGGCTAGACCTCTAATATGTAACCCCACTACAGGACGGTATGCCATCTTACCTAATCGGTATACTTACAGAAAGGCGTTT
CATMA_GFT_00801	At2g16820	At5g27590,At3g28110,At1g55400,At1g17900,At5g28637,At3g59860,At3g29777,At3g28800,At1g30980,At2g16832,At2g17460,At3g33005,At3g42763,At3g32397,At2g05570,At1g52010,At4g05306,At3g24365,At1g34700,At1g27815,At3g43360,At5g36732,At5g36825,At1g25784,At5g35657,At2g14790,At5g35023,At4g05582	186	NA	41.4	NA	TTATGGTCGGTGAGTGGAGA	CTCCCGGCATCCTGTAACTA	TTATGGTCGGTGAGTGGAGATGCAAAGAAGAAGAATGGAAATTTAAACTAAAGGAAGACATGTTTGGTCGTTGTGTACGTGTTAAGGAAAACATGACGTACACGGAATTTGTACGTACACTAAGCGAGGCTTTCAGTTTGAAGTCCACAGAGATCAATCCCATAATTAGTTACAGGATGCCGGGAG
CATMA_GFT_00805	At2g17830	At5g42460	161	NA	40.37	NA	CGTCGAAGCAAAGAAGAAGC	GCTGATTTGCATCATCGCTA	CGTCGAAGCAAAGAAGAAGCAATTGAAATCGAAGGAGTTTGAGGTGATCATGATGAGGAATTTTAGAGTTTATCTAACGAGCGTCGATCTCCACAACGATGTTAATCCATCTTTTACGCCTAAAGGTACACTTACTAGCTTTAGCGATGATGCAAATCAGC
CATMA_GFT_00810	At2g19040	At2g19030,At2g19020	140	NA	52.14	NA	GAACCAGTGGAGAGTCGGAA	CTGCAGCCACGGCTATATTC	GAACCAGTGGAGAGTCGGAATTACATAGAATATGGTGCGATTAACAAGTGCGCTGGTCCTAATCCTCCTCCGGGATGCAATCCTCCCGGGGCCGAACAGAAGAACCCTAATCCCGTTAACGAATATAGCCGTGGCTGCAG
CATMA_GFT_00812	At2g20145	At2g20142	127	NA	41.73	NA	GCCATCTTGAAATGCAAAGAA	CTTTATCCCGTCGCTTAGCA	GCCATCTTGAAATGCAAAGAAAAGTTTGGTCAGATTGTGATACCTGTCCTTTACCATGTTGATCCTCTCGACATTGAAAATCAGACAGGAAGTTTTGGAGATGCCTTTGCTAAGCGACGGGATAAAG
CATMA_GFT_00825	At2g22630	At2g22540,At4g37940,At3g57390,At3g57230	123	NA	43.9	NA	TGTGATCCAGAAGATCGATGA	ATGATGAGACAGACCTCGGC	TGTGATCCAGAAGATCGATGATTCCACGAGTAGACAAGTCACTTTCTCCAAAAGAAGAAAGGGTCTCATCAAGAAAGCTAAAGAACTTGCTATTCTCTGCGACGCCGAGGTCTGTCTCATCAT
CATMA_GFT_00828	At2g22930	At1g64910,At5g53990,At1g64920,At4g09500	127	NA	40.94	NA	TGCTTTGTGAACCATTGTGG	CCTTGAATTCCTCGGTCATC	TGCTTTGTGAACCATTGTGGTCCGGGAACAATATGGGAGTGTCTTATGACTGATTGTCAAATGGTTTTGCTTCCATTTTTAGGTGATCAAGTTCTCTTCACAAGATTGATGACCGAGGAATTCAAGG
CATMA_GFT_00829	At2g22941	At2g22940	127	NA	48.82	NA	GGCTAAGAAGCCACCATGTC	CCACTCAACTTTACATTTGCCA	GGCTAAGAAGCCACCATGTCTAGAAGGCCGAACCGCATATGTGTCACCTGGTCCTTGTAGTAACAGTCTATGCACACAAGATTGCAGGCCTGCTGGTTATCACACTGGCAAATGTAAAGTTGAGTGG
CATMA_GFT_00830	At2g22960	At1g73300,At3g12230,At5g36180,At1g73280,At3g12203,At2g22990,At2g22980,At1g73270,At2g22920,At2g23000,At3g10450,At2g23010,At1g73290,At2g22970,At1g73310	126	NA	36.51	NA	TGGTGATCACGATATGGAGG	AAAATTATTCACCCAGCAATCTG	TGGTGATCACGATATGGAGGTACCTTTCCTTGCAACTGAAGCTTGGATAAGATCTCTTAATTATCCTATTATTGATGATTGGAGGCCTTGGATAATAAACAATCAGATTGCTGGGTGAATAATTTT
CATMA_GFT_00834	At2g23590	At2g23600,At2g23610	137	NA	45.99	NA	TCGTGTAACCGCCTTAGACC	CGAGCACAACCTTCTCATCA	TCGTGTAACCGCCTTAGACCTAGCTGCTTGTGGTATAGACACAAGGTCGATCACTGACATTTCCACATGCGAACAATATTCTGAGCCGTTGATTCAGCTAATGACTTCATTGCCGAATGATGAGAAGGTTGTGCTCG
CATMA_GFT_00839	At2g24480	At5g43200,At3g28620	198	NA	42.93	NA	TTCAGGCTTGGTCTCAAGGT	GGTGAAAGACGTCGTTTGGT	TTCAGGCTTGGTCTCAAGGTCGGTCATTAGGGTTCTTAAGCACCGTAGTAATCAGTCTACATAGAGAAGTCGAGGAATTTCTCATTAAAGAGAAAGATGATAGTGTCACGAGTCTCGGTTCTTACCCTGATTCTTCTTGCCACGACCCACTAATCTCTCTGAAACTACCATGTTTTAAACCAAACGACGTCTTTCACC
CATMA_GFT_00844	At2g24880	At2g24870,At4g08560	145	NA	31.72	NA	TCGGTCCAAAAACAATACCA	CCGGAAACCTTGTATGCTGT	TCGGTCCAAAAACAATACCAATAGGACAACATGTTGAAATCAATTTTACTATTAATTTTTGGCATACAACACGTTTTATGTGTAATTTGGAACAAGGACCTAACTATAAACATTATCAGAAATTTACAGCATACAAGGTTTCCGG
CATMA_GFT_00847	At2g24915	At3g30755,At3g30480,At4g08655,At2g12695,At4g07686	132	NA	53.03	NA	GGGTCGAAGATGGTACATACG	GTTCTTTCACCATCGCCTGT	GGGTCGAAGATGGTACATACGAAGTGGTTGTAGACAGTTGGCCGAAATTGGCCGGCTTCGACAGTGAGTTAAGCGCGGCCAAGTCCGAGGTTTCTGTCGAGCTAGAAGCGTTACAGGCGATGGTGAAAGAAC
CATMA_GFT_00849	At2g24930	At3g30645,At4g04820,At4g07452,At5g35025,At2g12680,At2g07395,At3g30465,At4g08650,At5g37330,At4g06579,At3g30763,At1g37933,At5g33386,At2g07590,At2g07580,At2g05680	121	NA	48.76	NA	GCATATGAAGCCCTTGTCGT	CAGCGATGGTGATGATTGAC	GCATATGAAGCCCTTGTCGTTTCTATAAAGTTGCTGAGGCCTATTGGCAAGACGTACACTGTCAGTGGTCTGGTTTTCGTGTTGCAGGCTTGGGCGTATGAGTCAATCATCACCATCGCTG
CATMA_GFT_00859	At2g27010	At3g20940,At2g05180,At3g20950,At3g20100,At3g20080,At3g20110,At5g42580,At3g20090,At3g20960,At3g32047,At4g15350,At2g14100,At4g15380,At5g47990,At2g27000	138	NA	36.23	NA	TGGAGACGAAAAAGCAGAGT	ATCTCGGCCATAATCCATTG	CATCAAGGTACTGACATGATGGATAAGCTCTTAGAAGTTTATGGAGACGAAAAAGCAGAGTATAAGATCACTAGAGACCATATCAAGTCCTTGTTTGTGGTAAATATTCATCTCTTATGAGAAATTTAGCGAACACCA
CATMA_GFT_00862	At2g27540	At5g52080,At5g53410,At3g20950,At5g48000,At2g18320,At3g29250	121	NA	53.72	NA	CTAATACGCCCCCTCGAGAT	CGATTCGCACATACTCAACC	CTAATACGCCCCCTCGAGATGATGGCTCTTCTAGCCATTGATCTCGATATGTTTGGGCATGGATTGGCGGGCCAAGTATTGGGCCGGACCGATGTGGATCGGGTTGAGTATGTGCGAATCG
CATMA_GFT_00869	At2g28040	At2g28010,At2g28030,At2g28220	220	NA	47.73	NA	TCACGATCCATTCCACTTCA	GCATTCGCTCCAAAATTGAT	TCACGATCCATTCCACTTCAGGGCAACCCTTTGTGATGCCTGAAACAATTATTGGTTGTGGCCGCAACAACTCAGGGTTTAAACCGGGTTTTGCGGGCGTTGTTGGTCTAGACAGAGGACCTAAATCCCTCATCACTCAGATGGGCGGTGAGTACCCAGGTTTGATGTCTTACTGTTTTGCTGGTAAGGGAACTAGTAAGATCAATTTTGGAGCGAATGC
CATMA_GFT_00870	At2g28230	At2g28020	136	NA	36.76	NA	TTCGTTACGCTCTCGTGATG	AAACATGACCAAAGAAAGAAATCA	TTCGTTACGCTCTCGTGATGGCTCACATGATTGCTACCGTTCAAGCTGTGAGAGGCTAAACCAAAACATAACTTAGTATTTCTAGGTAAAATTATGTGCTTTGCAATATTAGTGATTTCTTTCTTTGGTCATGTTT
CATMA_GFT_00875	At2g29045	At4g30064	131	NA	48.09	NA	AACAAAATATGGGATGCATGG	ACATGTTCCTTGACCACCGT	AACAAAATATGGGATGCATGGCGGTTCTTGGCTCGTGTGGTGTCATTACAGATTGCAGTGGGTCATGCAAGACTAAGTTTGGACAAGATGCTAGTGGCGATTGTGACCGTGACGGTGGTCAAGGAACATGT
CATMA_GFT_00883	At2g29860	At2g29830,At2g29820	132	NA	46.97	NA	ACCGGTTCTTTATGCCTTCA	ACAGCTGCTCCAGGAAACAT	ACCGGTTCTTTATGCCTTCATCGGATGCACACCGTATACTACCCCAAGGTGGTTCATTCTTCGTCGGAGCAACATCCCATTACAATTACGCAGACTCAATTCACTTCCTCATATGTTTCCTGGAGCAGCTGT
CATMA_GFT_00890	At2g31720	At2g18810	213	NA	47.42	NA	GACAAAGGAGCGGATGTGAT	ATCTGAAAGAACGAAGGCGA	GACAAAGGAGCGGATGTGATCGTGGTGAATTCTAAGGGTCTACAGAGGAAGCTTAAGCTCAAGAGATGGGATATGACTTCCACTTCCAACTACGTCTTAGGTTTAGGATGGAACAAGGTCGTCACCGATAACATTCTACAGAGAGGCACTAGGCTTCGGATCTGGTCCTTCCACTCCCCAGACATGCTCTTTTTCGCCTTCGTTCTTTCAGAT
CATMA_GFT_00915	At2g35870	At2g35860	205	NA	25.85	NA	GCACACAAATGGATCCTTCC	TGTGATTTTTGGGTTCGTTG	GCACACAAATGGATCCTTCCTTTATTATTTCCATACAGATTGTATAACTTGTATTACATATTTGATTTCTCTAAACTCCTAGAACTTTTTTACTCACCCCCAAATAACAAACTTAATCAAAATCTACGTATATATATATATATATTTATGATAATAAAAAAATTACAAATAGAACATGCAAATAACAACGAACCCAAAAATCACA
CATMA_GFT_00917	At2g35970	At2g35960,At4g09590	122	NA	54.1	NA	TGGAAACCAAGTCCCTATCG	TAAGAGTCCCGACCTTCCAC	TGGAAACCAAGTCCCTATCGCTCCTTTCAACGCCGTGGCTCTCGGGGACGAGCAGAATAGTGGGGTTTTCACGTTGACTATATGCGTTGATGGACGCGTGAGGTGGAAGGTCGGGACTCTTA
CATMA_GFT_00918	At2g36040	At3g30610	128	NA	42.97	NA	GACGGATTTAACGTGGAGGA	CTTTCGGACAATGCAAAACC	GACGGATTTAACGTGGAGGAAGAGTTCCAGAAAGTGGAGGAGCAGGTAAGCAAGACTTATGAAGAGAAGAAGACATTCAAGGTGAGGAGTATTGATGGGGATAAATTAGGTTTTGCATTGTCCGAAAG
CATMA_GFT_00935	At2g40680	At5g52065,At2g09860	270	NA	41.11	NA	ACAAGGGTGAGGAGGAAGGT	TTCAGCACAGAATTTGCAGG	ACAAGGGTGAGGAGGAAGGTTGAAGAGGAAGATTTGATTCTATGGAAATGGAAGACAGGTTTTAAACACAACTTCTCCTCAAATGAAACTTGGAAAATGCTGAGAGTTGAAAAACCAATCTGCAGATGGGCGAAAGAGATTTGGTTCTCGGAAGCTACACCGAAGTTCTTTTTCATCACTTGGCTTGCAATTCATGATAGACTAACAACGGGTGCAAGAATGAGATCATGGAACACACAAGTGGATACTACCTGCAAATTCTGTGCTGAA
CATMA_GFT_00939	At2g41920	At2g34290,At2g05060,At5g27790,At2g41910	165	NA	44.85	NA	AAGAAGCCATGGTGGCATAC	GCTTTGCCTCAACAATGTCA	AAGAAGCCATGGTGGCATACTAACTATGAATTAGAAGAGCTCATGAAGTGTTATGAGCCGTTGTTTCCGCGTAATCTTCCTTGCGATGCAAAACTCTTTCTCATGACCTGCTTTGCGTCCGAACCAGATGAGAGGAAAGATGCGTTGACATTGTTGAGGCAAAGC
CATMA_GFT_00949	At2g44540	At2g44550,At2g44560	140	NA	48.57	NA	AATCCTGCACCAAACCCTAA	AAGACACCAACAAACGGAGC	AATCCTGCACCAAACCCTAACGTTTTAATGGGAGCACTTGTCGGAGGACCCAACGAGAACGATGTTTATGGAGATGAGAGGAGTAATTTCCAGCAAGCTGAGCCTGCGACGGTTACTGTTGCTCCGTTTGTTGGTGTCTT
CATMA_GFT_00953	At2g45250	At4g38280,At4g38290	246	NA	37.4	NA	TGTGGTGGAAAGGAGAAAGG	CATCAAGACCTTTGGAGGGA	TGTGGTGGAAAGGAGAAAGGGCAGTCAGTAATGAGGCAGAAAGGAGCATTATCCAAGATATTGTTACAGCAGTGATTGTGACTCGAAGAGAAGATATATATATTTGACAGGTATCCATATTTTGTTCTACCCTAAGAAGGATTCATAATCTGGAAATCATACTATTAGTAAATCATTTTGGAGAGATGCTCCCACGAGTTAGGAGATTTCAATAGATTAGATTAGATCCCTCCAAAGGTCTTGATG
CATMA_GFT_00964	At3g03350	At3g03330	130	NA	43.08	NA	CTAAAACAAGGAGGCGGTCA	ACGACGGTCACTTTGATTCC	GGAAAGGTACCATCACCTGGACAGGCTATATATTCTGCTTCAAAACATGCTCTGCACGGCTACTTCCACAGCTTGCGTTCTGAGGTATGTTAAAAGTTAAAGAAACTGTGGTGCTTGCTAATTATTTGGC
CATMA_GFT_00966	At3g03820	At5g18020,At3g03840,At3g03850,At3g03830	132	NA	47.73	NA	TTTCTTGCAGTGTACGTCGG	CGGATGATTGAATCCGAACT	TTTCTTGCAGTGTACGTCGGTGAGAGCCAGAGGAAGAAGCAGAGACACCTTGTGCCGGTCTCATACTTGAACCAGCCTTTGTTTCAAGCTCTACTCATCAAAGCTGAAGAAGAGTTCGGATTCAATCATCCG
CATMA_GFT_00969	At3g04180	At3g04190,At3g04150	124	NA	48.39	NA	GCGAATATTGGGGAGACAAA	TAGCCAAAACCTTGGGATCA	GCGAATATTGGGGAGACAAATGCCGTTGTGATTTCTGCGGGTGGGAGCCAAGACCCCGGTAGGATCATAATAGGTGATGCGGTTTTCGGATCAAAACCTTTGATTGATCCCAAGGTTTTGGCTA
CATMA_GFT_00971	At3g04320	At3g04330	305	NA	41.97	NA	CAACTCATGCCCACAACAAC	TCGTTGGATAGTCACCGTCA	CAACTCATGCCCACAACAACCGTTAATGGTCACTCATCCAAATTTAGCAGCACCAACACCAGTTATGTTTGTATTAGCAAACAAGTCAGATGTCGTACGTGAATCAGCCAAACTTAAGATTAAGTTCGTAGGTCCCCGTCAGTGTGGTAAATCCGGGTTTTGGAAAGTAGTTCAGAGAAACTCTTCAGAAGGTGAAGTATTCCTCAACGGATCTAAATCTATGTCACACAATGACAGCACATTCGCCATCCACAAAACTAACGAATACTACAAGTTTACTTTCGGTGACGGTGACTATCCAACGA
CATMA_GFT_00973	At3g04390	At4g34900,At4g37500,At4g34890	123	NA	40.65	NA	TCCCCTTAGTTCGGTTTTTG	TGTAACAGGCTCCAATTTTGC	TCACCTACTGCTGCTTCTGCGAGCTCTGATATGTATGGTCCTGCAGTTTTAGACGATGTTAAGCATATTATAGCAAAATTGGAGCCTGTTACATCTAAACACAATTTCAACACCATTCGCTGA
CATMA_GFT_00990	At3g07380	At3g60990,At5g48190,At5g44670,At4g20170	134	NA	41.79	NA	ATGTTCCGGTGAAAGAGACG	ATCCCGTCTTGGAACCTTCT	ATGTTCCGGTGAAAGAGACGATTTCGTCTGTGATGGAATCTTTGGAGGAATATTTTCAGTTTACTATTGAACTGATGCCTATGAGTAGTCAGGTTTGTTATTCCGGTGATGGCCCGGCCAGAACTTACAGAAAA
CATMA_GFT_00991	At3g07730	At4g01170	409	NA	40.34	NA	GATGGGTGATTCCCCTTTTT	CCAAGGCTTGAAAACACCAT	GATGGGTGATTCCCCTTTTTTGGATGGAGAGGAGTGTACACCGTTTGTGGCGTCCAAGAAAGTGGTTGATCTTGATGAAGGAAGCAAAGAGAATGAAAGTAGTAGCAGTTGGTTTAGAAAGGAGCTAATGGATGTTTTGAAAAATCCATATGATGAAGGAGAGATGAAGCAGCTCCATCGTTACGTATCAATCCATAAAAAAATGACTCGATGCAGAGAACTACGAAAGGGAAGAGGATCTGATTATGAGACTGACGAACTGGGACAATCTTATCTAGAAAGTTTCCCTGATTTCGAAAAAGAATACAAGCTTGTGGTTGGTGTTGATAAGGCAAGAGCTTTGAAGTTGCTGCGTGGCTTTTTCTTTTACTTGAAATATGTTTCTCATGATGGTGTTTT…
CATMA_GFT_00999	At3g10100	At3g62490,At4g20730,At4g20510,At4g32200,At2g09910	161	NA	49.07	NA	GAGAAAGGGAAAGGATTGGC	CTCACAAGGAATTTCTCGCC	GAGAAAGGGAAAGGATTGGCTAGCCAATCCAAGAAGAGGTCGGCTTCTGAAGCCGGTCTAGATGAAGCTGCTGCTCCGAAGACGTTTCGCCTGTCACGAGGTGAGACTCTTAATTCTGACCAGTTTACGTTCAAGTATTCTGGCGAGAAATTCCTTGTGAG
CATMA_GFT_01001	At3g10900	At3g30540,At3g10890	188	NA	40.96	NA	TCCAGTTTCAGCCAACACAG	TGTAACGTGGTGTGTCCGAT	GCTTATGAACGAGCCACGATGCGGTGTGGATAAGAGTGGAAAAACCCTTATGGATTGGATTAATGAAATGGCTCCTTTTGTAAAATCAGTTGATCCAAACCATCTCCTCTCTACTGGTCATGAAGGTTTCTATGGTGATTCATCTCCTGAAAGAAAGAATTCTCTAAATCCAGTTTCAGCCAACACAG
CATMA_GFT_01002	At3g11010	At3g28890,At5g27060,At3g11080	124	NA	45.16	NA	AGCGTTGCTCTTCCTTTGAA	TCTTCTTCCTCTGTTTGCGG	AGCGTTGCTCTTCCTTTGAAGGTAACTTGGGACTTTTCGGCTCTTCTCTTGAAGAAGTTTGCAGAGATATTCACACGCCAGCATCACATCAACAGTTTGAAACGCCGCAAACAGAGGAAGAAGA
CATMA_GFT_01008	At3g12240	At1g73300,At3g12230,At5g36180,At1g73280,At3g12203,At2g22980,At2g22920,At1g73270,At3g10450,At2g23010,At1g73290,At2g22970,At1g73310,At3g12220	121	NA	42.98	NA	TGGTTAACTGGAGGACCTGG	CGCCACCTTAGTCCATGAAT	TTGGTGTTGGTCAAAAAGAGGAAGATCAACTGTTCTACTACTTCATCAAATCTGAGAACAATCCAGAAGAAGACCCTCTTCTTGTCTGGTTAACTGGAGGACCTGGCTGCTCTTCTTTCTC
CATMA_GFT_01013	At3g13830	At1g11810	226	NA	44.69	NA	CCCAATAAGGTGTCGTGGAG	AGTCTTGGGGCGGAGTATCT	CCCAATAAGGTGTCGTGGAGAGAGTTTTTGCAAGTAGACTTGTATACGCTGGATGGTTTTCCGGATGCATTTACAGCTGGGAGATTCATTGTTGACGAGGAGAAGCAAGTCGTTGTAGTTTTCAATGAAGCTACAGAGATCGATCTCAACCACGGAAACGCTTTCATCTTTGGAAGAGATGGATACTTCACCTCTTTTAACGTTGGAGATACTCCGCCCCAAGACT
CATMA_GFT_01016	At3g14520	At3g14540,At3g32030,At1g31950,At3g29410,At3g14490	124	NA	45.16	NA	CGGTTTTATTGTAGATGCCTTTG	AGAGGGTGTTCCTAGATGCG	CGGTTTTATTGTAGATGCCTTTGATAGATTCAGAGGTGAAGATGGGAGGTTCAAGGAGAGTCTAGCCAAAGATGTTAGAGGAATGCTACAGTTGTTCGAAGTCGCGCATCTAGGAACACCCTCT
CATMA_GFT_01017	At3g14530	At3g14550,At3g32040	136	NA	50	NA	ATCCTCCCTCTTCAGCCAAT	CTCTGGTTGAATCATGTGCC	ATCCTCCCTCTTCAGCCAATCCAGAGGAAGAAGAGACAACTCCATATCTTCCGTCAAGAGTCTCCGAAAACGCACCGTTTTATCTCTCTCTTCTGCCCTCACCTCACAAGACGCAGGGCACATGATTCAACCAGAG
CATMA_GFT_01020	At3g14640	At3g14650,At3g14660,At3g14690,At3g14630,At3g14680	126	NA	50	NA	GTAACTCACCTGACCCGAGC	ATCAGTACCCCACAGCATGG	GTAACTCACCTGACCCGAGCGATTGACAAAGAGATGAAGCTAGGTGACTTGACACTACCAGCCGGTGTTCATATCAGTCTACCTATAATGCTAGTCCAACGCGACCCCATGCTGTGGGGTACTGAT
CATMA_GFT_01025	At3g15310	At1g43590,At5g34838,At5g32621,At4g01975,At5g28888,At3g29772,At4g08145	171	NA	38.01	NA	AACACATCAAGAAGCGGACC	CCATCTCGTTCGTCTTCGAC	AACACATCAAGAAGCGGACCGTAAAGATGTCGAACGTGCATTTGGAGTATTGCAAGCTCGCTTTCACATTATTAAAAATCCAGCTCTTGTTTGGGATAAGGAAAAAATTGGAAATATTATGAAAGCATGTATCATACTGCACAATATGATAGTCGAAGACGAACGAGATGG
CATMA_GFT_01028	At3g15600	At2g06120,At2g07770,At3g43530,At1g36440	134	NA	39.55	NA	CTTAGGGCTGTGGCTGATCT	GGAAACACCTTTTGTGGACC	CTTAGGGCTGTGGCTGATCTAGAGTTGTGCAAAACATTTCCGTGGGGAAGATTTGCATTTGAAAAAAATGTGAAAGACATTTTCTATCTGATGAAAAAGTGCAATGGAGTAGTTGGTCCACAAAAGGTGTTTCC
CATMA_GFT_01031	At3g16555	At3g51171	123	NA	39.84	NA	TTCAATTCAGATCGGTTTGC	TCGAATAAATCTTGGAATCGG	TTCAATTCAGATCGGTTTGCAAACGATGGAATGCTCTTTTTGATGTTAAAAGTTTCAACAAGGACCAGTTCGCTCGTGCTCGTCCTCAGTTCATCTTCATTACCGATTCCAAGATTTATTCGA
CATMA_GFT_01037	At3g18910	At3g18320,At3g44120	128	NA	35.94	NA	GCATGGAACCGTTTATTCAAA	TGGAGATTGAAGCTAATCGGA	GCATGGAACCGTTTATTCAAAGGTGATCGGATATTAGCAAGTAAGCATTTTGAAAAATCCGCAAAACAGTTTAGATCTCTATCGTTAAGGAATGATTACAGGATTTTTCCGATTAGCTTCAATCTCCA
CATMA_GFT_01039	At3g19470	At3g22770	165	NA	35.15	NA	CGCAAAGGAGTTTATGGTGG	TCAGCTTCTTCATCGCCTAA	CGCAAAGGAGTTTATGGTGGTCTTGATGATGAATTTTAGGGTTTATTTGATGAGAGTCAATCTTCAAAACAACGTTGTTGAATCATCATCATCATCATCATCATCATCATCATCATGTATAAAACGTGAAGCTAAACTTATTAGCTTAGGCGATGAAGAAGCTGA
CATMA_GFT_01040	At3g20030	At4g09790,At5g60560	124	NA	41.94	NA	TGGAGGGTTCTTGATATCGC	GAAACTCTCCATCCTCTTCG	TGGAGGGTTCTTGATATCGCTCCCCGTTGGGAAATAGAGTCTTATCAACGTGGAGCGTCTTTGAAAGGAAACACTTACTTTATTGCCAAGGAAAAAATAGAATACGAAGAGGATGGAGAGTTTC
CATMA_GFT_01043	At3g20700	At3g20710,At3g20690	241	NA	38.17	NA	GCTTGTGGTTTGTAACCCGT	CTTGGAAGACACGCCATTTT	GCTTGTGGTTTGTAACCCGTATGGGGTAAAACCAAAATGGATCAATCCCAAAGATAATTACGGGAGATTAGACATATTTTCTCTCGGATTTGACAAATTATGCGGTAGCTACAAAATCTTGAGGATTTACGATTTCGATAATAAACTCCAAATCTACGATTTGAGCTCTAATTCATGGATGATTCCAAGAGACACTCTTGGACGGGATATAGAGTATATGCAAAATGGCGTGTCTTCCAAG
CATMA_GFT_01047	At3g20993	At3g20997	159	NA	40.25	NA	GAAACGAAAGAGACGCAAGG	AGCGCAAAGGCAACTCTTTA	GAAACGAAAGAGACGCAAGGACAAGAAATGTGTCATGATCTTATTAAAAAAACAGATTGCGATGATGCTACTTGTGTCACTCTGTGTAAGCAAAAATGGAACGGAAATGGTGGTGGCTCGTGCTTCCAAATCGTAAATTTAAAGAGTTGCCTTTGCGCT
CATMA_GFT_01054	At3g21920	At3g21930	147	NA	42.18	NA	CCTGATCGGCAATTCAATCT	TTCGTCCCGAGTCTCTTCTC	CCTGATCGGCAATTCAATCTCTCTTGAAGAAAGGTTGCATCTCCTCAACAATCTTACAAAGATAGCCGTCACGAAAATAGATAAAAACATAGAAGGTATAAAAAAACCAGTACTGTATGCGGCGGGGGAGAAGAGACTCGGGACGAA
CATMA_GFT_01061	At3g22700	At3g22710,At3g22720	120	NA	34.17	NA	TGGCTTGTTGATGATGTTGAA	TGATAAAACCATGTGACCAACA	TGGCTTGTTGATGATGTTGAAGACAATTCTAGATCTTTACTTATGTTTGACTTTAAAACAGAGAGATTTAAACGTCTATGCCTTCCGCATTTCGAAAATGTTGGTCACATGGTTTTATCA
CATMA_GFT_01067	At3g23680	At3g25090	154	NA	40.91	NA	TGAGAGTGGAAACAGCTGGA	TCCAATGCCCTCAAGTATCC	TGAGAGTGGAAACAGCTGGATTTGATAGTTATGTTCCTATTATAAATGGAAGTTTCTTCATTGACGAGGAGAAGAAAGTCGCCATTGGTTTTGAAGATGGGAATCGCCACACAATTAACATCATTGGAGAGGCTGGATACTTGAGGGCATTGGA
CATMA_GFT_01074	At3g24255	At3g23910	121	NA	44.63	NA	TGCTGCAGAACAAGTTGAGG	GTGCTGTCCAAGAAAACCGT	TGCTGCAGAACAAGTTGAGGACGCATTGACAGGCTTGAAGGTGCTCGAGTTTGACGGAAACTTTATTAGGCTCCAACTGCGAACATATATTCAAAAACTAGACGGTTTTCTTGGACAGCAC
CATMA_GFT_01078	At3g24508	At3g24513	135	NA	51.11	NA	TGGATCAGAAGCAAGGGAAC	TCAAAGCTACAATCAACATCCC	TGGATCAGAAGCAAGGGAACTAGCCGGTGTTAACGAGATATTCGAAATTGCTGCGCGAAGTTCAAACAATGCCGGCACCGCTAGGGCCTTGCAGCAAGCCCCACCTTGCAAGAGGGATGTTGATTGTAGCTTTGA
CATMA_GFT_01084	At3g25010	At2g33080,At3g24900,At2g25440,At3g24982,At3g25020	135	NA	44.44	NA	CCTTCCGAATTTGGAGTGTA	GATGAACCTTCGAAGCCAGT	CCTTCCGAATTTGGAGTGTATTGACGTATCCAACAATAGAGTCAGTGGGAAAATCCCAGAGTGGTTATGGAGCCTTCCTCGTCTGAGCTCAGTGTTCATTGGAGATAATTTGTTAACTGGCTTCGAAGGTTCATC
CATMA_GFT_01087	At3g25490	At1g21245,At1g21240,At1g21230,At1g21250	152	NA	44.08	NA	GAGCCAAAACGACCAAACAT	GCCAGCTTCAATGTCAAACC	GAGCCAAAACGACCAAACATAATTGGTTGGATCAGTATCCTGAAGAGAATGTACACTTGCTTGGTAGTAACATCGTGTCAGCACAAGGCCATACCAGTAGCCGTGGTTATGACAACAACAAGAATGTAGCAAGGTTTGACATTGAAGCTGGC
CATMA_GFT_01090	At3g25830	At3g25820	137	NA	46.72	NA	AGCTTCAGAGGAAAGGGCAC	CCAGATTCATTGCAGCTTCC	AGCTTCAGAGGAAAGGGCACGTGATCACGTGCATCAGATGATTAGCGACATGTGGGACGACATGAACTCCGAAACAAAAACGGCATGCAATTCTTCGTCACGTTCTAGAGGTTTTAAGGAAGCTGCAATGAATCTGG
CATMA_GFT_01091	At3g25960	At3g55650,At3g55810,At3g04050	130	NA	54.62	NA	TGCTTCAGCTGTTTCGACTG	TGGCATAATCACCGACAGAA	TGCTTCAGCTGTTTCGACTGCGCGGAGTGTTTTCGCGTCCGCGATCGTTGTTCTCACTAGAGGCGGTTACACGGCGGAGCTTGTGGCTAAATACAGGCCAAGCGTTCCGATTCTGTCGGTGATTATGCCA
CATMA_GFT_01092	At3g26160	At3g26170,At3g26180,At3g26270,At3g26150,At3g26165	158	NA	41.77	NA	GGGGATGGCTACTCTGGAAT	GAACTCGAACTGGAACAAGC	GGGGATGGCTACTCTGGAATTGGGACTCTTGAACTTACTTTACTTCTTCGATTGGAAGTTGCCTGATGGGATGTCACATAAAGATATCGATACTGAAGAAGCTGGTACTCTTACAGTCGTTAAGAAAGTACATCTAAAGCTTGTTCCAGTTCGAGTTC
CATMA_GFT_01095	At3g26190	At3g53300,At3g44250,At3g53280	151	NA	50.99	NA	CCAACTGCTGGACAAATCCT	AGCTCAACGATGGTCATTCC	CCAACTGCTGGACAAATCCTAACGAGTTTATCCCTGAGAGGTTTGTTGATAGCCCTATCGACTACAAGGGTCAGCATTTTGAATTGTTGCCATTCGGTGGAGGCCGTAGGATCTGTCCCGGGATGGCCACGGGAATGACCATCGTTGAGCT
CATMA_GFT_01097	At3g26270	At3g26280	126	NA	49.21	NA	TTGAGTGTTGTACGCGACCT	AATACTCACGAACCGCAACC	TTGAGTGTTGTACGCGACCTAACACTAACGCCGCAAGGGTTTTCTCCCGTAACAACAAAAACATCGGCCTTGGGGCATACAGTGATGAATGGAGAGAGCTGCGTAAGGTTGCGGTTCGTGAGTATT
CATMA_GFT_01100	At3g26320	At3g26310,At3g26330,At3g26290,At3g26300,At2g02580	155	NA	41.29	NA	GAGAAACCCGCGAGTTATGA	TCAGAAAGGGTGATGGAGGA	GAGAAACCCGCGAGTTATGAAGAAGGTGCAATCTGAAATCAGAAACCAAATTGGGAAAAAGTCAATGATCACCTTGGATGATATAGATCAGCTCCATTACCTGAAAATGGTGATCAATGAAACATGGAGGCTACATCCTCCATCACCCTTTCTGA
CATMA_GFT_01102	At3g26450	At2g01530,At4g14060,At4g23670,At2g01520,At1g14930,At1g14950,At1g14960,At4g23680,At3g26460	137	NA	47.45	NA	AAAGGAACGGTGGAGAAACA	TTCCAAATCTTGATGCCTCC	AAAGGAACGGTGGAGAAACACTTCAAGAGGTACAGGAACGAGAACTATCTCTTCCCTGACACTATCGGCCACCACATCCAAAGTGTTACTGTTCACGATGGCGAATGGGACACTCAAGGAGGCATCAAGATTTGGAA
CATMA_GFT_01107	At3g26800	At4g36925,At2g24945,At2g24940	191	NA	45.03	NA	TTTGCAGGGAATGAGAGCTT	AACAAGAGGGCGTTCTTCAA	TTTGCAGGGAATGAGAGCTTCTTTGGTGTTTGTGGACTCGCTGTTACATCTTGTTTGGACATGCTGTCTTCCAAAACTCTTGAAGTTCCCTTGCGAGACATTTCTGTCGCTTATCGTTCTAGCACCTACACGTTGGTAGCAGAAGATATTGTAGCGAAGACTGCCTTATCGTTGAAGAACGCCCTCTTGTT
CATMA_GFT_01108	At3g26830	At3g53300,At1g13100,At1g13110,At1g13090,At5g35715	129	NA	42.64	NA	AGATTCGGACAACACTTGGG	TTGGGAGCAAGAGTGGAGTT	AGATTCGGACAACACTTGGGGACAAGAAGGAGAGAATCAAAGAAGAAGATCTAAACCAACTTCACTACTTTAAGCTCGTGGTCAAGGAGACATTAAGGTTACATCCAACAACTCCACTCTTGCTCCCAA
CATMA_GFT_01111	At3g27040	At2g01790	124	NA	38.71	NA	TTGTGGTTTTGTTTTCAGAAGC	TCTCCGTTTACGAGAAACCC	TTGTGGTTTTGTTTTCAGAAGCAGTATACTGGTTTGATGAAAAGGACACAACCCATGGTTTTGAATCTATGTTTCTCCTTTCGGAGATTCAAAGCAGTGATAAAGGGTTTCTCGTAAACGGAGA
CATMA_GFT_01112	At3g27140	At4g08260,At1g07160,At2g30020,At2g05050	174	NA	44.25	NA	AGAGGAATCGGAGATGCTCA	CTCGGTTCGTAAGCAGAAGG	AGAGGAATCGGAGATGCTCAACTTAAGAAATGGGTTATAGCTGAACCAGAGACAAAGATCTCGAGAGTTGAGCATGACCATGAGTTCTTAATCTTGGCATCACATGGTTTATGGGATAAGGTGAGTAACCAAGAAGCAGTAGACATTGCTCGTCCCTTCTGCTTACGAACCGAG
CATMA_GFT_01113	At3g27503	At2g14282,At2g25685	159	NA	41.51	NA	ATGTGACCGTAAGGTGGAGG	AGCCCCTTGAATTTTGGTCT	ATGTGACCGTAAGGTGGAGGGTAATGGAACATGTGGGCCTAACAGTAATAATATATGTTTAGACGAATTTTGGAAAAATCCTCCTTCTCCCAGATTAGCAAAGAGTTTAGAAGGTTGCACATGTGAACCCAGAGGTAAGAGACCAAAATTCAAGGGGCT
CATMA_GFT_01115	At3g27680	At3g26860,At3g26870,At4g08560	155	NA	37.42	NA	GCACCGGAATTAGAATCGTG	GAAACGAGTCGTACCCCAAA	GCACCGGAATTAGAATCGTGAACGAACTCAAATCTCATAAAAACTTATGGATGAGGTGTTATTCCAAAAATGATGTAATAGGTCCAAAAATAATACCAGTGGGATATGATTACGTGAATAGTTTTCGCGCTAACATTTGGGGTACGACTCGTTTC
CATMA_GFT_01121	At3g27850	At3g27830	188	NA	57.45	NA	TCCGGAGAAAATCGAGAAAA	CGAACTCTGTTTGCTCCTCC	TCCGGAGAAAATCGAGAAAATCGGATCCGAAATCTCCTCCTTAACCCTCGAAGAAGCTCGTATCCTCGTCGACTATCTCCAAGACAAATTCGGTGTCTCCCCACTCTCCTTAGCCCCCGCAGCAGCGGCCGTTGCAGCTCCAGCCGACGGTGGCGCGGCGGCTGTAGTGGAGGAGCAAACAGAGTTCG
CATMA_GFT_01125	At3g28110	At1g29075	120	NA	45.83	NA	GAGGAGACAAGATGCGAAGG	TTGAAACACCCTGACCACAA	GAGGAGACAAGATGCGAAGGTGAATTAGTTGAGCACACGGATGATATAGCTGAGAACGTAACTGGAGATGATGGTATAGTCGGATGGAGTATACGCGCTTTTGTGGTCAGGGTGTTTCAA
CATMA_GFT_01127	At3g28410	At5g02700	437	NA	42.33	NA	CTTCCTACACGGCTCCCATA	GCGGCGATATTGCCTATTTA	CTTCCTACACGGCTCCCATAATAACTAGTTTCAAACTTGTTATGGACCTTAACGACAACACTGTACCCCAGGTTGATAGCTGGATCGAGTTTGCTCTCTCCCGCAATGTGCAAAATCTGTCTGTGTTCGTTAGGGATTTCACATACACCAAGACTTACAGATTTCCAGATATCTTCTATATCAGTTCCTCCTTAAAGCAACTCGACGTGACGTTGGACTTTTTTGATATGATTCCCACATGCGCAGTGTCTTGGAAATCCCTAAGGAACTTAACACTGCGTTTTTGTCAAATTCCAGACGAATCCATGCATAATATTCTCTCTGGCTGTCCAATTCTCGAAAGCTTGACACTGGATACATGCAGATTACTTGAGCGTCTTGATCTGAGTAAATCACCGA…
CATMA_GFT_01133	At3g29140	At4g33310,At4g33300,At4g33300	162	NA	45.68	NA	TTTGGAGAGGAAGAGCAAGC	GCCGTAATCCATTTTGGAGA	TTTGGAGAGGAAGAGCAAGCCGCCGTGCTTCTCATGCAGCTCTCTCTTATGGATTTTGATGTTGAGGATGATCAGAATCTGGAATTGAAGAAGAGCAACGACATACCCAAGATGGATCTAGTGATCTACAACCCCATCGACATCTCCAAAATGGATTACGGC
CATMA_GFT_01137	At3g29470	At2g04135,At5g33303	120	NA	40.83	NA	TAAGGCCCGATATGATTGGA	TCCGTGATTTTCTCTCCACC	TAAGGCCCGATATGATTGGACTCATCTGAGACTCCAGGACTATAAGTCTGTAAGTGAGTACAACTCAGCCTTGTTCAAAATAACATCCAAATTGAAGTTAGGTGGAGAGAAAATCACGGA
CATMA_GFT_01148	At3g30230	At3g32190,At3g32150,At5g29030,At2g11010	153	NA	45.75	NA	CAAGGAGCATGAAAGCAACC	AAGTGCTGAGGGTTGAAGGA	CAAGGAGCATGAAAGCAACCTACTCTTACTAGACCAAATCCACAAAGATGATTTCTCTGAGGAGCAAGAAAGGTCCGATTTGAAAGCCGTTCTATACGAGAAACGTATTCGCCTTGCTGCTCTTCCCGCTTCATCCTTCAACCCTCAGCACTT
CATMA_GFT_01149	At3g30310	At1g35920	122	NA	45.9	NA	GGCTTCCACTTTCGCATATC	CCAACTCCAATGTTTCACGA	GGCTTCCACTTTCGCATATCGTAAAGATGTGAGACCCTACAAGACTTCCTGGAGAGTCCAAGTGAAGATCATTCACGTGTGGAAACAGTACACCGTGAGTATTCGTGAAACATTGGAGTTGG
CATMA_GFT_01151	At3g30360	At3g42200,At4g03300,At3g42810,At4g18420,At3g29660	123	NA	48.78	NA	TCCTCGTGGAAGAGGAAGAG	GCAAAACCACAACGCAAGTA	TCCTCGTGGAAGAGGAAGAGTCGTCGGAGTGCCTAAAAGATGTTGGTGCGGAGAAGGAATCGTGGCTTTAACTTCCAAATCCGATTCGAATCCTTACCGGAGATACTTGCGTTGTGGTTTTGC
CATMA_GFT_01162	At3g30560	At4g03690,At3g32320,At2g14300,At3g32373,At3g31904,At5g28670	244	NA	41.39	NA	AATCTTGATTCGCATGGAGG	CATTGCCTAATGACTGGCCT	AATCTTGATTCGCATGGAGGTTTGATGAATGGTACAAGACTTCAGATTGTAAGACTTGGAGATAAACTGGTGCAAGGACGTATATTAACAGGTACTAGAGTTGGTAAACTGGTCATTATTCCCCGGATGCCCCTAACTCCGTCTGATCGTAGATTGCCATTTAAAATGAAAAGGAGACAGTTTCCTTTATCTGTTGCATTTGCGATGACGATCAATAAGAGCCAAGGCCAGTCATTAGGCAATG
CATMA_GFT_01168	At3g30660	At5g31753,At2g11700,At3g33537,At3g32118,At5g32516,At3g33133,At4g06712,At5g34749,At5g31855,At4g06664,At4g06656,At2g10280,At4g07458	127	NA	52.76	NA	AAGCAAAGGCCGGATAATGT	CAGCATGCATGACAGGTTCT	AAGCAAAGGCCGGATAATGTCGGGCTGGAGAACACATGAGTGTCATGCTCCACAACCTACTGGGTTGCGATCGAGCTTAATGACGAGGAGATGGCGGAGCCACATCAAGAACCTGTCATGCATGCTG
CATMA_GFT_01177	At3g30843	At3g29220,At4g08056,At1g35735,At1g41835,At5g31122,At5g30584,At5g29029,At1g36936	132	NA	40.15	NA	ATGTTCGGAATCACCTCCAG	GTATCCTTTGGCCCGGTATT	ATGTTCGGAATCACCTCCAGGATGATATTATGTGGTGAAAAAGTGAGCGATTATGATATGATTGAAAAAACGCTCTCCACTTTTCATCCTGGAAATGTAATCCTTCAACAGCAATACCGGGCCAAAGGATAC
CATMA_GFT_01179	At3g31300	At4g06527,At3g32195	123	NA	46.34	NA	GCAGCTTGTAGCCGAAGAAG	ACTTTGTTTGGATGCTTGCC	GCAGCTTGTAGCCGAAGAAGCTTTGACGCAACCAACTGGTCCTATGACTCGTTCGAAGACTAGAATTCTCAACCAAGCCGTTAGCGGATTGCTTAACAACTTAGGCAAGCATCCAAACAAAGT
CATMA_GFT_01180	At3g31330	At5g34855,At3g42310,At4g07500,At2g09865,At3g31355,At2g11770,At4g07733,At5g33202	130	NA	45.38	NA	TGACATAGGTGTGGGAACCA	CAGAGCTCCTTCCTGAGCAT	TGACATAGGTGTGGGAACCATTGGTTTTAGGCAGTACGATTTGTATCCTGAGCTAGTGCGGCAGTTTATGGCTTCTGTTAGGATTTACTATGTGAATGACAAAAAGCGCGATGCTCAGGAAGGAGCTCTG
CATMA_GFT_01181	At3g31370	At3g30848,At3g31915	208	NA	41.83	NA	CCCACCATAGTTTCCACACC	GCTTTGGCTGCCTTTACATC	CCCACCATAGTTTCCACACCGATTACAAGACTAAGTTAACTCTTGAACATGTTTGGAGGGAGGTTATGTTTGATCAAAAGTGGTGTTCTAGCAATGCTTTAAATGTACCAGCCAAGCAAAGAAAACAAAATGAATCCGTAGGAGATCATGTGACAGTTGACCTTGAAGGGTATCAAACACGCCCCATTGATGTAAAGGCAGCCAAAGC
CATMA_GFT_01184	At3g31410	At3g32140,At4g08710,At3g29612,At2g11780,At2g07460	141	NA	41.13	NA	ATTGCAGGAGCATATGAGGG	CATGAGTTCGTGCTCCTCAA	CCCACAGTTGAGCAAACAAAATATTGAGGACATTGCAGGAGCATATGAGGGATGTCCTAGGATGTGCAAGGTGAAGTTCAAGAAGAACCATTTGAAAGGCTTTACTCTTGATACCATTTATGCAGAATTGGGTACAACTCA
CATMA_GFT_01185	At3g31415	At3g32030	128	NA	44.53	NA	CATGGAGGAGTTGTTGACGA	GATTTCCATGCGGATAGGTG	CATGGAGGAGTTGTTGACGATAACTGATGTGCCACGACCAGTTTTGGTGCGATGCCTCAATCTTGCACGCTTGTTCGATGTGTTTTGCAAGAATAGTAATGATGAATTCACCTATCCGCATGGAAATC
CATMA_GFT_01186	At3g31540	At1g34590,At4g06603,At3g60930,At5g29020,At5g31685,At3g43000,At4g06538	120	NA	45	NA	ATTATCGAGGGTTTTCCGTG	CAAAATTCCCCATTTCGTCA	ATTATCGAGGGTTTTCCGTGCAAGGATGATGCATACACTGATTACTTCTTCTTTGTGGCTCTGGAAGACGCTGTCCTTGAAGATCTCGTCGGGAAAGTTCTGACGAAATGGGGAATTTTG
CATMA_GFT_01187	At3g31900	At3g32280,At2g25020	164	NA	39.02	NA	TGGAAGTTGTGTCGATGGAA	CGCTGATACTGCCAATGATG	TGGAAGTTGTGTCGATGGAAATGTGGCTCATTGGTTTTCGAAAACTAAGTTCAATGGGTTAGTGGACGTACCAATTGTGTATTTGGCCTTGGAAGAAAATGTAGTTAAGAATGATCTTACATTGAGAAGCTCACTTAAACATGTCATCATTGGCAGTATCAGCG
CATMA_GFT_01190	At3g32040	At3g29430,At3g14510	134	NA	50	NA	GTAACTGAGCTGGCAAAGGC	GCCGTTTTGTGTAGGTGGAT	GTAACTGAGCTGGCAAAGGCCATCGGGACAAAAGGGTTAGTGGCTGGGCAAGTGAGTGACTTATGTAGCCAAGGATTGAATCCATATGACGTCGGGTTGGAGCGTCTAGAATTCATCCACCTACACAAAACGGC
CATMA_GFT_01191	At3g32050	At2g05950,At4g08053	124	NA	41.13	NA	GGCAAGAAATTTGGCTATGG	CCTCAATCACTTGGTCCGAT	GGCAAGAAATTTGGCTATGGTTCAATTCCGGTAGCTGATCCTACTGTTGATGCATCTCCAAATTATGAAAAAATGTATCTTGCGACTCAAGAAAAGCTCCAGAAATCGGACCAAGTGATTGAGG
CATMA_GFT_01193	At3g32080	At2g23480,At5g35794,At2g04330,At3g29710,At2g03990,At4g06670,At4g06551,At2g12060	130	NA	43.85	NA	AAGACCTTCGCTGACTTGGA	GCATCCACATCCCCATTAAC	AAGACCTTCGCTGACTTGGAACATCCTCTAACGGATTTTGAGAAGAATTATTTTATGGAGCATCTGAGTTTCAAGCACATCTACCACCTGCCTTCCGGATATACCCACAAGTTAATGGGGATGTGGATGC
CATMA_GFT_01200	At3g32200	At5g33310,At4g07720	128	NA	55.47	NA	GGTGCCTTCAGACCTACACC	TCTGCTATCAGTTCGCTGCT	GGTGCCTTCAGACCTACACCTCACCGTAAAGGTCATGGCGGCCGGTCACCTCGTAGAGACCAATCACCACGTCGTGACTCACCTCAGACTGCTTCTCGGACTAGGTTAAGCAGCGAACTGATAGCAGA
CATMA_GFT_01201	At3g32260	At1g36510,At3g31510	134	NA	38.81	NA	GGCGTCTACTCTTCTGAATTCTTT	CTCCATCCACCAGAACCATC	GGCGTCTACTCTTCTGAATTCTTTTGTTTATCTGAGGGAGATTAATCCTGCTCTAGAACAATACAAGATTAAAAAACGCGTGGTTAGGCTTTGGAGATTGTTTAAATCTATAGAGATGGTTCTGGTGGATGGAG
CATMA_GFT_01203	At3g32280	At3g32330,At3g31900,At2g25020	500	NA	38.6	NA	CTGGCATTTTTCCACATCCT	CATCATCTCGTTCCTCGGAT	CTGGCATTTTTCCACATCCTTTGCATAGAATGATTATGAAACCACATCACTTCGAGATACTCAATTTTCTCTACAAGAACTTGGTTGTGGAAAACTCAAATGGATGCATCATAGCTCAAACTCCATTATCTGAGAAGACCTTCTTGATGATCAGTTTCATCTATGGTTACTTAGAAAAGCACCCAAATAGTAAATCTCTATTTGTGCTTCCTAAGTGGGTGTTGAACGTTTAGAAAAAAAAGTTTGGTGAATTGAAGGTCAATGACCTTGTGTTGCTAGACTTCTACTCGGCAAATGCGAGTACCTGATCTCAGCAATTAGAGGGTTTAAAGCGATGGATCAAAACCCGGAGTATTATCTTCTTAGGTGCCAAACAATTCTCCAACATAGTATCTGATA…
CATMA_GFT_01206	At3g32400	At2g25050	138	NA	28.99	NA	TGGATGAGTCAGTGATAGATGTTG	TTTTAAAATTTCGTGAAGCAAAAA	TGGATGAGTCAGTGATAGATGTTGATCAAGTTGACAATCTAATAAAGTTTTGTCCAACAAAAGAAGAAGCAGAATTGCTCAAGGTACATTTATTTCTTGTTCTTATCTAAAATTTTTTTGCTTCACGAAATTTTAAAA
CATMA_GFT_01209	At3g32903	At1g41750,At2g06890,At4g07668,At5g31919,At1g41740,At5g31778	215	NA	50.7	NA	ATATGGAGCATGAACCGGAG	GCTCAAGTCATTTGGTCGGT	ATATGGAGCATGAACCGGAGCTTGAACGTGAGCTTGTAGCCGAGGAAGGAGCTAAGCTTGTAGCTGAGGATGAGCTTGTAGGTGAGGAGAAGCTTGTAGCGGAGAATGTTCTTGTCACACCGGCCGTCCCAATGACTCGTTCTAGAGCTAAGCTATTCGACCAAGCCATTGTCGGGATGCTTAACCACATTTGGGACCGACCAAATGACTTGAGC
CATMA_GFT_01211	At3g33080	At2g10285,At5g31999,At2g10280,At2g06760,At4g08115,At5g34623	125	NA	48.8	NA	TCTCGACATCACTACATCTCGC	CGACCGAATGTGTCATTAGC	TCTCGACATCACTACATCTCGCTCGATCGCAAGACGAAGCCCCTGAAGCCCAGTTTGATCAATGACATACTCGATCACTGGAAAGCTCATTTCAGCCCGTTAGATGCTAATGACACATTCGGTCG
CATMA_GFT_01213	At3g33230	At2g14340,At4g09400,At4g04398,At3g45370	162	NA	50	NA	ACGGTTTCGACAAAGTTGCT	GAGGCTCATCCACTCTCCAG	ACGGTTTCGACAAAGTTGCTGACATTCCACTGCCACTAAGGAGATGGTGTGTTGAGCACGATGGATCGTCACCGAATTGGTCGTTTTTCGCGGAGCCAAATCCCATTGAGGAGGACGATGAACCAGATGATGGAAGTTACTACTGGAGAGTGGATGAGCCTC
CATMA_GFT_01214	At3g33393	At5g29040,At4g06582,At4g07320	123	NA	47.97	NA	GGTGCTTCAAAACCTGGAAA	CGATCATGTCGTTAAGCTCGT	TCTTTCGGTGCTTCAAAACCTGGAAAGACACGATCCTGCCCACCTTCGACAAATGGCGACCTACAATTCGCGAGCGATTTTTACTCCATGCTCATCATTCATCTCGGGTTAGTCTCGTTTTCG
CATMA_GFT_01217	At3g42070	At1g38380,At5g34855,At4g07500,At2g09865,At3g42436,At2g11770,At1g38176,At5g30276,At2g13020,At5g32358,At4g07733	126	NA	42.06	NA	TGCGACATTTATGGCTTTGA	TGAGTGTACTGCGTCCTTGG	TGCGACATTTATGGCTTTGACAATGATCTCACTGGAGTTTCGTTGCTTGGACAGTTTAAAGATGCTCAGATTTTCTGGAGCAGGTTTGGCAATGGAATTTATGATTCCAAGGACGCAGTACACTCA
CATMA_GFT_01223	At3g42300	At1g38380,At5g34855,At3g42436,At4g07500,At2g09865,At3g42070,At1g38176,At5g30276,At2g11770,At2g13020,At5g33202,At5g28495	125	NA	44.8	NA	TGATGCGACAGTGCTGAAAT	CAACTTTGGCGTTGTGTTTG	TGATGCGACAGTGCTGAAATATAGGAGTGAGAAGACTGCCAACTCTCTCAGATTTCTTCCCTTTACCTGTAAAGGGCTTGGTATTGAGAGAGACCAAGTGATGAGCAAACACAACGCCAAAGTTG
CATMA_GFT_01224	At3g42310	At5g33220,At1g35460,At4g09180,At5g59630	125	NA	40	NA	TCGAATTGGTTTATCTCGGA	TCGTTCACACTCTAAGAAGCTATG	TCGAATTGGTTTATCTCGGATCCGTTCAGCTCCAGCTACTTGGATTGAAACCCTACTCGAAGAAGATGAAGAAGAAGGTTTAAAACCTAACCTTTGTTTAACATAGCTTCTTAGAGTGTGAACGA
CATMA_GFT_01225	At3g42330	At4g07480,At3g30587,At3g30330,At2g10230,At5g31032,At5g28263,At2g11680,At1g37999,At4g08115,At5g33533,At4g06565,At2g10190,At2g06810	126	NA	38.1	NA	GGGGGTGTCAATCTAGTCCA	TTGTTGTTTGAATCTTGATTTAGGA	GGGGGTGTCAATCTAGTCCACTGTTATTGCTAGCAATCAAGATGTGTACAGAAGCAACTAAGTCAAGCCAGATTATAATGATGGTGGGTTTCTAGTAACAATCCTAAATCAAGATTCAAACAACAA
CATMA_GFT_01228	At3g42410	At2g10234	120	NA	32.5	NA	TGGTACAAGAAAATAAGCGAGA	AGAACAATCATAGTAGAAAGAAATAGG	TGGTACAAGAAAATAAGCGAGATCAATTTTAAGATGGAGCCTGTGATGATTATTCTCCGTTTTTGGAAAATGTCTGAGTTTCAAGGTTATATTCCTATTTCTTTCTACTATGATTGTTCT
CATMA_GFT_01231	At3g42450	At1g42602,At1g40083,At2g06285	129	NA	43.41	NA	AAAGGGGCCTTCAACAAACT	ACAGCTACCATTCCCTCCCT	AAAGGGGCCTTCAACAAACTTCCACATGCCTGCAGGCATTCTTGCAAAAATTGTTAGCTATATAGCTGAAGGTGAGATTGGTGAGTTAAAGAATTGGATTATCTCCGGAAGGGAGGGAATGGTAGCTGT
CATMA_GFT_01232	At3g42460	At4g05570,At4g07696,At1g42620,At1g40081	238	NA	41.18	NA	GTTACAATCCACCGACGCTT	CGTTCTCGAATGTACCCTCC	GTTACAATCCACCGACGCTTTTCTGCCTTTTACTTCGACAAGATCTTTGAAAATAAGTGGATCGGGTTAACTAACTTCAAGGTGATACCTAATTCTGATCCAGTCAAGACTACGAGTGCCGAGTATGGTATCAATTTGATGGACAAAACGGTTGTAACATCGGGTGATCCGAACACCCCTATCAAGTTCAACAATTTTACTTCTTTCGACAACATATTGGAGGGTACATTCGAGAACG
CATMA_GFT_01235	At3g42500	At1g35090,At2g10370,At4g19300,At4g03977,At1g42400,At1g44860,At5g36050,At5g28980,At3g43040	130	NA	40.77	NA	CAAATTGCAGTGGACTTGGA	GCGCATGGCTAACAATCTT	CAAATTGCAGTGGACTTGGAGAAAAGGTTTCGAGCATTTCGCAAGAACAATGTTGTTATTGCACTTGCTTGGTGGAAGGTTGTTAGATATTATCCAGGTTGTAACTGGTTTAAGATTGTTAGCCATGCGC
CATMA_GFT_01238	At3g42530	At2g10350,At4g03970,At1g44880,At5g28970,At5g36020,At4g19320,At1g52087,At3g43020,At1g42420,At2g11170,At1g35110	157	NA	44.59	NA	AGCTGTCAGATTCAAGCGGT	GGACTTGCTGTGCAACTTCA	GGAAGAGCTATCGAACCGTGTAATGAAGCTTGAAAAAGCCAAAAAAGCTGTCAGATTCAAGCGGTCCACAAAACTCTCCTCCAGTTTTGTTGCATGTTCTTCTAGATCAAAGCGCAAGAAGACAATGGAGGTCCCTATCCAATCTCAAACCCCTGAG
CATMA_GFT_01239	At3g42556	At5g51320,At2g42050,At5g49790,At5g35337	163	NA	36.81	NA	ATACGATTTTACGGTTTTGG	TTTTCCCGTCAAAATCAC	ATACGATTTTACGGTTTTGGCGGGAAAATACGATTTTACGGTTTTGGTGGGAAAATACGATTTTACGGTTTTGGTGGGAAAATACGATTTTACGGTTTTGACGGGAAAATACGATTGTATGGTTTTGGCGGAAAAATACGATTTTGTGATTTTGACGGGAAAA
CATMA_GFT_01240	At3g42590	At1g27780,At4g08880,At1g34740,At2g16170,At5g28480,At2g05562,At2g12110,At5g36850,At2g06640,At2g05460,At2g06710	133	NA	48.12	NA	AAGGTGCCTTCTCGCTAACA	GATGGTTGCATCTGCTCGTA	AAGGTGCCTTCTCGCTAACAATCCGACGACCGTGTATAACGAGTCACTACGTGTTCTAATCCATAAAAGTGACATCAATGGAGCAATTAAGCTCATGCAGCGCCATGCACCCGTACGAGCAGATGCAACCATC
CATMA_GFT_01243	At3g42680	At2g05647	137	NA	43.8	NA	ACCAACGAGAAGCGGAAGTA	GCAATTTGCAAAGCCTCTTC	ACCAACGAGAAGCGGAAGTACCCGAAAAGCTCTTCTTCTTTCACAAGCCTGCAAACACAGCTTAAGGAAGCTAACTGCAAAATGAAGGAACAAGAAACTTTACAAGCAGAGCGTGAAGAAGAGGCTTTGCAAATTGC
CATMA_GFT_01249	At3g42980	At5g33200,At3g42400,At2g10230	144	NA	33.33	NA	GTGTTCCAAAGTTTCACATGG	CATAGATGGTGCAGACAACCC	TGTTCCAAAGTTTCACATGGTTACTGTGAAACAGGATGATGACTGTAAGCAATATGAGAGGAAGTCAATCCGTGATTTTCTTCATTCTATGGAGGTTTGAGTTCTTAATTTACATGTACTATAAATCATAATACCCTTTATTGA
CATMA_GFT_01251	At3g43150	At5g35603,At3g32160,At2g11010,At3g32180,At4g06597,At2g14405,At2g13410	121	NA	42.98	NA	ACCGGTGTCCTCTTTCCAA	AAACGCTGCCTTTCATCGTA	ACCGGTGTCCTCTTTCCAAACGCTTTTTTCCACTTCCCTTCGAAAGATAAAAAGGAGGCGTACGACTTTATGGACAAGGTAAATCCTCTCTCGTTCTCTTTTTCGGAACAAGTTTAACTCG
CATMA_GFT_01252	At3g43330	At1g64410,At3g42320	158	NA	37.34	NA	TGATTGAGTCTAACAGGCTGAGG	TGGTCCGCCTGTAAAAGAAG	TGATTGAGTCTAACAGGCTGAGGTATATTAAGAAGAATCAACCAAAATTCAGAAGTTCTACCAGAGAACCAATTCAGAATGCATCGAACTCTGGAAACAATGATTTGGAAAACCAAGGTAAAGAAGTTAAAATTCCAGCTTCTTTTACAGGCGGACCA
CATMA_GFT_01256	At3g43410	At5g35945,At1g67390	126	NA	43.65	NA	AGTTTGCATTAGCTTCGCGT	GTTCCATCAGTTTTGCAACG	AGTTTGCATTAGCTTCGCGTTTTATAACGCAAGGGACCGTGATGAACACGATGATGATCGAGACGTCTTTGATTCCTCCAGTTGAGAAGTTTTATATAGAAGCGGCCGTTGCAAAACTGATGGAAC
CATMA_GFT_01257	At3g43480	At2g15185,At3g43470	235	NA	41.7	NA	TCCTTGGTGCATCTTTCCTT	GGCCGTTGGAACTTTAATGA	TCCTTGGTGCATCTTTCCTTATGTGAACCCGCTGAGCCAAGACTTTCCTTTTTTGGAGCTAAATGAGATCAAATCACAACGACTCTATTTTGATCATCTTTTGGGAATTAAGAAGCCTCCTACAATGACTCTAGACGTCCCAAAATCACATCACTTCCAGCCCAAGTTGTCAAGACTCAAGACACATCACAACTTTCCTTATTTGGCCGATTTCATCATTAAAGTTCCAACGGCC
CATMA_GFT_01263	At3g43870	At3g44210,At1g34315,At4g06487,At3g32990,At1g42350	170	NA	58.82	NA	TTGGGGAGAATCGAGCTATG	GGTCCAGTCATCCTCGTGAC	TTGGGGAGAATCGAGCTATGGGCCGTGGTCTCCCTAGTGATGTGGACAGTGATGGACCGACGGGTTAACAGCTGGTCAAGAACGGCTGACGAGCCCGGAATGGGAGTGTCTGAGCCACGAGGGCCAGCCTCCACCTATGAGGTTCTAGTCGTCACGAGGATGACTGGACC
CATMA_GFT_01264	At3g43880	At4g07526,At3g29790	128	NA	37.5	NA	GCAATGGTCTTGAGTTTGCTT	AGGTTTTCCCCAAATACTGC	TCTCGTCGTTGAAGAAAGTGAGATAGATGAAGACTGCAGTATTTGGGGAAAACCTAAGAGAAAAGGTAGAGTATTTTCTGAAAACATAAAAGAAAGGAAGAGACTACAACAACCTATGAAGCTGAGCT
CATMA_GFT_01265	At3g43980	At4g33865,At3g44010	120	NA	41.67	NA	TCCGAAGAAGTACGGTCCTG	GATCTCCTTGGCGTTACTGC	ACTCACACGGGCTTATCAGGAAGTATGGTTTGAATTGCTGCAGACAGTGTTTCCGCAGTAACGCCAAGGAGATCGGATTCATTAAGGTAAAATTCGTTACTGATTTTGTATCTCCTTTCA
CATMA_GFT_01266	At3g44040	At2g04066	120	NA	42.5	NA	CAATTATAGCCGTTCGACAAGA	ACGAACAATTCTTTCCTACCCTT	CAATTATAGCCGTTCGACAAGATTCTACGCAGAGAAGATCATTGTAGGTGTCCATCAAGAGCATGAAGAAGGAGGTGGCGTCTTTCTTGGATCTAATAAGGGTAGGAAAGAATTGTTCGT
CATMA_GFT_01269	At3g44130	At3g18340,At2g07120	198	NA	44.44	NA	TTTGAATGTGCGTCTCAAGC	CTTCGCACAAGGAAGGAGAC	TTTGAATGTGCGTCTCAAGCAGTTAAGTTCATTGATTCCCCGGAATGGCCAATGCTGGCAGGTCGAGGTGAATATGTGTCCTTGAATGGGAATTTGTATTGGACTGCTTACAATGAAGAGACTCGTGAGCATTTTCTCGGAAGCTTTAATTTCTCCACGGAAATATCCATGCGCTTTTGTCTCCTTCCTTGTGCGAAG
CATMA_GFT_01270	At3g44160	At3g48620	153	NA	49.67	NA	AGCATTCTCTCTCACCCGAG	TTATGCTGGTTGTGCTGCTC	AGCATTCTCTCTCACCCGAGATAGGGGTCCACGGCACCCCAGTCGACAACTTTTCTCGGTCAGGAAGTGGAGGTGTAAATCTGTCTAAATTGGCTCTTGGTTTAGACTTGAGTGAGCCAGCGAGTTCAAAATGGAGCAGCACAACCAGCATAA
CATMA_GFT_01275	At3g44490	At3g44660,At3g44680	120	NA	40	NA	TCTTTGAAGATACCGGGTGG	GGATCTGCTTATCCCGTGAA	CATCAGTTCCATCAAAGTGCAGATTTTGGAGAATTTGCGATACATTCAACACGCTCCAAGCGTACAGATGCAGGAGGTAAACTCAGATCATCATAGGACAAATTGATGCTTTTATCAATC
CATMA_GFT_01278	At3g44580	At3g44570,At2g14000	127	NA	44.88	NA	ATATTGATGTGAGGCCAACG	ACATCCTCATCCATTTCCCA	ATATTGATGTGAGGCCAACGCGAGTCGCTTCCAAACCTTCTCTACATGTGCTTGGCATGTACGATTATGTCGTGATGGTGTTTCAAACACTCAGTATAGGACGGTATTGGGAAATGGATGAGGATGT
CATMA_GFT_01283	At3g44870	At3g44840,At3g44860	126	NA	46.83	NA	CAAGATCGATGTGGGGAGTT	ATCATGCCTTCAACCGTTTC	CAAGATCGATGTGGGGAGTTTCTTGAACGCGAGAGCGCAAGAGCTTGTGTCCGGTGGATTGCTATTGCTTCTTGGTTCATGTCGTCCAAATGGAGTTCAAATGTTTGAAACGGTTGAAGGCATGAT
CATMA_GFT_01293	At3g45525	At3g45460,At3g45480	125	NA	42.4	NA	GCAATTTGCAGAGAAGAGGA	CTCACGGCTTTGGTTAGTCC	GCAATTTGCAGAGAAGAGGATGATAGCATCTTGTTTCAGAAAAAAGTTTCACTTCATTACTCCGACATTTCAGGTTGGGAGACAGAGCTTATGGCATTGAAGCTAGGACTAACCAAAGCCGTGAG
CATMA_GFT_01294	At3g45555	At3g45570,At3g45580,At3g43750	121	NA	34.71	NA	GTTTGGAATGCATGAAACGA	GATGTCAAAATATGAAAACAACTTT	GTTTGGAATGCATGAAACGATATATAGAAGTGAGGCTTCTAGAGGGAACTGTACTGATATGTCCTTATTATCAATGTGAGTCTAAGCTGACTCTTAAAAGTTGTTTTCATATTTTGACATC
CATMA_GFT_01296	At3g45650	At3g45660	163	NA	44.17	NA	TGCAGCATTGAAACAGGAAG	TAGTTGCATTGCGATTGGAG	TGCAGCATTGAAACAGGAAGACGAGGTAAAACCAGATGGCACAATTCGCAATCCATGGAGACTATGCAGCGTTCAACAAGTGGAAGATTTCAAAGCAGTCATAAGAATCATCCCTCTCGCCTTAGCCACAATATTCTTGAGCACTCCAATCGCAATGCAACTA
CATMA_GFT_01298	At3g45920	At3g46330	120	NA	41.67	NA	TGTCTTGCATCTGAAAACACG	TCTTGCCTTAGGCTTCACATC	TGTCTTGCATCTGAAAACACGAGGATAAGTAGGAATAATCAAAACATGGACTCTGGTCATAGCTCGGATCAGCTTAATGTGACTGTGACCTTTGATACTGATGTGAAGCCTAAGGCAAGA
CATMA_GFT_01303	At3g46070	At3g46090	122	NA	47.54	NA	CATTCTTTCATGCCGGAGAC	TCCAATTCCGTGTTGACAAA	CATTCTTTCATGCCGGAGACGACAACGGTGACGACTTTGAAGAAATCGAGTAGTGGGAAGAGAGTGGCGTGTTTGGATTTCGACTTAACTTCGGTGGAGAGCTTTGTCAACACGGAATTGGA
CATMA_GFT_01304	At3g46080	At3g46090	184	NA	46.74	NA	TTGGTGGTCACATGAGGAGA	CTTCCCAACTCCAACTTCCA	TTGGTGGTCACATGAGGAGACATAGGAGTGAGAAAGCCTCACCAGGCACGTTGGTTACACGTTCTTTTTTACCGGAGACGACGACGGTGACGACTTTGAAAAAATCGAGTAGTGGGAAGAGAGTGGCTTGTTTGGACTTAGATTCGATGGAGAGTTTAGTCAATTGGAAGTTGGAGTTGGGAAG
CATMA_GFT_01308	At3g46370	At3g46410,At1g51850,At5g59680,At3g46350,At3g46340,At3g46420,At5g59660,At5g59670,At3g46330,At3g46400	123	NA	42.28	NA	CGACCATCGATAGTGCATAGA	AGCCTGTGATTCTTCTCCGA	CGACCATCGATAGTGCATAGAGATGTCAAAAGTACCAATATACTGCTGGATGATCAGCTCATGGCCAAAATTGCTGATTTTGGGCTTTCAAGATCATTCAAACTCGGAGAAGAATCACAGGCT
CATMA_GFT_01309	At3g46390	At5g39690	131	NA	37.4	NA	CATCAAGTCGACAATGGCTG	GCTTAAGCAAAGCTTCATCG	CATCAAGTCGACAATGGCTGATTCAACGTTATTAATCTTCTACAAAATGAAGCAAGTGATTTCAATGGGTGGAATAATGTGGGAAGGTCTCAATTCGAGTTTAATCAAAGTCGATGAAGCTTTGCTTAAGC
CATMA_GFT_01313	At3g47240	At3g29600,At1g54926,At4g05300,At3g30816,At5g31873,At5g28110,At5g28120,At2g12505,At4g00140,At2g06860,At2g15040,At1g41797,At4g08750,At4g08760,At4g04655,At2g21460,At2g01029,At5g29060,At3g31945,At3g33189,At2g01040,At5g32540,At4g06495,At5g32481,At2g12540,At4g06496,At2g12530,At4g08095	148	NA	47.3	NA	CCCATGGATGCAATCTTACC	TTTGGTCTTACCGATCTCCG	CCCATGGATGCAATCTTACCGGTAAAGGGAGAAAGCACCAAGAATGGGTAAGGAACGTGATTCACCATATGGGATCAATATCGCGGCTGCCTTCATGTATCTATCTCCTTAGCCATGGTGAAACCGATCGGAGATCGGTAAGACCAAA
CATMA_GFT_01314	At3g47260	At3g29210,At3g32900,At3g44500,At3g30440,At4g04010,At5g34900,At2g14130,At2g02210,At2g15190,At2g15140,At2g06430,At2g04980,At3g32389,At2g11040,At4g07967,At2g11165	322	NA	39.75	NA	CGAAAGGGGAAAGATCCTGT	CTTTTGCCCAAGTTTTCTCG	CGAAAGGGGAAAGATCCTGTAAAAGAACCATACTTTTGGGCTAATAAAGAATCCTATACTCTTGGTGATCTCGAAGATCGATTGTTTTTAAAACCTAAGGAAGGTGAACCTGCTGTTGAAGATGAAGAAAAGTTGTGTCTTGCTGCAGTAGTGTTGACTGAAGGAATTCTTTTGACACCATATGGAAAAGAGAAGATACCTTTGCCAAGATTGCAGCATGCTTCTGATTTTGAGATGTACACAGCCCAACCGTGGGGTAAAGAAGCATTCAGTGTTCTATCAAATTCAATTCTGAGAATGGACGAGAAAACTTGGGCAAAAG
CATMA_GFT_01324	At3g48320	At3g48310,At3g48290,At3g48270,At3g48300	129	NA	42.64	NA	CGGAAATATAGCGGTGAAACA	TCCATCCAAACCAGAGATCC	CGGAAATATAGCGGTGAAACAGATTCTAAAGAGTTAATGAAAAGGCTCATGATGCTAATGGGCGAGTTTAGTGTGGGGACTTATGTACCATGGCTTGGATGGATTGATTGGATCTCTGGTTTGGATGGA
CATMA_GFT_01341	At3g52010	At3g52000,At2g05850	143	NA	49.65	NA	ACCTATCCTCCACGAGCTGA	ACCAGGGACGAAATTCCTTT	ACCTATCCTCCACGAGCTGATGGGCGAGGGTGTCCGAGTCATGATCTACAATGGAGACGTGGACCTGGAGATTCCATTTGCATCTACATTAGCCGTGGTGAAGGAGATGAATCTAACGGTTGTAAAGGAATTTCGTCCCTGGT
CATMA_GFT_01354	At3g55310	At2g17845,At1g63380,At3g55290,At1g62610,At3g46170	317	NA	47.63	NA	TGACAGGAGCTTCCTCTGGT	GAAGACGTTGTCCCATTCGT	TGACAGGAGCTTCCTCTGGTATTGGAAGAGAGATCTGTCTTGATCTTGCCAAAGCTGGTTGCCAGGTTATTGCAGCAGCTCGTCGTGTTGATCGACTCAACTCTCTCTGCTCTGAAATCAACAGCTTCAGTTCAACTGGAATCCAAGCCGCAGCTCTTGAGTTAGACGTTTCATCAGACGCAGCCACCATTCAAAAAGCGGTCAGGGAAGCTTGGGACATCTTTGGAAAGATCGATGCATTGATCAACAATGCTGGAATCAGAGGCAATGTCAAGTTGAGTTTGGATTTGTCCGAGGACGAATGGGACAACGTCTTC
CATMA_GFT_01362	At3g56705	At3g56825,At3g57645,At3g57765,At5g61455,At5g09585	180	NA	45	NA	CTCGGCCTTTTGGCTAAGAT	AGCCAAGCCTGTGCAGTAGT	CTCGGCCTTTTGGCTAAGATCAAGTGTAGTATCTGTTCTTATCAGTTTAATATCTGATATGTGGGCCATCGGCCCACACGATATTAACTCTATTTTTTGAGGGAGAAAGCCCACTAAGATAGCTTGCTATCTGGGCTTTCAAGAGTCGCCTATGCGTTGCACTACTGCACAGGCTTGGCT
CATMA_GFT_01373	At3g59730	At3g59750,At3g59740,At3g59700	150	NA	48	NA	CTCCATATCCGAAGAAACCG	CCCATTCCTCAAGAACCTCC	CTCCATATCCGAAGAAACCGTCTGACAGATTAAGGACGGTTTTGGCGGTCTGCTTAACGCTGGCCTTGTTTGCTGTGTTTCTCGCCTCAGGAATCGGTTTCGTCTTCTATTTGAGGCATAAGAAGGTTAAGGAGGTTCTTGAGGAATGGG
CATMA_GFT_01383	At3g60950	At3g61030,At2g41460	120	NA	37.5	NA	AATTGAGGCAATGACGGTTC	AAACAATGAACAAGAATCTGGATG	AATTGAGGCAATGACGGTTCAAGAACTTAAGAGTCACATTGAGGCAAGTCTATACTCTTTTCGTTTCTCTTGCTGCTTTGTTATTGTTTCTGTGGACATCCAGATTCTTGTTCATTGTTT
CATMA_GFT_01388	At3g61175	At3g61177,At3g20993	133	NA	38.35	NA	AACGAAAGAGACGCAAGGAC	ATAAACGTTTGGGAAGCACG	AACGAAAGAGACGCAAGGACAAGAAATGTGTCGTGATATTTTAATGAAAGCTAAGAACTGTGATGAAGGCACTTGTGATACTCTGTGTAAGCAAAAATGGAAAGGAAATGGATCGTGCTTCCCAAACGTTTAT
CATMA_GFT_01391	At3g61480	At5g28350,At5g28350	154	NA	40.26	NA	TCCCCTTTTGCTCATTCATC	AGGCCATGTAAACCAGCAAC	TCCCCTTTTGCTCATTCATCGTATCACTTTGAAATAAATTTCTTATATATATTTTCTTGGTCCAGGTTTCTTATATTAGCCAAAATTGGCCTGTTCAACACGTGGCAGCTAGCGAGGATGGGAAATACTTGGCGGTTGCTGGTTTACATGGCCT
CATMA_GFT_01403	At3g62480	At2g01031,At3g10100,At2g09910,At4g20490	128	NA	51.56	NA	CTATGCTGGAGTCGCATCCT	CTTCTCCTTTGAGACGGCAG	CTATGCTGGAGTCGCATCCTCGCCATTGGCTTAAGAATGGTTTTCACCTTCTGGCTCCGATGCCGGACGTTCTTTTGTCGTATTGTGAGGACTGTGATCGAGATGCTGCTGCCGTCTCAAAGGAGAAG
CATMA_GFT_01405	At3g62540	At3g62470,At5g14820	133	NA	42.86	NA	ACACGGTTTTGATCAGAGGG	CTGTGGAAATCAGCTGCAAA	ACACGGTTTTGATCAGAGGGCTTATAAGTGAAGGGAAGTCGAGAGAGGCATGCAGATACTTGGAGGAGATGCTTGACAAAGGAATGAAAACCCCTTTGATTGATTATAACAAGTTTGCAGCTGATTTCCACAG
CATMA_GFT_01409	At4g00070	At1g36950	123	NA	45.53	NA	GGCTCTGCACAGCAACTTCT	GGCAAGAGATTGAAATTCGG	GGCTCTGCACAGCAACTTCTACAGCTGTGTAACAATATGGGCTATGAGAACTCTGGTGTAAAAGCAAGCAACATAGACCGTTGTCTTCGAAACACCAAACCCTCCGAATTTCAATCTCTTGCC
CATMA_GFT_01412	At4g00250	At4g00238	153	NA	40.52	NA	TGATTTGGGGATCTGATGGT	ACTCCGAATCTGCTCCAAGA	TGATTTGGGGATCTGATGGTATGAACGTTGAATCTCCTGTGAAGAAAGATGAATCTATTCTTGTTAAGGGTAAGGCTAATAGCAAGGAGAAGAAGGTGGAGAAACCTTTGGTTATAGAAGATGAGCAAGTGATTCTTGGAGCAGATTCGGAGT
CATMA_GFT_01413	At4g00315	At1g55660	307	NA	37.79	NA	TTGGGGAAATTGAGTGTGGT	CGGTGTAGACTCCCAAGCAT	TTGGGGAAATTGAGTGTGGTTGTCAAGTCCTTGCAGAGACTAACCCTAAAGATGTCTTGTCCTTGTCATCTTGATGGGATTATGATGAATACTCCTTCTTTGAAGTATTTGAAAGTCACTGATGAAAGGCAAGAGAGTGATAGTGATAATGAGAGTGATAGTGATAGTCCTCGATACTTCTACGATTTTGAAGATATGCCTAAGTTGGAGGAGGCAGATTTTGTATTGACATTCCAAAATATCAAAAAGTTCTTTAAATTTGTCACATCTATTAAGCGTCTTTCGTTATGCTTGGGAGTCTACACCG
CATMA_GFT_01416	At4g00580	At1g56100,At2g01800	120	NA	35.83	NA	GATAATCTTCTAGCTGAATTAAACCAA	ATACAACCAAGAACTGAAGTTACCG	GATAATCTTCTAGCTGAATTAAACCAAACTAGTGATGATGCTGAGAAAGAAGGGATCATAGGTCTTGTTAATGCTACTTCTGAAGCTATTGAAAACGGTAACTTCAGTTCTTGGTTGTAT
CATMA_GFT_01425	At4g01770	At4g01750,At4g01220,At1g56550	148	NA	42.57	NA	AGCTTTCCCAACAGGAGGAT	ATCGACAAGCCATAGACCGT	AGCTTTCCCAACAGGAGGATTGTACTTCAAGAACGAGGCATGGGTTCAAGAGACAAAGGGGAAACATGTCATAGTCCACAATAACTACATTATCGGTTACGACAGGAAAATGAAACGTTTCCAAGATTACGGTCTATGGCTTGTCGAT
CATMA_GFT_01429	At4g01980	At2g22710	152	NA	43.42	NA	CAAGCTTCCGGTTTTATGGA	GCCACCCTAGAAGCATAACG	CAAGCTTCCGGTTTTATGGACTTGTTGCACAGTCAACAAGAAAGCCACAACAATGAGACCAATCAATATGAGGTTGGATCCTCAGAAATTCCCGTTTTTGGAACTCAACGTTGTCAAGAAAGTCATGAGGAACGTTATGCTTCTAGGGTGGC
CATMA_GFT_01430	At4g02000	At2g13450	177	NA	44.07	NA	CTCCTATCGATCCACCTCCA	CGGAGAAAGGCTGGATGTTA	CTCCTATCGATCCACCTCCAAGGATTCCTCATCCTCCTTTAAATCCTGATGAATTGGTGGCTGCATATTACCCTCATACAAGAGCTACTTCTTTACCAAACTTTGCAGGTCCTTTGCCTCAGGTACCTCTTAGAAAAAATGTGGATGAAAGGGATTCTAACATCCAGCCTTTCTCCG
CATMA_GFT_01432	At4g02235	At4g11250,At5g65330	132	NA	44.7	NA	TCACAACTCCCACTGTCTGC	ACGCCAGGATGTTGAAAGTT	TCACAACTCCCACTGTCTGCTTCACTCTCCAATCAACTCCAATTACCTGAATCACTTGATGCGGCATGGTTTTGGTCAGAACATGTGTTTGGACAACATCACCAACAACAACAACTTTCAACATCCTGGCGT
CATMA_GFT_01434	At4g02970	At4g03350	138	NA	43.48	NA	CAAGACCAACCCGATGAAGT	TCACCCCTCTCTTGCATCTT	CAAGACCAACCCGATGAAGTTTACAGTACATGTGAAGCCATATCAAGAAGATACCAGGATGATTCATGTAGAGGTTAACGCAGATGATAACGTCGAAGAACTGAGGAAAGAGCTGGTTAAGATGCAAGAGAGGGGTGA
CATMA_GFT_01436	At4g03156	At4g08190,At3g57750	123	NA	39.84	NA	TCACTTAACGATCACGTGCC	TTTAACATGTGACCGTCTCAGAA	TCACTTAACGATCACGTGCCTGAGTTAATGGAGAAAGGTGGGTTTGATGAGATTGTTGATAAAGAGATTTTGAATGATTTGGGTGGGGATGATGATTTGGTTCTGAGACGGTCACATGTTAAA
CATMA_GFT_01437	At4g03175	At2g40120	169	NA	40.83	NA	CAAACGAAGCAGTAGCGATG	AGAAGAGAGCCAAGGGTGGT	CGAGGAGAGCAATGAGATTGAATACATAATCACAGAAGAATCAAGCTTGGAAGAACAACTACAAGTTAGTGATGAATTGTTCTTAGATTTTGTAAGGACTCTACTTGAGATCAATCCTTTGAGACGTCCAACAGCTCTCGAGGCACTTAACCACCCTTGGCTCTCTTCT
CATMA_GFT_01442	At4g03360	At4g02970,At4g02950,At4g03350,At4g03370	133	NA	42.11	NA	AGAGTGGCTCATCGTTCACC	TCTTGAAGTACCTTGCGTTTGA	AGAGTGGCTCATCGTTCACCATTGATGTTTCTTTCTGGGACACAGTGTTAATGATTAAACGGAAGATCGAGATGACTCAAGGGACCCCTGTTTCCAAGCAAATACTTATCTTCAAACGCAAGGTACTTCAAGA
CATMA_GFT_01451	At4g03750	At2g06480,At2g10770,At2g01029,At2g10790,At2g01037,At2g06460,At4g06550,At3g29615,At5g29075	147	NA	56.46	NA	AACTCGAGGTAGCTGGACGA	GAGTTGCACCTTTCCGAAGA	AACTCGAGGTAGCTGGACGAGTGACGGACGAGCTCGAGGTAGCTGGACGAGTGACGGACGAACTGGGCGGTTATGGGCGAAGAGATACAACTCTTCGGAAAGGTGCAACTCTTCGGAAGGGCGCAACTCTTCGGAAAGGTGCAACTC
CATMA_GFT_01452	At4g03916	At3g13250,At4g07662,At5g33415	136	NA	36.76	NA	CAATCCAGTGTTCACTCCAGA	GCCATTGCATAATCCACCTT	CAATCCAGTGTTCACTCCAGATTTCTTAAACTCTATCAAGATATCAGGTCTACCAAATCATTGTTTACGTTTGAATATTGGTGCCCCAATTATGTTGTTAAGGAATTTAGACCCAAAAGGTGGATTATGCAATGGC
CATMA_GFT_01456	At4g03977	At1g44860,At2g10370,At1g42400,At5g36050,At4g19300,At1g35090	141	NA	33.33	NA	TACTGGCTGGACCATCTGTG	AAAAATTCCACAAATTGCAAAA	TACTGGCTGGACCATCTGTGTCATTGTATTGAGAATTTACAAAAAATTTCTCAACTTGTACGCTTTCGAACTACGTCTTGTCTTGGCCGATGAATGGGTAAACAATTTTTTTCAATTTATTTTGCAATTTGTGGAATTTTT
CATMA_GFT_01458	At4g03990	At5g34895,At2g04970,At3g47270,At1g32830,At2g14140,At3g30450,At3g32910,At2g06440,At2g15200,At2g02200,At3g32391,At4g07970,At2g11030	121	NA	41.32	NA	CGACCACTTGGTTTCACAGA	TTCCACTTGAATCCATCCCT	CGACCACTTGGTTTCACAGAAGAATCCTGAAGACAAGGATCTGTTGGATGTTTTTGATCTTGTGATCAAAGGATATAGAATGAGCAAGAAGGATTGGTGTCAGGGATGGATTCAAGTGGAA
CATMA_GFT_01461	At4g04155	At5g28130,At1g40113,At1g40131,At1g40136,At3g32290,At3g43681,At5g31496,At1g40137,At1g40112,At4g06602,At4g06604,At3g42993,At2g12920,At2g13200,At5g29024,At1g41790	125	NA	50.4	NA	GCGGTCCTAGCAGAATTGAG	GTCCTGATCTGTCCTTGGGA	GCGGTCCTAGCAGAATTGAGGAGCATGATGGCTCAACTTCAGAAGAAAGTAAACGATCAAGAACAGGCGAATCGGTCTTTGGCGCAACAACTCGAAGCAGCTACCTCCCAAGGACAGATCAGGAC
CATMA_GFT_01464	At4g04396	At4g09400,At3g35003,At2g06235	131	NA	36.64	NA	TGTGCAAGAAGAGGTCGTTG	TGCCCAATTCTGCTTCTTCT	TGTGCAAGAAGAGGTCGTTGATGCTTTAGAAAAATTTGGAATCATTGCAAATGAGCTTAACAAAATCAAATCTGAGGCAAAAGAGCTACATGTGATGTTACAAGAACTGAAAGAAGAAGCAGAATTGGGCA
CATMA_GFT_01466	At4g04400	At3g45380,At3g35707,At3g33225,At2g14350,At2g06220	359	NA	38.44	NA	TGGTGCAAAGAATGATGGAA	TTGGACAGTCACTCAAAGCG	TGGTGCAAAGAATGATGGAAACATTGAAGAGTTTCTGTTAAGGATTGTTGGCGATTTGAATGCGTGCGAGACGTTTCCGTGGGGCCGTTACATCTTTTTGGAATGTATGGCAGGAATAAGGAAAATGATGAAGAACATGAATGGTTTCGTGAAACCAAAAGCTCAACCTTGCTTCAGTGGATTCATTGTGCCTCTTGAGGTAAGTAATTTATGATTATTATATGAGTATAAGGTGTAATGTACATGTTTTATGATATTAACATTGTTTTGTTATTTGTAGATTCTGGCTTATGAGGCTATTCCACAGCTTGGACTGAAATTTAGAGTCCCTGTACGCTCCGCTTTGAGTGACTGTCCAA
CATMA_GFT_01467	At4g04545	At3g09170,At1g34610,At2g07510,At4g06549	136	NA	45.59	NA	GCTACGACGCCAGTACAACA	CTGCATTCGGCAGTAGATGA	GCTACGACGCCAGTACAACAAATTTTGTGCAGCTTCAGATAAGAGTGCTTTTTACTTCCCCACACTTACAAGAGTCCCATTCATGGTGCAGCCGAAATGGTTTGATGAGGTTGATGTCATCTACTGCCGAATGCAG
CATMA_GFT_01470	At4g05136	At5g35860,At5g36010,At3g52410,At3g28010,At5g36090,At4g37570,At5g38037	180	NA	36.11	NA	ACGGGTTTATGTTTTTGGCA	AATTTCGTAATTTTCCCGCC	ACGGGTTTATGTTTTTGGCAAGCTAATTAGGGGTTTACGTTTTTGGCGGGAAAATTTCGGGTTTACATTTTTTTGGCGACAAAATTACGGATTTACGTTTTTTGGCGGGAAAATTAAAGGTTTAGGTTTTTTGGCGGAAAAATTACGGGTTTCTTTTTTTGGCGGGAAAATTACGAAATT
CATMA_GFT_01483	At4g06479	At5g34870,At4g06526,At3g31950	212	NA	49.53	NA	TGGGATCGGATATGGGATTA	GTCCCATTCCTTCGCAATAA	TGGGATCGGATATGGGATTAACTCCAAGGTTAAGCCTGGAATACAGGCAACGGCGAGGAAGTCAGTTGGGAAGAAGTTAGCCACTCCAGCTAAGCGTCCGTGTGAGATATGCAGCCATACCGATCATCCGACCGAAGAGTGCTTGTATCCACCACAGACTATCCCTTACACGGATGATTATGCCAAGTGCTATTATTGCGAAGGAATGGGAC
CATMA_GFT_01484	At4g06490	At2g11015,At5g29050	162	NA	45.68	NA	ACCAGAAGCGTACGATGGAG	TCATACAGTCCGGTATGCGA	ACCAGAAGCGTACGATGGAGAGAAGAAATATTCGCAAAAAGATTAACCGAATGTTACTCAGAGTCACCGCGATAACAAGGGAACTTCACAACCTGAATTCCCACCCTGGAGATTGGATCGAACTTGGAATCTCCAAGTTCGCTCGCATACCGGACTGTATGA
CATMA_GFT_01493	At4g07340	At5g37080,At2g05090,At4g07331,At5g27480,At1g37999,At1g42240,At5g34431	145	NA	40	NA	TTGAGTCCTTCGTATGGCAA	TCTCGGTCTTAACCCCTTCA	TTGAGTCCTTCGTATGGCAAGTACAAGATATCGAGTTTGAGCTATCGAATGGGCTTTAACCACAACACAGATGTGATTAAATGTGATCCTGTATCGGATAGTGTTTTTCTGGATCTAGCATATTTTGAAGGGGTTAAGACCGAGA
CATMA_GFT_01494	At4g07350	At1g40129,At4g04310,At2g13890	120	NA	45	NA	GTGGGAGAAAAACATGGACG	TCAACTTCTTGCAACCACCA	GTGGGAGAAAAACATGGACGAGTGGTTTTCCTACAAAAACTTCTTGAGCGAGATGAGATTTGTTTGTGCACTTAGCCACCTCACGGGAGACGCTTACAAATGGTGGTTGCAAGAAGTTGA
CATMA_GFT_01499	At4g07460	At4g08130,At2g13270,At3g42430,At1g37045,At5g28641,At1g42160,At2g06840,At5g29762,At3g31940	121	NA	47.11	NA	CCAATCCCTAGATGGAATGAGA	ACACTGCCTCTGCAACGTC	CCAATCCCTAGATGGAATGAGAGTAGCCTCACTACTTCTTGGCATGCTGCTTCGATGGAAAGTGGATATGAGTTCGTGAAGGTTGAGGAGAGTGACAAATTTGACGTTGCAGAGGCAGTGT
CATMA_GFT_01502	At4g07485	At5g32345,At5g28263,At4g06559,At3g31359	134	NA	50.75	NA	CTTTACTCGATCCAGGCAGC	TGCTGCTTCATCTGAGGTTG	CTTTACTCGATCCAGGCAGCTACAGAAGAGGCATCATCCTACCCGACCTCTTTACTCGATCCAGGATACCTCAAAGGAGGCTGCAGTTTACTCGACCCTCCTACTCGATCAAGACAACCTCAGATGAAGCAGCA
CATMA_GFT_01513	At4g07943	At3g42740,At3g43390,At4g08880,At2g14774,At3g24380,At5g35646,At2g05564,At1g34730,At4g05290,At5g35010,At5g36840,At3g32393,At3g33009	202	NA	50	NA	ACGGTGCTTAGAGGCTGGTA	TCCGAAGAGCCGAAAGTAGA	ACGGTGCTTAGAGGCTGGTAACCTGACGGCTATTTACCATGAAGGACTGCGTCTCGTTACACATGAGTCTGACATTAAGGCAGCTATCCTACATTTAGAGCGAATTGTCCCTAGGTACGCCGCTGCAACCCTTGCCTGCGCAATTCTTTACATATGTGCCGGTAATGCTCACATGGGTGGTGTCTACTTTCGGCTCTTCGGA
CATMA_GFT_01518	At4g08111	At5g28110,At5g28120,At2g01029,At3g31945	166	NA	40.96	NA	GACGGGAAAATGGGTTGATA	CGACCTTGTCGTTTTTCCAT	GACGGGAAAATGGGTTGATATATTCGGAGATGGACCGATATCAATGAAATTTGGATCTAGTCGGAACTTGACTAAGATCGGGTACAGACTTAGTCAGGATTTGACTATTTCTGGGGTTTTGATCTTATCGGAAATTGACCAAGATCATGGAAAAACGACAAGGTCG
CATMA_GFT_01521	At4g08190	At3g46830,At5g59150,At1g07410,At1g09630,At2g04120,At1g47595	122	NA	43.44	NA	TGTCTTAAGGTGGCTACGTG	TCTTATGACCATCTTCCTCAGC	TGTCTTAAGGTGGCTACGTGAACTAAGAGACCATGCAGATTCCAACATTGTGATCATGATGGCTGGGAACAAAGCTGATCTAAACCACTTGAGATCAGTAGCTGAGGAAGATGGTCATAAGA
CATMA_GFT_01522	At4g08200	At1g35663	171	NA	39.77	NA	GATGCAAAGGTTCTCGCATT	GTTGGGTGGTGCTTGATTTT	GATGCAAAGGTTCTCGCATTGGCCATGCAAGGCGATCCAAATTTTTCACACCCACCTATAAGTAAATATTATCTTGTTGATTCAGGATATGGTTTACATCGTGGATATCTCATATCATATAGGCAATCTCAGTATCATCCCAGCCATTTTCAAAATCAAGCACCACCCAAC
CATMA_GFT_01525	At4g08370	At1g26240,At1g26250	137	NA	48.91	NA	CACCACCACCCCCTACATAC	TGGGATACGAGGAGCAGACT	CACCACCACCCCCTACATACATCTACAACTCTCCACCACCACCTCCATATGTTTACAAGTCTCCCCCTCCTACTACATTCATCTACAGCTCTCCACCACCCCCTACATATATTTACAAGTCTGCTCCTCGTATCCCA
CATMA_GFT_01527	At4g08410	At5g06640,At5g06630,At5g49080,At4g08400,At2g24980,At4g13390,At4g08395,At1g23720,At3g54580,At3g54590,At5g35190	135	NA	51.85	NA	ACTCTCCTTCTCCAAAGGTT	GGGAGCTGTAGACGTATGG	ACTCTCCTTCTCCAAAGGTTGACTACAAGTCCCCACCACCACCATACATCTACAGCTCCACACCACTACCATACTACAGTCCATCTCCAAAGGTTGACTACAAGTCCCCACCACCCCCATACGTCTACAGCTCCC
CATMA_GFT_01533	At4g08655	At3g30755,At3g30480,At2g12695,At2g24915,At4g07686	243	NA	41.15	NA	ATTGCGGATTAGACGTGGTC	TGGCTGCGTTTATCTCACTG	ATTGCGGATTAGACGTGGTCATCTATACATCGACGCCAGCAAAGAACCGTGGAAGACCATACTTCCGTTGTCCTACGCGTAAAGATGTAATTGATTTGAGGATTTTATTGGTTTCGTTGTTAATTGATTTGTGATTGAATATGCAGGACCATTTGTTTAAATGGATTGAAGATGGTACATACGAAATGGTCGTAGACAGTTGGCCAAAATTGTCCGCCATGGACAGTGAGATAAACGCAGCCA
CATMA_GFT_01535	At4g08780	At4g08770,At3g49120	123	NA	47.15	NA	TAGGACGGAGAAAGATGCGT	GCGAGCATATCAGCACATGA	TAGGACGGAGAAAGATGCGTTTGGGAACGCTAATTCAGCTCGAGGTTTCGATGTAATCGACAAAATGAAGGCTGCCATCGAGAAAGCATGTCCTAGAACCGTTTCATGTGCTGATATGCTCGC
CATMA_GFT_01536	At4g08860	At5g33360,At2g15045,At1g47320,At1g17390,At4g03300,At2g22350,At1g33000,At4g12275,At5g36905,At1g26950,At2g36402,At2g27870,At2g07650,At1g43250,At2g07730,At5g36935,At1g34250,At1g07800,At1g62695,At3g43175,At2g31080	126	NA	47.62	NA	AGTGAATCTCACCCGCTGTC	ATAGTTCGCTAACCCATCCG	AGTGAATCTCACCCGCTGTCCTTCCTAGTACGCATGTGCTATGGCTTTATCTCAAGGGACTGGATAGTCCGGATTTCTCACAAGTATAGGGAAGCTAATCGTCTAGCGGATGGGTTAGCGAACTAT
CATMA_GFT_01538	At4g08875	At4g08869	122	NA	38.52	NA	ATCTTGATAACCCAGCCGTG	TCTAAAACAAGCTTTTCCGCA	ATCTTGATAACCCAGCCGTGAGTCCTTCAATTGATCAAAATCTAGTGGATATACATCTTGGGCACTCTTTTGTTCAAGGCGTAATGAGTTTTTGTTATGACTGCGGAAAAGCTTGTTTTAGA
CATMA_GFT_01539	At4g08880	At2g14770,At3g42730,At1g27780,At3g43390,At1g34740,At3g24390,At1g25886,At5g34970,At4g05280,At5g36860,At4g03300,At5g35643,At3g32393,At1g52020,At2g05560,At4g07947,At3g33010	135	NA	48.89	NA	TCCTCCATCTCTTTCATGGG	CGCACCTGCTTTGGTACTCT	TCCTCCATCTCTTTCATGGGATGATGAAGTTGATGATCCAAGGGTTGATTACATTGAGGCACTGTTGATAGATGGGCACCAGTGGCAAGAGGATGACTGGGTTGGAGGCTATGCTAGAGTACCAAAGCAGGTGCG
CATMA_GFT_01541	At4g09153	At4g29280,At2g22121	120	NA	41.67	NA	CAGTTGTTGAGAAGGCTAAGGG	CACATTCTCCATCTCCATTGC	CAGTTGTTGAGAAGGCTAAGGGAGATAAGCGTTGTAGTATAATCATTGATCTTTCTCCATGTTACCCTATTGAATGTCGTCTATCATGCATTACCGAGCGCAATGGAGATGGAGAATGTG
CATMA_GFT_01544	At4g09260	At1g35320,At3g30160,At4g09210,At1g33860	128	NA	45.31	NA	CCTCTTCACGCAGCTTCTTC	AAACAATCATGACCCCAACG	CCTCTTCACGCAGCTTCTTCTCACATCGTCTTCATCACCATCACTTCTTTATCTCTCATCTCAATCTCAGCCATTATCATCATCGTTGTGACACCGGAGTTGACGTCACGTTGGGGTCATGATTGTTT
CATMA_GFT_01546	At4g09280	At2g24930,At3g30640,At4g09230,At4g06500,At4g08650,At4g06699,At5g35025,At2g07395	131	NA	48.09	NA	TGGAAGTTTGTAGGCCGTTC	ATTTTGCGGGACCTTTTTCT	TGGAAGTTTGTAGGCCGTTCACGAGGATGATTCCACAGATGATTAACGAACTGTTTCCTTCCGAAGTCCGTACCCCGCAATACGACCAATTTTCATTCCGGCGGAGGGACAAGAAAAAGGTCCCGCAAAAT
CATMA_GFT_01547	At4g09290	At2g24930,At3g30640,At4g06500,At1g37933,At3g30763,At5g37330,At4g07680,At3g30465,At5g35025,At2g12680,At2g07395,At4g08650,At4g06579,At2g07580,At2g05680,At5g33402,At2g07590	127	NA	44.09	NA	AGGCTGAGTTAAGCGAGCTG	TCATTCGTCTTCACATCCCA	AGGCTGAGTTAAGCGAGCTGTTTCATACTTGGCCAGACGAATTAGAAGACCCAGCACTCAATCACTTGATCGAAGACATACACGAGGCTAAGCTTGTTAAAGGTTATTGGGATGTGAAGACGAATGA
CATMA_GFT_01549	At4g09390	At4g04400,At3g45380,At2g14350,At3g33225	133	NA	46.62	NA	CTTCTCCTAAAGGAACCGCC	ATTTCCTCCTCCTCCAGCTC	CTTCTCCTAAAGGAACCGCCGAAATTGAAGAGGATCAGACAGGTACATCTTTGAAACCTCTAATTGACGCTGTCATTCAACAATTCGAAGAAGCGAAAGACGGGAATGGGGAGGAGCTGGAGGAGGAGGAAAT
CATMA_GFT_01555	At4g09660	At3g29765,At3g29763,At3g29450,At1g19260,At3g29766,At4g08264	296	NA	36.82	NA	TGTTGCGTCTTGAGGAGTTG	TTCAGCCATAAAAGCATCCC	TGTTGCGTCTTGAGGAGTTGTTTTCATCTATAGTTATAGTTCTCGAGTATATCCAGGATGAAGGCACCGACACCACCAAAAGACAACAAGCATATGGTATTCTCAAGTATTTTCACACCTTTGATTTTGTTTTCTATCTGGAGTTGATGTTGCTTGTTATGGGACTCACTGATAGCTTATCAAAGGCTTTGCAAAGAAAAGATCAAGATATCTTAAATGTTATTTCATTGGTGAAAACTACTAAATGTCAGTTGCAAAAGGTTAGAGACGATGGATGGGATGCTTTTATGGCTGAA
CATMA_GFT_01561	At4g10230	At2g13760,At1g24380,At3g30187	180	NA	34.44	NA	TCAAAGGCAGAAGATCGAGG	TGATATTGGGAGCCTTCACC	TCAAAGGCAGAAGATCGAGGTAGCTAGAATGAAAGAAGAGAATAAAATATTATTTGCAGATTTGAATTCTATAAGTGATCCATCCTCTCGTGCATATGTTGAAAATGAGAGAAAAAGAATTTTGGAAAAAAGAGCACAAACAAACCAACATGAAGAAGATGGTGAAGGCTCCCAATATCA
CATMA_GFT_01563	At4g10410	At4g10400,At4g10420,At4g09920	136	NA	40.44	NA	GAGTATTTCAAACTTGAGGATCG	TGACAGAAGTGATTGATCCGA	GAGTATTTCAAACTTGAGGATCGTAATTATGATAGTCACCCATGTTTGATCGAGAATATGCCTAAGCTAACGGTAGCATACGTCGATGTTAGATCCACTGATCTTCAGAGTCTCATCGGATCAATCACTTCTGTCA
CATMA_GFT_01568	At4g10550	At4g10530,At4g10520,At4g10510,At4g10540,At1g32960,At1g32950	157	NA	42.68	NA	TGGAGGCCTTGTAAATCCAG	TGGTTTCGGATTTGAACAGA	TGGAGGCCTTGTAAATCCAGAGAAATCTGCAAATCCAGGTCTTGTATATGACATGGGCCTCGAAGACTATGTTCTCTACATGTGCTCTGTTGGTTACAACGAGACATCAATCTCTCAGCTTATCGGTAAAACAACAGTCTGTTCAAATCCGAAACCA
CATMA_GFT_01570	At4g10700	At4g10660	153	NA	45.75	NA	CGGAGACGAGATTGGATGTT	TCTGCATTTGCCACATTGTT	CGGAGACGAGATTGGATGTTCTTGGGATGAGGAACAGTGTGTACTTCCCAAAGTATGGTTTAGATTGCAAGGGATGTGTATCCTACTCGTTTGATGAAGCCAGGTACTATCCGCGTAAGCAGTTCCCTAAACCAACAATGTGGCAAATGCAGA
CATMA_GFT_01577	At4g11190	At4g11180,At4g11210	140	NA	44.29	NA	ATGCAAGCGTTTCGTCTTCT	CAGGGTTGTCCATGATCACA	ATGCAAGCGTTTCGTCTTCTACCTCCATAATGTTGCCTACGACGGTGATAACACGGATAATGCTACATCAGCAGCAATTGTTAACCCTTTAGGTCTAGGAGACTTCAGTTTTGGGAAGTTTGTGATCATGGACAACCCTG
CATMA_GFT_01586	At4g11550	At4g01910,At4g01930,At4g11540,At4g01740,At4g11390,At4g02190,At4g01920,At4g01925,At1g35270	120	NA	45	NA	TGCTCTTCTTTGGGAGGAAA	GGAGATTCAGCGCAGTTTTG	TGCTCTTCTTTGGGAGGAAAACAAGCGTTGCAATGCTTGCACCCAGCCCATTGGTCTCCAATCTTTCTATGGTTGTGTTGTTTGTGATTTCATTCTTCACCAAAACTGCGCTGAATCTCC
CATMA_GFT_01590	At4g12140	At4g12150	120	NA	50	NA	TCCAGTTCGAAAACAGGACC	ATCGTAGAGCACAGTCCGACA	TCCAGTTCGAAAACAGGACCCACTCGCATGAGTTGTTCCCATGTCTTCCATAGTAGCTGTCTCGTGGAGTGGCTCAAGAGAAAAAACACTTGCCCGATGTGTCGGACTGTGCTCTACGAT
CATMA_GFT_01592	At4g12210	At4g05350,At4g12190	121	NA	52.07	NA	CTCCGGTCCAAAACCTAGC	GTAGAGCTCCGTCCGACACA	CTCCGGTCCAAAACCTAGCGACCTCACACGCATGACTTGTTCTCATGTCTTCCACAATCCCTGTCTCTTGGAGTGGTTCATGCGTAAAAACACTTGTCCCCTGTGTCGGACGGAGCTCTAC
CATMA_GFT_01594	At4g12320	At4g12310,At4g12300	143	NA	46.15	NA	AGTTTCGTCCCGAGAGGTTT	CGTCGCGAGAGTGTACAAAA	AGTTTCGTCCCGAGAGGTTTCTTGATAAGAAGTCTTGTGATTTCACTGGAACTGATTATAGCTATCTTCCGTTTGGATCTGGCAGGAGAATTTGCGCAGGTATAGCACTCGCCGAGAGGATGATTTTGTACACTCTCGCGACG
CATMA_GFT_01597	At4g12510	At5g46900,At5g46890,At4g12520,At1g62510,At2g45180,At1g12090,At4g12500	123	NA	46.34	NA	AGTTGATCTTGAGGCTGCCG	GAAGGAACCTTCTTGCCACA	AGTTGATCTTGAGGCTGCCGCTTGTCTCTGCACCGCCCTAAAGGCTAAAGTTTTAGGCATTAATCTTAATGTTCCCGTCTCTCTCAGCCTTCTTCTCAATGTTTGTGGCAAGAAGGTTCCTTC
CATMA_GFT_01600	At4g12550	At4g12545	197	NA	35.53	NA	AGTTTCCAGTGCGCGTAAGT	CGATTGTACACACAACCCCA	AGTTTCCAGTGCGCGTAAGTTGAATACCTATGACATACCTATGAAACAAACGAATCATACCGATGCTTGAACATGTTTTCTTACCTACTTGTTGTTGTTCTAAGATGTTTGTTTTTTCTTTCTTTCTTGGATTGTTAATAATGAACGTACGACGTTCTGATGCAAAATAATGGAAAATGGGGTTGTGTGTACAATCG
CATMA_GFT_01605	At4g13300	At4g13280	159	NA	43.4	NA	AGAGAGGATCGTGGAGGCTT	ACGAGCCTTGTAAGCTCAGG	AGAGAGGATCGTGGAGGCTTGGCTAGCTGGATTGATGATGTATTTCGAACCACAATTTTCTGGTGGAAGGGTTATTGCAGCTAAGTTTAACTACCTCCTTACCATTTTAGATGACGCTTGCGATCACTATTTCTCTATTCCTGAGCTTACAAGGCTCGT
CATMA_GFT_01608	At4g13810	At3g11010,At3g28890,At4g13920,At4g13880,At4g13900	139	NA	46.76	NA	CTCGGGAAACAGACTCGAAG	CAATGATTGGAGATTGCTCAAG	CTCGGGAAACAGACTCGAAGGAGACATCCCCGAGTCCATCGGTCTTCTCAAAGAAGTGATTGTGCTCAGCATGTCAAACAACGCTTTCACAGGCCATATTCCACCATCTCTATCAAACTTGAGCAATCTCCAATCATTG
CATMA_GFT_01612	At4g14276	At5g52605	154	NA	44.16	NA	GACAAAAACACACCGCACC	CCTCCTGTTTCACACCCTTC	GACAAAAACACACCGCACCGTGGATACCTGAAGACAATTCGATATGTTGTAAAGAACATCCGAGTGTTGGAAGATGTCTTCCAAACATCGATGATAGTGCTGAGAAGGGTGGGAAATGCTGGAAGTTTTGTATTGAAGGGTGTGAAACAGGAGG
CATMA_GFT_01617	At4g15056	At4g15053	120	NA	40.83	NA	GGACATTGATATGTTTGTGTTCG	GGGACACCCACACCATTCT	GGACATTGATATGTTTGTGTTCGACATGTCTTAGATGCTTTCAATCTGGAAAGGAATGAGAGAAAGAGAGACAAACAATACCGCTTTTGGTTATTTATGGGAGAATGGTGTGGGTGTCCC
CATMA_GFT_01619	At4g15290	At4g15320,At2g32620,At2g32610,At2g32540,At2g32530	201	NA	46.27	NA	CGCCGACGTTAGGATTAGAG	AATAAGCAGGCAAGAGGCAA	CGCCGACGTTAGGATTAGAGGCTATAGTCCAGCAGCGGCGATGGGCGACGGGAGCAATCGAAGTCCTTTTTAACAAACAAAGCCCGTTCATGGGAATGTTCCACGGGAAAATAAAATTCCGTCAACGATTAGCTTATTTTTGGGCCCTCATGTGTTTAAGGTCAATCCCTGAGCTTATTTATTGCCTCTTGCCTGCTTATT
CATMA_GFT_01621	At4g15660	At4g15700,At4g15670,At4g15680,At4g15690	139	NA	51.8	NA	GCGTGAACCCGACAATCTAT	ACTTGATTGGCTCCACCAAC	GCGTGAACCCGACAATCTATGAGCTAGACGAGATCAACAGAGGAAAAGAGATAGAGTATGCATTGGCTCAGCTTGGCTGCAGCCCGACTGTGCCAGTGGTGTTCATAGGAGGGCAGCTTGTTGGTGGAGCCAATCAAGT
CATMA_GFT_01630	At4g16540	At2g03020	163	NA	50.92	NA	AGGCGGCATGAGTGTTTATC	GGACATGTGAGTGGTCATGC	AGGCGGCATGAGTGTTTATCATAACCGGTCGGAGGAATCTGTAGTTGTTTACGCCAAAGCACCCAAGATTCACACACACGACTCCACCGAACGTCGTTACCTAACGATGACTGGAATTGGCTGCAGCTGCTGTGCGATCTCAAGCATGACCACTCACATGTCC
CATMA_GFT_01632	At4g16920	At4g16890,At4g16950,At4g16860	256	NA	41.8	NA	GCGAATCCTTGGTGACATTT	GCAGGGAGATTCTTGTTCCA	GCGAATCCTTGGTGACATTTCCTTCCTCGATGCAGAATGCCATTAAACTTATCTATTTAGATATTAGTGATTGCAAAAAGCTAGAGAGTTTTCCAACCGATCTCAACTTGGAATCTCTCGAGTACCTCAATCTCACTGGATGCCCGAATTTGAGAAATTTCCCAGCAATCAAAATGGGATGTTCAGACGTTGACTTTCCGGAAGGGAGAAATGAGATCGTGGTAGAAGATTGTTTCTGGAACAAGAATCTCCCTGC
CATMA_GFT_01640	At4g18197	At4g18205,At4g18195	379	NA	44.06	NA	CACCCTTGCATCGGTTTACT	TGCTGAGGATGTATGCTTCG	CACCCTTGCATCGGTTTACTTGTGCACTGGACTGCTAGTGTCCGCTTATGCTTATTTGTCTGCAGTAGGGTTGCTCTACTTACCAGTCTCTACTTTCTCCCTCATCTTGGCCTCACAGTTGGCCTTCACTGCCTTTTTCTCATATTTCCTTAACTCGCAAAAGTTCACTCCTTTGATAGTCAGTTCTTTGCTTCTCCTCACTGTATCCTCTGCTCTTCTTGTGGTCAACACTGATTCAGAAAACTCAACTAATGTATCTAGAGTACAGTATGTGATCGGGTTCATATGTACCATCGGTGCTTCCGCTGGGATTGGACTGTTACTATCTCTGATACAAATGCTCTTCAGGAAAGTTTTCACGAAGCATACATCCTCAGCA
CATMA_GFT_01651	At4g19260	At4g19340,At4g19330	121	NA	39.67	NA	TTCTGCTATAGGGCACGTAGG	AAAAAGGTTCTCACAATTCTTCA	TTCTGCTATAGGGCACGTAGGTAGCTTGATTACTACCGAAGACGTGAGGATTGAGGGGGTTATCAGCCATGTTAAATTTCATGATTCGATGATATTCATGAAGAATTGTGAGAACCTTTTT
CATMA_GFT_01658	At4g19320	At5g36020,At1g52087,At5g28170,At5g28970,At1g35110	180	NA	43.33	NA	CGATGACCCTGTGGAGGTAT	CATGGCCATTTGGATCTTTT	CGATGACCCTGTGGAGGTATACATTTTCAACTAGTTCCTTGATTTATTGGACACCGGTGAGGGATGCTTCATCACTCAGTCCTTGTCCAAAAAAATATTTACAGGCCAATTCTCCAGACTGTAATTCTCCACAGGGCAATGCAGCATCTCAGTGCATTCTAAAAGATCCAAATGGCCATG
CATMA_GFT_01659	At4g19330	At4g19250	185	NA	40	NA	CCAAACGAAGCAAGGAAAAG	TCCACTCTTCACACTTTGCG	CCAAACGAAGCAAGGAAAAGTGTACGTGAGGAGCAATAAGAAGAACTTTGTTTACCTTATAAAAGAGTGTATGTGGGAAGTTGCCGAGGAAAACTTGGGTGAGAGTACCTGTGAGATAGAGAATGTATGCTACTGTTATAGTAATAAAAGATACTGGTGGTATGACGCAAAGTGTGAAGAGTGGA
CATMA_GFT_01662	At4g19800	At4g19770	169	NA	49.7	NA	TAACGGCTATGACGCAAACA	ACTGTCGTACCCGATCCAAG	TAACGGCTATGACGCAAACACCACTGGACCAGCAATATCAGATGACGGTGAGATCAGTTACCGTCAGTTACAGACGTGGATAGTAGATAATGGAGCGACGAAGGTGCATGATGACATGATGGTCGGAGACTATTGCTACGCCGGGACAACTTGGATCGGGTACGACAGT
CATMA_GFT_01665	At4g20235	At2g30770,At2g30750,At4g20240,At4g13310,At1g11610,At5g24950,At5g24960	121	NA	59.5	NA	TATCGGATACCTCCACCAGC	CTTCGAGAATCGAGGGTAGG	TATCGGATACCTCCACCAGCTCAGCCTCCACCCTCACCGCTCCTTTCGTTCCCTCAGCCTCCGCCTATGGTCCGCTCATGCTCCTTCACTTCGGTCGTGTCCCTACCCTCGATTCTCGAAG
CATMA_GFT_01666	At4g20500	At3g62490,At4g20730,At3g10100,At4g20520,At4g32200,At2g09910,At4g32220	129	NA	48.84	NA	ATCCGAACTCAGCAGCCTTA	GTTTGCCTCGAAAAACCAAG	ATCCGAACTCAGCAGCCTTAAGGAGTTAACCAAAAGGGCGTCCGACGAAGTCAATGCTTTGAACGTCATCGAGCTTGGGGATGAAGACCTGAACATGTCTCCAGATCAGCTTGGTTTTTCGAGGCAAAC
CATMA_GFT_01681	At4g20650	At4g20570,At4g20560,At4g20540,At4g20590,At3g21990,At4g20550,At4g20600,At4g20630,At4g20530,At4g20670,At4g20640,At4g20710,At4g20620,At4g20610,At3g21980,At4g20580	134	NA	47.76	NA	TTTGTCCAACCCAAACAACA	CTGCTGCGTACAACACCAAT	TTTGTCCAACCCAAACAACATGAGTGATCGGGGGTTGTTCAACAAGGAGACGTCGGCTCTCCTGGAGAAGCTGGCATATAAAGCCTCCGATAGAAACAACTTGGATGGTAAACAATTGGTGTTGTACGCAGCAG
CATMA_GFT_01683	At4g20680	At3g21990,At3g22000,At4g20670,At3g22010	144	NA	45.83	NA	GTACGCATCAGGGGAGAAGA	TGTTTACCGTCGCAACACTC	GTACGCATCAGGGGAGAAGAGGGTCGGGACAAAGAAGGTGTACGCAATGGTTCAGTGTATGAGAGATCTAGTTAAGCCTAAGATGTGTAAGGAGTGTTTGGAAAGCATTATAAAGGAGTTTCCCGAGTGTTGCGACGGTAAACA
CATMA_GFT_01685	At4g20710	At4g20570,At4g20560,At4g20540,At4g20590,At4g20550,At4g20600,At4g20650,At4g20630,At4g20530,At4g20640,At4g20520,At4g20620,At4g20610,At4g20580,At4g20700	147	NA	49.66	NA	GGCGAAGTGGAGATGAAGTC	AGGACTCAGCTCGGCAAATA	GGCGAAGTGGAGATGAAGTCGGATGACACGATGTTAAGATTGGTAGCGGATGCAGAGGAATTGGAGGCCGAGGTGAAAGCTTTTGGTATCACCGATCTTATGGACGGCGACTTCGATGTTCGTACTTTATTTGCCGAGCTGAGTCCT
CATMA_GFT_01686	At4g20715	At4g20730,At3g10100,At3g62490,At4g32200,At2g09910,At5g14830	128	NA	51.56	NA	CTCCGTCCTCTTCTTCCTCC	ATCAAGCAACGTCGGAATCT	CTCCGTCCTCTTCTTCCTCCGGGAGCGAAGTGTCATTAGTTCGCCGAAACTCTCGGTTAACCGGGAATCCAAGTAACGAAGCTCAGTCTAGTCGATCTAACCGGATCGAGATTCCGACGTTGCTTGAT
CATMA_GFT_01688	At4g21040	At4g21050,At4g21080	138	NA	42.03	NA	TTCAATGTTGTTGCCAATGAA	GCGCGGTTGAAACTCACTAT	TTCAATGTTGTTGCCAATGAAGACAATCAAGTGAATGATGTGAAGCCTCCACCACCCCCACCGCGAGTGTGTGCAAGATGTGATTCTGATAACACAAAATTTTGTTACTACAACAATTATAGTGAGTTTCAACCGCGC
CATMA_GFT_01690	At4g21630	At4g21640,At4g21650,At1g32970	134	NA	41.04	NA	CCTTCAATCACAATTCCAAATC	GTTGGGTTCACGGTGAGAGT	CCTTCAATCACAATTCCAAATCTTGAGAAAGAAGTCACACTTACAAGAACTGTAACCAATGTTGGACCCATCAAGTCAGTTTATAAAGCTGTAATCGAGTCTCCTCTCGGTATAACTCTCACCGTGAACCCAAC
CATMA_GFT_01692	At4g22090	At4g22080	214	NA	47.66	NA	TGGGATGTCAATCGTGAAGA	TGAGCTCATTCGCTAGGGTT	TGGGATGTCAATCGTGAAGACCTAGCAGATTGCGCGGTTGGGTTTGGTTCATCTACCTTGGGTGGCAAGAAAGGTAATATATATGTTGTCACAAACCCTTACGACAATGCACAAAACCCCCACCCAGGTTCTTTGCGGTACGGCGTGATCCAAGCCAAGCCATTGTGGATTACTTTCGCTAAGGATATGGTCATAACCCTAGCGAATGAGCTCA
CATMA_GFT_01696	At4g22710	At4g22690	125	NA	40.8	NA	AATTGGGATGAACCAAACGA	ATGTTTATCGCCGCACAAAT	AATTGGGATGAACCAAACGAGTTCAAACCTGAGAGGTTTTTGGAGAATTCGCTTGATTTCAATGGAGGTGATTTTAAGTATTTGCCTTTTGGGTCAGGAAGGAGGATTTGTGCGGCGATAAACAT
CATMA_GFT_01699	At4g23080	At4g10210,At4g10220	164	NA	49.39	NA	GCCAGCAAAGAGGTTCAAAG	AATTTTCGTCCCAAGTCGTG	GCCAGCAAAGAGGTTCAAAGAAAGTTTTGGTACAGAGATCGAATGGGGTGGTGAAGTCCATAGCCCTTCGTCCCCAAGTCCTCCGATGGGTAATAGCCATTATCCGAAGGGGACCCCCAGACTAGACTCATATGTCCGTTTGATCACGACTTGGGACGAAAATT
CATMA_GFT_01702	At4g23350	At4g23360,At4g23370	138	NA	41.3	NA	CCCGAGACCTTTTCTCACAG	ACTGAAATGCTGGCGAAATC	TTATGGACCGAACCCTTTTGCTGGAGTTGCAGGAAACATTAACATATGGAAACCAAAAATCTTGCAAGATCAAGTTAGTATTGGATACATGGCAGTTAGTGGGGGGCCTATTGAAGAAGATTTCGCCAGCATTTCAGT
CATMA_GFT_01703	At4g23360	At4g23370	132	NA	40.91	NA	GGACCAGATCTTTTTGCTGG	AACAGAAATGCTGGCGAAAT	GGACCAGATCTTTTTGCTGGAGTAAGAGGAAACCTTAACGTATGGAGACCAAAAATCTTGGAAGATCAAGTTAGTGTTGCATACATAGCAGTTGGTGGAGGTGCTAAAGATAATTTCGCCAGCATTTCTGTT
CATMA_GFT_01714	At4g26250	At5g23790,At5g30500	181	NA	41.99	NA	GCCTTGGAGATTCGATGAAA	GACATCGCCAACAGATTCCT	GCCTTGGAGATTCGATGAAACTGAAGAGCATATGGATCGTGAGGACATAAAAATGTTGGTGAAGAAATGGTGGGATATTTATGAAGATTCGAGTTTAGATTACAAGAACTTTGTCGAGACTGAGTCCAAACTGAGTCCGATCAATGCAACCTTGGCTTCCAAGGAATCTGTTGGCGATGTC
CATMA_GFT_01720	At4g27040	At4g27030,At2g22890,At1g62190,At3g30875	308	NA	48.38	NA	GCTCCACTCACGATGCAGTA	AAGTGGCCTTGGACAATCAC	GCTCCACTCACGATGCAGTAATTGTTGTTATACGGTGCTCGATGATGTTCCGCATGCTGTCTCCGTGAAACAAGTAACCCCATGTCCTGCAACGCGACCACGAGAGGTGGAAGCTTGCTCTTGGTTCCATGTGCCCAAGCATGGAATTGCTGGCTAAACAATATGCAAAATGCAAATGTGCACACAAAGCCGTGAAACACAGGGTCGTTAAATGCAAGGTCTAGTGGAAGAACTGTGAAGGTTATGACTTGAGCCAGAGCGTGTAGATTGTTGGCAAATTGCCGTCTGGTGATTGTCCAAGGCCACTT
CATMA_GFT_01721	At4g27150	At4g27160,At4g27170,At4g27140	122	NA	58.2	NA	ACACCAGATCCTCCAGCAGT	ATTGGAATGGTCCGTGTTGT	ACACCAGATCCTCCAGCAGTGCTGCAGCGAGCTTCGCCAGGAAGAGCCAGTTTGTGTTTGCCCCACCTTGAGACAAGCTGCCAGGGCCGTTAGCCTCCAGGGACAACACGGACCATTCCAAT
CATMA_GFT_01725	At4g27570	At2g22930,At1g64910,At5g53990,At4g27560,At5g54010,At1g50580	134	NA	46.27	NA	GGAGTCTTTGCTGAGTGATTGTC	TCGAGAACCATCCTGTTTCC	GGAGTCTTTGCTGAGTGATTGTCAGATAGTCTTAGTACCACAGTTGGGTGATCAAGTCCTGAACACAAGATTGCTGAGTGACGAACTCAAGGTTTCGGTTGAAGTGGCAAGAGAGGAAACAGGATGGTTCTCGA
CATMA_GFT_01730	At4g28330	At4g28340	175	NA	45.71	NA	AACATGGGCCTGTCTGTTTC	CGCCGCCATAGATAAAACTC	AACATGGGCCTGTCTGTTTCTTGTAGTCTACGCGATCCTATTGTCTTCTTCATGGAATTCGTTGAATTCAATAGTTAATTGGTACGGAGAGAATCATCAGACATCATCTGGTTTGCCTGCGATTTACGCGTCGGTGCTTCTTGGTGCGGTGTTCGGAGTTTTATCTATGGCGGCG
CATMA_GFT_01740	At4g29305	At4g29300,At4g29290	139	NA	41.73	NA	AGGGAAAGCGATGTCATTTG	CCACAGTTAGAAGGTCCAGCA	AGGGAAAGCGATGTCATTTGACGATTGACAAAGCAACTGCGTGTAGTCTTAGCGATTGCCGTTTAAGCTGTTATAGTGGATATAATGGAGTTGGAAAATGTTTTGACGATCCTAAAGTTGCTGGACCTTCTAACTGTGG
CATMA_GFT_01743	At4g29630	At4g29600,At4g29620	151	NA	47.02	NA	ACTGACGGTAACGATTTCGG	ATCTGTCCGGAAGGAGGAGT	ACTGACGGTAACGATTTCGGCGCACCGTGTGGAAACTGCCGCCAGTTTCTTATGGAGATCAGCAAAGCCCTTAACATCAAAATCCTGCTCAAATCAAAATATGAAGCAGAAGGGTCATTCAAGAGCCTTAGACTCCTCCTTCCGGACAGAT
CATMA_GFT_01745	At4g29770	At5g18065,At4g29760	124	NA	44.35	NA	CTGCAGCTTTGGTAGCTGTG	CCCTCAACTTCTTCCTTCCC	CTGCAGCTTTGGTAGCTGTGAGTTTGATTAGCTCTGCACGTGTTATCTTCAAGATCGACTCTAAGTATACTGAGTACTCACCTCAGTATTTGGTGGATAACGTTGGGAAGGAAGAAGTTGAGGG
CATMA_GFT_01747	At4g30280	At1g65310	130	NA	30.77	NA	TGCAGTTAAATTGTTGATTCTTTGA	TCATCTTACACAAACACCGCA	TGCAGTTAAATTGTTGATTCTTTGATACATGAATAAGTTACTTGGCATTGCCTTAGTAACTCAATTGAGTTCTTACATATTTTTATCATTCATTTGTTGCTCATATGTATGCGGTGTTTGTGTAAGATGA
CATMA_GFT_01757	At4g32714	At4g32717	169	NA	36.69	NA	TGGAAGCCAAAGAACTGTGT	TCGCAAAAACGTTTGGTCTT	TGGAAGCCAAAGAACTGTGTAATAGAATAGAAGACATCGATGGAAATTGTGACTTTGAAGGAGAGAAGGGGTGCTTGAAATTCATGACGAATAAATATAAGAAAGAAAGACATGTTAGCTGCACATGTACTAACCTTTACATGTTACACAAGACCAAACGTTTTTGCGA
CATMA_GFT_01763	At4g33465	At4g14785	132	NA	38.64	NA	TGGAATCTCGTCACTTTCCC	TGATTTGGGTTCCGGTTTTA	TGGAATCTCGTCACTTTCCCTGCTAAATGCGGCATTCACGGAAAGAAGAAATGCTTCAAAGAAATGGAATCAAAGTATCAACAACGTTTTCTTCAGTGCACATGTAAAAACTTAAAACCGGAACCCAAATCA
CATMA_GFT_01764	At4g33610	At1g55990	234	NA	47.86	NA	GAAGTAGTTGCAGAAGGCGG	TGCAATGTCTCCATTTCCAA	GAAGTAGTTGCAGAAGGCGGGGGAGAGAAGAACGGAATGGATGGGAGACTAGTCGGCAGAGAGGGAATGGATGGGAGATTAGTTGGAAGAGAAGGAATGGATGGAATATTAGTCGGAAGAGAAGGAATTGTTGTTGGAAATGAAGGCAAAGTTGGCATTGGAGGCATTGCCGTGGGAATGGTGGGAAGATTTGGTTGTGGCAAAGCTGATGGCATTGGAAATGGAGACATTGCA
CATMA_GFT_01766	At4g33840	At4g33850,At4g33830,At4g33860	369	NA	44.72	NA	GCGTCTCTTTGCAACCTTTC	AAACATTGTGCCCACGTACA	GCGTCTCTTTGCAACCTTTCACACAAGAAGAGTGGAACTCTCACCACGAACAGAGCATTGGCAAAGTAAGAAAAGGTACCGTGAGAATCAGAGTCATGAATAACAAAGGCGAGACGATACCTAATGCAACCATATCCATAGAACAGAAGAAACTCGGATACCCATTCGGGTGCGCGGTAGAAAACAACATACTTGGGAATCAAGCATACCAAAACTGGTTCACTCAAAGATTTACCGTGACAACTTTCGGGAACGAGATGAAATGGTACAGCACAGAAAGAATAAGAGGGCAAGAGGATTACTCGACAGCTGACGCGATGTTAAGTTTCTTCAAGAGCCACGGGATTGCTGTACGTGGGCACAATGTTT
CATMA_GFT_01778	At4g35200	At4g35210,At2g17070,At2g17080	162	NA	43.83	NA	TACCCTTCGAGACAACACCC	GTTGGTGACAGACAAGCGAA	TACCCTTCGAGACAACACCCTCAAGCCGCTCATGTCGATGAGCAATTGACCAGATTGAGATCTTCTGATTCAGCCTCTTCATCTTCTATCTGCCAGAGACTTAGCAACCTTCAAGATTTACATGATTCTCTTGAAAAGATGATTCGCTTGTCTGTCACCAAC
CATMA_GFT_01780	At4g35400	At1g48250,At1g78350,At1g17275	175	NA	49.14	NA	AGAATGGCGTCGTTATGAGG	GCATCTTGTGCTCCCTCTTC	AGAATGGCGTCGTTATGAGGATTGGATCTCCAATGCTTCACGAATCAGAGAATTTGGTGGGAGATGGAGTCGAAGCACCACCGCGAGGAGAAAGAGATGAAATTGGAGAAGAAGTTGGGGGTGAAACGAATGTGGTATCTGAGTCTTGTGGCGGAGAAGAGGGAGCACAAGATGC
CATMA_GFT_01783	At4g36350	At1g52940,At3g46120,At1g56360	131	NA	49.62	NA	CCAAGCTGTTCTCTTCCCTG	CGGCAGCATAGATGAAGGTT	CCAAGCTGTTCTCTTCCCTGGAGACTTATCTTACGCAGATGACCATCCAAACCATGATCAGAGAAAGTGGGATTCGTGGGGAAGATTCGTGGAGCCTTGTGCTGCTTACCAAACCTTCATCTATGCTGCCG
CATMA_GFT_01791	At4g38310	At4g38320,At2g22900,At4g37690	120	NA	44.17	NA	AGAATCCATGGTCACGACATC	TCAATCCATAAATGGGTGAGC	AGAATCCATGGTCACGACATCTTCTACAGCAATTCTCTTCTTCATCCGAAGATGAATTCGTATTGGGCGAAACTTCCGGTGGTTAAAGCTGCGATGCTTGCTCACCCATTTATGGATTGA
CATMA_GFT_01792	At4g38320	At4g38290,At2g40710,At4g37680	136	NA	45.59	NA	TGATGGGTTTGCTTTATGGG	GTTAACGCACCAGCAACAAC	TGATGGGTTTGCTTTATGGGTTAGGAGCTGTGGTTTATGCAACTAGGATCCCAGAGAGATGGATGCCGGGTAAATTCGATATAGCAGGACATAGCCATCAGTTGTTTCATGTTCTGGTTGTTGCTGGTGCGTTAAC
CATMA_GFT_01799	At4g39490	At4g39480,At2g23180	173	NA	45.09	NA	TGCAGAGGAAGCCATTTTCT	TGTTAGTCCCACGGCTTACC	TGCAGAGGAAGCCATTTTCTTCAGACATGTCAAACCAGAGATCTTTTGGAGGCTGCAAGGCTTGCTTGGGTTAGGAGATGAGAAGAAAATGACGAAAGCTCGCTCGACTTTAGATCGTGTTTGCTCCAAGTACATAGCTATAAAGAGAGATGAGGTAAGCCGTGGGACTAACA
CATMA_GFT_01830	At5g05890	At5g05880,At5g05900	139	NA	46.04	NA	GATCGGGTTGAAAGGAATGA	GATATGCGGAACCGTTTTGT	GATCGGGTTGAAAGGAATGAGATCGAGGGAGCGATAAGGAGATTATTGGTGGAACCTGAAGGAGAAGCCATCCGAGAGAGGATAGAACATCTTAAGGAGAAAGTAGGACGATCGTTTCAACAAAACGGTTCCGCATATC
CATMA_GFT_01848	At5g09590	At5g28540,At5g42020,At5g02500,At4g37910,At5g02490,At3g09440	128	NA	43.75	NA	ACGAAGATGAAAGAGACGGC	AGACCAGCAATTCTACCAGCA	ACGAAGATGAAAGAGACGGCCGAAGCTTACCTTGGAAAATCTGTCACGAAAGCTGTTGTCACTGTTCCAGCTTACTTTAATGATGCTCAGAGACAAGCAACAAAAGATGCTGGTAGAATTGCTGGTCT
CATMA_GFT_01854	At5g10370	At4g01020	292	NA	46.92	NA	CGATGAGAAACTTTGACGCA	AACGGGTGATACTCGAGGTG	CGATGAGAAACTTTGACGCATTCCCAATACTTTGTTCTCACATAGACTGTGGAGCTCCAATAGTACTCGCTGATATGAGAGCCCTCTTATCACAAGAGAAGCTCGATGAACTCTTCAGCGCATCCTTGTCCTCTTTTGTAACATCCAGTGATGGAAAGTTCAGGTTTTGCTCCACACCTGATTGCCCTTCCGTCTACCGTGTAGCTGGACCTCAAGAATCTGGTGAGCCATTCATCTGTGGAGCATGTCACTCAGAAATATGCACAAGGTGTCACCTCGAGTATCACCCGTT
CATMA_GFT_01866	At5g15690	At1g33450,At4g04780	170	NA	45.88	NA	AACGCTAAGCAGATGGAGGA	CTCTTCCCCAAAGCCATACA	AACGCTAAGCAGATGGAGGAAGAGCTGATTAAGAAGATGGAGGGTGAACTCTTGACCATGAAGGAGAATGTGGAAGAGCTAGGTAGGACATGTCATGGCAAAGTCAGCTTTGAAGACTGTAGGGGTTGCTGTTGTGATTGTTGCATCTATTGTATGGCTTTGGGGAAGAG
CATMA_GFT_01870	At5g16580	At4g27830,At4g27820,At1g60090,At4g22100,At3g62750,At1g60260,At1g45191	139	NA	41.73	NA	TGGGCCTCTTACATTTGGAG	AGCCGGAAAATAGTGCATGA	TGGGCCTCTTACATTTGGAGACTATCCTGATGAAATGAAAAGAGCTGTGGGATCAAGACTGCCAATTTTCTCAAAGGAAGAATCAGAACAAGTTAAAGGCTCCTCTGACTTCATAGGAATCATGCACTATTTTCCGGCT
CATMA_GFT_01871	At5g16970	At5g38000,At5g37940,At5g16980,At5g17000,At5g37980,At1g26320,At5g16990,At5g16960	137	NA	42.34	NA	CCAATCCAAGGGTATGGAGT	ATCTTGAAATGCGCGTGAGT	CCAATCCAAGGGTATGGAGTGTCTAGAATAATAGAATCTGGACATCCAGATTACAAGAAAGGAGATTTACTCTGGGGTATAGTTGCATGGGAGGAGTACAGTGTTATCACTCCAATGACTCACGCGCATTTCAAGAT
CATMA_GFT_01881	At5g18050	At3g03820,At5g18080,At5g18030,At5g18010,At5g18020,At3g03840,At3g03850,At4g38820,At2g21200,At5g18060	137	NA	42.34	NA	CCAAAAGGGTTTCTTGCAGT	ATCGGATGATCAAACCCAAA	CCAAAAGGGTTTCTTGCAGTGTACGTAGGAGAGAGCCAGAAGAAAAGATACTTAGTGCCACTCTCATACTTGAACCAACCTTCTTTTCAAGCTCTGCTCAGTAAATCTGAAGATGAGTTTGGGTTTGATCATCCGAT
CATMA_GFT_01885	At5g18636	At5g25200	200	NA	42.5	NA	AGGAGACTCAAGCACCTCCA	CTCCAGAGCGTTGAACATGA	AGGAGACTCAAGCACCTCCAGACAAGACTTATCATCTGGTTCAAACAATATTCTGCCAAGAAGAACTACTCATTTCACAGACCATCGAAGGTGCTTTGAAGCTGGTCAATCCTCAAGACAAAATGAAAACAGAGAACCAAGAAGACCTACAGAAAGAATGTTGCCTCCATCTCACTTTGATCATGTTCAACGCTCTGGAG
CATMA_GFT_01890	At5g19230	At5g19250,At3g06035,At5g19240	176	NA	41.48	NA	ATCAATGGCGATTTCCAAAC	GTTTGTGCAGGGTTGGTTCT	TTCTCTCCCTGCATCGTCTTGTTATGACAACCACAGATGGAGAAGATGACCTTCTTCTTACAGTATTCAACAAATACAGAACAGGACTAAACCTAAAAACCTTAACAAAGAACGAAAACGCAGAATGTCTCGCAGACGAAGTCGTAGACCAACTAAAGAACCAACCCTGCACAAAC
CATMA_GFT_01899	At5g22770	At5g22780	161	NA	51.55	NA	TGGGATTTCGATCTCACCTC	CTCTCATTCCGGTCATGGTT	TGGGATTTCGATCTCACCTCTCTCGAATTGCTTATGCTTCAGCTTTAGTCTGTGGTTTATCTCGTAGTTAGATCCGGTGCCGCGAGTTTGGATCTGCGCCGTGTGAGGCGGCGGAGCACGGTGGATTTGAGGATTTGGTTCAACCATGACCGGAATGAGAG
CATMA_GFT_01905	At5g23820	At5g23830,At5g23840	141	NA	43.97	NA	TACAAGCAAAAACATCCCCG	AAGTTGGTGCCAGCTTCAAT	TACAAGCAAAAACATCCCCGCGGGAACCCTTGTGTACGTAGCCTTTAGAGATGGGGAATTTACCGGCCTTTTAAAAACTTACAACCTTTGTGATGTGAGTGCATGTAACAATGAAGCTGAGATTGAAGCTGGCACCAACTT
CATMA_GFT_01911	At5g24990	At5g25020,At5g25010	126	NA	47.62	NA	GCCGTAGACTGGCTCAAATC	CTGGAAATTAACGGCGAAGA	GCCGTAGACTGGCTCAAATCCACCACAAAGAAACTCGATCACATCCTCTCTCGTCCCGATAACCGTGTAATCCACGCTTTCAAAACATCCCAATCTCGTAGCTTCATCTTCGCCGTTAATTTCCAG
CATMA_GFT_01915	At5g25130	At5g25120,At5g25180,At5g25140,At5g25170	157	NA	40.76	NA	ATGGCCTTGGTTCACTTGAC	ATTGGGTAAGGACCGGGATA	ATGGCCTTGGTTCACTTGACTCTTATCAATCTTCTTTATCGATTCGATTGGAAGCTTCCAGAAGGAATGAAGGTAGCAGATGTTGATCTTGAAGAATCATATGGACTTGTTTGTCCTAAGAAAATCCCACTTCAGCTTATCCCGGTCCTTACCCAAT
CATMA_GFT_01918	At5g25420	At1g65550	121	NA	41.32	NA	TTGTTCCAGTCTTTCTTTGGAA	CAAAAGGATCCGTGTAGTAAGTGA	TTGTTCCAGTCTTTCTTTGGAACTCGATTGCCTGTGATCGCTTCGGCTTCTTATGCCTATATCATTCCTATCACTTCCATCATTTATTCCACCAGATTCACTTACTACACGGATCCTTTTG
CATMA_GFT_01921	At5g26130	At4g33710	134	NA	49.25	NA	TACGCCTGGAACTATGCTCA	ACCCACAATTTCACTGCCTC	TACGCCTGGAACTATGCTCAACAAAGAAAGGGAGACTGTAGTCTCACTCACTCCAACTCAAATGGGCTTTACGGTGAAAACTTGGCATGGAGCGGAGGTGCTTTGTCTGGAGCTGAGGCAGTGAAATTGTGGGT
CATMA_GFT_01923	At5g26280	At5g26300,At5g26260,At5g26320	120	NA	35	NA	TCCTCTTCAGCTGAGTTCATCA	CTCGATGGTCGCTCTTCTCT	TCAAAAATGGAGTATAGGTTTCATATCTCTCGCTTTTCTCTTCATCACTTCCTCTTCAGCTGAGTTCATCATTCAACAGGTATTTTTGATCTTAAAGCTCTTTTTCAATGGATTGGCTTT
CATMA_GFT_01926	At5g26580	At5g27960,At5g26650	149	NA	44.97	NA	CCTTCCGTCTCTCCTTTTCC	AAATGAGTCGTATCGGCCAC	CCTTCCGTCTCTCCTTTTCCTACTAGAATTGGTGTTGAAGAAACTGGTGATGAGTCGTCTTCCGACTCTCCTATTCTTGCTACAACTGGGGTTGTAGATACTCCTAATGCTACAAATCCTCGTGTTCTTGTGGCCGATACGACTCATTT
CATMA_GFT_01928	At5g26692	At5g26717	120	NA	34.17	NA	GAGACAAAAGCTGAATATAAAAACCC	TTATACATGTTTCCCGTCATTTTT	GAGACAAAAGCTGAATATAAAAACCCCTTCGTCCCTATTACTACAAGCACACACATCTCGTATCGATCAAACAATAAAAAAGAAATCTTTGAAGAGAAAAATGACGGGAAACATGTATAA
CATMA_GFT_01936	At5g27160	At4g07520,At1g43200,At1g43220,At4g08600	290	NA	47.93	NA	GATTTGTTGAGGCGGATTGT	TCATTGTGTTTCGCCAACAT	GATTTGTTGAGGCGGATTGTAGATGGTGATCATGTTGATGATGGGATAGGGTTTGTTGATCCGGTTGTCGATAGCTGGAGAAACCGTTTGATCAAAGAGAGGAAGAGAATCTTCTGGAAGGATATGTTTGAAGCGGATGTCCGGGCCCGAAGCGGCGGCGAGCAAATGGAGGAAGAGAATGTTCAGAGACATGTTCCGGATGTTCCGGGCAGCAGTAGCTCTTGCTCTTTGAAGGAAGCTATTGATGAAGGCTTTAAGAGAGTGATGGCGATGTTGGCGAAACACAATGA
CATMA_GFT_01937	At5g27180	At1g43205,At4g08602,At4g06637,At4g07523,At1g43230,At3g33572	197	NA	44.67	NA	GATCTTGCAGTTCACGAGCA	CCAAGTGCATCCATAAGCCT	GATCTTGCAGTTCACGAGCAGTGCTTTTGCATCGACAAACGATTTGGCGAGCACAGGGAATTGATTCAAAACGCATTCAAATTTGGAGGTGATAGTAATCGTCTCCAGATTAACCAAATCCATGCTGAAATTGAGGACCTCAAACACCGCTTGGACAAGAAAGATGCAGAGATCGCAAGGCTTATGGATGCACTTGG
CATMA_GFT_01940	At5g27580	At5g27090,At5g26950,At5g27945,At5g27070	159	NA	45.28	NA	AAAAAGATCCTCGACGACAA	ATTCGTTGTGGAAGAAACCG	AAAAAGATCCTCGACGACAATAAATTGTCGGAGAAAGTCTTAGAGATGAAGGATTCGCTAGAAAGTGGTCTACGGGTATTACAAGATAAGCTTCTGTTACTCCAACCCGAGAACCAGACCGAGCTAGGTCAGAGCCGTGCGGTTTCTTCCACAACGAAT
CATMA_GFT_01943	At5g27945	At5g27570,At5g26900,At4g33270,At5g27080,At4g33260	332	NA	44.28	NA	GGACGCAAGATGGTCTTGAT	TGAGGAAGCGAGAGAACGAT	GGACGCAAGATGGTCTTGATCTGGCAGTTGGTCTTGACAACAGTGAAGTCCAGGTTTGGGATTGTGTTTCCAATCGTCATGTGAGAACATTGAGAGGTGGTCACGAGTCAAGAGTAGGATCATTGGCATGGAACAATCACATTCTAACAACTGGAGGAATGGATGGAAAGATCGTCAACAATGATGTGAGGATCAGATCATCCATTATTGGAACTTACGTGGGTCACACTGAAGAGGTTTGTGGTCTTAAGTGGTCAGAATCTGGAAAAAAACTAGCAAGTGGTGGTAACGACAATGTAGTACACATATGGGATCGTTCTCTCGCTTCCTCA
CATMA_GFT_01948	At5g28160	At5g28180	156	NA	39.1	NA	ATCCGTCAATGTTCACCCTC	CTTCGGAACCAACCATAACG	ATCCGTCAATGTTCACCCTCTGGATAAAACCTGGTACAATCTTAACCAACCAACTTGAGAAGAACAAGAGGTCTACAAGAGATACTCGGTTGGTACAAATACCTTCTTCATATTATTATAATGTACCGTTTTACCTCGTTATGGTTGGTTCCGAAG
CATMA_GFT_01949	At5g28170	At5g28970,At5g36020,At4g19320,At1g35110,At2g11170,At2g11480	126	NA	39.68	NA	GAAACCTTGGAGACGGTTGA	CATCGGGTTGAGGTAGTTCG	AAACCTTGGAGACGGTTGAAGCTTCTCATTCAGTGTTGGAGACGCAACCCGAAGAAAACATTGACGATGATCATATGACGGAGGTAAGCTAATACATAATTTGATTTAACACATTGGATTTAGTCC
CATMA_GFT_01950	At5g28235	At5g45570,At4g08430,At3g32966,At5g33250,At1g42590	235	NA	43.4	NA	GGCGACAAACAAGAAATGGT	GCTCCTCCTACGTTGCTTTG	GGCGACAAACAAGAAATGGTTTGTTGATGTGGATCACCTATATGCATACCTCTTTGTCAACGGGAATCATTGGGTCGCTCTGGATATTGACTTGACAAAGAAACGGGTCAATGTTTATGATAGCATCCCGAGCTTGACTACGGATACAGAAATGGCGATACAGTGCATGTTTGTGATGACAATGATTCCTGCCATGTTGAGTTCATTTATACCGTCAAAGCAACGTAGGAGGAGC
CATMA_GFT_01956	At5g28400	At3g61780	299	NA	41.14	NA	CTGGGAATGCAGTTAAGGGA	AGCTTTTCGTCCTTCATCCA	CTGGGAATGCAGTTAAGGGATCGAGTTCAAATAAAAGAGAAGAGCTCAAATCAGCCAAAAGCTCTTCTGGTGGTACTGAACATATAGAGAAGGAAGAACCATCAGGAAAGGAGAATTGGATAGAGAAAACTACCATGAATTTGAGCCTGTTGTTGAAAAACTGAGAGCAGGATTTAGGGATAATTATATGGCTGCAAGAGAGAGAGAGAAACTCAGGAGCCTGGTACGATTGCTGATATTGCAGAACTTTACCGCAGTGAATATAATGATGAGCTTGAGTGGATGAAGGACGAAAAGCT
CATMA_GFT_01957	At5g28430	At1g34590,At4g06603,At3g60930,At3g43680	155	NA	51.61	NA	TTAAAAGATTTCGCCGATGC	TGATCTGTAATTCCCGCCTC	TTAAAAGATTTCGCCGATGCTGAGGTAAATCTTAATCGCTTCATGGCCGAATTGAAAGATGACCTCAAAGCTCCAGCTCCCGAGCCCGCTCCTCTGAGTCCGGGTGGTCATAGGTCGGTCGAGTCATTAGCCGACGAGGCGGGAATTACAGATCA
CATMA_GFT_01958	At5g28460	At3g61520,At5g28370	377	NA	41.64	NA	ATGTGTGCCCAATGCAGTTA	CCCGTCTAACTTGGCACAAT	ATGTGTGCCCAATGCAGTTACTTACAATTGCTTGATTGATGGGTATTGCAGAGCTGGAAAGCTTGAGACGGCTAAAGAAGTCGTTTCTCGGATGAAAGAGGACGAGATTAAACCTAATGTGGTAACTGTTAATACAATCGTTGGTGGGATGTGCAGGCACCATGGATTGAACATGGCGGTTGTTTTCTTTATGGATATGGAAAAGGAAGGCGTGAAAGGGAATGTGGTTACTTATATGACATTGATTCATGCTTGTTGCAGCGTCAGTAATGTAGAGAAGGCTATGTATTGGTATGAAAAAATGTTGGAAGCTGGTTGTTCTCCTGATGCAAAGATCTATTATGCTTTGATCTCTGGATTGTGCCAAGTTAGACGGG
CATMA_GFT_01959	At5g28480	At1g45090,At2g06750,At2g12100,At3g42580,At2g16180,At2g05450,At5g28270	126	NA	43.65	NA	AACTCCTTGCATTCGCAACT	TGGTGGATGTCTTGATTGGA	AACTCCTTGCATTCGCAACTATACCGTCTATTGCTAGTCTCCTACCTTCTGAAGGAGATACCGCCGTGTTTACAGAGAGGACTATTAAAAACCTTTCCAAATTGCGTCCAATCAAGACATCCACCA
CATMA_GFT_01965	At5g28950	At3g33187	127	NA	33.07	NA	AAGGATTGTGTTGGAGCTATTGA	CATCAAAATTACAAGCAGCCAA	AAGGATTGTGTTGGAGCTATTGATGATACACATATCTTTGCAATGGTATCACAAAAAAAAATGCCTTCTTTTCGTAACAGAAAAGGTGATATATCGCAAAATATGTTGGCTGCTTGTAATTTTGATG
CATMA_GFT_01970	At5g29070	At4g06479,At5g34870,At3g31950,At4g06526	129	NA	41.86	NA	GGGATCCGATGCTACTTGAA	TCTTTCCCTTCTGCCTCTCA	GGGATCCGATGCTACTTGAAAAGGAACTGAATCAGAAGTCTTTGATGAATCGTTTAAGACTTGATGAAGAAAGGTCCAAAGGAAAGATGGTTGATAAGGAGGGAGAAGATGAGAGGCAGAAGGGAAAGA
CATMA_GFT_01972	At5g31787	At5g31753,At4g05636,At1g36670,At5g34980,At4g05640,At5g32312,At1g41650,At5g32161,At1g37050,At5g32143,At5g32517,At4g06615,At4g06586,At1g41680,At5g32515,At5g34990	126	NA	56.35	NA	GTAATGTCGTCGAGTGGCCT	CGAGTGACTTTGGAGCCATT	GTAATGTCGTCGAGTGGCCTGAGCTGAGGTTACTCGACCTGGTGGTCGAGTGGACGGGAAGAATGGCTCCAAAGTCACTCGACCTGGGGGTCGAGTATGTGGGAAGAATGGCTCCAAAGTCACTCG
CATMA_GFT_01977	At5g32169	At3g42254,At5g32405,At5g32775,At2g07880,At3g30700,At1g36763,At2g07710,At2g12320,At1g42367,At1g40115,At4g05560,At3g33064,At2g06914,At2g11090,At2g09900,At2g10110,At3g30690,At4g06702,At5g32510,At5g32420,At5g31981,At4g06622,At4g06628,At3g30416,At1g40121,At4g06607,At3g43867,At3g33085,At1g36400,At5g32089,At4g06575,At3g33065,At1g38194,At5g32430,At5g33223,At3g43307,At2g13400,At5g33100,At5g33150,At2g10820…	138	NA	50	NA	TCGAGTATCACCATCACACCA	GGTCGAGTGAGAGGTCGAGT	TCGAGTATCACCATCACACCACTCGACTGCTTACTCGATGACAAGCTTCAGAGCCTTCTTCATTCCGCACTCAACCAGACACTCGAGCACAAGGAAGAAAAGAAGACTCCAGCTATTCACTCGACCTCTCACTCGACC
CATMA_GFT_01980	At5g32590	At1g36100,At3g30230,At4g06582,At5g29040,At4g07720,At3g43148,At2g14410,At4g06597	147	NA	48.98	NA	CCAACTAACCCCCAATCTCC	GGATAAGCCGAGAAGTATCCG	CCAACTAACCCCCAATCTCCTCTGGACTATTCTGGGGATTATTACTATCGCGGCGGAAGCCGGGTATGTCATCGGGGTTCCCGAACTGAATGAACTTCTTAATGTGAGGAGATCTTCGAAGAAAGTCGGATACTTCTCGGCTTATCC
CATMA_GFT_01981	At5g32620	At3g29640,At3g15320	201	NA	37.81	NA	CAAAGGTGGGGAAAAGTCAA	AGCTTCACACCATTTCTGGTC	CAAAGGTGGGGAAAAGTCAATAAAAGTGTCACCAAGTTTGTGGCTTGTTATAAGACAACAACAACTCATAAAACTAGTGGTCAGTCAGAGGATGATGTTATGAAGCTAGCTTACGAGATCTACTTCAATGATACCAAGAAGAATTTCACTTTAGATCATGCTTGGAGAGAATTAAGGTATGACCAGAAATGGTGTGAAGCT
CATMA_GFT_01987	At5g33360	At2g27870,At1g62695	201	NA	48.26	NA	TGTGCCATGGCTTCTTATCA	TCCGCACTAGTCTTGGAACC	TGTGCCATGGCTTCTTATCAAGGGACTGGATAGTCCGGATTGGGCATGTGTATAGGGAGGCCAACCGTCTTGCGGACGAGTTGGCTAACTATGCGTTCGATTTACCTTTAGGGTATCATGGTTTTGCTTCTCCCCCGAGTAGTTTAGACTCGATTTTGAGAGATGATGAGTTAGGAACTTCGGTTCCAAGACTAGTGCGGA
CATMA_GFT_01988	At5g33715	At2g06775,At5g32610,At2g06140	200	NA	45.5	NA	GCTTACCAAACCAATGAGCC	ATCTCAACAAGCGCCTCCT	GCTTACCAAACCAATGAGCCCTACCAAACAGCCGAGATGGAAGATAGAATCATTGGTCTCATCCGAGACTTTGTTGATGACCATCAAGAAGACATGAGGAGGATCAACTCAAGGATGACGGAGATAAGAGCTGAATTTGGAGAGAAGTTTGATGACCTCACTATTCGACTCGAGAACATGGAGGAGGCGCTTGTTGAGAT
CATMA_GFT_01989	At5g34460	At1g35950,At2g05084,At5g37100,At5g34950,At3g32026,At1g42260,At2g10237	122	NA	40.98	NA	GGAAACAGAATCGATGCTAGAG	GGTATTGTTGTTGCTCTCTTCAA	GGAAACAGAATCGATGCTAGAGTACCTTGGGGCGATTATATGAACAATTTCAAGCCTAGCCTATTTGAAGGAAAGTCGTATTACCTTGCTGACTTTCGATTGAAGAGAGCAACAACAATACC
CATMA_GFT_01991	At5g34540	At2g05080,At5g37110,At3g32022,At1g42290,At4g07338	244	NA	37.3	NA	TTCATGGTCCTTGTGGTGTG	CACTCCACGTTGATGTGAGC	TTCATGGTCCTTGTGGTGTGGTGAACCCGAAATGTCCATGTATGGAAAACGGAAAGTGTTCAAAGTTTTATCCGAAAGATCATGTTCAAAAAACAATTATTGATAAAGAAGGATTTCCAATATACAGAAGGCGAAGAACAGATGACTTTGTTCAGAAGAAAGACTTTAAATGCGATAACCGTTATGTCATTCCTTATAATAGATCCCTATCAATGAGATACGGAGCTCACATCAACGTGGAGTG
CATMA_GFT_01998	At5g34887	At4g07515,At5g34910,At4g08025,At5g34885,At5g42955,At5g34883,At5g34905,At5g42957,At5g34881,At3g44115,At1g57760,At5g42565	141	NA	38.3	NA	GGTGTGTGCATTTGTTCCAG	GGATCAGGCATTGTTCCATT	GGTGTGTGCATTTGTTCCAGCTTTCTCAGTCGAAGAAGCTGAAGCAAATTTATTGTGGAATACTTGTCTTGTTAAAATCACTCCTAAGTGTGCGTTAGATATAATTGTTGTTGTCTTCGAAAATGGAACAATGCCTGATCC
CATMA_GFT_02011	At5g35120	At1g59920,At1g59930	159	NA	37.11	NA	GCAAAAGTTGCGTGATGAAA	TCAACCCTGCTTTTAAGGCT	GCAAAAGTTGCGTGATGAAAATCGAGTTATGAAGGCTCGAAAAATTATGTGGGGTTGTATCGAAGGAAATATTAATGTGTGTCAACTCGGTGAAAAGGATCTCAAAGATTTGAGTTCTGTTATTGATGACTATCTCAATAGCCTTAAAAGCAGGGTTGA
CATMA_GFT_02013	At5g35260	At2g05880,At4g03660,At4g07440,At2g10465,At1g39350,At2g10555,At2g10833	120	NA	36.67	NA	ACTTAGATGCAATGAGTGAGGTGA	TATTGTCCAAAAGTTCGAATGAGA	ACTTAGATGCAATGAGTGAGGTGACAAATATCTCGGCTATTAAGAAATTTCCATTTGTTTGTCGCCAAGGTGAAACCGACTATGAATCAAGATATGTCTCATTCGAACTTTTGGACAATA
CATMA_GFT_02015	At5g35450	At5g43470,At5g48620,At1g10920,At1g53350	139	NA	43.88	NA	CAGAAGCATGTTTGGCAGAG	CATCATCGAGGACAACCAAA	CAGAAGCATGTTTGGCAGAGAATCTTGCAAGAACTTCGGCCACACGATGGTGAGATCTTACAGATGGACGAATATACAATCCAGGGTAAACTCTTTCAGTTGTTGGAAACCGGTAGATATTTGGTTGTCCTCGATGATG
CATMA_GFT_02020	At5g35655	At4g05303,At1g34710,At3g43370,At3g42760,At2g14780,At1g27810,At5g35021,At4g08890,At1g25784,At3g24365,At3g32395	144	NA	46.53	NA	ATTCCCGTATTGAGGCCACT	TGCCGTATTCATGCTTTGTT	ATTCCCGTATTGAGGCCACTGTCGATCGTTGCCTTGCTCCGTTTTACGAAGACCGATTCGTTGAAAATAAGTGGAAGACGATCACCTCTTTCTTGGTCCGTAAGGCAACTGACTCAGTCAGAGAAACAAAGCATGAATACGGCA
CATMA_GFT_02023	At5g35805	At2g01700,At1g26860,At5g49590,At1g02230,At1g47910,At2g12640,At1g36650,At2g13143,At3g43586,At2g04035,At1g45140,At4g07945,At5g28627,At2g11800,At2g41745,At2g13280	135	NA	45.93	NA	ATGGAAGCTCTTCTTTGGGC	CAAATACACTGAAAACGCCG	ATGGAAGCTCTTCTTTGGGCGATGAAGTGCATGATTGGAGCAGATAACCAGAACGTAGCTTTCTTTACAGACTGTTCAGACTTGGTGAAGATGGTGTCTTCTCCAACCGAATGGCCGGCGTTTTCAGTGTATTTG
CATMA_GFT_02027	At5g35920	At5g05260,At5g35917	128	NA	48.44	NA	AACCTCCCTCACATGTCCAC	AACTTAAGCGGTTTGTCCCA	AACCTCCCTCACATGTCCACTACTGATGTTGTGGTGGATGGTTACTTCATCCCCAAGGGAAGCCACAAGCTTATTAGTCGTATGGGGATCGGGAGAAACCCTAAAGTGTGGGACAAACCGCTTAAGTT
CATMA_GFT_02031	At5g36030	At5g28970,At4g19310,At1g35110,At2g11480	157	NA	41.4	NA	AATCACGTGTTCGTTGGTCA	ATTTCAACGCTCCATATGCC	AATCACGTGTTCGTTGGTCAGAGGACATGCAACGCTTCATCAAAGGATCCAAAACTGAATGGTTCAAGGACATAAATACAATTTACGCACCCATGATATGGAATGATTGCCACTGGGTTGGTCTTTCAATCAATCTTGGCATATGGAGCGTTGAAAT
CATMA_GFT_02033	At5g36040	At4g19290,At1g44870,At4g03975,At5g28970,At1g44875,At3g42520,At2g10360,At5g36060,At3g42510,At1g35080,At2g11485,At4g03976,At2g11166,At2g11504	174	NA	40.8	NA	TTGAAACCCTTGGTTATGGC	CAAAGCATGTGGATTGTTGG	TTGAAACCCTTGGTTATGGCTGGTCCAACATTTAAGGCTGCAGTGTATTCCAAGGAAACACTGATTTGTGTCCGCATAGACAAATCTCGTTATTTCATGTGGTGGTCCATGCCGCATTCCATTTATTATCATTTCTTCACAAAATGTCTTGAAGCCAACAATCCACATGCTTTG
CATMA_GFT_02045	At5g36780	At5g36690	134	NA	41.04	NA	CGTAAGAAGAATCTCGCATTCA	TATGAACCTTCTCGCTTCGC	CGTAAGAAGAATCTCGCATTCACTATGTGAAAGAGAACTGAACGAAGATGGCCGGATAAAAGATGCTGACCTTCAGATTTTTTGGGAAAAGAAAGTGCCGGTTAAGACTATAAAGCGAAGCGAGAAGGTTCATA
CATMA_GFT_02048	At5g36850	At2g06630,At3g42730,At1g27780,At4g08880,At1g34740,At3g42590,At2g05562,At2g12120,At4g05280,At5g28482,At3g24385,At2g14772,At5g35000,At5g35643,At3g33009,At2g06640,At2g06710	126	NA	46.03	NA	TTATATGGGCGGCTTGTTTC	TTGCTGTATGGAGGGTCAAA	TTATATGGGCGGCTTGTTTCTACAGCTCTTCACCCGCAACCATTATCCATTGGACTCGGTTGCCACTCGAGTTTTGGGTGATGAGTTCATCGAGGAAATAAAGAAGTTTGACCCTCCATACAGCAA
CATMA_GFT_02052	At5g37090	At1g42250,At3g32027,At5g34450	146	NA	29.45	NA	TGTGAAGAGTTTGAAAGAAAATGG	TCTCGAGAAAAATCAGACTAAGAA	TGTGAAGAGTTTGAAAGAAAATGGTATAAGAAAATAAGTGATCCTAATTTTAAGATGGAGCCTGTGATGATTATTCTGCATTTTTGGAAAATTTTAGAGTTTCAAGGTTAGTTTCTTATTACTTCTTAGTCTGATTTTTCTCGAGA
CATMA_GFT_02054	At5g37110	At2g05080,At1g42290,At3g32022,At4g07338	248	NA	37.5	NA	TCAATGTTCAACCAGGTCCA	TTCAGAGAGATGTTGCCACG	TCAATGTTCAACCAGGTCCAAGATGTTTTGAAGAGCTAAGGACAGTTAATGATGTGCTATATAAAGAGTGGAAAGATGCTTGTGAAGCATTAGGCTTATTAGATAATGATCAGGAATACATTGATGATTTAAAGAGAACAAGTTTTTGGAGCAGTGGTGGGTATCTACGTCAGTTATTCGTAATTATGTTAGATGCTCTAATTAGTCCTGAAAATGTGTGGGCTGCAACGTGGCAACATCTCTCTGAA
CATMA_GFT_02055	At5g37150	At5g52090	180	NA	38.89	NA	CAGTTTCTTGAAAACCCGGA	ATCAACGATGCATGTCTCCA	CAGTTTCTTGAAAACCCGGAGGGTAAGTATGAGAGACATGTCTACGAGTTAGAAGAAGTTGAAAGAATGGAGGAAGAAGCTGAAAGGCAAGAAGTTGTTGTTAACATTCCTACGATTGGAGAATTCGTAAAGAAGAATTTCAATAGCTTAAGTGAAGAAGTGGAGACATGCATCGTTGAT
CATMA_GFT_02060	At5g37385	At3g47320,At2g05000,At4g28970,At5g44416,At4g09380,At2g23720	137	NA	38.69	NA	GGCAAGGCGACAGAGTCTAC	CGGGACTCGTACTCTTCAGC	GGCAAGGCGACAGAGTCTACAAATGCTCAATGCTTAAAGTAAGTTATTGTGTTTTCATTTCATTGGAACAACAAAGTACAAGTGAATTATATTTATGAAGTCTTCTCTCTTTCGCAGGCTGAAGAGTACGAGTCCCG
CATMA_GFT_02063	At5g37430	At5g37460,At5g37470,At5g37410,At5g37420,At5g37920,At4g16530	132	NA	43.94	NA	CTTCGCGTCAACTGATCTTG	AGCAATGGCTGGAGTTGTCT	CTTCGCGTCAACTGATCTTGAAGATAGGGCCAGAGATATGGCTATCAGACAACTCAACGTCTTACTCTCTGATCACACTTCAAAGAGAGTGGAAATAGAAATTGCAGAGATGAGACAACTCCAGCCATTGCT
CATMA_GFT_02064	At5g37460	At4g09440,At5g37400,At5g37650,At5g37470,At5g37410,At5g37920,At4g16530,At5g37420	123	NA	42.28	NA	AGTGCTTAACAATGCCGCTT	CCCAGCAACTGTTATCTACCATC	AGTGCTTAACAATGCCGCTTGAAAATGAGGAGTTTTTGATTCCTGTGATTGAAATTCTTCTCCCGGAGATAAGCAGAAGGTTAAACCCACCAACAGAGTTGATGGTAGATAACAGTTGCTGGG
CATMA_GFT_02067	At5g37640	At1g55060,At4g02890,At3g62250,At5g20620,At4g05320,At2g36170,At1g53930,At2g35635,At3g52590,At1g65350,At3g09790,At5g03240	125	NA	48	NA	AAGAAGGGATCCCACCAGAC	ACAAAGACGCAGCACGAGAT	AAGAAGGGATCCCACCAGACCAACAGAGACTTATCTTTGCAGGCAAACAACTCGAAGATGGTCGGACGCTTGCTGATTACAACATCCAGAAGGAGTCAACACTTCATCTCGTGCTGCGTCTTTGT
CATMA_GFT_02071	At5g37960	At5g37940,At5g37980	133	NA	39.1	NA	ACAGCTGTCGAATGCTTTG	TCCGATCAAAGCAGAAGGTC	ACAGCTGTCGAATGCTTTGACAAATACTCTCAAGTCTTTGTATTTTGTGCTTCCATATGTAAGAGAAGGAAAGATAACATATGTTGAGGATATAGCCCAAGGACTTGAGAATGGACCTTCTGCTTTGATCGGA
CATMA_GFT_02072	At5g37970	At5g37990	127	NA	35.43	NA	TTACCCACATACATTCCGCA	TGAAGTCGTTGGTTAATGGC	TTACCCACATACATTCCGCATATTAGTGAATTCAAGGCAAACATTGAACAAAATGAAAACTTTAATGTCGAGACAATGGAGGAGATAAGTCATCCTATGGATTATATGCCATTAACCAACGACTTCA
CATMA_GFT_02076	At5g38040	At5g37950,At5g38010	136	NA	41.18	NA	GGTGAGCGAGAAGTGGAGTT	CAGAGGAAGCTGTCCCTTTA	GGTGAGCGAGAAGTGGAGTTAGTACCGGAGTTGTATCCTATACGGTACAAAGATTTACCAAGTTCGGTATTTGCATCTGTAGAATCTTCAGTGGAGTTGTTTAAGAATACATGTTATAAAGGGACAGCTTCCTCTG
CATMA_GFT_02081	At5g38195	At5g38180,At5g38160	126	NA	38.89	NA	CACAGGAGGACAACCAACTAAA	AAAACTTTGCGAGCAACTGG	CACAGGAGGACAACCAACTAAAGATTGTTGCGACAAACTGATTGAGCAAAAGGAATGTTTATGTGGTTACATTAACAATCCCTTATACAGTACGTTTGTTAGCTCTCCAGTTGCTCGCAAAGTTTT
CATMA_GFT_02083	At5g38344	At3g44400,At3g44480,At3g44670,At1g57630,At3g25510,At1g69550,At5g11250,At5g38340,At2g14080,At3g04210,At3g44630	125	NA	40	NA	GACGTTGATCCAACAGACGTAA	GTTGCCACATCCTCCAAAAC	GACGTTGATCCAACAGACGTAAAGAAGCAGACAGGAGATTTTGGGAAGGTCTTCAAGAAAACTTGTAAAGGTAAACCAAAAGAGGAAATTAAGAGATGGCAAAAAGTTTTGGAGGATGTGGCAAC
CATMA_GFT_02084	At5g38550	At5g38540	157	NA	40.13	NA	GTTTACGCTAGCCGTCCAAG	GTCAAATCCATCGTCCCACT	GTTTACGCTAGCCGTCCAAGGAAAGAAGATCATTGGATTTCATGGATCTAATTATGTACATATATTATCTCTTGGAGCTTACTTCATTTCCATTGCTCCTACGAGATTGGAAGTGAAAGGTAGTAAGGGAAGCAAGAAGTGGGACGATGGATTTGAC
CATMA_GFT_02087	At5g38930	At5g38940,At4g14630,At5g38910	247	NA	48.99	NA	CTTCTTTTTCCCAGGGCTTC	GAATAGGCGATTATCGGGGT	CTTCTTTTTCCCAGGGCTTCAAACTGCAAGACCCATAACAAGTCCTGTTGGGTCGACCGTGACAGCCGTCAATGTTAACAACCTTCTTGGGTTAAACACTCTTGGAATCTCCCTTGTCCGTATTGATTATGCGGTTGACGGACAGAACCCACCTCACACCCACCCACGTGCCACGGAGATCTTGGTTGTCGAACTAGGAACACTTCTCGTAGGGTTTGTTACATCAAACCCCGATAATCGCCTATTC
CATMA_GFT_02094	At5g39160	At5g39150,At5g39180,At5g39100,At5g39120,At5g39190,At5g39130	120	NA	46.67	NA	ATTCGCCAAAGTATTGCACC	GCGTTCTGGCTACTCAATCC	ATTCGCCAAAGTATTGCACCCCGGTGATGTTTTCGTGTTCCCCATAGGAATGATCCATTTTCAGGTAAATGTGGGGAAAATTCCAGCAGTTGCTTTTGCGGGATTGAGTAGCCAGAACGC
CATMA_GFT_02095	At5g39170	At5g39140,At5g39200	133	NA	39.85	NA	TCGAATATACTGCTTCGCCC	TCTCGATTACCGGTTTTTGG	TCGAATATACTGCTTCGCCCTATATTAGCTACTATAACAATAACATTGATAACAAAATTGCTCCGACTGACGCTGGAACCAAAGAAGTCAATATAACCATGGTGGAAACCGGACCAAAAACCGGTAATCGAGA
CATMA_GFT_02096	At5g39180	At5g39150,At5g39110,At5g39100,At5g39120	139	NA	47.48	NA	GTGAATATCGGGAAGACCCC	CTAACTGAAACGCCTGAGCC	GTGAATATCGGGAAGACCCCCGCAGTGGCCTTTGCTGGACTAAGTAGTCAAAATGCTGGTGTCATCACGATCGCAGATATAGTGTTTGGATCAACGCCTCCGATTAATCCAGATATTTTGGCTCAGGCGTTTCAGTTAG
CATMA_GFT_02100	At5g39290	At5g39280,At5g39270,At5g39300	120	NA	45	NA	AAGTTAAAGAAAACAAGACCGGG	TCCCATCAGTCGTCGTAACTC	AAGTTAAAGAAAACAAGACCGGGTGGATAACAATGAAAAAGAACTGGGGGCAGAATTGGACCACTAGTACAGTATTGACCGGCCAAGGTTTGTCGTTCAGAGTTACGACGACTGATGGGA
CATMA_GFT_02103	At5g39490	At5g39480	180	NA	39.44	NA	AGCCTCAAGAAAGGAGGGAG	AGGAGAATGGTTCTGCGTTC	AGCCTCAAGAAAGGAGGGAGAGATTCCATTTTGGATGCTCGCTTTTAGCGATAGAAAACACTTGCTCAATATTGTCACAAACCATGTAGGTCTACATGTGGTGGAACCATTAAATGAAATGTTATTTCCCACATTGAAAGATGATGAAGTAAAGCTGAATGAACGCAGAACCATTCTCCT
CATMA_GFT_02105	At5g39550	At1g66040,At1g66050	211	NA	55.92	NA	CCACTGGAGAGTGGGAGTGT	TCTTCATCGACACCATCGTC	CCACTGGAGAGTGGGAGTGTCCCGATTGCTCCGGCGTTGTCGTTCCCTCCGCCGCTCCGGGTACCGGAAACGCTCGACCTGAATCTTCCGGTTCAGTTCTCGTTGCTGCGATCCGTGCGATTCAGGCTGATGAGACTTTAACCGAAGCTGAGAAAGCCAAAAAAAGGCAGAAACTGATGAGTGGGGGTGGTGACGATGGTGTCGATGAAGA
CATMA_GFT_02116	At5g41240	At5g41220	125	NA	45.6	NA	GGATCCTCAATAAAACAGTATCCAA	TGACATCGTCAGGTGGACTC	GGATCCTCAATAAAACAGTATCCAATTTAGTAGTATTGGTGGGACGAGTGATGGTCCAAACCTCGTTCAAGACACAACCGATCGTAAAGCTCGAAGACGCAAATGGAGTCCACCTGACGATGTCA
CATMA_GFT_02119	At5g41510	At5g41500,At5g41490	148	NA	38.51	NA	TGGAGCAAGTTCTTGAGAATG	ATCCAGTCTCTCCAACGACG	TGGAGCAAGTTCTTGAGAATGGATATGAGACCTAAGATGGAGCTTCCACTTACTTTCTACATTGACGAAGAGAAGAAAGTTTTCATGGGATTTGATCATGGAGAATATCCCAAGTTATTATTTCTTAACGTCGTTGGAGAGACTGGAT
CATMA_GFT_02124	At5g41750	At5g41740	156	NA	41.03	NA	TTGCCAGTTGAGAGCTACGA	TCCTTGGGGAAACAAGTCAC	TTGCCAGTTGAGAGCTACGAAACTGATGATATAAGTTGTAGTTTAAGAACCAAAGGAGGTGTTGAAGTTCATTGCTGCGAGCTTCCATATCACTTTTTGTTGCGTTCTCGGTCAGAACACCTGTTTATATTTCATGGTGACTTGTTTCCCCAAGGA
CATMA_GFT_02127	At5g42232	At2g12465,At5g42235	122	NA	34.43	NA	TGGCTATCACCAAGAAAATGC	TTTTACACGGGTCTGGGCT	GGCTATCACCAAGAAAATGCTTGTCGTATTTCTTCTTGCTTTTCTTTTTGTGACATCGTCGGTTCATTGTTCTGATAGCACTCTTGGTACAATCTTAGCATACTTTTAAATTTTAGTTTTAG
CATMA_GFT_02128	At5g42242	At5g38317,At5g38330	123	NA	48.78	NA	TTGCCTCAGCTGTGAATCAG	CCGTTACATTTGCTTACGGA	CAGCTGTGAATCAGATAAGAGCACAGACATGTGACGAGAACCTAAGCTCTTGTGAAAATTGCGACCAAAGGTGCAAGGCCAAACACGGACCATCGTCCGTAAGCAAATGTAACGGTCCGGATG
CATMA_GFT_02133	At5g42797	At4g09795	120	NA	43.33	NA	AAAGCAGAAAACTGTGAAATTGA	GAGGCAGGCCTGATCTATTG	AAAGCAGAAAACTGTGAAATTGATCAGTGTAACTGGGAGTGTGGTACCAAGTATAAAAGAGTAGGAGTTCAAGGATTGTGTGTACCACCTGGATTCGATCCAATAGATCAGGCCTGCCTC
CATMA_GFT_02134	At5g42905	At1g65750	154	NA	44.81	NA	TACCGTGGTCCACCATTTTT	AAAGCGTTACCCAAATGTGC	TACCGTGGTCCACCATTTTTGCGGTGATAATATGGTGGGGGTGGAAGTGGAGATGCAGTAATATATTTGGGGAGAACACGAAATGCAGGGACCGTGTGAAATTTGTTAAAGAGTGGGTTGTGGAAGTGTATAGAGCACATTTGGGTAACGCTTT
CATMA_GFT_02140	At5g43370	At5g43350,At5g43360	141	NA	46.81	NA	GGGTTCTTATATGCGGCTCA	CTCTGGGACAAGGAAGGTGA	GGGTTCTTATATGCGGCTCAAAATCAAGACAAGGCTAAGGTGGATGCAGGATACCCACCAGGTATCGGAGTTAAGAACTCATTGATCGTGCTTGGTGTTCTTAACTTCATCGGTATGCTCTTCACCTTCCTTGTCCCAGAG
CATMA_GFT_02142	At5g43405	At3g42240	139	NA	54.68	NA	CCTTCCGGAAAGTGATTGTC	ATACCACTTGTAATGCCCCG	ATGAGCCCACATGACCAAATGAGGACATGGGGCTCACTGGTAGGGACGGTCGGGGCATTACAAGTGGTATTAGAGCTGAACCCAAACGAGTGTGGAGTCAAGAAGACTCACACCGTCGGGAGTGACGGTCTTGGTGTGC
CATMA_GFT_02152	At5g43730	At1g51480	149	NA	38.93	NA	GGAAGCTGGAATCCCTTCAT	CCCTTTCAGCTTGGGAAAAT	GGAAGCTGGAATCCCTTCATCTATATCAATTGGCTGAGCTTACAGAAATCTGCTGGAATTATCAGACTCTTCCTAACCTTAGAGAATCCTATGTCAATTATTGTCCAAAGCTACTTGAAGATATAGCTAATTTTCCCAAGCTGAAAGGG
CATMA_GFT_02157	At5g44415	At2g23710,At3g47330,At5g37390,At1g23930,At5g33220,At4g09370,At4g28960,At1g36080,At2g04990,At5g35340	212	NA	42.92	NA	ACGTGGAAGAGAAGCTGGAA	CACCCCTTCCATACACTGCT	ACGTGGAAGAGAAGCTGGAAGAGTTTAAGAGTGAGAAGTCTACTGCTAGGTTGAAGTTGGCAATTCTGTTATTCTTAGCTAAGGTTATGAAAGCTGATTCTAAAGGGGATTCGAAGATAGAGGAGTTTTTGCTTAGGATTGTGGATAATGTCAGAGCTTGTGAGACATTCCCGTGGGGACGTTTTTCCTTTGAGCAGTGTATGGAAGGGGTG
CATMA_GFT_02158	At5g44420	At2g26010,At5g44430,At2g26020,At1g75830	122	NA	48.36	NA	TGGTGGAAGCACAGAAGTTG	GTTGCATGATCCATGTTTGG	TGGTGGAAGCACAGAAGTTGTGCGAGAAGCCAAGTGGGACATGGTCAGGGGTTTGCGGAAACAGTAATGCATGCAAGAATCAGTGCATTAACCTTGAAGGAGCCAAACATGGATCATGCAAC
CATMA_GFT_02170	At5g46490	At1g31540,At5g46260,At5g46520,At5g46270,At5g46510	177	NA	38.42	NA	TTCGGCATTTCCAAGTTAGG	CTTCCAGTGCAGTTGGATCA	TTCGGCATTTCCAAGTTAGGAAATTCATAGACAGATCTTTTGCCTATAAGAGTAGAGAAATTCATAGTAGTGCCAATCCTGACGACCACAATATGAAGTTACATTTACAAGAGAGCTTCCTCTCTGAAATTCTAAGGATGCCGAACATAAAGATAGATGATCCAACTGCACTGGAAG
CATMA_GFT_02181	At5g46950	At5g46960	338	NA	43.2	NA	AAGACCCGCAATCGTCATAC	TTCCTTGAAATCATCCTCGC	AAGACCCGCAATCGTCATACGATTTCTGCGTCCAATCTCTTACGCAAGATCCACAAAGCAAAGCCGCAACTACTCTCGAAGATTTGGCCCTAGCATCGACAAAGAACGTTGCGGCAAAAATCACGAACCTGAAAGGAATCGTTGCACAGGATCTCAAGGACCAGAGATATCAGGATATTGTGGAAGACTTAAAACTTTGCCTCGGATTTTATAAAGATGCTAATGATTCTTTAAAAACTGCTTTAGCGAACATTAAATCGCGTGATTATGACGGCGCTAACAGTAATCTGAGTGCTGCTTTGAATGCTCCAGGCGATTGCGAGGATGATTTCAAGGAA
CATMA_GFT_02183	At5g47075	At5g47077	159	NA	38.36	NA	GAGATTCAAGGACAAAACGCA	GCACTCATATTTGCAGAGGC	GAGATTCAAGGACAAAACGCAATATGTCAAAAGTTTTTATCGGAAACTGATTGTGGTGCTGGCTCGTGTACCGCGTTGTGCTTGCAGTTATGGAAAGGAATTGGCAAATGTATTAAAACAGATGATCATAAATTATTATGCCTCTGCAAATATGAGTGC
CATMA_GFT_02191	At5g48400	At5g48410	131	NA	38.17	NA	ATTCCAGCCTCAGAGCAATG	ATTCTCGCCAAGGAGGATTT	ATTCCAGCCTCAGAGCAATGAGATTATTGGGTCTCAATACTTCAGAAGATTATGCTCAAGCTTTGATGAATAAAAGTGTCTCATATATTGTTAGTGAGTTGCCATACCTGAAAATCCTCCTTGGCGAGAAT
CATMA_GFT_02205	At5g50530	At5g50540,At5g50640	122	NA	48.36	NA	TGAAAATGGCTAACCAAGGTG	GAGGAGATCAGAGCCACCAC	TGAAAATGGCTAACCAAGGTGGTCCGTCGAGGAAAAGTCTCTCCTTCTCCGGTCATTCATTTCAAGGAAGGAAAAAAGCTTCAGAAAACGAAGGTGGTGGTGGTGGTGGCTCTGATCTCCTC
CATMA_GFT_02209	At5g50630	At5g50520	423	NA	42.79	NA	AGAGCGCCGTGTATAGGAGA	TCTTCCCTGGCCAATCTATG	AGAGCGCCGTGTATAGGAGAAGATTTCACCTTGTTACAAGCTTTGGGACAAGCTGACTTCTGGCTTATATTTATGTCTCTGGTTCTAGGTGTAGGTTCGGGAATCACGATTATAGACAATCTTGGTCAGATTTGTTATTCCCTCGGGTACAGCAACACCAAAATATTTGTCTCACTGATCAGCATCTCCAATTTTCTCGGCCGTGTTGCTGGTGGCTACTTCTCTGAGCTAATCATAAGGTACAAAACCCTTAACCATTTCACTTTCGCTTTTAAGAAGCATCTGTGTTTTTTACTGACAGATTCATCTCTTTCTGCCTCTTCAAAAGGAAACTCTCACTTCCAAGAACGTTGGCAATGTCTGTGGTTCAGGCGATAATGTCTTTGGGGCTCATCTACT…
CATMA_GFT_02210	At5g50645	At5g50540	193	NA	32.64	NA	TCGTGGTTAACAGATTGGCA	ATGCAGTTCGAAGGAATTGG	TCGTGGTTAACAGATTGGCAAAATGAAGAAAAGTTCCACCACGGATTCTTTTTTTTTTTTTTTTTTTTAATTATTCAATTAATTATTATCTCCTCTGGCCCTTTGCTTTCCCTCTCCTTTCGTCTTTCTCTTCCAAAATTTCTTTCGATTGATTCCCAGAAACAAAAAAAATTCCAATTCCTTCGAACTGCAT
CATMA_GFT_02212	At5g50710	At5g50610	222	NA	36.04	NA	CCGCCTCTCCTTGTCATTTA	GCGCTAGCTGGAAGAGAAGA	CCGCCTCTCCTTGTCATTTATCGTAGTTGTTTTCTGCGTTATTGTAGTTTTTAGTCCAATTTGGCTTCAATTTTCTAATAGTTTTTTCTTATTCACCATCCCTAGAGTTATTAATTACATCTTAAACCCTAAGGTTTTATTCATTCTCACAAATGTTATCGTGATCATCCTCATCGGAGAATCAAGGATTTCTAGACCAAGATCTTCTCTTCCAGCTAGCGC
CATMA_GFT_02216	At5g51620	At1g60170,At3g60610	123	NA	34.96	NA	TGTTGAAAAGCCGAGCACTA	TCAAAACAATGCCTTTTGTCTC	TGTTGAAAAGCCGAGCACTAAAAGTATAAAAATGAAACAAAGGTGGAAAGAAACTGCTTTCTCTATCTCATGTCTGTTTTAAGGTTTCTTCGGTCACTTAAGAGACAAAAGGCATTGTTTTGA
CATMA_GFT_02232	At5g53610	At5g53600	136	NA	52.94	NA	TCTCCTTTCTGCTGCTGTGA	CGGTGTACAATCCACACGAC	TCTCCTTTCTGCTGCTGTGATCTATCACATCCCCGTCGTGACTTGCGAACCATGGTGCTCGGCGATGCCTTCTTCCACACCTGAGCAGTTACAAGCCAACATTCAGCTTGCTTGCAGTCGTGTGGATTGTACACCG
CATMA_GFT_02233	At5g53902	At5g54075,At5g53740,At1g10522,At5g53905	126	NA	56.35	NA	AAGAGACAGGCCCTTAACCC	AGGTAGAAACCGAGCCGAGT	AAGAGACAGGCCCTTAACCCTGGTTGATGAACCATGACCGTGCGGCTAGAGCGTGATTGACGGCTACGATCGTCCTCGGACGCATCCGGTGCTGTAGAGGATCGTTACTCGGCTCGGTTTCTACCT
CATMA_GFT_02239	At5g54420	At5g55880,At5g55890,At5g54330,At5g55270,At5g53240,At3g43170,At5g52940,At5g54320,At4g13680,At5g52930,At5g54450,At5g53230	154	NA	43.51	NA	GGTGAGAATGCAAACAAAAGC	GTTAGAGAACATGCCGGGAA	GGTGAGAATGCAAACAAAAGCTGTAATGGTGTTCAAACTTGATGAAGAAGGAAACGCTTTTTACACTCAAGACATTGGGGATCTCTACATTTTCATCTCAAGGTCTGAACCTTTCTGTGTCCCGGCTAGCTCCTTTCCCGGCATGTTCTCTAAC
CATMA_GFT_02241	At5g54560	At5g55880,At5g55890,At5g54550,At5g52940,At5g52930	129	NA	53.49	NA	GCACAGAGGATCACAATCCC	CGGTGTTTCTTGACTCCACC	GCACAGAGGATCACAATCCCAAGATTCAGAGGCTGCGATTCCGAAACCTTCCCGAGCTACCTAGGGCCAAGCGGGAGCTTCTGGATTCGTGTTACAGGAGTGAACACTTGGTGGAGTCAAGAAACACCG
CATMA_GFT_02248	At5g55790	At1g45165	279	NA	48.75	NA	TCACCCTCATCCTCAACCTC	CGGATCCGTCATTTCAGTCT	TCACCCTCATCCTCAACCTCCACCGAAACAACCGCTGCCTCTATCTCTTCTTCTTCCCCTTGGCGTTGGATTCACTCTTTCGTTGCAGATTTGGAGCTGTTTTTTCTGGAAAGAATCTTGGCGGTGAAGTTCGGTTGCTTGTGTTCGGGAGGAAAGAAGATGATAAAAAAAAACCGGATCGGATCCGGTCCGCGGATACTCGTACTTTTTCACAGACTTCAGGATCCCGAATATCCGAGGTTGGCAGATACGGATCCAGAGACTGAAATGACGGATCCG
CATMA_GFT_02258	At5g58830	At5g59090,At5g59120,At5g58820,At5g59130,At5g59100,At5g58840	132	NA	47.73	NA	GCGCGATAAAAGACGTGTAA	ATGGCAGATTGGATTACGGA	GCGCGATAAAAGACGTGTAAAGTACTCTGTACTGTCCGGAACTTCTATGGCTTGTCCACACGTTACAGGCGTGGCTGCGTACATCAAGACATTTCATCCTGATTGGTCTCCTTCCGTAATCCAATCTGCCAT
CATMA_GFT_02262	At5g59920	At4g01350	121	NA	42.98	NA	GAATCTCATGTATCTGTGACGTTTG	TTGATATTGATGACACGGGG	GAATCTCATGTATCTGTGACGTTTGTGGGAAGAAATGCCAGTTTACGGCGTATGTATGTCTTCAGTGTGATTTTGTTACCGCAAGAAAGTGTATCGACAGGCCCCGTGTCATCAATATCAA
CATMA_GFT_02264	At5g60110	At1g35850,At5g60180,At5g59280	130	NA	43.08	NA	TTGTGGTCCAACATGTGCTT	TCCAAAAGCTTCTCCACGAT	TTGTGGTCCAACATGTGCTTACACTGTATGACTCGCGTTGCATTCACAACATCGCCGTTAATCTTTATGGTCAGTGCATTGAGCTATCGTTTAAGAAGTATGGAAGCTACATCGTGGAGAAGCTTTTGGA
CATMA_GFT_02272	At5g62330	At5g62340	191	NA	53.4	NA	TACGATCCAAACAAGCCCTC	CCACCTCTTGGAGTTCTTCG	TACGATCCAAACAAGCCCTCGACGCCTCGTGGATGCAGCTATCGCCGTGAGTCTGAAACAAGCGCTGTCCACGAAGCTCTTCATCTCACACCTGAGGAAGAGCCAGTTCCAAACCCTTGCAGACTGCCGACCAACAACCGAAACATACACTACAGATGCGCAGTGTTCTGTCGAAGAACTCCAAGAGGTGG
CATMA_GFT_02282	At5g65060	At5g65050	138	NA	36.23	NA	AAGCAAGCTTGAAGAATCAAATG	TTGGGATAATTGGTTTGATCACT	AAGCAAGCTTGAAGAATCAAATGTCGATAATGTAAGTGTAGATTCTCTAATATCTATGGAGGAACAGCTCGAGACTGCTCTGTCAGTAATTAGAGCTAAGAAGGTATTTCTACTAAGTGATCAAACCAATTATCCCAA
CATMA_GFT_02296	At5g67245	At5g66658	131	NA	42.75	NA	TATGGTCGTCGTCAATGGAA	CCAATCAAAGAATCCAACTACG	TATGGTCGTCGTCAATGGAAACGAGAATTCGAAGCCCACCGTGTCGTACTCTGAGAAGTTTCTTTTCGTCTTTGATCAAAAGTTGATCGTCTCTCATCTCTTTGTCTCTCGTAGTTGGATTCTTTGATTGG
CATMA_GFT_02389	AtMg00910	At2g07773,At2g07679	258	NA	41.09	NA	TTTCCCATCCCAGTCTTTTG	ACCCTCAGATGGATTTGTCG	TTTCCCATCCCAGTCTTTTGCAGCATAAAAGTCCTTTTAGATTACTTTTGTTCGCTTCCTATTATAGACAAACTTTCCAAAAAATGGCAACTCATTTGGTTTTATGTTCTTTCAGTTATTCTCTGTAAATCTTTATTTGCTGTAGGATACTTGTGGATGGACGACTTAAGTCGTGCCATTTCTCAGTTCTACCCGGTGGTATCCGGAGGACTAGGAGGAGGAAATACGCCAATGCCCCCGACAAATCCATCTGAGGGT
CATMA_GFT_02404	AtMg01170	AtMg00410,At2g07741,At2g07699	335	NA	36.42	NA	TTTTCCCTTGCATCTTGGTC	CCAAGCGAACCCACTTAAAA	TTTTCCCTTGCATCTTGGTCACTTTTCTTTTTTTGTTATTTTGTAATCTTCAGGGTATGATACCTTATAGCTTCACAGTGACAAGTCATTTTCTCATTACTTTGGCTCTCTCATTTTCGATTTTTATTGGCATTACTATAGTGGGATTTCAAAGACATGGGCTTCATTTTTTCAGCTTTTTATTACCCGCAGGAGTCCCACTGCCGTTAGCACCTTTTTTAGTACTCCTTGAGCTAATTTCTTATTGTTTTCGCGCATTAAGCTTAGGAATACGTTTATTTGCTAATATGATGGCCGGTCATAGTTTAGTAAAGATTTTAAGTGGGTTCGCTTGG
CATMA_GFT_02453	At4g00320	At5g41840,At4g00320,At5g41830,At5g41630	173	NA	42.77	NA	CGGTGCTTGAATGGATACCT	GTTGGCACCATCCTGAAACT	CGGTGCTTGAATGGATACCTAAAGTGTTGAAACGTGGTGTGTTAGATATTGATCTACAGATCCCTTCGTCTCGCGGTTTTGGTTCCAACTCGACTTTTTATCCTCTACCTTCAGAGATCTTTGTGAGCAAGACATTGGTTAGACTAAAGATACAGTTTCAGGATGGTGCCAAC
CATMA_GFT_02493	At1g02300	At1g02305	122	NA	40.98	NA	AACGAATGTGGCATTGAACA	GGGACACATCGTCTTGTTTAGA	AACGAATGTGGCATTGAACAGAGTGTTGTAGCTGGTTTACCTTCAGAGAAGAACGTATTTAAAGGTATTACCACTTCAGATGATCTTCTGGTTTCCTCAGTCTAAACAAGACGATGTGTCCC
CATMA_GFT_02495	At1g02430	At1g02440	120	NA	42.5	NA	CGGAGAAACCCTTACCACAA	ATTCCGCGTTAACAACCAAG	TCCAGAGCTCATGTGCATTCTCTGGTGATGGTTTACATGAAGGACTCGACTGGCTGTTGAAAAATGCTGAAAGAATGTAAGAATGTGTCTTGGTTGTTAACGCGGAATCTCTGTACTGAA
CATMA_GFT_02501	At1g05250	At1g05240	176	NA	44.32	NA	AAGGTCGTGGCTCAGAAGAA	TTGCCGGTAAGAATTTGGAC	AAGGTCGTGGCTCAGAAGAAAGGGCTCTTCACATCTGACTCTACGCTTCTCGATGACATTGAGACCAAAAACTACGTTCAGACTCAGGCCATTCTCCCTCCTGTGTTTTCTTCTTTCAATAAAGATTTCTCCGATTCCATGGTCAAACTTGGTTTCGTCCAAATTCTTACCGGCAA
CATMA_GFT_02503	At1g06810	At1g05400	125	NA	48.8	NA	TCACGAGTTCTACAGGCCACT	AACGCCTTGACCAGCAATAC	ATAGCTGCAGTGAAACGCCTGGACTTGCCTCCTGGCTTTGCTCTGTGTGCCGTCGTATTGGTTGTGGTCCAGGTATTGCTGGTCAAGGCGTTGATAATTTTATCACGCATATCTCTACTCGAGAA
CATMA_GFT_02504	At1g07480	At1g07470	147	NA	39.46	NA	AGAACTCCTGCTCCAAACGA	TGTCTCTCTCGGTCGGTCTT	AAGACCGACCGAGAGAGACATGAGTATTCATGGGAAAGTGTACTCTGGTTGGCTTGTTGTACAAAAAGAAAAGTTTTTTCTGTCGAAGAAGGCGTATCAACTTTCACCTTGTTTCATGAACTCTTATTGTCTTTCACGCAATGGAAA
CATMA_GFT_02506	At1g07780	At1g29410,At5g05590	158	NA	44.3	NA	GCTTGTGCAGCTTCATGGTA	TTAAATCCGTGTCCACTCCC	GCTTCATGGTAATGGTTCGCGTGCTGCTTTCTCGAGGTTAGTACGCAAGAGGAGAGTCATATATGTCCTTAATGCAAATCAGGATGGAAAGCTCTTGAATGAAGTTCCTGAAGAGGATTGTCATCTTGCTGATTGGATTCTTGTGGATAGTGCAACGG
CATMA_GFT_02507	At1g08115	At4g23420	123	NA	51.22	NA	TCAACTCGCGATCAAGAAGA	CCCCTCTGCCACAAATAATG	TCAACTCGCGATCAAGAAGACGAGTGGCCTAGGCTAGTGACTTCCATTGCACATACCGGAAGGGTGCTATGCTTAAGGTCTTCCCTTGAGGAAGAGCCTACGTCATTATTTGTGGCAGAGGGG
CATMA_GFT_02510	At1g09483	At1g09470	145	NA	42.07	NA	GATGGGAGAGCGAAACGATA	CAGCATCGACATGGAGACAA	GATGGGAGAGCGAAACGATATGGCAATACAAGAAGTACTCAACGAGCAATTGGCTGCAAAAAAACAGCATGAAGCTGATCTTTCTAGCAACCAAAACTTGTGGGACAAATCAGGTTTCAAGATTATTGTCTCCATGTCGATGCTG
CATMA_GFT_02511	At1g10250	At1g59890,At1g10450	120	NA	41.67	NA	CAGACACCAAGCTTCTGCAA	TGGTATATCTTTGCCTCATGGA	CAGACACCAAGCTTCTGCAACTACATGCGTATGAGAACTACAGAAAACTTTGGGAAGATGATTTGATCTAGTGTATCATGAGAATGCATGTGCCATCCTCCATGAGGCAAAGATATACCA
CATMA_GFT_02512	At1g11460	At1g11450,At1g01070	128	NA	42.19	NA	TTTGTGATCGGTGTCATCGT	GCCGAAATGAGAGCTATTGG	CGACGGTATCAGTGACATGGGGGGTGAAGAAATTAGGAGCTGTTTTCGTATCAGCAATTATGCCAATAGCTCTCATTTCGGCTAGTCTATTCGATTTCATAATCTTACACACTCCTTTATACCTCGGA
CATMA_GFT_02513	At1g11590	At3g27980,At4g03930,At3g27990,At1g36710	223	NA	45.29	NA	GGACATTTACTCGGGCTTCA	CCTGTTTTGATATTCGCGGT	GGACATTTACTCGGGCTTCACGATTCAAAAATGCAACATTACTGCAAGCTCGGATCTAGACACGACAACCGTTAAAACGTATCTTGGAAGACCTTGGAGGATATTTTCAACAGTCGCAGTTATGCAGTCTTTCATCGGTGATTTAGTTGATCCCGCTGGCTGGACTCCTTGGGAAGGAGAAACTGGTTTGTCAACTCTCCACTACCGCGAATATCAAAACAGG
CATMA_GFT_02514	At1g12340	At1g62880,At1g12390	146	NA	43.15	NA	CAACCCTTACGACTCTGCGT	AAGCTTGAACAGCCGTTTCT	AGCTTGTTTGCTTAGCGGATCTCGAGTTTGATTATATCAACCCTTACGACTCTGCGTCGAGAATAAACTCAGTGGTTTTACCGGAGTTCATTGTTCAAGGAGTTCTATGCGTATTCTACCTCCTAACAGGACACTGGTTCATGACA
CATMA_GFT_02515	At1g15630	At1g15610	144	NA	40.28	NA	GACAAAAGATGAACAGCATCCA	CATGTCCCTGATCTAGCGGT	GACAAAAGATGAACAGCATCCAGAACTAAATCATGTACCTTTGTTAATATGGATCATCTGCTATACTTGTGCCTCTATTGCCACTGTACCTATTGTATGTTGCCGTTTATGGCAATATATCCGAACCGCTAGATCAGGGACATG
CATMA_GFT_02516	At1g17900	At5g27590,At5g40110,At1g55400,At5g44313,At5g03950,At2g16820,At3g59860,At3g28800,At2g17460,At5g28637,At3g29777,At1g30980,At1g32505,At2g16832	135	NA	41.48	NA	GGGAAGTACCCTCGATCCTA	GAATTCCCCTGGTGTGAGAA	GGGAAGTACCCTCGATCCTACTATTGATGGTAGTGAAAGTAGTGACGAAGATTGTGATTACAACAAGTGGAACGATGTAATTGTAGAAGAATATGGAATGTTGAGGAGAACGTCATTCTCACACCAGGGGAATTC
CATMA_GFT_02517	At1g18010	At1g18000	233	NA	48.93	NA	ATACTCCCGTCCGTCAACTG	TGAAGCTGAAGTCCATCACG	ATACTCCCGTCCGTCAACTGAAGCAGCCGCCGTGCTACGGCTATTCCTCGATCGGAAAATGCTCCTCATCGTCCCCGCGGCTTGGGCTAGCAATTTCTTCTACAGCTATCAATTCAACAATGTGAATGGACTCCTCTTTAACTTAAGAACCAGAGGATTCAACAATGTCTTCTACTGGGGAGCTCAAATGGCTGGATCCATCGCCATTGGTTACGTGATGGACTTCAGCTTCA
CATMA_GFT_02518	At1g18130	At1g17960	133	NA	40.6	NA	CAGGCCATAGTTTGCTCTGTT	TGTGCAACCTGAGCTTCTTG	ATCAAATTCACGAAGCTGGCTACTATGTTGATGTTGACACAACGGATAGAAACGTCAGTGACAAGGTAACTGTTACAAGGTCCCTGAGCACAAACCATTGAGGTTTATGTTCCCGTATACATTTTGAATGATG
CATMA_GFT_02519	At1g18320	At3g10110	154	NA	39.61	NA	GGATGTGTTACCGGTGGTTC	TCAGCAATGGCGTCTGTTAG	CGCTGGATTTGCAATTTTCTCTGTACTCATAGAGAAGTTCTTTGATAGGCATACATAAACCAGTGAGATATCTAACAGACGCCATTGCTGAGATTTTTTTGCTGCTTCTTTTCTGTGATAGTGATACAGTTCATCACCTGAACCCAGGGAGATA
CATMA_GFT_02520	At1g18970	At1g18980	225	NA	46.67	NA	CTCGGTGTTTGTCGGATTCT	GTCAGGACTGCGTTTGGAAT	CTCGGTGTTTGTCGGATTCTTGAGTACCAACAACACTTTGTTCTCAAAAGTTTTGAATGCAGGAGAGGCGTTTGTTATCCCTAGAGGATTGGTTCATTTCCAATGGAACGTTGGCCAAGTGAAAGCGCGAATGATAACCGCTTTTAACAGCCAGCTCCCAGGAGCAGTTGTTTTGCCTAGTACTCTGTTCGGCTCGAAACCTGAGATTCCAAACGCAGTCCTGAC
CATMA_GFT_02523	At1g19550	At1g19570	170	NA	50	NA	TTGCTCTTCTCCATCACACG	CAACAGAGGCAAATTCAGCA	TTGCTCTTCTCCATCACACGAGATGTTCTGGGACATTAGTCCTCAAGGGAAAGTACCAGTGCTTAAGATCGACGACAAGTGGGTGACTGATTCCGACGCCACCGTTGGTATCCTCGAGGAGAAGTATCCTGATCCACCTCTCAAGACTCCTGCTGAATTTGCCTCTGTTG
CATMA_GFT_02524	At1g19750	At1g27840	167	NA	38.92	NA	TGGTCTAATTGCCAAGCACA	AACCACCTGCGAAGTATTGG	TGGTCTAATTGCCAAGCACAAGTGTATTTTTACTGTCCGTAAGCAACATGAAAATGGACATAAATATGCCATATCCTCTGCCATTTGGTATCCCATTGACACTGGGATGTTCATTACAGGTTCTTTTGATCATTACGTAAAAGTATGGGATACCAATACTTCGCAGG
CATMA_GFT_02525	At1g20590	At1g20610,At1g76310	154	NA	46.1	NA	GCTTTGTTGCTCGCATGTAA	TGCTCCATTCTTCAAATCCC	ATGATCGAGCTTTGCCTTGTGGAGTATGAGATGCTAGAGTATCTTCCATCTAAGCTGGCGGCCTCAGCAATCTACACTGCTCAGTGTACACTTAAGGGATTTGAAGAATGGAGCAAAACCTGTGAGTTTCACACAGGCTACAACGAAGAACAGC
CATMA_GFT_02526	At1g20600	At4g03170	241	NA	48.55	NA	TTGGTACAACGCTGAACTCG	CATCTGTTGAACTTCCCCGT	TTGGTACAACGCTGAACTCGATCCACAGGATATATTCGGCGATGATGAGGTGACGAGGCGATTCAGCCGACCGATAAAGAAGCAGTTGATGTCGAGCGACGTCGATACAGATCAAAGCAGGCTCATGTTATCGAAGGAGCAAGTGAAGGAGAAGATGCTTCCTTTTCTAGAAGAATCAGAGGATCCGGTAAAGGGGGTTGATGTTTCGGTGTATGGACCAGACGGGGAAGTTCAACAGATG
CATMA_GFT_02527	At1g20740	At1g20730	241	NA	45.23	NA	ATTAAGTGGTCGTTGCCCAG	GTCCTCTGGACTCTCGTTGC	ATTAAGTGGTCGTTGCCCAGAGACCGATGGGACGTGGTTAGGTATTTCTACTCGAGGCCGAGTCGCTTTTCTTGTGGAGGCAGGGACTATTAACAGAGACAGATTCAACGGCGCCGAGAGTCGTACTCTTGAGTTCTTAGAGGTTTGATTAATACTTTTTTCTTTCGTTGATTTTTCGTTCAAAATTATCTGGATTCTCACGGGATTGCGTTGATTACAGAGCAACGAGAGTCCAGAGGAC
CATMA_GFT_02528	At1g21280	At1g21270,At1g21260	318	NA	44.97	NA	ACAATGCAACGCAATGGTTA	TTCTCTCTCGCCTCTTCAGC	ACAATGCAACGCAATGGTTATGTATTGGCTGATGAATTCGATGACCGATAAGCTTCTAGAATCTGTTATGTACGCGGAGACTGCTCATAAAATGTGGGAAGATCTCAGACGTGTATTCGTTCCTTGTGTTGATTTGAAGATTTATCAGCTTCGTCGGAGACTCGCGACGCTCAGGCAAGGTGGTGACTCTGTTGAGGAGTATTTTGGGAAATTGAGTAAAGTTTGGATGGAGTTGTCGGAGTATGCTCCTATACCGGAGTGTAAATGCGGTGGTTGCAATTGCGAGTGTACTAAACGAGCTGAAGAGGCGAGAGAGAA
CATMA_GFT_02529	At1g21326	At1g21320	357	NA	45.66	NA	CACCTCCACAACATCCTCCT	AACGACGAAAAACCTTGTGG	CACCTCCACAACATCCTCCTCCTATTCTTCATCTACGTCAGCACCAAAAGACGCGTCAACAATGGTTGATACATCTCATGGGTTGATATCTCCGGCGGCTCGGTTTGCTGTTACAGAGAAGGCTAATATCTCAAACGAACTAGGGACATTTGTTGGAGGCGAAGGGACTATGGATCAATATTATCATTATCATCATCATCATCATCATCAAGAACAACAACATCAAAATCAAGGGTTCGAGCGGCCAAGTTTCCACCATGCTGGGATTTTATCGCCGGGACCTAATTCTCTGCCGTCGGTATCACCGGACTTCTTTTCCACTATTGGACCAACCGATCCACAAGGTTTTTCGTCGTT
CATMA_GFT_02532	At1g23630	At1g23660	122	NA	40.98	NA	GGGTCGATCAATCCTCATGT	TCTTGATTCCTTCTTTACCTCAGC	ATCTAATTCTGTGTGGGCGGTAGATCCTAAATATTATGACTTAGCTGAGGTAAAGAAGGAATCAAGACTTTGGAGAGCTGCTGAGAAAAAACATCCATGGTATGATGCTCCAGCTAAGGTGA
CATMA_GFT_02533	At1g23910	At1g24000	120	NA	45	NA	CGCTTAAAGGAACCATTGCT	CGTCGATGATGGAATGTGAA	CGCTTAAAGGAACCATTGCTATTACTTCGATAGAAGATGGCGATGGTAGCCACGTGGTATGGACATTCGACTTCGAGAAGGTTCACAAAGACATCGATGATTCACATTCCATCATCGACG
CATMA_GFT_02535	At1g24062	At5g54220	138	NA	40.58	NA	GGTTGCACTCACTCTCGTTG	GGATCTTGAAATGTCGCGTT	CAACGCTTGTGATTCCAACATGCTTTGAAAATTGTAACGCGACATTTCAAGATCCAGAATGTAACAAATGGTGTGCATTATTGGCTTATAAAGATGGTAGCTGCCTATATCCTCCTTCTGAGGTTGATGATCTTCCCC
CATMA_GFT_02536	At1g24300	At1g27430	237	NA	42.19	NA	ACTCACTGGTTCATGGGGAG	TGAAGAATGGGATGAGGGAG	ATATGGGATCATTGCACCGTAATAATTCCTTGCTTTCTGGAATTATTGATGGTGGGCGGTCAACTCAGAATGAAACTCAAGCCTTCAGTAATATGTATGCTATGAACAAAGACGCGAATGACATCAAAACTTGGAACAATGTGCCGCCTAAAAATGAGGGAATGGGAAGGATGATGTCATTTGAAGCCCAAGATAGAATGGGCAAGCAAGCAGTATTAGACTCACTGGTTCATGGGG
CATMA_GFT_02540	At1g25097	At1g24996,At1g24822,At1g25170	121	NA	45.45	NA	CGCTCCTGCGATAAATCTTC	GTCCCCATCATCATCAAACC	AACACAAGTGCTCCCTCCACTTGCAAAAATGCTATCAACTTCTACAATGTTAGGATCGCCACTGGCTTGTACAGGTTTGATGATGATGGGGACATTGTGATGGACGCTGAAGTTCAAGGAG
CATMA_GFT_02541	At1g25112	At1g25025,At1g25180,At1g24851,At4g20690,At5g14800,At2g13580,At1g47860,At5g14840	140	NA	57.14	NA	GTCAGCTCACCCGTCTCAAG	GCAGGTCGGAGAGACACTTC	GTCAGCTCACCCGTCTCAAGCAGCTCGTCAGCTCACCCGTATCAAGCAGCTCGTCAGCTCACCCGTCCAAAGTACCTCGTCTGCCCATCCATCTTGAGTAACTCGTTTACTCGTCCGTCCGAAGTGTCTCTCCGACCTGC
CATMA_GFT_02543	At1g26720	At1g26710	275	NA	39.64	NA	ATTTGCCTCCAAACCTGTTG	CCGTAATATTTGGCTTCGGA	ATTTGCCTCCAAACCTGTTGAAGCAACCGAGCTTAGAGCCGCTTTGGTTTCTAACACCGAAGCTAGAGACATTTCAGGTAGTATTGGTTTGGGAGAGGTTGGAAGTCAAGAGATGCATCATATTTACATAGAAACAGGTGAAGATTCAAGTCTTGTAAATAAACAAGACAATATAAACTCTATGCCTAGGAAGGTTATAAGGGGTACCGTTTCCATCTCATTCTCATTTCCTATCATCAGAATTAAGGTTCCTATTCCGAAGCCAAATATTACGG
CATMA_GFT_02545	At1g26796	At1g26795,At1g26799	122	NA	40.16	NA	TTATTCGTCCACCGAAGGAG	TTACCCCTAAATCGTCCCCT	TTATTCGTCCACCGAAGGAGTCTTACTATTCTCACCTAAACATGTTATCATCATCAACAAATTGGTCACACTTGCAACGTTGATTGTGCATTGTAGGAACAAAGGGGACGATTTAGGGGTAA
CATMA_GFT_02546	At1g26798	At1g26797	153	NA	39.87	NA	TGTTGATCTTCCGTTTGCAC	TTGACCCGAAACCTGAAATC	TGTTGATCTTCCGTTTGCACCTAAACATGTTATAATCATCAACACATTGAACCCACATGAAAGATTGGTCGTGCACTGTAGGAATAAAGGGAAAGATCTAGGGGTTCATGCGTTAGAACCTCAAGAACAAATAGATTTCAGGTTTCGGGTCAA
CATMA_GFT_02549	At1g27560	At1g27580,At1g27540	319	NA	44.51	NA	TCTTTACGTCTTTGCCACCC	CACCTCAAGAAGCCAGGTGT	TCTTTACGTCTTTGCCACCCGTGAGTTCATTCGACACTTGGATTTGTCTGGACAAGATGAAGATGGTTTCAAGGATGTGTCCGAGAAACATAGGCTTCCAATGTGGATGCCACGTCTGACTATGAAGGAACGTGAAAGTAGGAACCAATTGAAGTGTATCCCATCTAACAAAGGCATTGCTGTTACAAGAGCAGGTCAAGTTTTGCTTGTCTATACGTTCGATTTAGGTACCTCTGAAAGTCATAGGATGTTCCGTTTGTACAAGAGGGATCCTAAAGATCTTGACCCGAAAACCCTCGACACCTGGCTTCTTGAGGTG
CATMA_GFT_02555	At1g28450	At1g29960,At1g28460,At1g54760	188	NA	48.4	NA	TCGGTCACATTGTCTAAGCG	GATGAAGAAGACGACGAGGC	TCGGTCACATTGTCTAAGCGTCTAAATGCTATCTACACTATGATCATTGAGCTTTCCATTCTCTGTGGTGTTGAAGTTGCGTTTATCGGGTATTCTTGCTCTGGAAAACCATACACATTCGGCAGTCCGTCCTTCCAAGCCGTGGTGGAGCGGTTTCTCAACGGCGAGGCCTCGTCGTCTTCTTCATC
CATMA_GFT_02557	At1g28700	At1g28710	137	NA	52.55	NA	CGTTCAGCTTCTGATCCCAT	ATCACCGTCTTGTTGTTCCC	AGTATCCGGTGGACGAGCTAGAGACGGTGCTGGACAAGGCGTCGACAGGGAACAACAAGACGGTGATAATAGCAATGGTGAACAAAGCTTACGTGGAGGAGGATGGAGGAGGGAGGACGATGCTGGATCTGTTTTTG
CATMA_GFT_02558	At1g29350	At1g29370	391	NA	45.78	NA	ACTGGACCTGCTCTTCCTCA	GCTGAAGTGCCAACAGATGA	ACTGGACCTGCTCTTCCTCAGCAGCTTCCAATGCATTACTCTCAACCCACATTACCTCTAACACACTATGCAAACATGATCGGTTATCCTCTAATGCCTCAGAATTATCCATACATGCCATCTGCTTTCCAGCAAACATTTGCTGGTAATAGTGCATACCACCAGCAACTAGCTGCATTGCTTCCGCAGTACAAAACCAATGTCTCTCCCGGTAATTTGCCTCAGTCTGCAACAGCGCCTGCCTCTGCTTATGGATTTGGAAACTCGACCAATGTCGGATCTGCCGGAAACTTCCCTCTTAACCAACAGTCTGCTACTACCGGTACAACGCTTGGTTATGAAGATGTTCTTAGTTCTCAATACAAAGAGAATCATCTGTTGGCACTTCAGC
CATMA_GFT_02561	At1g29620	At1g32720,At3g43780	125	NA	48	NA	ACCGATTGGTGTTGATGGAT	CCCGTCATCGTCTTCATTTT	AGTTACTAGCACACGCCGGAGACGACGAATCGATTAAGAGACAAGAAAATGAAGACGATGACGGGAGAACAACTGTTGACGACGACGACGGGAGAGGACGAATTAATGTCAGCCGATTGAAAGCT
CATMA_GFT_02563	At1g30660	At1g30680	120	NA	50	NA	CAAAGAGGGGAGCTTGTGAG	CCAACATCTTTCTTTCCCCA	GGCGTCTCGGATTGTTATTGCTACTGACGGAGATGGACCTGGTCAAGCTCTAGCGGAAGAACTTGCACGGCGTTTGGGGAAAGAAAGATGTTGGCTTGTCAAATGGCCGAAGAAAAGTGA
CATMA_GFT_02566	At1g33100	At1g33080,At1g33090,At1g33110	130	NA	36.15	NA	TGGTTTGCAAGTGAAAGGTG	GATTCTGGTACAACCCACCG	TGGATAGGAATGCTTTTTGGAATATTCGTTCAGACTTGTGTGCTCACCGTCATGACTCTCAGAACAGATTGGGATCAACAGGTCAGAAGTTGATTACTATATAATATTCCCTGAATTAATTTGTTTAAGA
CATMA_GFT_02568	At1g33607	At5g08055,At5g08315	120	NA	46.67	NA	TGGAAAGTGCAACACAAACAA	TAATAGTGGCATTGTCCCCC	TGGAAAGTGCAACACAAACAATGACGAGCAGAGATGCAACCGTTGGTGTCACAATGGATGCGGCAATGGAAAAGGCGGTTACTACAAATCTATGTCTCACGGGGGACAATGCCACTATTA
CATMA_GFT_02569	At1g33720	At1g33730	134	NA	42.54	NA	TATGATGCTCGGATTGTGGA	AGGTGTTCGATCTCGTCGAT	TATGATGCTCGGATTGTGGAGAAATCATCGCGTTCAGTTGAGAAAGATGTTTCGAGTAAAGACTTCCTGGATGTGCTTATCGATCTCCAACAAGGAGATGAAACTGAAATCAACATCGACGAGATCGAACACCT
CATMA_GFT_02570	At1g33840	At2g14560	121	NA	42.15	NA	TGACATCATTCTTGCCCAAA	ATGAGAGAGGCAATGAAGGC	CAGATGCGCGAGAAGAAAACGATGCAGAGCGTTCTCTTTGGAAAGGACAATTTCTGCCTCACTGTTAATCCAAATGTTGATTATGCCTTCATTGCCTCTCTCATTGTCATCCTTGTAGAAA
CATMA_GFT_02571	At1g33940	At5g18700	207	NA	43.48	NA	TGAATGCCAAAGACATGGAA	ATAGGCCAATGTTGCTACCG	TGAATGCCAAAGACATGGAAGATTTCCTAGAACCCACTTTAAGTCTCTGCAGAGCTTTTCTGCTACGGTCACTTGGGAACAAGATAGGTCTCAGCTCCAACTACACGAAAGAGCCAATGCTTTTATCAGAGACATCGTTTACATTCGAGGTTGATCCACAGGAATGCATAAGAGACATTGCAGATTTCGGTAGCAACATTGGCCTAT
CATMA_GFT_02572	At1g34310	At1g34410,At1g35240,At1g34390,At1g35520,At1g35540	143	NA	41.26	NA	GAGCTACCCTGTCCAACCAA	GATCTTTGATCACCGGAGGA	GAGCTACCCTGTCCAACCAATGCCCAAACTAAATTACAATAACCAAATGGTTACAGAAATGGAAGAAAATATAACAACCAAGACAGGCACTAATTTTAGGCTGTTTGGAGTCACTCTGGACACTCCTCCGGTGATCAAAGATC
CATMA_GFT_02589	At1g35650	At5g44890,At3g26530,At1g21020,At1g08740,At2g29240	172	NA	48.84	NA	TGATGGGATAGGTGGAGAGC	CTTTGTCTGAAGCACCGTCA	TGATGGGATAGGTGGAGAGCGCCTTGATGATATCCAAACTAGCCCTGATAAACCTATTCCAGCTGCAGCGAGTCATACTCAGTGTTTGCTTCCTCCTCCCACAGACGTCAATGAGTTCTTTGAATCTGAGCCCAGCCTCCCAGATCCATATGTGGTGCTTGTTGACATGGAT
CATMA_GFT_02591	At1g35750	At1g35730	125	NA	47.2	NA	TCCAGAGAGTCGAGCTGAGA	GCTCTAACTGCTCCCTTGGTT	TCCAGAGAGTCGAGCTGAGATCGTCCGCGAGCTCCTCTCTTATCCAAACTTTGAACAGCTTCTGCAGGATCCTTATGCAAACTATGTGATCCAAACAGCTCTCTCTGTAACCAAGGTAAGTCCAA
CATMA_GFT_02593	At1g36020	At1g35530	185	NA	39.46	NA	AAAACCACAAACGCTCATCC	GCTGCCTCAGGATCAATCTC	AAAACCACAAACGCTCATCCACCAATTACGGAAAATCTCACTAAACCACCTGCGAAAAGACAATCTACTCTCGATAAATTCATCGGTAGAACCGAACCTAAACCAGAAAATCATCAAGTTGTTTCTGAGTGTGGTGGTAATGATAACGATAATAGTCTTTTAGTTGAGATTGATCCTGAGGCAGC
CATMA_GFT_02595	At1g36510	At3g32260,At3g31510	130	NA	37.69	NA	GCTGATTTAATGGGGAAAACC	CCTTTGCGAATTTTTCAACC	GCTGATTTAATGGGGAAAACCATGTTATTCAAGTTATCCATTGGTACCGATAATTTGAAGAGTACGAAGGCTGCGTATGTTGTCGAGAAATTTTGGGAAAAAACGGATATGGTTGAAAAATTCGCAAAGG
CATMA_GFT_02596	At1g36580	At5g35735	120	NA	47.5	NA	GCGTCCCAACCATGAGTATT	CCACTGGATATACAACGAACCA	GCGTCCCAACCATGAGTATTACTTGGGTTAAGTCCCCAAGCAATCCAAGAAGAAGGAGAGGTTCCATGTTGGCGAAAGACGATGGAAACAGTACCGTTTGGTTCGTTGTATATCCAGTGG
CATMA_GFT_02598	At1g37150	At2g25710	157	NA	36.31	NA	CAGCAACACGTTTGAAGAACA	CCAAACCGATGAGTCGAAAT	CAGCAACACGTTTGAAGAACAATAACGTTCTTAAACTCCCAGATAATTCCAAAGTTTCAATCTTTTTACAATCTGAGATCAAGAATCTTGTCAGAGATGATGATTCTTCCTTCAATCTTTCGTTGTTCATGAACTCGATTTCGACTCATCGGTTTGG
CATMA_GFT_02600	At1g38065	At1g38131	270	NA	43.33	NA	ACACCGGAAACATTTTGAGC	TCACACCCCTGTTTTTGTGA	ACACCGGAAACATTTTGAGCCTTGGAGCTCTTCATCCATCTTCCAACCTCATAAGTTCTGCAAGACTATAGTCCCTGAGTCATTTTGACCCTTACACTGAAGCTCTGAGCCAAGTCCTGAATGTTTTTTTGCTCTTGACGGAAGCGAGGAATCAGATATTCTTACGAGGAGATTGAGTTCACATAAGTGTAAGAACTCTCTAGGATTGAAAGCTGTGTTGCTTGCTACTTCTGGTTAGGAGTTAGGACAGTCACAAAAACAGGGGTGTGA
CATMA_GFT_02601	At1g38380	At2g11770,At5g30276,At5g32358	121	NA	42.15	NA	TCCAGGCTCTAAACTCATCAAA	AGGAGGAGGATGGAGGAAAG	TCCAGGCTCTAAACTCATCAAAATTCCATCCTCTATATTCCCCAAGTATCAATTCTATCAATCTTCAAGATGACTGGGCAGAAAAAGAAGGCAAGGAAGAGCTTTCCTCCATCCTCCTCCT
CATMA_GFT_02602	At1g38630	At2g07981,At2g08986,At1g38790,At1g38870,At5g31702,At1g41930,At5g31770	127	NA	36.22	NA	AGCTTGATGCAAAGCCAAAT	CTTCTCCAAGCTTTGATGGC	TCCTTGTTAGAAGATACAAAGCCAAATATTCATACGGATTTCGGCTACGCCATCAAAGCTTGGAGAAGCAAGAAGAAACTTGATATTGTTTTGGAGTCAAATATGACTAGATACATGTGTATGATTG
CATMA_GFT_02606	At1g40087	At3g30200	120	NA	41.67	NA	TGGACTTCACCGACTCAGAA	TCACTTCTATTTTCCATTTGAAGG	TGGACTTCACCGACTCAGAAACACAACAACCTGATGATCTACCAAATCTGGAAACAGATTACACTATGCCTCCTCCACTTGCCCCAGAATGTAAAACCTTCAAATGGAAAATAGAAGTGA
CATMA_GFT_02607	At1g40129	At4g07700,At4g04310,At2g13890	246	NA	38.21	NA	TCCCAAAATCGAATGAAAGC	TAACAACTCTCCTGGTCGCC	TCCCAAAATCGAATGAAAGCTAATTTGCTTTCTCTTGGTGAAGGTTGTACACTTTGGAGGCCAATCAAGAAGACTAATGATCGGGAGATAAGCACTCATCATATGAGTCAATCAAGAGATCCTCGTAAAGATTATCAAAATCAACTTTGGCTAAAACACATAGAAGAATGCATAGAGGAGCCTGAAATGGATATTTCTTCATTTAGTACTTTCCATACCTATCTGTGGCGACCAGGAGAGTTGTTA
CATMA_GFT_02609	At1g42080	At3g32033	162	NA	46.91	NA	TCTCTTGCCTTTTCCCTCAA	CTAGCCGTTGGGCATTAAAA	TCTCTTGCCTTTTCCCTCAAGATCGAATATCCTCCTCTTGATCCAGTTCGTTTACTCACTCCAGAAGATCTCAGCCATCCATCTGATCCACCAGACCTAAGAAGATTCATGAAGATCACGCCACAAGCCAAAGGAGCGTCACTTTTAATGCCCAACGGCTAG
CATMA_GFT_02615	At1g43310	At5g33320	122	NA	52.46	NA	CGTATTTCCCCTCTCTCCGT	TCCAGACAGGAACATTTGGA	CGTATTTCCCCTCTCTCCGTTGATCCCTCTCCTACAACAACGGCGGCTCTCTCTCCGCCACCATCCTATAACCGCCGCTTCTTCAAGCGATCTAAACATGTCTCCAAATGTTCCTGTCTGGA
CATMA_GFT_02617	At1g43610	At1g43600	198	NA	40.91	NA	AGACCTATCCAAACGCGAGA	TTCAACACCTGCTTTGCGTA	AGACCTATCCAAACGCGAGAAGTATCTACTCGAAGAAACTGATTCAAGGCAAGATCTATGGAGACGCAACGTAGACGGTTACGAATTTATCATAAAGCTACGACCTTTTCTTCATGAGTTTCTCTTAGAAGCCAATAAGCTCTTCACAATGCACGTTTACACAATGGGTAGTTCTAGTTACGCAAAGCAGGTGTTGAA
CATMA_GFT_02618	At1g43950	At1g34390,At1g34410,At1g35540,At1g35520,At1g35240,At1g34310	120	NA	34.17	NA	TCAATGGAGATTCAAACACAGC	CTCTCCAGTCTCTCCCCTAGC	GACACAACTGGTTGGAATGCATTCACAACATCAAAAAAATTGGTTGTAGGGGATGTTATTGTATTCGCTAGGTATAATATTGGTTCTTTTTATATATCTTTTGGTTCTTGAGTTTTGGGC
CATMA_GFT_02619	At1g43995	At1g43960	137	NA	50.36	NA	GGCTTCTCGCTTAACATTGG	AAAACCAACCACCAAAGCTG	GGCTTCTCGCTTAACATTGGACGGCGTACGGCTCCGGTGGCGGAGTTATGGGGTGTCTATTATGGCCTTTTTTTGCTTGGGAGAAGAAAGTGACAAGAGTGGAGTTGGAGGTAGACTCAGCTTTGGTGGTTGGTTTT
CATMA_GFT_02620	At1g44085	At3g29033	133	NA	42.11	NA	CTCCGGTGGTTATCAAGTGAA	GGGGAAACTATAGCCACCTTG	CTCCGGTGGTTATCAAGTGAATCAAAACAGTTATAAAAACTCCGGTGGTTACTATCAAGGAAATCAAGCGACTAATGGGAATTCTGGTGGTTACAGTCCTTATCAAGGAACTCAAGGTGGCTATAGTTTCCCC
CATMA_GFT_02625	At1g46696	At2g15110	221	NA	53.85	NA	GAACCGAGAGTTGCTTGAGG	CCTCGTCGATAACCACCACT	GAACCGAGAGTTGCTTGAGGAGATCGAGAAGGGAGAAATTCCTGATCTCTCAAAGGAGCTTGAATCGGTCCGAGCTGACGAGGAGAAGTTTGCTAGACAGGCTGCGGAACCGAAGACTCCTCATCCTGACCCTACTGAACTCATTTCGCTCCTTGCCGATACGCCACCGGAGGTAGTCGTGGAGAGTATTCCCTCTGCCGAAGTGGTGGTTATCGACGAGG
CATMA_GFT_02627	At1g47490	At1g47500	125	NA	47.2	NA	AACCAATGGGTTGATCCGTA	TGCTGATGACCACCGTACAT	AACCAATGGGTTGATCCGTACTATGGAGGACAGTTTTACAATGGGTATGGATACATGGTACCTCAACCTGACCCGAGAATGTATCCCGCTGCACCTTACTATCCAATGTACGGTGGTCATCAGCA
CATMA_GFT_02629	At1g47560	At1g47550	129	NA	44.19	NA	CCTGAACTTGCTCCTTCGTC	CATCGTCATTGTTGGACTGG	GCTGTTGTTGACTGGGCATATAAAATAGACCCCCTACGGTCTATATCAATGCATGGTATAACCGAACGTTATCTATCTGGTCAGAAAGCTGATGCTGCAGGATTTGTTCGCCTTTTGCTTGGAGATCTG
CATMA_GFT_02630	At1g47813	At1g47820	127	NA	38.58	NA	AGTCACGTTTCAGTCCCTGG	TTTGGTCAGGGACATCATCA	AGTCACGTTTCAGTCCCTGGGAAGAATCTAGTTAAAGTAGAGTTCAAGCTTGGGACAGAGAGCTACACTATTGATTCAATCAATGGTGATACTGTATTGGACCAATTGGTTTCGATGAAATAAGAAA
CATMA_GFT_02631	At1g47915	At5g38396,At1g48400,At3g58900,At1g47960,At4g27050,At3g03040,At1g47950	122	NA	48.36	NA	TCTTGTCTTTGCTTCCGACA	GTTGGGATAAACAACCACCG	TCTTGTCTTTGCTTCCGACAAAAGTGGCTGCTTCCACATCGGTTCTGTCCAAGAGGTGGAGGAATCTGCTAGGTCTTGTAGACAACCTCTGCTTTGATGAGTCGGTGGTTGTTTATCCCAAC
CATMA_GFT_02632	At1g48220	At1g48210,At3g17410	130	NA	41.54	NA	CCTCAGGTTATCCACCGAGA	CCTGTCATTGCATGTTCTGG	CCTCAGGTTATCCACCGAGATATCAAAGCTAGCAACATACTTCTGTTTGATGATGATATTGCCAAAATTGGTGATTTTGATTTGTATGATCAAGCCCCTAACATGGCTGGTCGCCTTCACTCATGTCGTA
CATMA_GFT_02633	At1g48250	At1g17275,At1g78350	170	NA	47.06	NA	TCACGAGGAAGCTCACATTG	CAACCTCATCGCAGTCTTCA	TCACGAGGAAGCTCACATTGAATCAGGCGTTGAAGTTCGTGCTCCACTTAGACGAAGTAAACGAAGGAGAATCAGAGATGAAGAAGAGGAGGATTTAGAGGCTGAAGTTCCTGCTCTTGATGAAGACGATGACTGTGCAGTCCAAGGAGATGAAGACTGCGATGAGGTTG
CATMA_GFT_02634	At1g48860	At2g45300	146	NA	46.58	NA	CTGCCATTACCGGTGAAACT	CGGCAAGAGTCATTGCTACA	ATTACTCCGCCGAAAAAGGTGAAACCGGCAGAGATTGATACATATGATGATCATAGAATGGCAATGGCATTCTCTCTTGCAGCTTGTGCTGATGTTCCAATCACCATCAATGACCCCGGTTGCACCAGGAAAACCTTCCCCGACTA
CATMA_GFT_02635	At1g49220	At1g49200,At1g49210	126	NA	46.03	NA	TTTGTGGCATTATCTGCTGC	CTTTGTTTGATGAACCCCGT	TTTGTGGCATTATCTGCTGCCTCGGGTTACATTACATCATTCGTTGTGCACTCAGACGTTCTACACGTTTCATGATCTCCGAGCCTGTACCAAGTCTTTCGTCAACACGGGGTTCATCAAACAAAG
CATMA_GFT_02636	At1g49680	At4g28870,At1g33460	121	NA	50.41	NA	GAATTGGTGGGAGGAAGGAT	CTCCTCGACTCCGCTATCAC	GAATTGGTGGGAGGAAGGATTGATTTACCAAAGCGATCCAGATGACCCCGATTTCGAACCTCCAGAGAGTGACATTGAAGCCGACGATGGAAGTGATAGTGGTGATAGCGGAGTCGAGGAG
CATMA_GFT_02639	At1g50780	At1g48150	184	NA	43.48	NA	TGGTGAATGAAGATGCTGGA	ACCTCAAGGTTGGTGTCGTC	TGGTGAATGAAGATGCTGGATTTGTTGACTGCTTATTTGAAACAGAGGAGGAGAAGAACAGAATGATTGTACCCCAAGAAACACAAACACAACCGATGTTCTCTGAGGAGGATCAGAGCTTTTGGGAAAACCTAGATGTCGACGACGTGTTTGGTCTTTTTAACGACGACACCAACCTTGAGGT
CATMA_GFT_02641	At1g51330	At1g64035	120	NA	37.5	NA	TATGAAGGCTTACAATGGTTTCAA	TCCAATCCATCTTTCTTGTCC	TATGAAGGCTTACAATGGTTTCAAGGTCCTTAGAATACTACAATACCGAGTAGACTATAAGGATACAAGTCGCCAATTCTCAATGTATTTCTTTCTACCGGACAAGAAAGATGGATTGGA
CATMA_GFT_02647	At1g53610	At1g53620	142	NA	45.07	NA	TGTCTCAGCCACGAGATTTG	CGAAACCCTTAACCTCCACA	GCCTGTGTTATTTTCGCGTTGATTGTCATAGGCTGTGTCTCCTATAGGAAGAAAGAGCCTTTGTCTCAGCCACGAGATTTGGAAACGGGTGTAACGGGAACAAAAGATGGAGGACTTGTTGTTTTGACAGGAAATGATGCCA
CATMA_GFT_02649	At1g53970	At5g40990,At1g53940	133	NA	48.12	NA	TGGCGGAAACAACAACTACA	CGGGAAATGTTCCCACTAAA	GACGTCACAGCGAAGTATGCATGGTTACCGTTGATCCCGCCAGTTCTACAACCAAGTAACGGTAACAACCATATACTTATGAGGTAAATTTTTGCCTCCGCCGATGCCGGAGCTTTAGTGGGAACATTTCCCG
CATMA_GFT_02651	At1g54010	At1g54000	153	NA	35.95	NA	GGATCGATCGGGGTTTCTAT	GCAAGGGGTAAGAGTTGCAG	GGATCGATCGGGGTTTCTATAAGGGTTATGAGTCAAATTATAACTGGATCAATATCGGAATCTTGAGTAGTTTTAATTTCCAATGTTTTCATGTTTCTCTAGTGAGTTTTCCTCCATAATAAAAGATTGATCTCTGCAACTCTTACCCCTTGC
CATMA_GFT_02652	At1g54110	At3g55600	133	NA	48.12	NA	TGAAATGGTGGTACTTGCGA	GATCAAGAGCCACTGGAAGC	CTACCGAGGAAGCCATTGAGCAAAGCTTAGCAAGCACAGGACACGCAACCGTAAGAGCCACAAAGATTTATTCAGAAAGCTCAAAGACGAGTTGCTTCCAGTGGCTCTTGATCCTCGCCATGACATGTGTGTT
CATMA_GFT_02653	At1g54630	At1g54580	124	NA	37.9	NA	TGAGGAGCTCTTGTTGGAAAA	CGGACACAATTGCTCTCTAGC	TGAGGAGCTCTTGTTGGAAAAGGCCAAGTAGAAAATCCTTTACTACATTAGCAAAAACGAAAAAAACCAAAACCCAAACCACTATCTTCTTATTGTTTGGTTAGCTAGAGAGCAATTGTGTCCG
CATMA_GFT_02656	At1g55710	At3g53630,At4g18690	147	NA	48.98	NA	ATAACCGCCATGTGGAGAAG	ACCTTGAGGAACCGATGTTG	ATAACCGCCATGTGGAGAAGGAGAAGAAGAAGGAGGTGAAAGAAGAGGACGTGGAGAATTGGGGGCTTAGAGAGTTGATCGATGGTGGTGCCGTTGCTCCTGGTAGGATTCTTCATAGGAACAACATCAACATCGGTTCCTCAAGGT
CATMA_GFT_02657	At1g55720	At1g55730,At3g13320	213	NA	38.03	NA	TTGCCATGAAAGACAAGCTG	GCCGTCTCAAATAGCTGGAG	TGCTTGGCTCGATTCTTTCTAACATTTTGCTTGTACTTGGCTGCGCTTTTTTCTGTGGCGGCCTTGTGTTTCCCGGGAAAGATCAAGTCTTTGACAAAGTTTGCATATCATTCTTTCTTTTCTTTTTTCTGTTTAGTTCAATTCTTCTTGTTTCTTATCTTATTTCTTCTACCATACAGAGGAATGCAGTTGTGAGTTCGGGCATGCTTTTAA
CATMA_GFT_02658	At1g55980	At4g33620,At1g56000	156	NA	44.23	NA	TCAAGATGTGAACTCAGCGG	GCACTCTTTCTGGGCTTTTG	TTGGAGAAGATGGGAAGGAGTTGATGTTCGACCATGGAGCTCCATTTTTCTGTGTGAGCAACTCTGATGCCATGGCTCTTGTTCATGAGTGGGAATCCAGAGGTTTTGTTTCTGAATGGAAACAAGTTTTTGGGAGTTTTGATTGTGCCTCCAACA
CATMA_GFT_02662	At1g57565	At1g57580	168	NA	39.29	NA	CGATTCCAGGGTGGTACACT	AGGATGAGATTCCATCAAGCA	CGATTCCAGGGTGGTACACTTCAGCTCTAGACTTTTATCAGTTTACACCGTCTTTGTCTTCGGTAATAGGACCTGATGCCAAGGAGGAGGAAGAAATATTGGCTTGTGATCATAAAAAAATCTCCTCTATAAACTCAATTATTAGAATGCTTGATGGAATCTCATCCT
CATMA_GFT_02664	At1g59500	At4g37390,At2g23170	162	NA	49.38	NA	CGTTGGAGATACGTGTGGTG	GGCTGAAATGAGCAGACACA	CGTTGGAGATACGTGTGGTGCAGAACGGCACGTTTGAGGAGCTCATGGACTTTTCCATCTCGAGAGGTTCATCGATTAATCAGTATAAGGTCCCGAGGTGCGTAAGCCTCACACCGATCATGAAACTGCTTGACTCTAGAGTTGTGTCTGCTCATTTCAGCC
CATMA_GFT_02667	At1g60095	At1g60110	122	NA	38.52	NA	GATGGAAGTTTTGAAGGCGT	TAAAACATCCCATGCTCACG	GATGGAAGTTTTGAAGGCGTAAGAAAAGTATATGTTCGCTATGATAGCTTGGAGATATGTTATGTCGAGTTTGACTATGACAACAAAGGCAAAGTGGAAAAGCGTGAGCATGGGATGTTTTA
CATMA_GFT_02668	At1g60170	At3g60610	145	NA	53.79	NA	CTTGCTGGGTTTTCTTCTGC	CATCAACTCTTGCTGCCAAA	CTTGCTGGGTTTTCTTCTGCAACGTCTCAGTCCCGTGTGGGTTATCTGGAGCAGACAGAGATTTACCAAAGCACGCCTCCTGGACTTCAGGCTCGCGCTGGCAGGCTCGTGGCTGCAAAATCAACTTTGGCAGCAAGAGTTGATG
CATMA_GFT_02669	At1g60830	At4g36690,At1g60900	122	NA	46.72	NA	GCACTCCCACCAAGATTGTC	GATTAGGCCTCGGAATCACA	TGTTACAACCAGGAGGCACTCCCACCAAGATTGTCTGTTTGACTCAAGTGGTTACAGCTGATGACCTTAGAGACGATGCAGAATATGCAGACATAATGGAGGACATGAGCCAAGAAGGTGGT
CATMA_GFT_02670	At1g60985	At1g60986	136	NA	45.59	NA	ATCCTACGAGGAGGCCGT	CAGGAGATGGAGCTATGCCT	ATCCTACGAGGAGGCCGTGGTGTCCGTCGAAAAAACAAATGTTTGGTGGTAATTGTGGAAACGATGGAGACTCTCTATGTCTAATGCTCTTAGCAGCTAGTTGGGATGAAAGTTTAAGGCATAGCTCCATCTCCTG
CATMA_GFT_02671	At1g60986	At1g60987,At2g25687	127	NA	43.31	NA	TCTCCCAAGCCATCTTTCAC	ATTGCAGGAGACTGGGCTAA	GCCATGGTGTCCGTCTAAAAAACAAGTGTTCGGTGGTTCGTGTGGAAATGATGGAGCACAACAATGTCTAAATAACTTATTAAGTACATGGGATCCAAGTGTAAGGCTTAGCCCAGTCTCCTGCAAT
CATMA_GFT_02672	At1g61095	At1g61090	137	NA	35.04	NA	CAAATAAGAGTGGGTATTGTGTTCC	ACGCTGTTTTTATTTTGGGA	CAAATAAGAGTGGGTATTGTGTTCCTTATACAACAAAAACCACGTTTATGTTTTCCCTTTGTTTGTAGGAGTTGTACTCCCTTTAATTCCCCTTTGTTTAGGAATTGGTATTTGTGATCCCAAAATAAAAACAGCGT
CATMA_GFT_02676	At1g62060	At1g62080,At1g62000,At1g62220	253	NA	49.41	NA	GTGATTGGCATTTTGTGTGC	GACCCTTGGCAATGACTTGT	GTGATTGGCATTTTGTGTGCCATTGTCACCGCAAGGCAGGTCGAAGAAGTGTCCAAAGAGACCAAATTAGGCACCTCTCTTCCAAAATCTACTAACAAAGGCATTGGAGCTCAGCTTTCTGCTGCTGGTCTTACTTACAGCGGCAGCAGTGTCTCTAGCTCTGCTAGTGCTTTTAACAATCCCAAAGGTCCAGGGGCCAGTGCATCCGAAAGTGGCTACACAAGTACCATCGGACAAGTCATTGCCAAGGGTC
CATMA_GFT_02679	At1g62630	At1g63360	139	NA	41.01	NA	TCCAAGAGCGAAGCAGTTTT	AAATTCACGAAGCTTGTCCG	TCCAAGAGCGAAGCAGTTTTTGAGCTCCCATAGGTTGATGAGTCGTTCACGATTGCTACAGATCTTTGGATCTAATATATTCTCACCGGATAGACAACTAGAATCACTTTCAGTATCTACGGACAAGCTTCGTGAATTT
CATMA_GFT_02682	At1g64295	At1g64290,At2g05360	132	NA	39.39	NA	GTTGGGATCATGTTTGCCTC	TTCTTCCGTCCAGATCAACC	GTTGGGATCATGTTTGCCTCTACAACTTAAACACAGAGAAGTTAAACTTAGTTCATACAAACAAGGATTTTGCCTCTTACGTTTGTTTCCCCTTTTGTTCTGATTACGAGAGGGTTGATCTGGACGGAAGAA
CATMA_GFT_02684	At1g65250	At1g65190,At5g35796	222	NA	39.19	NA	GGTTGACAGAGACGTGGGAT	GTTGAGAGCAAATTCCGAGC	GGTTGACAGAGACGTGGGATTATATAGTTACTTTGCTGATAATTACGTTAGGAGTGGCCTAGTCTCAGATAAAACAGATGTCTTTGCCTTTGGAATCTTTATGGGTCATAGGCTTCTATTAGGATACGAATACTATTTCGAGCATTATCGAGGAGAAGAAGAAGAAAGTGAAGATGGATTTGACAGTCTGATGAAAAGACATGCTCGGAATTTGCTCTCAAC
CATMA_GFT_02688	At1g66060	At1g66000	292	NA	49.32	NA	CCTCCCAAGACTTCACCAAA	TGAACCACTGCCAAATTCAA	CCTCCCAAGACTTCACCAAAGCCGCCTTCAAGCTTCTTGCGAATCCCCACGTTGAACCGACGGTGGAATTCATCGCCGCCCTCACAAAGCCACCGGAGAATCCAGAAGATAAAGACATCAAGTTCTTCCGTTTCTGCGTCGCCAATTACCCGGGATGCTTCTCCCTCAAGCTCATGCGTGTCTATTCCTCGAATGATCCACGAGTCCCATACCAGATCAGAGAGATTGCGATGATATTACTCCACGTTATCTTCATCATAGAAGAAGCCTCTTTGAATTTGGCAGTGGTTCA
CATMA_GFT_02692	At1g66380	At1g66390,At1g66370,At1g56650	120	NA	45.83	NA	CCAAAGGGTTGAGGAAAGGT	ACCGATTTAGCCCAGCTCTT	ATGGAGGGTTCGTCCAAAGGGTTGAGGAAAGGTGCATGGACTGCTGAAGAAGATAGTCTCTTGAGGCAGTGTATTGGTAAGTATGGAGAAGGCAAATGGCATCAAGTTCCTTTAAGAGCT
CATMA_GFT_02693	At1g66570	At2g14670,At5g43610	122	NA	50	NA	CTTTGCTGGTCGCTGTTTCT	GAACCCGAGAGCGAAGATAA	CTTTGCTGGTCGCTGTTTCTGTTGTACTAATCGGATATGCGGCTGATTTCGGCCACAGCATGGGAGACAAAATCGACAAACCTGTCAAGATGCGAGCCGTTGTTATCTTCGCTCTCGGGTTC
CATMA_GFT_02698	At1g67270	At1g67780	142	NA	40.85	NA	GGAGAACGGAAAAAGGAAGC	TAGATTTCATGCCCTTTGCC	CAAGGTGAGGTTGCCAAATCCATTATGGAGAAAAACGGAGCTCCATTGTCTATTGAGGAACACAACTCAATCGTGTCTCAAATAAGAGATGAAGCTAAAGAAGCTCATGAAGAAATGATGGAGGCAAAGGGCATGAAATCTA
CATMA_GFT_02701	At1g69180	At1g69170	160	NA	41.25	NA	TGGGATTCGGTGAGAAGAAG	GGCAACATCATTTTCTGCAA	TGGGATTCGGTGAGAAGAAGTGAACAAAACTCAGGGGAAAAGAAGCCTAAAAATAACAAACGCATGCACGTGTGCGAGTGGCTGCGTCGTTTTTCTCATCTTGTGTTGTTCTTCTGTGTAATTTTCTTATGTATGTCATGTTGCAGAAAATGATGTTGCC
CATMA_GFT_02702	At1g69750	At1g66590	278	NA	34.53	NA	TTTCCCTTTGGATCACTTGC	AGCCATTCGACACTGGAGAT	TGATGGCAAAGCAGGATATGGCTGAACTTGGATTCAGTGGTGTTAAAGAACTTGATTCCACTGAAGATAAGAATACAGAGAGTATCGAACATTGAAAGGTTGACCAAAAAACTTTGAGCCTCATTTTGTAAAATTTTGGATTAACATTGGGATAGCATTTGAGATTTTAGGTCCTAAAACCCAACTACTATGAAAGTATATGCTTCAGATTCACCAATTTTTATACGTATGTATTCCTGTGTGAAATAAAGCATTATACAAAGCCTGAAACAGAAGCA
CATMA_GFT_02703	At1g69820	At4g39650,At4g39640	376	NA	38.83	NA	TGTTGAGGCTCTGAAACACG	CCGGTGCTTGGAGATAACAT	TGTTGAGGCTCTGAAACACGCTTTCGCAGTTAGAATGAACCTTGGGGATCCGGATTTTGTCGATGTTTCTAAGGTTATTTCTGATATGTTGTCTACAAATTTTGCACAAGGCTTGAAGAAAAAGATAAACGACAACAAAACCTTTGATCCAAATTATTACGGTGGCAGGTAAGTTATTTGATCTGTTAAAACCCGCAGATTTCGTTTGTCAAATCTTGATTTTATCGGTCTTTCGTTATCCATTTCGTAGGTGGGATCAGATTAACGACCATGGGACAAGCCATTTATCAATCATAGATAGCGAGAGGAATGTTGTTTCACTGACTAGTACAATAAACAGTTACTTTGGGGCATTGATGTTATCTCCAAGCACCGG
CATMA_GFT_02704	At1g70800	At1g70810	125	NA	45.6	NA	GTCGTCATAACCATGGGTCC	ATCTCTGGTGGGCACAATTC	TTACAGCGGACGACAAGATGGGAGATGCGCAGATAGATATGAAACCGTTCCTAGACGTTCACAAACTCGGTTTGAAAGAACTTCCACATGGAAAAGAGCTCAAGAGAATTGTGCCCACCAGAGAT
CATMA_GFT_02706	At1g71280	At1g71370	151	NA	33.77	NA	CAGCTCAAGATGAAGAAGAAATGA	TCCAACAAGCCTGAAAGGTT	CAGCTCAAGATGAAGAAGAAATGAATTTGAGATTATAGCTTACTGAAAAAACTGAAGAAAGGTTCAATTACAGAAGATGATTTTGCTAAACTTACAGGAGCTCATGATTTTGTCTGATAAAGAAGCAAGAAAACCTTTCAGGCTTGTTGGA
CATMA_GFT_02707	At1g71300	At1g71270	147	NA	42.18	NA	TTCCGTCCTCTCAAGCTGTT	GGTTCAGCTTCCTTCAGCAC	TGCTAAGTGCACATTTTCAGTCTTATATTCAAGCATTTGAGAAACTACAGTTAGATATAGCCACATCAAACGACTTGATTGGTGTGGACACTAGAAGCACTGGCCTCTTCTCAAGATCTAAGGAGCCACTAAAGAACCGTTGTGCCG
CATMA_GFT_02709	At1g71920	At5g10330	308	NA	44.48	NA	AACCCATATGGTCCTCCTCC	TGCGGTCTACATTCAAGCTG	GGCTTCGAGTTGGATATGGAGCGTTTCCGTTGAGTATAATCGAATACCTGTGGAGAGCAAAGCAACCATACAATGTCTCTGTTGCAGGGGAAGTAGCTGCTTTAGCAGCACTCTCAAACGGGAAATACTTAGAAGATGTGAGAGACGCCTTGGTACGGGAAAGAGAGAGACTGTTCGGGCTATTAAAAGAAGTTCCTTTCTTGAATCCATATCCGAGCTATTCGAATTTCATTCTCTGTGAGGTTACATCTGGAATGGATGCAAAGAAGCTGAAAGAGGATTTGGCGAAAATGGGTGTGATGGTTCGT
CATMA_GFT_02714	At1g75050	At1g75030	144	NA	52.78	NA	CGTTAAAACAAAGATGGCGAA	CTGGTGTTAAGGGAAATCCG	TTTGTTTTGAAATTGCAGGCGGCATTGCTGTTTCCGCCGCCACCGTCTTCACTTTACAGAACAGTTGTCCTTACACCGTTTGGCCTGGAATTCTCTCCGGCAACGACAACACCCTCGGCGACGGCGGATTTCCCTTAACACCAG
CATMA_GFT_02717	At1g75600	At5g65360,At4g40030,At1g09200,At1g13370,At5g10390,At5g10980,At5g65350,At1g75610	128	NA	47.66	NA	CGTACGAAGCAAACTGCAAG	GACGGTAACGGTGAGGTTTC	GAAATCTGCGCCGACTACTGGAGGAGTCAAGAAACCTCACCGTTACCGTCCCGGAACCGTCGCTCTTCGGTAAGTTTCACGATTTCTCCTCTTTCAAAATCACAATCTCTGTTTCTGAAATCATTCCG
CATMA_GFT_02718	At1g76690	At1g76700	139	NA	37.41	NA	CAAGCCAAAACCAAAAGAAAA	GGCGCAGGGAAATACTCTTC	CAAGCCAAAACCAAAAGAAAAAAGGAATAATTTTACATAATGGTACACAACTGCAATAGAAATATGCTAAGACTGATATATATATGCCCCGATCTCACCTGAATCAATCATAGCCAGAGGAAGAGTATTTCCCTGCGCC
CATMA_GFT_02719	At1g76705	At5g03960	142	NA	45.07	NA	TTTTGCAGGAGAGAAGAAGTCC	TCGCAGACAAAAGAAGTCCA	TTTTGCAGGAGAGAAGAAGTCCTCATATGCTTGAGGACTCACTGAGCACACCAAGGCAACGTGTAGGGCTCATGGATTCTTTGTTTGTTAACTACAAGAAGGATGGGGATAAAGTCTCTCTCTGGACTTCTTTTGTCTGCGA
CATMA_GFT_02720	At1g76825	At1g76720,At1g76810	142	NA	40.14	NA	AGATGTTTGGAAGGCATTTTG	GGAGCTTCCATTTCTCTGTCG	GGAAGGCATTTTGACATGGAAGATGAGCTTGTGAGTCACATTTCGAGGAGATCTATCGACATACTCAAAGCTGACTACATGGTAAGTCGAGGATAAGATAAGTTGTTTCCCATCTACGTTTTCTTTGAACCAAAACAAATGC
CATMA_GFT_02721	At1g77150	At1g77170	121	NA	47.93	NA	CCAGGATTATCGCATTACGG	CAACATCTTTCCACATCCCC	CCAGGATTATCGCATTACGGATGCATAGTTGATCTGTTGAGCCGTGACGGGCAGCTTAAGGAGGCCAATAAAGTTGTTAAAGAGATGCCGATGAAGCCTAACGTGATGGTTTGGGGTTGCT
CATMA_GFT_02722	At1g77160	At1g77145	155	NA	47.1	NA	CTCTCCAAAACCTCATGGGA	CATCTCACCACAAACCAACG	GCGACAGAAGGGAGACTGAGAAGAGTTGTTTCGTTGGTTTGTGGTGAGATGAAAAAGTCCATGAAGAAAGAAGGAATGTCTAGGCCTCCATGGAGGACTTCGAGATACATGCAGTCCAAGTGGCTACCAGAGAATTGTCGAAGAGATGCTGGTTG
CATMA_GFT_02724	At1g79660	At1g79670	132	NA	39.39	NA	GGAACACATCCAAGCCAGTT	ACAAGCCATTCTTTAGGCGA	GGAACACATCCAAGCCAGTTTCTCCAACGGAAAACTGAAATTCTTCTAGAGTGTCAGCCTAAGCTGATTGCATTATATAAACATTTGTCTCTCTGTTGAAATGTGTGTGTAATCGCCTAAAGAATGGCTTGT
CATMA_GFT_02725	At1g80700	At1g80980	218	NA	42.2	NA	CGAGAAGACGGAATCTAGCG	TTCGTGAGACTTGGTTGCTG	CAGCAACCAAGTCTCACGAAGAGCTAATGGAGATGAGACAGAGACTGGGAAAAATCGAAGAGACAATAAAAGAAATTGTTTTGGAAACCAAGAAACCTTCAGGGAATGCTCCAACCAAAACCCAAGAAGATCAATCTACTAAACTCTCCCCAAAAGAAGTATCACAGCCAGAAAAAGAACACAAGGGCAATGTACAGAAACCAGGTGATGGACCTCAC
CATMA_GFT_02726	At1g80780	At2g32070	124	NA	40.32	NA	TGGTTCGGATAGTTTACTCACG	AGCAACCTGACCATTTTCAA	TGGTTCGGATAGTTTACTCACGTCTTGTACTTTCAGAAAGCTCAAGGAGAATTTCTTCGTTGGTCCGTTGCACAAATATTCTGGTGTTTTGTATGGATTAGGTGTTGAAAATGGTCAGGTTGCT
CATMA_GFT_02727	At2g01010	At3g41768	360	NA	50.83	NA	ATGGCCGTTCTTAGTTGGTG	GTACAAAGGGCAGGGACGTA	ATGGCCGTTCTTAGTTGGTGGAGCGATTTGTCTGGTTAATTCCGTTAATGAACGAGACCTCAGCCTGCTAACTAGCTACGTGGAGGCATCCCTTCACGGCCGGCTTCTTAGAGGGACTATGGCCGTTTAGGCCAAGGAAGTTTGAGGCAATAACAGGTCTGTGATGCCCTTAGATGTTCTGGGCCGCACGCGCGCTACACTGATGTATTCAACGAGTTCACACCTTGGCCGACAGGCCCGGGTAATCTTTGAAATTTCATCGTGATGGGGATAGATCATTGCAATTGTTGGTCTTCAACGAGGAATTCCTAGTAAGCGCGAGTCATCAGCTCGCGTTGACTACGTCCCTGCCCTTTGTAC
CATMA_GFT_02728	At2g01020	At3g41979	145	NA	53.79	NA	GATATCTCGGCTCTCGCATC	TTGTGACACCCAGGCAGAC	GATATCTCGGCTCTCGCATCGATGAAGAACGTAGCGAAATGCGATACTTGGTGTGAATTGCAGAATCCCGTGAACCATCGAGTCTTTGAACGCAAGTTGCGCCCCAAGCCTTCTGGCCGAGGGCACGTCTGCCTGGGTGTCACAA
CATMA_GFT_02730	At2g02290	At5g23470	133	NA	44.36	NA	CTGCTTTGAGATTCCTCATGG	ACACCGTCTGCTTTACGCTT	CTGCTTTGAGATTCCTCATGGATGTTCACGAAGAATTCTTCTGTGACTGGTCGAGAAAAGACTTGGATTCTGTGGATGTCAGGCCTTTGCTAAAGGAGATTTCTTTGAGATGGAAGCGTAAAGCAGACGGTGT
CATMA_GFT_02734	At2g03030	At1g47370,At2g03300	122	NA	40.16	NA	AAGCCTTGGAATGTATCCCC	CCTCAAGTCCAATCGTTGCT	CAAGGAAGTTGTTAAGGCGGTTCAGTGTGTTGTAGCAACGATTGGACTTGAGGAAGAAGAAGAGAATCATTTTGGGAAAAAGAAGAGAAAGGATTGCAAATGTGAGCTTCCTGATTTGAAGA
CATMA_GFT_02740	At2g04063	At1g31750	237	NA	52.74	NA	CTAGGGCTTGGAGGAGGAGT	TGTCATGCTTGCCTCTTTTG	TAGGGCTTGGAGGAGGAGTTGGGGGATTGATAGCAGGAGCGGCAACAGCGGTAGTGGCTGCAATGGGTGGTCACCATGTGGGTCATCGCGCAGGCTACGAGCACCACAACCATGGAAAATACATAAGAGGATTACTTGGAGGAGGAAAGTACAAGCGAGGAAAGCAAAGTATCGGAGGAGGGAATTACAAGTGTGGCAAGCACGGCATGTTCGGAGGCAAAAGAGGCAAGCATGACA
CATMA_GFT_02741	At2g04320	At2g04000,At2g23490,At5g35792,At4g06672,At3g29700,At3g32070,At2g12066	122	NA	45.9	NA	GCCATTGAGCAAATGGAAAT	CCCAAAGTTTACGGATGTGC	AGACTGTGTGAGAGAGACCCCTACTACGATGATATGAAAGTGGCGAAGAGAGCCATTGAGCAAATGGAAATGGTTGCGATGATGGAAGGGATTCCTAAGTTTTGTCCATGTGGTGGTAGCAT
CATMA_GFT_02742	At2g04395	At2g05210	183	NA	37.7	NA	TGTCGCAACAATGATTGGAT	AGGCAAAGGAAGAAACCCAT	CAAATCAAGAACCACGACGACATGATTCTGTTTACTCGCATTAAGGCACAAAGAGTCTTCATTTTCCTTGTGTGTTTTGTGGAGGAGGTAATAAAGTTTGGATTTTTATTGTGTAGATGCAAACTTTTGATAGTGGAAAAAGAGTAAACGCTGCTTGTAGTAGATGGGTTTCTTCCTTTGCCT
CATMA_GFT_02746	At2g05000	At5g37385,At3g47320,At4g28970,At5g44416,At4g09380,At2g23720	210	NA	44.76	NA	GAGTACGAGTCCCGAAACCA	AATCTCGACTTCTTTGGCGA	GAGTACGAGTCCCGAAACCACCTTATTCAGTGGTGGGATCAGGCGGTAACTGAGGAGCTTGAGAAGGTAAATCACTCACATTATTCCGCACTAAGACATGGACAACTAGCATGTAATCATGCTTTGGAGTTCGTCCAGGAAATTGTTCGTCTTATGCAAGGCGAAATTGAAACCCTTACAGAAAGGTTACTCGCCAAAGAAGTCGAGATT
CATMA_GFT_02748	At2g05090	At5g37080,At5g34431,At3g32028,At1g42240,At5g27480,At1g37999	130	NA	36.15	NA	TACCAAGTGATGGCCTTGCT	ATTCTCCACTGCCCAACATC	CTACCAAGTGATGGCCTTGCTCTAACTATTCAGGACAGTTATGTAAACCGTGACATCATTAAGACTAAATCAGTTGATTTTTTCGATTATCCTGCCAAAACAATTGTTGATTTACTTAATGGGAGAGATG
CATMA_GFT_02749	At2g05117	At4g15735	135	NA	40.74	NA	TGGACAAATGCGTTTAATGG	CTTGTTACCGGGCAGATCAT	TGGACAAATGCGTTTAATGGAACATGCTCAGACAGAGGTAATCCACAAACAATGTGTTTCTTTGACTTCTTAGATGCACATACTGCAAGAGTGATGCCTAAAAATTGCGCTTGTAATGATCTGCCCGGTAACAAG
CATMA_GFT_02750	At2g05140	At2g37690	129	NA	47.29	NA	TGTTATGAAGGATGCTGCCA	GGCAAAGGAGTGAGTGAAGC	TAGTTTCTGCTCATCGCACCCCAGAGATGATGTATACATATGCAACCTCAGCTCATAGTCGAGGCGTTCAAGTCATCATTGCAGGTGCTGGTGGTGCTGCTCACTTACCAGGTATGTCTTTAACATGCA
CATMA_GFT_02755	At2g05647	At4g08598,At5g28464,At2g12420,At4g05505,At4g06627,At1g38140	137	NA	50.36	NA	CTACAAGCACATCGTGAGGC	TTTGGGTCTGTTGTGGTCAA	CTACAAGCACATCGTGAGGCAGAGGCTTTGCGGGTTGCAGCTGAGCAAGCAGAGATCAAGCGGGTTGCAAATGAGCAACAAGCAGAGATCAAGCACTTGAGGATGGTGAAGAAGTACTTGACCACAACAGACCCAAA
CATMA_GFT_02757	At2g05890	At4g07450,At2g10460,At3g30550,At5g35250,At3g31905,At3g33585,At2g10830,At2g09960,At2g14310,At1g36140	125	NA	41.6	NA	TCGTGCTCACAACAAGAAGG	AGGCAAAACTTGGCAACAAC	GCACTGTTTCGGCAATTGATACAGATTGGCCGTGCTACTATTTTTGTTGTCGTGCTCACAACAAGAAGGTTGTCAAAGAAGAAGCTATCAAACTTGAAGATGTCAAGCAACCTCAAAAGCCAAGA
CATMA_GFT_02764	At2g06775	At2g06140	136	NA	39.71	NA	CCAAGACGATATCCAAGACCA	TCATTCCGAAAACTCATTTG	CCAAGACGATATCCAAGACCAATATACGAGAATCGTCAATGTGGGACTCGTCGTTGATACGGTTGAGAGTCATTTAGATTGGAAGATTGAGGAGTTAGAAAAGAAGCTCAATAACTCAAATGAGTTTTCGGAATGA
CATMA_GFT_02765	At2g06906	At2g06904	123	NA	48.78	NA	TGGATCGAGCGATACAGTTG	TAGGGTTACCGTGATTCCCA	GTCATGGGTAGGTGGGTGAGGAGGGATGTGGCCGAGTATTCCCGAGTTATGTCGAAGATTGGATCGAGCGATACAGTTGCTTATTCTGGTCTTGCATGGATAATTGCTATGTCAGAGCGGATT
CATMA_GFT_02767	At2g07701	AtMg00430,AtMg01150	252	NA	43.65	NA	CCGGGCTATTCCCTTGTTAT	CCCTGGTAGCCATTCTGGTA	CCGGGCTATTCCCTTGTTATCTGTTATCCAACTGGTTGAATAGTAATCTGTGCTGGATCCCTCTGAAGCTGGTCATTCCTTGTTTCCAGTTAATAGTGGAGTCTTACTTACTTGAATTCCTATTACTGTTAGCTATTAGCACTTGCTTGTTAGGTGAGGACTCTCTTATCTGGTTAACCTTAGTGGTAGCACACTCCAAGTCTAGACAATCTTCCTCCCAAGAACCTCTCGATACCAGAATGGCTACCAGGG
CATMA_GFT_02768	At2g07702	AtMg00440,AtMg01140	279	NA	46.24	NA	AAAACTACATGGGGAGCACG	AGAAAGTTCGCTCCCTCTCC	AAAACTACATGGGGAGCACGCTTACACCTGCAAGAACTAAGGGTCCAGACCAAGCACAGACAGATAGAACCAGACATCAAAAATCTTCCTTTGCAGCCTATCAGATATGGAAGTTTTCGACCTGTCTTTCACTGGATTGAAAAGCCTTGTATGTTGATAGGACTATGTGGGCTGCATTCTGAAGTTTCTTTCATCGCAAACTGGCCATGGGGTAAACCCTCTGAGATAGGGGGCTGCTCAATCCCATGTATGTTGACAGGGAGAGGGAGCGAACTTTCT
CATMA_GFT_02775	At2g09865	At5g30276,At2g11770	139	NA	63.31	NA	GTTCCTCCACCTTCCTCCTC	GAGCTCCTTCCTGAGCATTG	GCAGAAAAAGAAGGCAAGGAAGAGTGTTCCTCCACCTTCCTCCTCCGCCGCTGCTCACCACCGCCGGACCTTCTCCACCGCCGCCGGTCTCCGCCCTTCCCAACCGCCACTACCTGCTGCAGCGCCTCAACCTCTTATC
CATMA_GFT_02776	At2g10070	At1g40105	199	NA	37.69	NA	TGATGCCAAAAACAACTTGG	TCAGGTTCCAATCAATACACCA	TGATGCCAAAAACAACTTGGTAAGTTCTTAGATGTGTCTTGGTTAGTTGTCCGGATTTGAGTCTCATGTGTATTGGTTTGTTGTGTGAGTGTATTGAGTGTAGTCGTGCGAGTGTCTAGTATAGATGTGTCTTGTGTATTGATTGGATTGTGATTAGAGTCTGAATTAAATGTTGATTGGTGTATTGATTGGAACCTGA
CATMA_GFT_02778	At2g10380	At1g44850,At3g42490,At5g36070,At4g19280,At1g35080,At3g43070,At4g03978,At1g42396,At2g11507	126	NA	43.65	NA	ATCGTCTGCGAGAAAGGAAA	ACGTGATCAGGCATGTTGAA	CCGTTCCCTGATTTCAACATGCCTGATCACGTAGCAGCTAAAATAGTCAGCTTAGTTTCTGAGGACGGTGTAGATATGTTAAAGGCTTGGATTCAATCAGGTCCAGATGGAAAAGCCGCTGTTTTT
CATMA_GFT_02779	At2g10390	At5g28990,At5g36035,At1g24938,At4g03979,At1g42393,At1g44850,At1g35100,At3g43070	151	NA	44.37	NA	GCCACGTTTCAGAAGAAGGA	ACAGAGTCGGGCAAAGACAT	GCCACGTTTCAGAAGAAGGAATTGAGGCTCTGAAAAACTGGATTAAATCTGGTCATGAAGGGAAATCTGCAGCTTTCTCTGTCGAGACACTATCCCGAGTTCGTTTAGATAAAAGCCCTGACTTCATCAACATGTCTTTGCCCGACTCTGT
CATMA_GFT_02782	At2g10470	At2g10836,At4g07435,At5g35270,At4g03670,At2g05870,At5g28671	121	NA	35.54	NA	TGGACCTTCGGTATGAATCC	CATCCGTTCAAAGAATTGGG	GGTCTAAACCTTGGTTATCAGTGGACCTTCGGTATGAATCCTACAAACTGTGTGCTTCGATTTTGGAATGTTGATGATCATGAAGGTATATTTAAGACTCTTCTCATCTTATCAATAATTT
CATMA_GFT_02783	At2g10500	At2g05860,At4g07430,At4g07310,At2g10840,At1g39270	128	NA	43.75	NA	TGGAATCGTTTCATGCTCTT	GGCGAGAATCAAACCCATAA	TGGAATCGTTTCATGCTCTTACTCTGTTGAAACTGTCTATTACAGGATGGTGTATTCGTGTGAGAGTTGTGCGGACATTCTTAGTTCCGCTGGTTCCATCTTCAAAGGTTATGGGTTTGATTCTCGCC
CATMA_GFT_02787	At2g11345	At4g04130,At3g42690	158	NA	41.77	NA	CCTCGAAAGCGATTCTCAAC	CCCCATGGGTAGCTCATAAA	CCTCGAAAGCGATTCTCAACATGGAAGAAGTTGAGTCTCGCATTAATAGTCCTGGTTGATGGGTTTGTTGTTTGCAGCAACAGAAAACAACATCGGATAAGTAGCTCATTTCTTGAGATGCTTCATGATTTGGAATTCTTTATGAGCTACCCATGGGG
CATMA_GFT_02792	At2g12520	At1g43880,At3g30810,At1g36810	163	NA	39.88	NA	CGCTCCTCGTTTGTTTTAGG	AAATGGATAAAAGCCTTCCCA	CGCTCCTCGTTTGTTTTAGGCTTTTGTGTTTTATGTTTCAAACTTAGTGCCTGGGAAGGCTTTCATCCTTTCGTTTATTTCTCTTTGAACTTGGTGCCTGAGAAGGCTTTTATCCTTTGTTCGGTTAAGTACTTTTGATGCCTGGGAAGGCTTTTATCCATTT
CATMA_GFT_02794	At2g12940	At2g13150,At2g13115,At2g12900	138	NA	42.75	NA	TTTATTGCCTCCTTTGGGTG	GATGGAGTGTTACCCGGAGA	TTTATTGCCTCCTTTGGGTGTGAAGAAAATAGCACCCAAAGATATTGGACCCCTAAAGAGACACTACAGGAGTGTTTCAATGGATAGTTGTTTGAGTGACTTACTGAAGCTAACTCCTTCTCCGGGTAACACTCCATC
CATMA_GFT_02795	At2g13070	At4g07530,At4g04070,At2g12520,At3g30810,At1g43880,At4g08113,At2g12380,At1g36810,At5g34686,At4g06592,At4g07920	244	NA	52.05	NA	GGAATCCAGCTCCAACAAAA	GCTAGCAACCTCGAATACGC	GGAATCCAGCTCCAACAAAAGATCTCGAGAAAGGTTATGCTGAGAAGATCGGGCTCATGGAGATGGAAATCGGGGGATTGCAGGCTGACAAGCAGACAGCGAGAAACCAGATTCATCGTTTGGAGCAGAGGAGGGAGGAGCTCTCCAAAAGGGTGATGGACCTGACTTTGACTGCGCAAGGAGCAAAGAAGGCGGTTCACGATGCTGAGCTTGAACTGGCCATTGCGTATTCGAGGTTGCTAGC
CATMA_GFT_02798	At2g14020	At5g44880	156	NA	41.67	NA	CAACCCCGAAGCACATTACT	AGCTCCTTCTCTCCACCACA	CAACCCCGAAGCACATTACTTGGAAGGTCTAAGGTACGCGTGTTGGGAAAAAGATTTAGACATGGCTGAAAAACACATTTTCAAAGCGATTAACAAAGTAGATGAGGCACTGTTTGTTATGGCTATGTTGACAATTTGTGGTGGAGAGAAGGAGCT
CATMA_GFT_02799	At2g14130	At3g29210,At3g44500,At1g32840,At4g04010,At3g47260,At5g34900,At3g32900,At2g02210,At2g15140,At2g06430,At3g32389,At2g04980,At2g15190,At4g07967,At2g11040,At2g11165	130	NA	37.69	NA	AGCGAGAAGCTTGACAGGAT	CCTTCTTCTTCAGCCTCTGGT	GCTGCCCTTGAAGAAGTAGGTCAAAACAAAATCAATAACAAAATATCTGATAGCGAGAAGCTTGACAGGATTTTGACAATCCTTGAAGATCTTAACAAGAGAGTCGAGATGATTGAGAGGATTTTGGACA
CATMA_GFT_02801	At2g14240	At2g13320,At1g33135,At5g36650	131	NA	48.85	NA	GGTGGAAGTTGGAATGGAAA	CCGCGTCTCTTATTCTCCAG	GGTGGAAGTTGGAATGGAAAGAAGAAGTTATATCGGAGAAGAAGACATTACCTTGGAGAAGAAACAGATCGACTTGCGGCTGAAGCTGGAGAAGAAGAGTTGCGGCGGCTGCTGGAGAATAAGAGACGCGG
CATMA_GFT_02803	At2g14600	At5g28250,At5g28930	121	NA	51.24	NA	CGCATTGCAACTCATTGTCT	GACCTGACGAGGACCTACGA	CGCATTGCAACTCATTGTCTTGGAAGCAGCACCTGATATACAGGAAGGCCCTCAAATAGATGAGGTCGTTGGTTCTGATTCCGATGAAGATCCCGCCGTTGTCGTAGGTCCTCGTCAGGTC
CATMA_GFT_02808	At2g15400	At2g15430	247	NA	49.39	NA	TTGTGGTGGTTGATCCTGAA	CTGAGAGACGGATTGCATCA	GCTTTTGAAATGGACGGTGTCACCTACCAAAGATTCCCAACGGTGAAGATCCGTGAGCTTAAAGATGACTACGCCAAGTTCGAGCTTCGTGAAACCGACGTTTCAATGGCCAACGCTCTCCGTCGCGTAATGATCTCCGAAGTCCCCACCATGGCAATCCATCTCGTCAAAATCGAGGTTAATTCCTCTGTTCTCAACGACGAGTTCATTGCTCAACGACTTAGTCTCATCCCTCTCACTAGCGAGC
CATMA_GFT_02812	At2g15600	At4g14743,At3g49280	219	NA	39.73	NA	GGGTAAAAATCTTGGCGTGA	AACCGCATTTGAGTTCCTTG	GGGTAAAAATCTTGGCGTGACTACAAGATTTGTTCTTAGGTATGTTTTTCAAAACACGATACACTCAATCTGGAGAGAAAGAAATGAGAGGAGACATGGAGAGAAACCCTCAAGGACGGAGAAGATAGTCAAGCTAATAGACAAAAACATAAGAAATCGACTAAGCACTATAAGGGTGAGAGGTGAAGAGAAGTATGCACAAGGAACTCAAATGCGGTT
CATMA_GFT_02814	At2g16040	At3g30685	120	NA	39.17	NA	ACTCACCATTCCGGTTTCAG	GATATCAGCGCCAAACCATT	ACTCACCATTCCGGTTTCAGTTGCTTTGGCGGAGAGAACTTTTTCAAAATTAAAGCTCATAAAAAAATATCTACGTTCGACTATGTCTCAAGAGCGATTGAATGGTTTGGCGCTGATATC
CATMA_GFT_02817	At2g16300	At2g16365,At2g16290	238	NA	41.18	NA	ATGGCGGTCTGTTGTACCTC	ACAAGGGCGACAACAAAAAC	TGGGTGGAGATTACCGAGAGAGTTGAATTTCTTAAACTGGATAGTGAAGATAGCAGAGATTTTGCGGTGCTTTTTGCTGGAAGAATGTGCAATTTGGTGATGTATAGAAGCCGTAACATGAGTTGGACTCAAGTTGTGGAGCATCCTGAAAAGTATGCATATCAAGATTTGGTTGCATTCAAAGGAAAGTTTTATGCTCTTGATTCAAGTGGAAGGGGACGGGTCTTTGTTGTCGAAC
CATMA_GFT_02820	At2g16620	At3g23650	139	NA	38.13	NA	TGGTGGGAACCTTCAACTGT	ATGGTTTCTTTGTCCGTTGC	TGATCACAGGAAGAAAAGCGAATTATGAGACTTTGAGTGTTGATGAACAAAATCTGGTCATGTGGTTACGTCCGAAGATTAAAATTTCAACATTCTTGAACTTGGTTGATGGCACCATAGCAACGGACAAAGAAACCAT
CATMA_GFT_02821	At2g17320	At4g35360,At2g17340	144	NA	45.14	NA	TATGCGGGATTTCTTGAAGG	GCTGTGCAGAACCAAGATCA	TTCGGAGATGATTCCGTTTCCTCTGTTACCAACGCCGATTGAAACCAACTACAGAGCTTGCACCATTCCTTATAGATTCCCTTCCGATAATCTCAAGAAAGCCACTCCTACTGAAATCTCCTGGATCAACGTCTTCGCCAATTC
CATMA_GFT_02822	At2g18140	At2g18150	153	NA	51.63	NA	CGGGAGCTTTCTCATTCTTC	ACAACGGACCTCACGATCTC	CGGGAGCTTTCTCATTCTTCTGTCTCTCACTTACGCTCTTACTCTCTGCATCTGTGACAACGCGAGTAACTTTGGCGGCAACAAAAGGAACCTCTTCCCAGATTTCTACAGGAGCTCGTGCCCTAGAGCGGAGGAGATCGTGAGGTCCGTTGT
CATMA_GFT_02829	At2g21740	At2g21750	175	NA	49.14	NA	CATCGCTATCCTCCTCGTTC	GGTTTCACCGTTGAGGAAGA	CATCGCTATCCTCCTCGTTCTCAACATCTCCGGAAGAACTCTCCCGGAGACGGAAGATTCCACAAACATAGCGGCAAGACTCAACGGAGGAGGACTAATGGAGTGTTGGAACGCACTTTATGAGCTCAAATCATGCACCAACGAAATCGTTCTCTTCTTCCTCAACGGTGAAACC
CATMA_GFT_02830	At2g22345	At2g14365	120	NA	35.83	NA	GGCAATGAAAAGAAACAATGG	ACCAATACATCCTCCATCCG	ATGATTATTGCATTGCAGAATGTTCAGAACATTTTTTAGATGATGTATGCAAGCCAGTGTGTATAGACAAGGGGTACTCGGATGGAGGATGTATTGGTTTAGCACCAAATTTTAAATGTT
CATMA_GFT_02832	At2g23570	At2g23550,At2g23560,At2g23580	153	NA	46.41	NA	TTTTATGAGCTCGCTTGGCT	GGGTTTCTTGTGTCAGGCAT	TTTTATGAGCTCGCTTGGCTAGGATGACGATAAGGTGATTCTTGTTGCTCATAGCATGGGAGGAATACCCGCTGCGCTTGCTGCTGACATATTCTCTTGTAAGATTTCTGCTGTTGTCTTCTTGGCAGCTTTCATGCCTGACACAAGAAACCC
CATMA_GFT_02834	At2g23830	At2g45140,At3g60600,At2g23860	126	NA	43.65	NA	TGACCATGCAAGCTCAAAAG	TCGTGGTGGAGCAAACATAA	TTCTGATGAGCAACTTTGCAGTTTAGCAAAGAATCAGGGCATGTAGTTGAGGAGACTAAACTGAGAGTTACTTATGTTTGCTCCACCACGACCAACATCACTAGTTCACCAAGGACTAGAAGAGGG
CATMA_GFT_02836	At2g24625	At2g24615	157	NA	36.94	NA	AGCACCACGTGACGTTTGTA	ACATGCGGATCCATTATCGT	AGCACCACGTGACGTTTGTAAGAAATCAAATGGCAATGCGTTGTGCAAAAAGACATGTTGGACAATAGAAAAGTATGTTAATGGAAAATGTCTAATACTTCCAAAGACGACAAATTTAGATTGCTACTGCTACCATTACGATAATGGATCCGCATGT
CATMA_GFT_02839	At2g24920	At1g37275,At3g30760,At4g07470,At5g35030,At3g30470,At2g07390,At3g30600,At4g07685,At2g12690,At4g06501	130	NA	46.15	NA	AAGGATGCGGTTTCAAGAGA	TTTTCCGCAAGAGACTCGAC	AAGGATGCGGTTTCAAGAGATGGTGGACTGTTGCATTGTGTGACGAGTTTGACATGATAAAAGAGGAGACGACTGAGATGAAGAAGGATTTGGAAGCAGCCAATAAGCGCGTCGAGTCTCTTGCGGAAAA
CATMA_GFT_02841	At2g25230	At5g40430	208	NA	40.87	NA	AGGTGGAACTGTCAACCCTG	GGTCAATGGTTTGGTGGTCT	AGGTGGAACTGTCAACCCTGTCGGCAATAACATCCTTGAAAACTACATAAGGTGTATCACAATCAACAACGAAGATTTTCTTAAGACCGATGGATCTTATGGTGAACCGACAAACATTGAGAGTGATGATGACTCTAAAGATATGTTATACGGGGAGATGAATTTGAGTCTAGAGACTATAACGACGCAGACCACCAAACCATTGACC
CATMA_GFT_02842	At2g25305	At5g54215	120	NA	40	NA	TTACCTCCGACTTGTGGACC	TGGAGGAAGTCCTCGGAATA	TTACCTCCGACTTGTGGACCAGATTGTACTGGAAGATTCATGAATCAAGACTGCTCTAAATATTGTGCAGCTTTATCTTATAAACATGGTGTTTGCATTCTATTCCGAGGACTTCCTCCA
CATMA_GFT_02845	At2g26720	At2g31050	196	NA	47.96	NA	GGAGACACTCTGGTCTTCGC	GCTTTTGTCCCTTCTTGCAG	GGAGACACTCTGGTCTTCGCATACAACAAAGATTACCACGACGTCACGGAAGTCACTCACAATGATTTCGAGATGTGTGAATCGTCTAAACCGCTAAGGAGATACAAGACCGGGTCTGACTCAATCAGTCTAACCAAACCGGGACTCCAACACTTCATATGCGGAGTTCCTGGACACTGCAAGAAGGGACAAAAGC
CATMA_GFT_02846	At2g26750	At2g26740	340	NA	43.53	NA	TCTTGGCTAACGGAGGAAGA	ACTCCTTCCATGACCACAGG	TCTTGGCTAACGGAGGAAGATGTTGCTTACTTCGTCAGCAAGTTTAAAGAGAAAGGCTTCTGTGGTCCAGTCAATTACTACCGTAACTTCAACAGGTAAGTTTGAACCAGACAAGTCTTGTCTCTATTGTTTAGGAAGAAGTGTTGAATGGGTCTTGTAATGGCAGGAACAATGAGTTGTTGGGTCCATGGGTGGGAAGCAAAATCCAGGTTCCTACAAAGTTTGTGATAGGGGAGCTTGATCTGGTCTACTATATGCCTGGTGTGAAGGAATATATACATGGTCCCCAGTTTAAGGAAGATGTGCCTTTGATTGAAGAGCCTGTGGTCATGGAAGGAGT
CATMA_GFT_02848	At2g27395	At2g27420,At3g49340	122	NA	50	NA	AAGCGGTGTCTCAACATCCT	ATTGTAACCGCATGATGCAA	AAGCGGTGTCTCAACATCCTGTTTCCATGGGGATAGAGGGGACAGGAGCTGCGTTTAGGCACTACTCGGGAGGGATATTCAACGGAGAATGTGAGACGGATTTTGCATCATGCGGTTACAAT
CATMA_GFT_02853	At2g29140	At2g29190,At2g29200	127	NA	42.52	NA	ATGACCAACAGCGTGAACTG	CTCCTCTCTCCAGCAGCAAC	ATGACCAACAGCGTGAACTGATACTGACTCGTATTAAAGTGCATCTGAATGCTCTAAAGAAATACACTTACGGAAAGCATATCGTTGCCCGTGTTGAAAAACTCGTTGCTGCTGGAGGTATGCTCAT
CATMA_GFT_02855	At2g29310	At2g29320,At2g30670,At2g29300,At2g29340,At2g29330	158	NA	41.77	NA	TACGTGGAAAGCCAACAACA	GCTCTTATGCCGTCTTTTGC	TACGTGGAAAGCCAACAACAGAATATGTGGCAGAGGATTTCTCTTACCACATCTCAACAAATTTGGAACCAGCTTTCCATTTTAGCCAGCTTTCACATCTTCTTTTAAAGGCTTCAGGATTTGGAAGCATCGTCTTTATGTCCTCTGCTACAGGGGTT
CATMA_GFT_02859	At2g31035	At2g31030	159	NA	42.77	NA	GCCAAATATGAAACGGGAGA	GGGTCCAGTGTTGGTTTGAG	GCCAAATATGAAACGGGAGAAAACGAAACGACCGTTGTTGTTTCCGATGATACTTGCTCGGAGAAAGATGTCAAAGAGATTAAGAAGTGTTGTGAGAAGCTCGGTTATGTTTACGAAGGCAAACTCAACGAAGAATACACTCAAACCAACACTGGACCC
CATMA_GFT_02860	At2g31550	At2g31540	126	NA	37.3	NA	TGTCATAGGCAATCGTCTGG	CAAAAGTCGACAAATAGTTGCATT	TGTCATAGGCAATCGTCTGGATCCTCTGATTCGTGGGAAGTTTCAGGCTTAAGTGATCATCACGATTTGCAAAACTGAAACAATGTTTTTTTCTTGTTTCTTAATGCAACTATTTGTCGACTTTTG
CATMA_GFT_02861	At2g31751	At2g31750	125	NA	49.6	NA	AAGGACTTTGCGAACCTCAA	TTCCTCCGGTTACACTTTGG	AAGGACTTTGCGAACCTCAAGATCAAGAGGGCGTTTAGAGTTTTTACGACCCTATCCACCCGACCCTCTGAGTTTCTCAAACTACGTACTGCAAGGCCTCAGCTCCCAAAGTGTAACCGGAGGAA
CATMA_GFT_02864	At2g32490	At2g36110	184	NA	46.74	NA	GCCAAGACAAGGACAAGCTC	CGAGCACCCCAATTACTCAT	GCCAAGACAAGGACAAGCTCGAGAGATTCCACCATCAGTTGGATATCTGGAGACTTGTCCACATAAGGCACTATCTCCATCCGTTGCTCTTGAGTAGCTCGTTTGAGACGATTGTGAAGGTGTATTTGGGGCATGAAGGAGTGACGAAAGATAAGGAGTTATGTATGAGTAATTGGGGTGCTCG
CATMA_GFT_02865	At2g33233	At3g48231	122	NA	38.52	NA	TTATGTTGGCTGTTTCGTCG	TAGCCCGATGATAGGCAGTC	TAAATGCAATGTGGACTGCCTATCATCGGGCTACCCGGCAGGAGATTGTCATATCGTGTCTCCTTCTCAACCTAAAAAATGTTGTTGTTATTAATTAAAATTGATGATCCGGTAATTTCCTT
CATMA_GFT_02866	At2g35090	At2g35070	120	NA	43.33	NA	GGGTTTTAATGAGTTGAAAGCTG	CATATCATCACGAACAACATGC	GGGTTTTAATGAGTTGAAAGCTGAGTTCGAAACAACAAAATATGAGGCCGTGAAGTATGCTGCATATACACTCGTCGCTGTGGCAGCAGTTGGATCTAGCATGTTGTTCGTGATGATATG
CATMA_GFT_02867	At2g35280	At1g14800	136	NA	43.38	NA	ATTGGCATAGCAGCTAACGG	TCAGCCATGGTGGTGTCTTA	ATTGGCATAGCAGCTAACGGAGGCCAGAAAGAAGCAATCTACATGTATGCCATGCTATTATTATGTAGAGGAAGAACTGAAGAGGGAAAAACCTATATGAGCCAACTTGAATGGGCTAAGACACCACCATGGCTGA
CATMA_GFT_02868	At2g35580	At2g35590	284	NA	47.18	NA	TCCCTGATGAGAAAGATGGG	ACGTCGACAACCAATTCCTC	TCCCTGATGAGAAAGATGGGTTGCCTTCAATGTTGGAGAGATTAGCTTCTACTCGTGGATTCTTGAAGGACAACGAGGTCCTTCCTAGCCACTCGGCGGTTATCAAAGAACTCAAGATTCCAAGGTTTAAATTTGATTTTGCTTTCGAAGCCTCGGAAGCTCTCAAGGGTTTTGGTTTGGTGGTGCCATTGTCCATGATCATGCACAAGTCTTGTATCGAGGTCGATGAAGTGGGATCGAAAGCTGCAGCTGCTGCCGCATTCAGAGGAATTGGTTGTCGACGT
CATMA_GFT_02874	At2g36770	At2g36800,At2g36760,At2g36780,At2g36790	160	NA	39.38	NA	AGATAGTTTTCCACGGCACG	TCCACTGGAACTTGAGGCTT	AGATAGTTTTCCACGGCACGGGTTGCTTTAATCTTTTGTGTATGCATGTTCTACGCAGAAACCTCGAGATCTTGAAGAACTTAAAGTCGGATAAAGATTATTTCCTGGTTCCTAGTTTTCCTGATAGAGTTGAATTTACAAAGCCTCAAGTTCCAGTGGA
CATMA_GFT_02877	At2g38220	At2g38185	126	NA	48.41	NA	TCAATTCGTGGTGACCTTCA	GATACCGAAGCAGGACAAGC	TCAATTCGTGGTGACCTTCAGCCGCTCTTTGTCATGCCACCACCTCCCCTCGATGAAGATTGTGATGATATCTTCAATTCTGACGAATCTTCATGGGGGTTGTTGAGCTTGTCCTGCTTCGGTATC
CATMA_GFT_02879	At2g39540	At5g59845	121	NA	43.8	NA	GAATTAGCAGCATGCGGTG	AAGTTCCCGAAGGAACACAA	GAATTAGCAGCATGCGGTGGAAAGTGCAATGTGAGATGCTCAAAGGCAGGACAACATGAAGAATGCCTCAAGTACTGCAATATATGTTGCCAGAAGTGTAATTGTGTTCCTTCGGGAACTT
CATMA_GFT_02884	At2g40955	At4g15096	340	NA	41.47	NA	ATGAGGACGGCTGGTGTTAC	TCCTTTCTGCTGCTTCCATT	ATGAGGACGGCTGGTGTTACACAACATCAGGTCTCAATTTTTGTCATGGAAACTAGCCATCATCATCAAGTGTTAGAGGATTTTGATATGCATATGGTCATTGAGGATCAACAACCTATCGTGACAGAAGCTTTGCGTCTAATCTCTAATGATTTCCACTCGGACGTGGCTGAGTTGTGTGAGCAGTTAACATGTGACGAGTCTCATAAACCGAAGCAAAGACTAGCTCCAAAGTCTTGGATGTTTAAGTATAGAAGGGACCATAAGATACTACACAGCCCTACTATGTCTAGGAATGTGAGAATGGTTGTTTTCAGAAAAATGGAAGCAGCAGAAAGGA
CATMA_GFT_02886	At2g41730	At5g24640	147	NA	48.3	NA	CACCACCAGCTTTTGGAGAT	TACGGCGACCCTTAGATTTG	CACCACCAGCTTTTGGAGATTTTACAAAAGTTCCATCAAAGACTACCAACCATTCAAATACCACCGGAGAAAGCGAGCGGTCCAAGTACAGTCATTGTCACGTGTCGCCAGCTATCAAGTCGGGCCACAAATCTAAGGGTCGCCGTA
CATMA_GFT_02889	At2g44070	At5g38640	129	NA	38.76	NA	TCCATGAGAAGGTGCAGTTG	TCAGCTTTGCATTGTTGGTC	TCCATGAGAAGGTGCAGTTGGATTATTCAATATGCTCCAATGAGCTCGGTGATCCAAATGCTATTTCAAAAGTTCATGGAAGAGAAGACATAAACTACTTAAATGGCTTGACCAACAATGCAAAGCTGA
CATMA_GFT_02890	At2g45403	At1g34095	139	NA	48.92	NA	CAACACGAAAACGTGGAGAA	TGCAACCGAACTGAACTCTG	AGGGAGCAGAGTTCAGTTCGGTTGCAAAGGTAGCCGACGAAGACGTGAAGAGATTTTCACGCACAAGACGTCGAAAAGACGTGGTGGTGATCAAAAGAGGACACCATAAGAGGATGCTTACCTCGGAGAAAAATGGAGC
CATMA_GFT_02892	At2g48075	At2g48070	152	NA	48.68	NA	CGGAGGATAACAATTCCCCT	GATTTGTTGCTTAGGGCTGG	CGGAGGATAACAATTCCCCTGCCTCGTCAAGTCCAGAATCAGAGAGAGAGACAATGATTACACTAGTTAATGGTAGTAACGGCCCAAAGAAGAGGTTACAGGAGAACGGGGAAAAGAGCATGCTGGGTGAGCCCAGCCCTAAGCAACAAATC
CATMA_GFT_02894	At3g02620	At3g02610	120	NA	48.33	NA	CTCGACGATGACTGTGGCTA	GGTCGAAACGTCTTGGAAAC	CTCGACGATGACTGTGGCTATGAAGCAGAATCCCGCGACCGCGGTATCTTTTATGCAGACTACTTGTTTGGGATCTAGTTTTTCTCCTCCTCGTCATCTTCAAGTTTCGTGTGTTGCCAC
CATMA_GFT_02895	At3g03370	At5g06050	144	NA	44.44	NA	AGGTACGTGGATCTCAAGGC	AACAGAGAGTTCTTTTCGGGC	AGGTACGTGGATCTCAAGGCATGCATAACTAGAATTGAAGAAAATGGATATGGAGCAAATCTTGCTCCTTGGCTCAGCTCCCCACCGGATAGGCTGCAGACAATGCAAATTGATTCTTACATAGCCCGAAAAGAACTCTCTGTT
CATMA_GFT_02896	At3g03700	At3g04440	207	NA	34.3	NA	CCGAGATAACAGGGAGCTTG	TTCTTTAGTTGGAGTTTTGGCA	CCGAGATAACAGGGAGCTTGAGGTGGGTAGAGACAGAGAAGAAGATAGTTATAACAATTGTTGAGTCATGAAGGAGTCTCGCTACATACATGTAAAGAAAAACAAGGATTACTACTTTATTTCTTCAAACTTATAGATTCTTCTATTGATAGGCAAAAATCTTAGCTTCAATGTGTTTATATGTATGCCAAAACTCCAACTAAAGAA
CATMA_GFT_02898	At3g04410	At1g02230,At1g02220	121	NA	34.71	NA	GACACGAGCCATGTCGATAG	AAATCAGAATCATTATCATCACTGC	CATGTTTATGCAAGATAATCGCAATGATTACAGACCTCCAAACTCATTAACTGGTGTCTTCAGTGATTGTAGCAGTGATGATAATGATTCTGATTTACTATCTCCAAAAACAGTAAGCTAA
CATMA_GFT_02900	At3g05080	At3g05090	152	NA	41.45	NA	GGTGCCCACTTCTCATGAAT	ATTGGGATCTGTCTGCTGGT	GGTGCCCACTTCTCATGAATCCAAGCTCCAAAGAAGAGAAGCTAAGTAAACACTAGGCCAAGGTAAACCAAGATATATGCTTTTCGAAGGAACAAGCAATGAAAAGCTATAGACTTCCATGTGATTAAATGCACCAGCAGACAGATCCCAAT
CATMA_GFT_02906	At3g06630	At3g06640,At3g06620	163	NA	42.33	NA	GGAATGAGCAAGAAGGTTCAA	GAAGCTTCGTCATCAGTAGGC	GGAATGAGCAAGAAGGTTCAAGAGTAAGGCCTACTCATTCTGTATGGTCTTGGGTAGAAAATGAACAAGAGAAAGATAAGTACCACCAGATTTATCCCTCTGCTGGTGTTAAGTCTGAAAGCCATGGCTCTGAAAGTAATAAGCCTACTGATGACGAAGCTTC
CATMA_GFT_02908	At3g06895	At3g06900	122	NA	44.26	NA	AAATTTCAAAACTCGAAAAACA	CTATTTCCAAACCCCCTCCT	AAATTTCAAAACTCGAAAAACATTTAGACTAGTTATTGTAGGGCTTTACCCCAAAGGGAGCCCTTCCAGAAATTCTCGAAGGCCCAAGACAAGCTTAGGCCCAGGAGGGGGTTTGGAAATAG
CATMA_GFT_02910	At3g09330	At3g09340	135	NA	44.44	NA	TCATTCACCAGTTCTGTCGC	CCCGATCTGAGATGAAAGGA	TCATTCACCAGTTCTGTCGCTTCCTTATACAAGAGACGTCCAACCTCTATTGCAAATTCGTTTGCGTCTTCCACAAGCAAACAACCGCTGCTCTCTGAGAAAGACGATGTATTATTCCTTTCATCTCAGATCGGG
CATMA_GFT_02911	At3g09510	At2g31520,At2g25550,At5g37665	126	NA	38.89	NA	ATTCATGGAAGGCGATTGTC	CCAAACTGAATGCTTGCAAAT	ATTCATGGAAGGCGATTGTCAGACGCTAATTAACTTGATTAATGGGATTTCGTTTCACAGTTCCTTAGCAAATCACCTGGAGGACATCAGTTTTTGGGCAAATAAATTTGCAAGCATTCAGTTTGG
CATMA_GFT_02914	At3g10113	At1g18330	195	NA	42.56	NA	AATGCATTTGGCTCGGTTAC	TGAAGCTACCAGCGTCAATG	AATGCATTTGGCTCGGTTACAGAAGCATCTGAGAACTTGGAGAAGAGTGCAGAGCCGATAAGTTCTTCATGGAAACGGTTAAGCTCCTTAGAAAAACAAGGATCTTGTAATCCTGTAAATGCAAGTGGGTTCAGGCCATACAAGAGATGCCTATCAGAAAGAGAAGTAACATCATCATTGACGCTGGTAGCTTCA
CATMA_GFT_02915	At3g10280	At2g46720	133	NA	50.38	NA	CGGTTGAAAAAGGTCTTGGA	TTGACCCGACATTTAGCCTC	CGGTTGAAAAAGGTCTTGGACTTAGTGAGTTTGATCTTGAGCCGTCTCGGATGACTTTGCACCGCTTTGGAAACACTTCAAGCTCGTCGCTGTGGTACGAGCTGGCTTACGTGGAGGCTAAATGTCGGGTCAA
CATMA_GFT_02919	At3g11990	At1g45190,At1g47470	239	NA	41.42	NA	CTCGTCCAATTTTCTCCCAA	AACCTCATTTCCGCATTTTG	CTCGTCCAATTTTCTCCCAAAAAATTAATCCATATTTAGAGGTGATGCCAAAAGATGTGACCATATCTCCATCTTCAAATTTTGATTACGTCGAAGCTCCCGATGAAGCTCCATTCGAAGAAGCTGATTCACCAGCAATGGAATATGACATGGAGCTTGCTCACCATTATTCGGACAAACAGCTCAAGTTTCTTGAGGCTTGCTCTGAAAAGCCGAGTTCAAAATGCGGAAATGAGGTT
CATMA_GFT_02920	At3g12000	At1g47440	369	NA	44.72	NA	TCGGGATCTCAAAACAGGAC	ACGCCAAACAAGTTCCATTC	TCGGGATCTCAAAACAGGACACGAGACTTTCCTCAGTTCTTGGAGAAGCCCTTATGATCCCTCAAGCGGAGACTTCTCGTTCAAACTCGGAACTCAAGGGCTACCTGAGTTTTATCTTTTCAAGAAAGAGTTTCTATTGTACCGATCCGGTCCGTGGAATGGAGTCGGGTTTAGTGGCATACCGACGATGCAAAACTGGAGCTACTTTGACGTTGTTAACAACTTCATAGAGAACAGAGGGGAAGTTGCTTATAGTTTCAAAGTCACCGACCATAGCATGCACTACGTGAGATTTACACTGACTACCGAAAGATTATTACAGATATCCAGATGGGATACGACATCATCGGAATGGAACTTGTTTGGCGT
CATMA_GFT_02921	At3g12030	At5g06660	181	NA	46.96	NA	GCCACGAAGAAACTCGAGAC	CGAAGACGACGAAGAGAACC	GCCACGAAGAAACTCGAGACAATGAAGACAGAGAATCCATCGTCAAAGCTATCCATAAAGAAATCAAAGACGAAGAAGATCGATCGCGTTGAAACCAGCTTAAAGGAATCGAGCCGAGATCTGTCACTCTTCAAGTTCAAATCCGGCGCCGTTGTGGCACTGGTTCTCTTCGTCGTCTTCG
CATMA_GFT_02924	At3g13857	At3g13855	127	NA	35.43	NA	AAATCGAGAAATGGTCCAAA	GGTCAAATTTTAGGTTTCAGTTACA	AAATCGAGAAATGGTCCAAATTTTTTTTGCAAAATTTTCCAGATCGATTTCTTCTTCCTCTGTTCTTCGGCGTTCAATTTCTGGGGTTTTCTCTTCGTTTTCTGTAACTGAAACCTAAAATTTGACC
CATMA_GFT_02925	At3g14040	At3g07850	328	NA	40.85	NA	GCTGCATCAGTTGGTGCTAA	TCATGTGGAAAAGCTTGCTG	CATCAACTTGGTCCACAACGGCAAAGAGGGACCAGCTGTCTCAGCATGTTCTAACATCAAGCCTATTCTCAGCGGAAAGTTGGTTCCAGCGGCTTGCACTGAAGTCGCTAAACCGGGTCCTTAAATTAAAGTTGCATGTCCACCATAAATCCATCCAATCTGGTGAAGACGCTTTGATTAGGGTGCGATGAAAAATTTTGCAATATTTTTTTTGAGATATAAATTATATAATAGATAAAACAGAGTCCATTCAGGGTTGGAGTTTATCACCTGAAGAGTGACTTGTGTGATTGGGTAGTAATGTTATGTGATTCGCAATATGCGAGAG
CATMA_GFT_02930	At3g15750	At1g34570	151	NA	46.36	NA	CAAGCAAAAGCAAGATTAGCG	TCTTAGCTTGGCGAGTACGG	CAAGCAAAAGCAAGATTAGCGTCCAGTTTCCAAAAACTGTTTGTAAGCTCGGTTCTGCCTCAGCGAGTAGCGACGGCTAAATCATGCTTTCTGCCTCGGCAATTTCATTCAACCTTCTCTACCAATTGTAGCCGTACTCGCCAAGCTAAGA
CATMA_GFT_02931	At3g16390	At2g33070,At3g16410,At3g16400	250	NA	49.2	NA	TTTTCGCTAGTGCGGCTATT	TTGGTTGGAGCTTTACCACC	TTTTCGCTAGTGCGGCTATTGGGAAACACATTGTGATATTTGGAGGTGAGATTGCGATGGATCCACGAGCTCACGTAGGTCCGGGTCAATTAATCGATGGGACTTTCGCGTTGGATACAGAGACGTTGCAATGGGAGAGGTTAGATAAGTTTGAGGGGACTCCGAGTAGCAGAGGATGGACCGCGTCCACGACTGGAACCATTGATGGTAAGAAAGGACTTGTGATGCATGGTGGTAAAGCTCCAACCAA
CATMA_GFT_02933	At3g16700	At4g15940	126	NA	39.68	NA	AATGGCGACTTCGATGATTC	TCCTGTCCTTTAGCAAGCGT	AGATAACCGCCGGAATCACCGGTCTTTCTGAAGTTCAGTTCGACGTCGGTAGGCGGCTAAAGCCATTGTTGAGATAGTATTTTGTGAATCATTTGTTGTATAAACTTCATTCATAAGAGCATTTTT
CATMA_GFT_02934	At3g17225	At3g17230	175	NA	45.71	NA	CGCACATTGACACCAACTTC	ATCTTGAGCGTCGGATCAGT	CGCACATTGACACCAACTTCTGCATCACTTGGCTAATCTCTGATCCAACAACATATACCCTCGACCTACAAGGTCTTCTCGATTTAGTCTTCCAAAAGACGCAATTATTGGGCAATAAGAACCTAGCGGCGATGAAAGGCTCAGTGAATACCACGACTGATCCGACGCTCAAGAT
CATMA_GFT_02935	At3g18090	At3g23780	370	NA	44.86	NA	TCAGAAGCATTGCCAACAAG	AAGGCTGTCTACTTTGCCGA	TCAGAAGCATTGCCAACAAGCCATCGGATTCTCATCAACGAACCCTAACATCCGCTGCGATACGCTGTCCCAGCAGCTGTTCTATCCCCAAAAGCCACTTTTCAAGACATTGGCGTCAGAGTGTCTTGAAAAAGAAGTTCTATTTAATGGCCAGAACGCAATTGTTGCTGTGAATGTTCATCTCGGGTACAACCAAGAGGACTCCATTGTGATGAACAAGGCTTCATTGGAACGTGGTATGTTCCGTTCAGAGCAGATTAGAAGCTACAAAGCAGAGGTTGATACTAAAGACTCGGAGAAGAGGAAGAAGATGGATGAGCTTGTTCAGTTTGGAAAGACATACAGCAAAATCGGCAAAGTAGACAGCCTT
CATMA_GFT_02938	At3g19250	At3g19330	251	NA	49	NA	GACAAGCTGGACACCCGTAT	GTACCCTTGGCAGCAACATT	GACAAGCTGGACACCCGTATTCGTAAGTCTAAGTCACGGGTCCGCCTCCTCCATCATGCCACAGCTGGTTCTGCCTTATGTCTTGTAACTGCTGTTGTTGTGGTTGCTGCTTCTGCGGCATTTATCGCATATCATGCACTTCCCACCATTCTTGTTGTTGCAGGTCCCTTGTGCACTCCCTACCTCCCTCACAGTTTCAAGAAGAAGGAGTTGTCTAACATTTTTCAGCTAAATGTTGCTGCCAAGGGTAC
CATMA_GFT_02939	At3g20220	At3g20230	180	NA	51.67	NA	GTTTCATCGTGCGTCTAGCA	CAAACCTTTGCCTCTCTTCG	GTTTCATCGTGCGTCTAGCAAACCAGGAGAACAGACGAAACAGAAGGTACGAAACTAACATTAAGGATCGTCTTGTCTCGGGGGAGTTATCGGACGGTAGCAGACCAGCCAGAGATCAAAACGGTGTCCCGAGAGGACATCTTGCGGTCTATGTGGGGCGCGAAGAGAGGCAAAGGTTTG
CATMA_GFT_02947	At3g22240	At3g22235	123	NA	34.96	NA	TGGATGCATGCTTCTGAGAC	CAACCATCCACAGAGTATATTCCA	TGGATGCATGCTTCTGAGACTTCGGAATTAACGATTTCATGCAAATTATTGATGTAATAAAAGAGTATTTGATGCTAGTTATGTTACCTACTCTCTGTTTGGAATATACTCTGTGGATGGTTG
CATMA_GFT_02948	At3g23167	At2g14935	135	NA	40	NA	GCAAAAACGTGTTCTGATGG	TATCGGAGCTGGGAATTCTG	GCAAAAACGTGTTCTGATGGATGGACTTGCTTAGGTCCTAAAGAAGAAGACAAATGCAAAGAAAACTGCATGGCTAAACACAAAGGAGTTGGAACCTGTAATTTGTATACTATTCCAGAATTCCCAGCTCCGATA
CATMA_GFT_02949	At3g23910	At3g24255	121	NA	35.54	NA	AACCACCTCAAGAGTTTGTGC	AAACTAGACTTGTGTCAGTTATTGG	AACCACCTCAAGAGTTTGTGCAGTTTCTATCTCCTTATTGTTTTTGTCTTGGGTTGTTATCTGCAACTCTTTGTTGTAATACTTTGGAATTGTGTACCAATAACTGACACAAGTCTAGTTT
CATMA_GFT_02951	At3g24130	At5g18990	153	NA	45.1	NA	CGGTCGATTTCATCTTTGGT	ACCCACTTCACACGTCTTCC	GTTGTTCCTGAAGGATGGGATGCATGGAATTTCGTGGGCCACGAAAACCAGCTGGTCTTTGCAGAACATGGATGCTTTGGAAGTGGAGCAAATATAGGAAGACGTGTGAAGTGGGTTAAGAAGCTTAGTGAATCTGCCATTCAAAATTTGGCT
CATMA_GFT_02952	At3g24370	At1g34720,At1g27800,At3g43380,At5g36735,At3g42750,At3g32394,At5g35650,At4g05300,At5g36840,At4g07944,At2g14777,At2g05567	169	NA	49.7	NA	TCTGATCCCTTTGCTTGCTT	TTTCAGTGTGAAGCTGGCTG	TCTGATCCCTTTGCTTGCTTCGCAACCGGTTTGTTCCTTACGTGTACCGGTAATCACTTGGATTTCCTCCCTATCAGCGAAAAGTTCTGGGAAATGACACCCACCCTTGAAGCTGGCCACGCGGTTGCAGAGATGGTGATGTATCACATCAGCCAGCTTCACACTGAAA
CATMA_GFT_02953	At3g24380	At4g07943,At3g42740,At3g43390,At2g14774,At5g35646,At2g05564,At4g05290,At5g35010,At1g27790,At5g36840,At3g32393	193	NA	38.86	NA	TGACATTTGTGAGGAGGTGC	CCGTTTAGCACACAACCAGA	TGACATTTGTGAGGAGGTGCTAAAAGATATAAAGAAATATGGTAATACTTTAAAATACACATACGCTAACAGTTTTTCGTTCCCGGAATGTGTTGACGTAAGCACTCCTGAATGCGCGGAGGTGTGTTACATTAGATCGAGACTCTTCAATAATCTTTGCAACCAATGTTACATCTGGTTGTGTGCTAAACGG
CATMA_GFT_02956	At3g24870	At3g24880	394	NA	44.16	NA	GCCAGTGCTCCCTACTTCTG	CGGTGTTGTTCATCAAGTGG	CGGTTGCACCTTCTAACCATCAGCATTTGTTGATACACCAAAAGCAGCGCAATCAAGTGCAATCAACAGCTCAGAGAGTTGTTCAACATAATCATCTAGGGAACTCTGAGTTATCAAAGAAGTCCCAAGCTGAATGTATGCCACGTGTTCCACAGTCTGTAACCAATACCACCCAAACTGCTAGTATGGGTACGACCAAGGGTATGCCTCAAGCGAGTAATGATTTGAAAAACATAAAAGCAGTTGGTTCTACTGCGGTGCCTGCTTTGGAACCTCCATCTTGTGTTGCTTCTGTGCAAAGCACTGCTTCGAAAGTAGTAAACAATTCCAATACAGATTCAGCAGGAAATGATCCAGTATCAACACCGAACCAAGGACTAGCTCAAAAGCACGG
CATMA_GFT_02959	At3g26620	At3g26660	138	NA	36.23	NA	TGTGCTTTGAAGCAAAATGC	TGGTTTGAGCAACAGCAATC	TGTGCTTTGAAGCAAAATGCAGAGTAGATGATCCTGTTTATGGTTGTGTTGGCATTATTCATTTACTTAAAACTCAGATTCAGAAAACTCAGAATGAATTAGCCAAAACTCAAGCTGAGATTGCTGTTGCTCAAACCA
CATMA_GFT_02962	At3g27800	At4g05360	120	NA	41.67	NA	ACAACTTTTGAGTCTGCTTCAG	ACTTGCAGCAACATCATCAC	ACAACTTTTGAGTCTGCTTCAGAGTCTACAATAGAGTCTGCATCAGGGTCAACAATAGTGTCTACCACAGGACCTGAAACTGGAAGTGATAATGATCAAAGTGATGATGTTGCTGCAAGT
CATMA_GFT_02964	At3g27831	At3g27835	121	NA	45.45	NA	TGCATGATTGTTCTTCTCGC	TGCAGTGCTTATTGCAGTCC	TATGGCCAAAGCTCAAGGAGGGTGGTACCTTGTGGAAGGTCTATGCTCAAAATTTCCGGACTGCAATAAGCACTGCAAAGAACAAGGTTTCTTAGGTGGACAATGCCTCAAACTTGGTGTT
CATMA_GFT_02968	At3g28590	At1g79170	135	NA	53.33	NA	GGTGATGGTGATGGTGACAA	CACCGGCACTGTTATCGTC	GGTGATGGTGATGGTGACAACAACAGTGCCAGTGCCGATGTTAATGGTGATGATAACTGTGGCGGTGCCGGTGGTAATAGTGAAACAACAGTGGAGGTGGCGATGGTGGCGATGGTGACGATAACAGTGCCGGTG
CATMA_GFT_02969	At3g28820	At3g28810,At3g28980	125	NA	40.8	NA	GCTGCTGGTAAACTATCGGG	ACCCCTCTTGCTTGCCTTTA	GGTACAATGATTGCTCCCCCCAAAGAAAGAAAAGGTTTATTTTCTAGGATTAAATCTGCTGCTGGTAAACTATCGGGTGCGATGGGAGTTATAAGATCAAGAATTGGAAGCAAATCAGCTGAGGT
CATMA_GFT_02971	At3g29610	At3g31406	122	NA	40.98	NA	GCAAGTTGATAACCATCACCAA	CCCAATAATTCCTCACTCTCCA	GCAAGTTGATAACCATCACCAAAAGATTCAAAGCTTGGAGTACTCTAACCAAGAAGTGCTTTCGGAGTTTGATGAGATCCAAAAAAAGATGGGGACTTTGTGGAGAGTGAGGAATTATTGGG
CATMA_GFT_02973	At3g29720	At3g29680	123	NA	43.9	NA	GTCACGCTCGAGTTGAGTGA	CTGGCCAGATGATTTTTCGT	GTCACGCTCGAGTTGAGTGAAGCGAACATCAAGAAACTTAAAGAACAAGCCAAGAACGAGTCAACTTGGTCCGATCTTCTTCTATCAACGTTTGTAGTCACGTACGAAAAATCATCTGGCCAG
CATMA_GFT_02981	At3g30500	At4g07690,At2g24900,At5g35040,At2g12710,At3g30587	146	NA	39.73	NA	GAAGATGGTTGGGAGATGGA	TATTGGGGTCGACAGTCACA	TCGATCTTTTCGCAATGACAGTATTGTTATTGACAATATATTTGTTGCACTCACATGGTGGAAGATCTTTAGGTATCATACTGGCCTCAAACACGTGAAGTTCCAAAATTATGCCGGGATATCAGATGTGACTGTCGACCCCAATA
CATMA_GFT_02982	At3g30590	At2g11370,At2g12700,At2g24910,At5g35035,At3g30490,At4g07688,At4g08657,At2g07380	153	NA	47.06	NA	ACGCAGTTTAATTTGGTGGC	ATCATCTGGGCCAAATTCAG	ACGCAGTTTAATTTGGTGGCTAGAACGTTGTATCAGGACAATATGCGGGCGCTGAAACGGAGATGGGCGTGTGGTTTAGATAAGCCGTGGTCGATGACGCCAACAGTTTGGAATGATTTGGTGGACATGTTTACTGAATTTGGCCCAGATGAT
CATMA_GFT_02986	At3g30810	At2g13080	136	NA	40.44	NA	GATGAAGCCGAAGTGATGTG	TTTCGCAAAAACTCATTCGT	GATGAAGCCGAAGTGATGTGTTCTTATAAGTCTAGTTCACTATCGACTTTTTGGAAGCAAGATCACAAAATAGATCCGCCAACATTCGGGTGTTGGGCTTTGGGTATCGTAAGATTACGAATGAGTTTTTGCGAAA
CATMA_GFT_02987	At3g30848	At3g31370,At3g31915	164	NA	42.07	NA	CAGCCAATTGCAAACAAGAA	TCCAAGCATGCTCAAGACTG	TCAGTCTTGAGCATGCTTGGAGGGAGGTTAGGTTTGATCAAAAGTTGTGTTCTTGCAATGATTTAAATGTACCTGCCAAGCGAAGAAAACAAAATGAATCTGCAGGAGATCATGTGACAATTGACCTTGAAGGGGATCAAACTAGTCCCATTGGTGTAAGGCAG
CATMA_GFT_02989	At3g31400	At3g32120	138	NA	41.3	NA	ATCGGTTTGGGCTGTGAAT	CATAGCTCGATTCTCCCCAG	ATCGGTTTGGGCTGTGAATTTACAGGAGCCTTTAGGACTCATGGAGTAAGGTTTTGGTTGATGGAGAATCAATGTGGAGCTCAAGAGTATGCAGTTAAAACCCTTATAGTAAGTTGGTCTAATAGGAGAGAAAGGAGA
CATMA_GFT_02990	At3g31930	At5g28940	120	NA	40.83	NA	TGCATGTTGGAGTCATGGAT	GGTGAGAACGATTGGATGCT	CATGTTGGAGTCATGGATCAAACAGGAGATATCAAATGTATCCTATTTGATGGTGCAACATCAGAGATGATTGGTCATTCAGCTTTCGACCTTCTTGATGGGGTTTATCCTGATGATGTG
CATMA_GFT_02991	At3g31990	At2g07630	142	NA	40.14	NA	GTCACGACCTCCTTGAAAGC	CTGGGATGTTGTCTGGGTCT	AGACCCAGACAACATCCCAGGTTCAATCAAGAATCTAATTGGCAAAACTTATCAGTATCTGGTCTGTGTTGAGAATGAGAATGTGTGGAATGGACTCGATACTTATAAGGTATCTAGAGTTCTTGCTTATGGTGGTCTTGGA
CATMA_GFT_02993	At3g32120	At2g06260	128	NA	39.06	NA	CGGGCTAGCGTCAGTTACTT	TCCTAAGACCACTATCGAAACTCA	CGGGCTAGCGTCAGTTACTTAGGTGAACTTATCAAACCTGATTATAATGCTTGCTTAGTTCTAGGGATTTACAAGAGAGTTGGGATCAATACTATTAAGCATAGTGAGTTTCGATAGTGGTCTTAGGA
CATMA_GFT_02994	At3g32330	At2g25020	158	NA	47.47	NA	CATCAAGCCAAAAGTCAGCA	ATCCATCTCATCCTCGTTGG	CATCAAGCCAAAAGTCAGCATGGGAGGTTGAAAGAAAGTCCAATGGGAAAGGTTTCAAAAAGTACTCTACCTTAAGCGGAATCATGCTTCACCCACTGCTATGTGCTTTCTCAGACCGGGCAAAAGGTCTTCCTGCCCCCAACGAGGATGAGATGGAT
CATMA_GFT_02996	At3g32410	At2g25050	228	NA	45.18	NA	AAATCGTAGCCCCACACAAG	AGGTGTGGGAGACTGTGGAC	AAATCGTAGCCCCACACAAGGATCACCCGCTTCAATATCGAGATTTCACAGCTCCCCCTCTACCCTTGGGATCACTTCAATATTAAATGATCATGGCACATGTAAAGGTGAAGAGTCTACTTCATCATCACCAGCCTCACCTTCAATTTCATTTCTACCAACATTGCATCCGATGACACCATCGCAACCCAAAAATCTTCTCCACAATGTCCACAGTCTCCCACACCT
CATMA_GFT_03003	At3g42480	At5g28990,At5g36035,At4g03979,At1g42393,At4g19305,At1g44850,At2g10390,At1g35100,At1g24967,At3g43070	253	NA	39.13	NA	GCAAAACGAAACCTTTACGC	GAATCAGAAACGTGCCCAAT	GCAAAACGAAACCTTTACGCTATGTATCTCCAAAGCTTAAGGTAGAGTTCTGTTCTCTGGACCTGATTGGCGCCATTTCATTATTGAGTGATTGTAAAGATGTCATTCCTATAGCCAAACTTCTTTACATTGCTCTAAACCGTTGCGCAGGTAATGAAGTATTAGACGCCTTTAATACTTTCAAAGGAGAGAACAAGTGTTTTACAGATGTAGATATCATGGCCAAGACACTAATTGGGCACGTTTCTGATTC
CATMA_GFT_03007	At3g42620	At2g06690,At2g12140,At2g16160,At2g05480,At2g06610,At1g45080,At2g16330,At5g28266,At5g28487	120	NA	36.67	NA	GGGATTGGCTGCAATACTGT	TTCAGCCCACGGTAGTCTTC	GGGATTGGCTGCAATACTGTATTACGATTTTACTCCTTTTGACTACATCATCGAGAAGACAGTTACCACCGGAGTGTTAGTTGGTTAGTATATTTGACTTTCTATTCATTCTTGGAATTT
CATMA_GFT_03014	At3g43140	At5g31087,At4g06587	120	NA	52.5	NA	ATGAGGTTGTTGAGTTCGGG	ACTCCGACGGCTCGTGAC	ATGAGGTTGTTGAGTTCGGGAATTGCGATGGGGGGGGAGGGACCAAAGTGATTATGAGGGGACAAGAAGACAAAGAGACATCATGGATTTCAATGGAGGCGGGTCACGAGCCGTCGGAGT
CATMA_GFT_03015	At3g43340	At2g39140	129	NA	44.96	NA	TTGAGTTGATGCCAAAGCAG	CCACCTATACGGACACGCTT	ATGGCAATCAGTGAAGGCACAATGGTGGAAGGAATCCACTGTGTCCCAGATTTAGTTGAGTTGATGCCAAAGCAGCATGATATACCAAGAGCATGGCTGCGTATAGTGGTACTTTTCCAAAGCTTTCTC
CATMA_GFT_03020	At3g44740	At1g29880	120	NA	41.67	NA	TAATACTCTCGAGCGGCGTT	TGAAATGTTGACGCCAGAAG	TTAATACTCTCGAGCGGCGTTTGTTCTATATCCCTTCTTTCAAAATCAACCGTGACGTCGCCGGACTATTTGATTAAGGATTGTGCTGTTAAATCCAATGTTCTTAGCTTCTGGCGTCAA
CATMA_GFT_03021	At3g44920	At3g44930	120	NA	40	NA	CTTGATAACGAGGGCCTGAA	TTCTGCAAGCAATTGGACAG	CTTGATAACGAGGGCCTGAAGGATTTAAAGAGTACTGAATCCAATGAAGATATTCTTTATACAGAGAGGATTGTGACTAGTGTCGTTGAGGTAGTCAAAGCTGTCCAATTGCTTGCAGAA
CATMA_GFT_03023	At3g45070	At3g45080	220	NA	37.73	NA	TTCTCATCATCTCCGAGGCT	CGAAAATGCTGACTCCCCTA	TTCTCATCATCTCCGAGGCTGTTTTCGACACACGTGCCGTCACATACGTTGCAAGAAGGTCTCAAAGGTTCTACTTGTAAAATTGTGTATATATCTAGAAACGTAAAAGACACATTGGTTTCATATTGGCATTTCTTTACTAAGAAACAAACCGATGAAAAAATAATAAGCAGTTTCGAGGATACGTTTGAGATGTTTTGTAGGGGAGTCAGCATTTTCG
CATMA_GFT_03024	At3g45120	At5g27590,At5g40110,At4g03305,At1g55400,At1g17900,At5g03950,At4g04495,At1g32505,At3g28800,At2g16832,At5g28637,At3g59860,At3g29777,At2g17460,At1g30980,At5g36732,At5g36825,At5g35657,At4g05306,At4g08890,At3g32397,At2g14790,At1g34700,At1g27815,At1g25784,At1g52010,At3g24365,At2g05570	127	NA	41.73	NA	CCGTCAAGACACTCGGAAAT	TCAACGTCGTCTTGCTCATC	CCGTCAAGACACTCGGAAATAATGTCTCTAGAACTCATGGTGACGATGCTGAAAGTGACTGTGTGTGTGATAGTGTTTCAAATGTTGATGAAAATAATGAGGTCGTAGATGAGCAAGACGACGTTGA
CATMA_GFT_03025	At3g45330	At3g45390	136	NA	46.32	NA	CAGACACCAAAGATTGCCTG	AGAGGCTGATGGTCCTGAAA	CAGACACCAAAGATTGCCTGAGTTCTCTCCAAATACTCCCGGGATCGGAGTTTCAACTCCGGTGTTAATGGGTTTACCTTCCTTGGCAATTACTTCTAGTTCAGTGACTTCATCAGTTTCAGGACCATCAGCCTCT
CATMA_GFT_03027	At3g45360	At4g09400,At4g04394,At3g33235	142	NA	48.59	NA	TCCACGGGAAAACAAGATTC	GGAGGTCCTTCTTCTCGCTT	TCCACGGGAAAACAAGATTCCGATGTCCACTAAATCTGACTGAGGTGGATGGAGAACACTTGCAGAAGTGGTGGGAGGAAGCCATTGAAGAGGAGTTTTCGAAGTACTATAGTCGGAAGGACAAGCGAGAAGAAGGACCTCC
CATMA_GFT_03030	At3g45970	At3g45980	152	NA	32.89	NA	AGAAGGTTGTGATCCTTGCG	GAATCATGAGAATCATTAGATTAAGCA	AGAAGGTTGTGATCCTTGCGATGCTCACATCTGGAACTAAGTTATTTAGTGGCACACAAACAAACATCTTTCATAGGTTTATATATAATGTGTGACAGAGGTTATTAATGAACATAGTTAAAGAATGCTTAATCTAATGATTCTCATGATTC
CATMA_GFT_03031	At3g46020	At5g59860	131	NA	42.75	NA	TCGGCTTTATCACCTTCGAT	GCTCTCACTTCCTCTGCGTT	TGGGTTATTTTGTTTGTGTCAGATTGTAGATGGTAGACTAATATTTGTTGAAGTAGCCAAGAACGCAGAGGAAGTGAGAGCGGGTATTAACAGTAATAAAGCCGAGGACCGCGGGTAATTCAGGCATCTCA
CATMA_GFT_03033	At3g46120	At1g52940,At2g18130	120	NA	51.67	NA	GCAGGGAACCACGAGATAGA	CACGGAGTCTCTGATCGGTT	CGACCAAAGAAAATGGGATTCATACGGCCGGTTTGTGGAACCAAGCGCCGCGTATCAGCCTTGGATTTGGGCTGCAGGGAACCACGAGATAGATTACGCCGAGAGCATAGTAAGATCCAA
CATMA_GFT_03034	At3g46140	At3g45790	225	NA	44.44	NA	GCTTTCGGATGCACAGTTTT	CAAAAAGGGGTGGTTCAAGA	GCTTTCGGATGCACAGTTTTGGAAATGTTAACGGGACAACAAGTATGGGGAGAACATAGTGATCTCGGTTCTGTAGATTGGGACATTCTCATCGGTCAAAGCTGTTACATTCCTTATATACCGGATTGGTTATCTGAAGAAGCACAGCATTTTCTCAGCAGATGTTTAAAAAGGGACCCTGCTTCAAGGTGGGGGATTGGTGCACTCTTGAACCACCCCTTTTTG
CATMA_GFT_03039	At3g47580	At3g47590	222	NA	30.63	NA	TGCAGTCCACTCAAAAGGC	CCAAATAAAGTTGGGAACACTGA	TGCAGTCCACTCAAAAGGCCTATATAACATTGTCTTTTACAATTTGTGTTTTCTTCTTCTCTATTAAACATACTTATGCTATACGTGTTTCTAAGCTCTATTAAAACATACTAAGATGGCTTGCAGAATATTGTTAATGAATGCTTGTGTTTTTTGCAGACAATATATGTATGTTGTGTAACCAGTTTTATCATATATATCAGTGTTCCCAACTTTATTTGG
CATMA_GFT_03041	At3g48060	At3g48050	195	NA	43.59	NA	CTGTGGAAGGTGGTGGTTCT	AAAAGAGTTCGTTCGGCTCA	GGCGCAAAATTAGTGTTGGTGACTGTGCTCTGTTTAAGCCACCACAGGATTGTCCACCGTTCATTGGGATAATTCGCTTGATCATTGCTGAGGAAGAAGATAAGTTGAAGTTGGGTGTTAATTGGCTTTATCGACCCACTGAATTAAAACTTGGCAAAGGTATCCTTCTAGAGGCTGAGCCGAACGAACTCTTTT
CATMA_GFT_03042	At3g48620	At3g44160	126	NA	46.83	NA	ATACGGAATTGGCGAACAAG	TACCCGAATCCATACCCAAA	CCTTCTCCGAACAAGAACCATAAAGAAGTTGTTGAGACACGAAAATGATAAAGCTGTTGCGGAATTGGTTTCAGGAAACCCTTCGCTGAGACAAGGGAAGCCGGGGTTTGGGTATGGATTCGGGTA
CATMA_GFT_03043	At3g48630	At3g44150	141	NA	48.94	NA	GTGCGTCGTGTAAAGGGAAT	GCTTATCAGTGCCGGAAAAC	GTGCGTCGTGTAAAGGGAATCAGAATTTTGTGTGTCTTAAAAAGCAAGTTTGTGCGATAAGAACACCGAGCTGTAAAGGCCGGGGAGGTTCAGTGGGCTGTAGTCTTGGGATTCAGCTGGCGTTTTCCGGCACTGATAAGC
CATMA_GFT_03045	At3g51450	At3g51430,At3g51440	123	NA	44.72	NA	GGAAATCCCATCGCGTACTA	CAGGAGATCAAGTCGGAGGA	GGAAATCCCATCGCGTACTACCATGATCCAAAACTCTCTCACATAGCCACATGTGACAAGATTGGGAAATATCTCTATTGTGGAAGTCTCTCGCAATCACATATCCTCCGACTTGATCTCCTG
CATMA_GFT_03046	At3g51640	At3g51650	298	NA	46.31	NA	GGCACGTAGAAAAGCAGAGG	CTGCTCGGTTTCCTTTCTTG	GGCACGTAGAAAAGCAGAGGAGAAAAGACAAGCTAGGCTAGAGAAGGAGCATTCAGAGGAGGAAGAGAGAAAACAAAGAGAGGAAGTAGCAAGACTAGTAGAGGAACGGAGAAGGCTGAGAGATGAGATACTTGAGGCCGAGAAATGCAGCAAATTATCAGTGGCTGCTAAGGAGAAGGACACTAAGGAGGCAGAAAAGAAGCGTCAGGAGAGAAGAAAAGAGAGAGATAGGGCCTCAAGTAAGAGCAATTCTGATGGTGAAGAGGTTGACAAGAGAACAAGAAAGGAAACCGAGCAG
CATMA_GFT_03047	At3g52830	At1g20400,At5g54700	143	NA	45.45	NA	TGTCCTGACGAGCTGAATTG	TACCCTACTACACGGACGGG	TGTCCTGACGAGCTGAATTGTCTTGACGAGCTGACTTGTCTTGACGAGCTGACTTGTCTTGTCCTTTCTCCAGGTCTCCCAAAAAAAATGTCCTTTCCCGAGACTTTCTATTCCTTATTTATACCCGTCCGTGTAGTAGGGTA
CATMA_GFT_03048	At3g55200	At3g55220	222	NA	45.05	NA	AGTACGTGGCTGTTGATCCC	CTGCCTCGGAGTAATCAAGC	AGTACGTGGCTGTTGATCCCAAAGGAAGAGCTGTTATGATTGGAGCTTGTGAGAAGCAGAAATTGGTTTATGTTTTGAACAGAGATACCACTGCTAGGTTAACTATTTCTTCTCCCTTGGAGGCTCACAAGTCTCATACCATTTGCTATTCTCTCTGCGGTGTGGACTGCGGTTTCGATAACCCGATTTTTGCAGCCATTGAGCTTGATTACTCCGAGGCAG
CATMA_GFT_03049	At3g55210	At5g39540	224	NA	48.66	NA	ACCTGTGGAAGCATTGGAAG	AATCCAGCTGCTCAACGTCT	ACCTGTGGAAGCATTGGAAGAGCAGCTGCCTTGTAATGTCGAGTATCATCAACCGCTAGCACCGCTAGATTCTTGCCAACCGCAGCCTCATGATTTGGCGTATCAACAGCAGCAGTTTTGTCCAGGCCCACTGGATTCTTATCAACCGCAGCCTCATGATATGGAGAATCAGCAACCGCATAATGAGAAGCTGAAGAAAGAAGAAGACGTTGAGCAGCTGGATT
CATMA_GFT_03050	At3g55646	At2g39855	120	NA	45.83	NA	TGTTTCCGCTTCATCTTCGT	GGTGGTGGGAAGATGGATTT	TGTTTCCGCTTCATCTTCGTCCTCATCTCTTTCGTCATTCGATCATATATTTGGGCCAAGAGTCTCTTCTTCGTCTTCTTCATCGGCCACTGGATTGTTCAAATCCATCTTCCCACCACC
CATMA_GFT_03052	At3g57690	At2g41905	160	NA	60.62	NA	AAGAAGATTGCTTGCGGTGT	TGAAGAGGGAGACAAGGGAA	AAGAAGATTGCTTGCGGTGTGCTTTTCGCTGCTGCCTCCATGACCGCCGTCATGGCTGCTGAGGAAGTCGGAGCTCCGGCACCAGGACCTGCATCCGCCGCCTCGGCTGCGTTGCCAGCTCTTGGCTCTTTGGTTGGAGCTTCCCTTGTCTCCCTCTTCA
CATMA_GFT_03055	At3g59260	At3g59220	181	NA	48.07	NA	GGGGTTACAGCTTTGGATCA	CTGTGGAAGAGTCCGAGGAG	ATTGCTGGAGAGTCAATGGGAGTCAAATCTCCTTTCTACACAAAAACACCAATCATGTTCCTAGACTTTACGCTCGATCCAAAAGCTCAAACCCACCAGGCCGTTCCAGAGTCATGGACCGCCTTTGCCTACATTGTAGAAGGCGATGAAGGCGTTTTTAGCTCCTCGGACTCTTCCACAG
CATMA_GFT_03060	At3g60970	At3g60160	123	NA	39.02	NA	TGGTTCTGAGTGATGGACGA	GAGCCGGCAAAGTGATTAGA	TTGATTCTGCAACTGATGGTGTAATACAAAAGATCATCAATCAAGAGTTTAAAGATCGGACAGTGGTGACTATTGCACACAGAATCCACACAGTGATAGAGAGTGATCTTGTTCTGGTTCTGA
CATMA_GFT_03063	At3g61650	At5g05620	443	NA	43.79	NA	ACGTTGTTGTCCAGCCCTAC	TCTGCAAACTCTCATGCACC	GTTATCACCAGGGGAAGGGTGTTGAAGAGGAAATCATGGACATGATTGATCGAGAAGCTGATGGAAGTGACAGTCTTGAGGGTTTTGTTCTTTGCCACTCTATTGCTGGAGGCACTGGCTCAGGTAAATGATGAGGCTTTCTTCTTTTAGCATTCTCATGTTTTTTCACTGCTTCTTCTGATGTGAATGACTCCCTCCATCTCTCTCTCTCTTTCTTTCACATGAAGGTATGGGATCTTATTTGTTGGAGACTTTGAATGATCGCTACAGCAAGAAGTTGGTTCAGACATACAGTGTCTTTCCCAATCAGATGGAAACGAGTGACGTTGTTGTCCAGCCCTACAACTCACTTTTGACGCTTAAGCGGCTTACATTAAATGCTGATTGTGTTGTTGTCCT…
CATMA_GFT_03065	At4g00020	At5g01630	149	NA	42.28	NA	ATCCAACAGCTACGACCAGG	CTGGAGCATCACCACTCAGA	TCTGAGTGGTGATGCTCCAGCTTCTTCAATGATGGTGCTCTGCATATCAGCTATTAATCCAAAGACCGATAATGATTCTCAGGAAGCACATTGTTCTGATAGTTGCAGCAATGTGAAAGTAGAACTCACTGATGGGTGGTACGAAATGA
CATMA_GFT_03067	At4g00234	At4g00290	145	NA	46.21	NA	CGCCTGCATAGTGATGCTAA	CAACCCAATCATTCCCATTC	CGCCTGCATAGTGATGCTAAGCCTTTCAATTACTTAAGCCATTCGTCGTACGCACGAGCTTTCAGCTCCAAATCTGATGATTTCGGAAGTATTGTAGCATCTGGTGTTACTGGGTCTGGTGATGGGAATGGGAATGATTGGGTTG
CATMA_GFT_03072	At4g01640	At2g34280	139	NA	46.04	NA	GACGGCCTGATATGCCTCTA	CCCATGATACTGAACCGACC	GACGGCCTGATATGCCTCTACAATACCTATGCTTGGAATATTGTTGTTAATCCCACCACTCGATGGCATCGAGAATTCCCTCTTTCTACCTTTCAACGACTCGATCGTTATGAACACCAGGTCGGTTCAGTATCATGGG
CATMA_GFT_03074	At4g03505	At4g03510	154	NA	42.86	NA	AGCTGGAGGAGACTCTGTGG	TCCATGGCTTCTCAATTTCC	AGCTGGAGGAGACTCTGTGGCAGAGTTCTTTATCAATCTCAGGTTTACCGATATTTTTGACCTTCCTGGTGAATATTTTCAAATGATTCCAGAGATGTTTAGCGCACTGAGTGATGGGGACAAAGAATGGCTTGGGAAATTGAGAAGCCATGGA
CATMA_GFT_03075	At4g03670	At5g28671	132	NA	43.18	NA	GATTGATGCCATTGCTCCTT	TGATCGGTAAAGGGAGGAGA	GATTGATGCCATTGCTCCTTCTTATGTCTTTGAACATGACATCCCTAGAGTTCTCGAAGAAGGTAGTTGGTTTTTCATGGAAGACATTCATGTCATCAAAGCATCCGTCGGATCTCCTCCCTTTACCGATCA
CATMA_GFT_03079	At4g03979	At5g36035,At1g44850,At1g35100,At1g24938,At2g10390,At3g43070	120	NA	31.67	NA	TCACACAATCTAGCGACACACA	TCTTCCTCTGTTGACAACGC	TCACACAATCTAGCGACACACAGGTTAAATTTTTCATTTTTAAACAATATAGTTTACATTCATTCCACAAAGTATATGTAACTTCTATAACTTTTCGTCTGCGTTGTCAACAGAGGAAGA
CATMA_GFT_03082	At4g04273	At5g35140	145	NA	51.03	NA	TGCAGAAGGAGCTTACAAGGA	ATCGAGTAGGAGGGTCGAGG	TGCAGAAGGAGCTTACAAGGAATCTACTCGACCCTCTACTCTATCAAACCAAGAGGGAAGCAGCAAAGCAATTCACTCGATTCCTTTACTCGATCCAGGCAGCCACAAAGGAGGCAGCAGACACCCCTCGACCCTCCTACTCGAT
CATMA_GFT_03086	At4g04695	At4g04700	139	NA	41.73	NA	GTGACAGAACCTGAGGCACA	AGAGATTCGTTCCTTGGGGT	AGAACCTGAGGCACAGATGTTCTCTGAGATAAAGAGTGCCAAAATCGACGTTGACAGCGAATCATGGAAGTTTATAGATGTGAAGGCAAAACATCTTGTCAATAGGATGCTTAACAGAAACCCCAAGGAACGAATCTCT
CATMA_GFT_03087	At4g04760	At4g04750	120	NA	42.5	NA	GGAGAATCATTGCTGGGAAA	TTGCCTTTGGTCTCTGGAAC	GTAGATGTTAAGGGAGCAGCGGGAACAATGTGTAACTTGGTCAGCTCTATAAGCGCATGGCTTGTTGCTTATTCCTTCAGTTACTTGCTTCAATGGAGCTCCACAGGTAAAAATCTTTAA
CATMA_GFT_03088	At4g05110	At4g05140,At4g05130,At4g05120	158	NA	42.41	NA	GCACCAAGTTCCTGAGAAGC	GATTCGTGGTATGCGAGGAT	GTCGGGAGGTACACACCACTGGTTAAATGGCTCAATATTGAGAATAGAAAATTGATCACAATTGCGGTTTTGTCACGTTATCTCCTCATTCCGGCGTTCTACTTCACTGCGAAATATGGTGATCAAGGATGGATGATTATGCTCGTTTCTGTTTTGGG
CATMA_GFT_03092	At4g05340	At4g05380	132	NA	42.42	NA	AAAGATGAAGGAGGAAATGGC	TCCGTTCCTCCACAGAGTTT	TTGTTTAGGTAAGTTTGTCCGGTCTACTATACTTTGTAGACGGGTTATGGTCAAACTCTGTGGAGGAACGGATCATAATATTCACAACCAACCATAAGGAGAAACTCGATCCGGCATTTCTGAGACCAGGAA
CATMA_GFT_03093	At4g05553	At3g42450,At1g42610,At2g06296	143	NA	46.15	NA	TGTGCAATGGTAAACGCAAT	ACAAGTGCTCAACATGTGCC	TGTGCAATGGTAAACGCAATGGTGGTTTCCTCGACTTGAATGAAATAAAAGTGTGCATGGTTCAGCCACCTTATCAGCCGGACAGAGTTGGTAGGCCAAGGTACCGTAGATGTAAGAAGATTGGGCACATGTTGAGCACTTGT
CATMA_GFT_03094	At4g05570	At3g42460,At4g07696,At1g40081,At1g42620	122	NA	48.36	NA	GAAACGAGGATGAGGATGGA	TTTAACCTTGTTTTTGCGCC	AAAATTGTTTTGGCACTGGCTTGGTGGAGGGTGGTTAGGGAGCCTGAACTGGTTGGTGGGCGCAAAAACAAGGTTAAAATCGTGAGCTATGGTGCAGTTTCATCTGTTTACCCGGAACCATC
CATMA_GFT_03095	At4g05580	At1g42630,At3g42450,At1g40080	169	NA	43.79	NA	GGTGGTCAATGCCTCATTCT	GAACATGCGTTTGTCGTGAG	GGTGGTCAATGCCTCATTCTAAGTACTACAGTTTCTTCCAAAAGTGTCTTGCCGCAAATAATCCGTATGCAAAGTTTGTAGAGAAGAACAAAGGACTGGCGTATGAGTCGACAACAGGATACTATCAGATGAGGTGCCGATGGAATGTACTCACGACAAACGCATGTTC
CATMA_GFT_03096	At4g05581	At1g42650,At1g40103,At3g32275,At3g31810,At3g42470	132	NA	41.67	NA	TAGACGTGTCAATGGGACGA	AGCCAGGGGAGTTTTAAAGG	TAGACGTGTCAATGGGACGAATGATTACTGGGATGTTTTGATTGGGAAAGATAAGAATGTAACACTAGCTGATGTTTCCTCTAAGTTCCAAGCGTTAAAAGGGATTGAGGACCCTTTAAAACTCCCCTGGCT
CATMA_GFT_03099	At4g07031	At2g10836,At4g07435,At2g05870	120	NA	35	NA	TGGAACTTTGGTCGTCAATG	TCAGGTGTTTGCATTCGTTG	GGTCGTCAATGTCTAATCTCACATAATGGTGCTTCAAGAATTACATTCAATCAAAGTTATCCAGAGATTAACATGGATCGCGTCAGGTAAGAACATATTTACATTATCCCTTAACTGTTT
CATMA_GFT_03102	At4g07435	At5g35270	120	NA	39.17	NA	TGATTGATGCCATTTGTGCT	GGCACAGGAGACATTTTGGT	GGCGGTAGAAAACCTCCCTTAACCGATAATAAGTTGAGAATCAAGTTCATTCAGACTACCAAAATGTCTCCTGTGCCTAATAGAGAATCAAGTAACTTTTTCCGATTTGTTGCCTTCTCT
CATMA_GFT_03109	At4g07530	At4g04070,At1g36810,At2g12380,At2g11300,At1g37190	121	NA	40.5	NA	TTTTTCTTATTGCTATCTCCTTCG	CGAAGTCGATCATCTTTCGAT	TTTTTCTTATTGCTATCTCCTTCGTTTCTCTTCTATTCCCTCTTACTCGATCTGCCTTCTTTGCTCTTTTCTTTCATCTCTCTCGTCCTTCTCTGTCGAAATCGAAAGATGATCGACTTCG
CATMA_GFT_03110	At4g07675	At1g49700	176	NA	40.91	NA	CACCAGAGGTGCAGAAACCT	TCAGCACAACCGGTATCGTA	GCAACAGAGGTGCAGAAACCTAATGATGAAGATCAAAGTTGTGATCAGTGGATTAATGGGTCTAATGATTTAGCTTCTATAGAAGAAACAGTTTCTTCTTTGATCAATCCATCACCGTTTGCTGAAACACCACAATCAGAACCTCCTGGTCTACGATACGATACCGGTTGTGCTGA
CATMA_GFT_03112	At4g08013	At4g08091,At5g29058,At5g28165,At3g42720,At1g39110,At2g06720	130	NA	48.46	NA	AAGAGGCGCAGTTTAATCCA	TGAGGAGCTCCCTCTTGAAA	AAGAGGCGCAGTTTAATCCACCGCCAGAAGCTCCTCTAAACCAAGAACAATCGGAGTCTCCAAATCCCAACTCTCAGGCATACACCCATCCATCTTCTCAAGGCAATAACTTTCAAGAGGGAGCTCCTCA
CATMA_GFT_03114	At4g08580	At5g17900	438	NA	42.47	NA	ACCTTCTTCAGCTCAACCGA	GAAGTCCACGGGTTACTCCA	CGGAAGATGATATGCCTGGTATTGCCTTGATTAAGCCTGTTTTTGTACCGAAAGCTGAGAGAGATACAATTGCAGAGCGAGAGAGGCTTGAGGCTGAAGAAGAAGCTCTTGAGGAATTAGCAAAGAGAAAATTGGAGCAAAGAAAAATAGAGACAAAGCAAATTGTGGTTGAGGAAGTTAGGAAAGATGAAGAGATACGGAAGAACATACTATTGGAGGAAGCTAATATTGGAGATGTGGAAACTGATGACGAACTCAATGAAGCTGAGGAGTATGAAGTTTGGAAGACAAGAGAGATTGGTAGGATCAAGAGAGAAAGAGATGCAAGGGAAGCTATGCTGAGAGAGAGGGAAGAAATAGAGAAGTTGAGGAATATGACAGAGCAGGAGAGGAGAGATT…
CATMA_GFT_03115	At4g08652	At1g37275,At2g24920,At5g35030,At3g30470,At3g30600,At2g07390,At4g07470,At4g07685,At2g12690,At4g06501	126	NA	51.59	NA	AAGGGTCTCTTTTCCACGGT	GGCAACGACAACCTTAGCAT	GGAGCTCGATCGTATGGAAATAAGGATGCGAACGAGGTACGACGAAAACAGGAGGCGCGATAAGGGCGTTCCGATCGAGTGTGATTGCAATGCTAAGGTTGTCGTTGCCACTTCTCGTGATCCTGT
CATMA_GFT_03116	At4g08876	At4g04040,At2g05150,At1g43766	134	NA	35.82	NA	TCCGAACTGAATGAAGTCTTAGC	AAGACCCTTGAATATTTTGAGGAA	TGGTTCAAAAGCTTATTTCCGAACTGAATGAAGTCTTAGCAGAAGAAAACACCGAGGAAAAAGGTCAATGGAAGAAGAATCTTAAAGAAGAGACCTTAAAGATTTTCGAGTTTCTTCCTCAAAATATTCAAGGG
CATMA_GFT_03117	At4g09220	At4g09270,At5g27965,At3g43090	155	NA	50.32	NA	AAGGGCTAACCGTGTTGATG	TCTGGTTGTTGAGCTGTTGG	TTCAGGGGATCAGAGGAATGTTTGAAGAGTTAATGAACCGAATTCCTCAGGCAGCACCAGCACCAGCACCAACAGCTCAACAACCAGAAGAAAATGTTCTACCTCAGCAACAACAGCCACCACCTCCACCGCCACCACTACCAGCTCAAATGGCA
CATMA_GFT_03118	At4g09250	At4g09310,At4g09200	184	NA	46.2	NA	AGCTTTTAACCTGGCTGCAA	AGCAGGTGGCTTCAAACTGT	TGCTCTGCTTTGTTCGAGTGTGAAACTATAGAAGAATCAGGTGCTGCATATCTTCTAGGAGAAACACAGAAGAACATAGTAGCAGCTGCAGTCAGTGAAGCGATTCTATCTACAAATCCGGCCACCAGAGACCAGCAATCTGCTTCACTTGAGCGAGTGCTTAGACAGTTTGAAGCCACCTGCT
CATMA_GFT_03120	At4g09470	At4g13261,At4g13263	126	NA	44.44	NA	TTCTGAGTGCTGGCTTGTTG	TTTTGCGAGTAATGGGGAAG	CCATATCTCCAACTCCATTCGAAGAAGCTAATTCCCCCGCAATGGAATATGACAAGAAGCTTCCCCATTACTCGCAAAAAGTGTTCGATTTTCTTGAGACTTGCGCTGAAAAGCCGAGCTCCATAT
CATMA_GFT_03123	At4g09795	At5g42797	162	NA	41.36	NA	AAATGGTGATGGAGGAGACG	AGAACTGCTCTGTTGGCTCG	AAATGGTGATGGAGGAGACGCAAGGAGATACATGTCATGAATATCTTTACCCAGAAAAGTGTGAAAATAATCAGTGTAACTCGGAGTGTGCTACCAAGTTTAAAGAAGTAGGAGTTTTTGGATTTTGTGTACCACCTCGATCCGAGCCAACAGAGCAGTTCT
CATMA_GFT_03124	At4g10860	At4g10870,At4g10880	439	NA	38.27	NA	TACGCTTCTGTGATGGCAAG	GCCGATGCTTCTTCATTTTC	TACGCTTCTGTGATGGCAAGACGTATGATGCCAAGGATGGAGAGTCTAGGGCAATTAATAGAGATCTTAATGTTGGTGCTGTTAAGATTTATAGAGACTCTAAAGATGAAGATCAAGCGTATGTGCTGAATTACTTCCCTTATAATCTCGAGCTTAATGATAATCGTGGTAAGAATAAAGGTCTTCAAGGTTATCGTGTTCTTATATGGAAGCAGTACGGCACTATTAATCTAGATGTATTTTACGATGAAATGAAGATTTGGTGCAAAACTAATGATTTAGGGATATATACTTCCGATGGAGAACTGAAATATTATAAGTCTGTTATTGCACGTCATCGTGAGGAAGGAGGTATCAGCGTTATAGGTTTTGAAACAGCCGAAGGAGCGACTACTGCAG…
CATMA_GFT_03131	At4g11840	At4g11850,At4g11830	210	NA	45.24	NA	AGCAAGAATTCGAGGAACCA	ATCCTATGATCTTGCCACCG	AGCAAGAATTCGAGGAACCAGAGAACATGGAATGCGTGAGACGAGTTAGGCAATTGAGTGAGCTGAATTGGAGACAATATGCAGCGGAAGAAGTCACAGAGATGCCAGGTCATCTTCTTAAGTATCCAGTTCAAGTTGATAGAACAGGCAAAGTGAGTTCTCTTCCTGGATACGAGACATTCCCAGATCTCGGTGGCAAGATCATAGGAT
CATMA_GFT_03134	At4g13095	At4g29285	135	NA	43.7	NA	GCAGAGGGAGGAGCGACTAT	ATTGTTGTCATCTCCGGGAC	GCAGAGGGAGGAGCGACTATAAAAAAATGTGTTGTGGACGTGAAACTTAGCAAGCCATGCACTTTTCAAGAATGCCAACCACTTTGTCTTCAAAAGTATAACGGGAATGGCCTTTGTCCCGGAGATGACAACAAT
CATMA_GFT_03137	At4g13500	At2g05310	121	NA	42.98	NA	TCTTTTGTCCACCATCACCA	CGCTTTGCCAATACTGTTCA	GCGTTGGAGAAAGAGAAGGAGAGAATCCGATGAAGACGCCTCTTCCTTACATTATCATATTCGGTATGTCAACTCCATTCGTCATCTTAGCCATTGCTTTTGCCAATGGTTGGATCAAAGT
CATMA_GFT_03138	At4g13570	At3g54560,At4g04408	123	NA	43.09	NA	GTGGCTCGTATTCACAAGCA	GGCCAACTGAAGAACCTCTG	GTGGCTCGTATTCACAAGCAACTTAAGAACAGAGTTTCTGCACATAGTAGTGTTGGTGCGACTGATGTTGTCTACATGACTTCAATCCTTGAATACCTAACTACAGAGGTTCTTCAGTTGGCC
CATMA_GFT_03139	At4g13760	At2g26620,At2g15450,At2g40310,At1g43080,At1g43090,At1g43100,At2g15470,At2g15460,At1g43110,At1g43050	131	NA	41.22	NA	TTATTGGCTCCTGCAAATCC	TCATTGAGTGGCCAAGACTG	TTATTGGCTCCTGCAAATCCTAACAACATTAAGCAAGATACGTGGATCAAATTTAAGTACATCAATGATCTCTCTATCTCTGGTTCCGGTACACTTGATGGGCAAGGGAAACAGTCTTGGCCACTCAATGA
CATMA_GFT_03143	At4g15396	At4g15393	124	NA	29.84	NA	CAGGTGGTCAATGAAGACAGAG	CCAAGTAACCAACAAAGTTATTTAGC	CCACGTGGATCAGATGTTCAAATCTTAGAAGACACCAAAGCTAAATAACTTTGTTGGTTACTTGGTTATTAGAATGATTGTATTACATTGTACTATGTTATGCGATAATAATAAAATTCAGTTT
CATMA_GFT_03149	At4g17360	At4g17350	122	NA	34.43	NA	TTCTGAGGTTACATTGCCAGG	CTGAATCTCACTGGTCACACG	TTCTGAGGTTACATTGCCAGGTTTTGCAAATACCTCACAACAGCAAAAATTTGGATATTATATATATGAATATAATCAAATATATACAGGATCCTGCATCACGTGTGACCAGTGAGATTCAG
CATMA_GFT_03150	At4g17585	At5g15360	134	NA	52.99	NA	AGTGGAGGGCTTGACGATAA	TTGACTTCGGGAGGAACTTG	AGTGGAGGGCTTGACGATAAGCGAGAAAGTAATCCTTTCGATGGCAGCCCGAGGCAGAGAATCAGCTGCGGAACCACACGAGCGGAATGAGGCAGGCAATGTTTGCCACTCTATCAAGTTCCTCCCGAAGTCAA
CATMA_GFT_03153	At4g18220	At4g18210	258	NA	42.25	NA	TTGCACAGGACTGATCTTCG	CTTGACCCTTCTGCTTCTGG	TTGCACAGGACTGATCTTCGAGCTTTCCTCCCTATTCTCAAATGCAATAAGCGCTTTGGGACTCCCCGTGGTTCCTATCCTGGCTGTCATCATTTTCCATGACAAAATGAACGGCTTAAAGGTGATTTCTATGATTCTAGCTATTTGGGGTTTCGTATCCTATGTCTACCAACAATATCTTGATGAAACAAACTTGAAGAAAAGTAATGAAATACCAACAACAGAATCCCCTGACCGACCAGAAGCAGAAGGGTCAAG
CATMA_GFT_03154	At4g18320	At4g18310	238	NA	43.28	NA	CCTAGCCGATAGCTTTCACG	GGTTCGGAAGGTGAAGTCAA	CCTAGCCGATAGCTTTCACGAAAATAATCATATGGTGATAGCGCATATGCATGCTCCTAGTCGACAAATATATTATGTAGCCAAGAGTAACGGAGACTGGGATCAGAACTGGTCAGTGACTCGTATCCCTACCTTCAACCATCCAATTTGTGGTTCGACTATAGATTCCCTCTCCCCATCTGTGGACAAAATATCAATTATTTTATGGGGCCATACTCTTGACTTCACCTTCCGAACC
CATMA_GFT_03156	At4g18596	At5g45880	146	NA	51.37	NA	TAACGGACAAAACAGGGAGC	GCTGATCTTAGCGGCGTTAC	TAACGGACAAAACAGGGAGCTACAGAATGGAAGTGACCGGTGACCATGAGGAGGAAGTTTGCGAGCTTGTGCTCGTCGAATCACCAGACAGTGGTTGCAGTGACGTTAGCAAAGAGGCTTACCTACGTAACGCCGCTAAGATCAGC
CATMA_GFT_03157	At4g18720	At5g42325,At2g42730	204	NA	46.57	NA	GCGGCTAAGTCTGTGAAAGG	CATCCAAAGATCCCGAAGAA	GCGGCTAAGTCTGTGAAAGGTGATGAGAATTCTCCAGAGGTATCGAGGTTTGTCGATGCCATGAATCGTTTGAAGGAAGCACCCAAGTCACTTGTTTGTGACGTGGTCTGCAAAACCTCCATGGGGCAGGGTTTGGAATTCTTCATCGATCACAAAAACCCTAAAATTCGATCGGAAGGAAGGATTCTTCGGGATCTTTGGATG
CATMA_GFT_03164	At4g19820	At4g19810	121	NA	50.41	NA	TGCCGATAGCTTAGATTGGG	TGATTCTTGGCGTCTGTGAG	CGAAGAAAGCAGTCTTGGGATTTCCATTATACGGCTACGCATGGTGTCTCACAGACGCCAAGAATCATAACTACTACGCGAATAGCAGCGGACCGGCGATATCACCAGACGGTTCTATCGG
CATMA_GFT_03165	At4g20690	At1g47860,At3g06437,At5g14840,At3g06433	177	NA	42.37	NA	GCCTCAAGCTCGTCTTTCAT	TTGATGCACGAATCACACAA	GCCTCAAGCTCGTCTTTCATCTACAATCGGCTCGTTCTTACTCTATTTATGCTTGTTGAAGAAATCATCCTTTGTAATCCGTCCAATTCGCCTAAGTCGCGGGCTCGTCATTAATAGAAAGATTCTTCTTCCTTCCCTAGAGATCCCATTTTCGTACTTGTGTGATTCGTGCATCAA
CATMA_GFT_03167	At4g21100	At4g05420	289	NA	47.4	NA	GTGCTCGTATGGAGGTGGTT	TTTGCTTCCGCAGTTCTTTT	GTGCTCGTATGGAGGTGGTTGGTGAGTATCACATAGGGGAATTTGTGAACCGATTCCGCCATGGCTCTCTTGTCATGAAGCTGCCTGATTCAGATATTGGTCAGATACCGACAGTCATATTTGGCACTGTCAGTGGGATGATTGGAGTGATAGCGTCTCTGCCTCAAGAACAGTATGCGTTTCTAGAGAAACTGCAGACGAGTCTGAGGAAAGTGATTAAAGGAGTTGGTGGTCTAAGCCACGAGCAGTGGAGATCGTTCAACAACGAGAAAAGAACTGCGGAAGCAAA
CATMA_GFT_03169	At4g21366	At4g21370	145	NA	40	NA	AACTCCGGCCAAGACAATAA	TCATGTGGTTGGAACAATGAC	CGTGGGAGAATTGGAAAGAAGGAAAAGGGCTAGAGATCGTCGATTCGATAATTGTAGATTCCTCATCATCAATGTCATTGTTCCAACCACATGAAGTCTTAAGATGCATACAGATTGGTCTTTTATGTGTTCAAGAACGTGCAGA
CATMA_GFT_03172	At4g22115	At4g22105	123	NA	48.78	NA	TTTGTCTTTCATTTTGGGCA	TTATGCATGTTTTGCTTCCG	GTGGAAGCTGTGTTGAAGCCAATGGACCAATGCGGCCGGAAGGATATATTTTTGGGAGGATGCGGCAGCAACGGAAGCAAAACATGCATAAACGACTTTGTTAAGAAAGGAGGTGTAGCCGCT
CATMA_GFT_03174	At4g22410	At4g22350,At4g22290	175	NA	41.14	NA	ATGGTGGGGTTGAACAACAT	GTTTCGAGCATGCCAAATCT	GGTGGGGTTGAACAACATACAAAAGACAGAGTTTGTGAATGTTACAATCCAGTCGTTGATGAGAGTTACTCCTTTAAGGAATTTCTTCCACATTCCTGAAAATTATCAGCACTGCAAGTCTCCTCTTGTTCACTGTTTTGGGGAACTAACTCGCAAGATTTGGCATGCTCGAAAC
CATMA_GFT_03175	At4g22420	At4g22415	122	NA	40.16	NA	TGGTTTGGGATTATGATAGGC	GCCACTTTTCTTCAAGACCTTT	TGGTTTGGGATTATGATAGGCTAAGGGTTCCACTAGCTACTATGAGAAAGAGAATGAGAACTGGCGGAAGAAAAGCTAAAGCTATGGAGAAGTATTTGAAAAAGGTCTTGAAGAAAAGTGGC
CATMA_GFT_03176	At4g22450	At1g61510,At5g33270	208	NA	38.94	NA	TGTGACATCAACGATGGCTT	TGGGAGTCTTGTTCCTTTGG	TGTGACATCAACGATGGCTTTACATAATTATATACGAGATTCACAACAAGAAGATAGTGATTTTAGGCATTGGGAAATAGTTGAATCATATGAGCAACATGGTGATGAAAATGATGCGCATGTTCCATATGTGCCTACTGGTGACAGAGTAATGGAGAATATACGAGATTCCATCACTACAGAGATGGCCAAAGGAACAAGACTCCCA
CATMA_GFT_03177	At4g22870	At4g22880	186	NA	40.86	NA	TGGGTCACTGCAAAATGTGT	AGGCAACGGCTTAAGAACAA	TGGGTCACTGCAAAATGTGTTCCTAATTCGATTGTGATGCACATTGGAGATACTTTGGAGATTCTTAGTAATGGGAAGTATAAGAGTATACTTCATCGTGGGTTGGTGAATAAGGAGAAGGTTAGGATTTCTTGGGCTGTGTTTTGTGAGCCACCAAAGGATAAGATTGTTCTTAAGCCGTTGCCT
CATMA_GFT_03178	At4g23000	At4g11800	406	NA	40.64	NA	CAAATGGGTCATCTATGGGG	GATGAATTCCCACCATCACC	TCTTGTTTCTCGTGTGGCTGGAAGACGCCCAGAGATCTTAACCATTCTTCAAAGTTGTGCTGTAAGTATGCTATCCCCAATCTTGTAGATCAAGGTTACTTGCTCAAAAACATTATTCTTAAAGAAAAATCAAATTTCAGTGTCCTTTATCTTGTGTAGGTTCTTAGCATATCGTGCTGTATTTTCTACAGCCATTGTGGTAATCGTGCTTTTCAGAGACAAACACCCCTCGAGAAAAGGCATTCTAGCCGTTTTTCATTATGGAAAGGAGAAGATGGCAACAGTACTTGGCTTGCGAAATTTACTCACATTGATGAGCTAAGAGACCAAGTCTGCTCATCATGGTTTGCTCCTGTTGGATCTGCACGTGATTATCCATTATTGTCCAAATGGGTCATC…
CATMA_GFT_03179	At4g23140	At4g23160	169	NA	39.05	NA	CCCGCTTGATTCAGATCAGT	AGGGTTGATCACATCCACAA	CCCGCTTGATTCAGATCAGTCTACCACGACCAAGTCTTTTCCAGCGTCTATTGATGATGAATCGATCACAGATTTATATCCGCGCTAAATATGACCTTAAACTTCATGCTTGTAATCAAGCTTACGCAAATGTTTACATATTTGTAGAATTGTGGATGTGATCAACCCT
CATMA_GFT_03181	At4g24340	At4g24350	129	NA	45.74	NA	AGAAGATGCTTTTCTCGGCA	GCTGCGTTCACCATTCCTAT	TCGACCACACCTTCACACTCACACAAACTAAAATCCGCCACTACCATTAGAAAAATCAACCGTAGAGGACCTTACATTGGCCTTGTGACGGTCTTTGAGACCGAAGAAGATGCTTTTCTCGGCAGTGTT
CATMA_GFT_03189	At4g29280	At4g29283,At4g09153	120	NA	42.5	NA	TTTTTCATTGGTTGAGAAGGC	CCAACTCCATTGTACTCCGC	TTTTTCATTGGTTGAGAAGGCTAAAGGAGATGAACGTTGTACCATAATCATTCATCCAGGATCTCCATGTGACCCTTCTGATTGTGTTCAGTACTGCTATGCGGAGTACAATGGAGTTGG
CATMA_GFT_03190	At4g29850	At2g19350,At4g29860	121	NA	52.89	NA	CGATAACGGACGAGGACATT	ACGATGAAGAAAATCCCGTG	CGATAACGGACGAGGACATTATGATTGAGACTTCATACACCGTCAATAACCGACCGCCGGTGAAGGAGATCGCACTCGCGGTGGCTTTACTCGTGTTCGGAACCCTAGGAATTGTCTCCGG
CATMA_GFT_03191	At4g30740	At2g24070,At4g30710	122	NA	42.62	NA	CAAGGAAACCTACGCCAGAG	CCGATGCTGTTCTATTAACCG	CAAGGAAACCTACGCCAGAGAGGAAAAGAAGTCCATTGAAAGGGAAGAATAATGTGTCTGATCTTTCAGAGAATTCGAAACCTGTAGATGGTCCTCATAGTCGGTTAATAGAACAGCATCGG
CATMA_GFT_03192	At4g31490	At4g31480	250	NA	43.6	NA	GAGCACTCTCAAGCCCAAAC	TCTCCCAGGAAATCCATCAG	GAGCACTCTCAAGCCCAAACCTTGATATCCGCAGGAAGACACTTGACATTGCCCTTGACTTGATTACCCATCATAATATTAATGAAGTCGTTCAAATGTTGAAGAAAGAAGTTGTGAAGACACAGAGTGGAGAACTTGAGAAGAATGGAGAGTACAGGCAAATGCTTATTCAAGCCATCCATGCTTGTGCAGTTAAGTTCCCCGAAGTTGCAAGCACAGTGGTCCATCTTCTGATGGATTTCCTGGGAGA
CATMA_GFT_03193	At4g31680	At4g31690	196	NA	45.92	NA	CTTGAGATTGGCAAACAGCA	GCTCGAGAAGGTTCTCCCTT	TCACGAAAGGGAATGGACTCATACATCCGGGGGAGATAATTCTGGTGGACAAAGACAGAGTTGAATGGTCGATGAAGCTTCAGGTTGATAATAGAGGAGGGATGCATATATTTGGTGGTAATGACTGGAAAAGTTTCTGTGCCGCAAATGAAGTAGGCGCAGGGGAGTCACTAACTTTGGAGTTGATTCGAGGAGG
CATMA_GFT_03195	At4g31970	At4g31940,At4g31950	436	NA	44.27	NA	AGAGACAGGAACGTCGAGGA	AGCCAGGGCTCTCAGTCATA	AGAGACAGGAACGTCGAGGATTCAGACATAGAAAATCTGGTGTATATTCAAGCGATTATCAAAGAAACATTGAGATTGTATCCAGCTGGTCCTCTCTTAGGCCATCGAGAGGCGATAGAAGATTGCACGGTCGCTGGTTACAACGTTCGTCGCGGCACAAGAATGTTAGTGAATGTATGGAAAATCCAAAGAGATCCGAGGGTTTATATGGAGCCAAACGAATTTCGACCAGAGAGGTTTATCACAGGAGAAGCAAAAGAGTTCGATGTAAGAGGACAAAACTTTGAGCTGATGCCATTTGGTTCGGGAAGAAGATCATGCCCAGGCTCTTCATTGGCCATGCAAGTGCTTCATTTAGGTCTTGCTCGTTTCCTTCAATCATTTGACGTGAAAACTGTT…
CATMA_GFT_03198	At4g32230	At3g05540	126	NA	47.62	NA	CCGTTAATGGGCCTAAGTCA	TCCATTCTTCATGAGATCCTCC	CCGTTAATGGGCCTAAGTCATGAGCTCGTCAGAAGATTTGGGTCGACAATCGAGATCGCCATAGGCGGCTTCTCAGGTCGTGTAAAGGGAAAACTTCCATTTAAGGAGGATCTCATGAAGAATGGA
CATMA_GFT_03199	At4g32580	At4g04950	135	NA	48.89	NA	CTGCAAGCTTAGGGTTGGCT	GGGTGAGTTTTTCCAAACGA	CTGCAAGCTTAGGGTTGGCTGCAGGGCCAACGATTCTTGAAACTGTTAAGAAGAATGCGAAAGCTTCTGGACAAGACCGAGCTCAGCCTGTATCTACCGCTGATGCTCTCAAGAATCGTTTGGAAAAACTCACCC
CATMA_GFT_03201	At4g33120	At4g33110	143	NA	45.45	NA	ACATTGCACGCAAGTACAGC	GTTCCTCCGCTGAAGAAGTG	GAAGAGGCAGGGGAAGCTATGTTGGCTCTTTCTTGTGAAAGAGCTAAAGTGGAAGATGGTCAAAGTGTTCTTGATATCGGATGTGGCTGGGGATCTTTGACTTTGTACATTGCACGCAAGTACAGCAAATGCAAGTTAACCGG
CATMA_GFT_03204	At4g34080	At2g45260,At4g34090	121	NA	47.93	NA	AGCGTGACTACGTGACAGGA	TTTGCAGCTGGATCAAAAGA	AGCGTGACTACGTGACAGGAGGTGGCCACCCGAGGACTGCATTTTACCAGGCCTTCTTAAAACTTGCAAAGTCGATATGGATCTTGCACAAGCTTGCTTACTCTTTTGATCCAGCTGCAAA
CATMA_GFT_03205	At4g34210	At4g34470,At3g21850,At3g21840,At3g21860,At3g21830	225	NA	46.22	NA	ATCCAATCGCAGACCATAGC	ATTCGCAGCAAGGATGAGTT	ATCCAATCGCAGACCATAGCGCATATGGTTGAAGACGATTGCGTTGCTGATGGAATCCCTCTTGCAAACGTGGAAAGCAAGATTCTTGTGAAAGTGATCGAGTACTGCAAGAAACACCACGTCGACGAGGCTAATCCTATCTCTGAAGAGGATCTCAACAACTGGGACGAGAAGTTCATGGATCTCGAACAATCCACCATCTTTGAACTCATCCTTGCTGCGAAT
CATMA_GFT_03207	At4g37070	At4g37060	120	NA	40	NA	GGATGATACATTGGAAGGAGATG	TCGATGTTCATTTGCATGACT	GGATGATACATTGGAAGGAGATGTAAGCACTATGGATCTAGCGACAAAGTCTAACTTGGAGAATCTTCAAAAGATTGGAGAGAAGATGCTGACAAACAGAGTCATGCAAATGAACATCGA
CATMA_GFT_03208	At4g37560	At4g37550	259	NA	37.45	NA	GCAATACCCACTGCCATCTT	TTTTGCTTGCCTTCTCGTTT	CAAAGACCCGAAAAGTTCCAACAGGAGCTCGGATAGTGAAGAAGCCAGACGTTATGAAGAGCACATATGATGGAAAACTTCCAATTACAAAGAATTCAAGTTCTTCCTCTTAGCTTCTACAAAAACAAAAGAAGATTTAGAAGCTAACTACCAAGACTGTGTAATCTAGCATATGTTCCAATAAGAAAGCAATAACTCGGTGTCTTGTTAGTTGCAGATTCCATATAAAACAACTCGAGAAACGAGAAGGCAAGCAAAA
CATMA_GFT_03209	At4g38280	At4g38290	121	NA	44.63	NA	GAGAGATGCTCCCACGAGTT	TGGGATCTTAAGCCCAAGTG	GAGAGATGCTCCCACGAGTTAGGAGATTTCAATAGATTAGATTAGATCCCTCCAAAGGTCTTGATGTTAAACTCCTGAGAGACAACTGTCGCAACGACTGTCACTTGGGCTTAAGATCCCA
CATMA_GFT_03210	At4g38300	At4g38650	179	NA	54.75	NA	ACTGGGGAAGAACGTCATTG	GCGTAGCGAGTTTATCGAGG	TGATTTCAACGTGGTGGAGACTTGCAGCGACGAGAAGTCAACGGTTGACGAATACATCGCCAGGGTGAGGGAACTCCAACGGTACGACGGCATAAGGATGGACGGAATCGGTCTCGAGGGTCACTTCACGACGCCAAACGTAGCGCTGATGAGAGCCATCCTCGATAAACTCGCTACGC
CATMA_GFT_03213	At4g39500	At4g32170	211	NA	42.65	NA	TCGGAGACGGAATTATCACC	TCGAAAGTGAACCTCCCAAG	TCGGAGACGGAATTATCACCACGGACTCTGAGCTATGGAAGAATCTAAGGAAGTCTTATCAAGAAATGCTCCATCATCAAGCGTTTCAAAGCTTTTCATTGAGTACCACAAGAAGTAAACTCAAGGACGGGCTTGTTCCTCTTCTTAATCATTTTGCAGAGGAAGGAACAACTGTGGATTTGCAAGATGTGCTTGGGAGGTTCACTTTCGA
CATMA_GFT_03214	At5g01040	At5g01050	408	NA	45.34	NA	ACACTGGACACCAGTCCCTC	AAGTTGAAACCGTGGAGGTG	ACACTGGACACCAGTCCCTCGTCACGTGGACGAGAAGATGTTCATAACCATGGGGCTTGGCTTAGACCCATGTCCAGCGGGCACCAAGTGTATTGGACCGTTAGGTCAAAGGTATGCTGGTTCTCTCAACAACCGCACTTTTATGATCCCGGAGAGAATCTCTATGCAAGAGGCTTATTTTTACAACATTAGTGGCATCTACACCGACGATTTTCCCAACCAACCACCGCTTAAATTTGATTACACAAAATTCGAACAACGTACCAATAATGACATGAAGATGATGTTTCCGGAAAGAAAGACTAGCGTCAAGAAAATTAGATTTAATTCTACAGTCGAGATCGTTTTGCAGAACACGGCTATAATCTCCCCGGAGAGCCACCCCATGCACCTCCACGG…
CATMA_GFT_03215	At5g01881	At5g01880	172	NA	44.77	NA	CTTTTTGCTCTCTTCCGTGG	GCTTGTTGATCCATGGGACT	CTTTTTGCTCTCTTCCGTGGACGAAAACAGAGGGAAGTGGATACGAAGAAGAAACTCATCAAATTGGTTAGGAATCGAGCGGTGGTAGTGGCAAAGAAAGCAAAAGGCGTTGGTGTTGTGGTTACTCTCATCATCGTCGTCATCAATTTTCTAGTCCCATGGATCAACAAGC
CATMA_GFT_03216	At5g02680	At4g13780	121	NA	39.67	NA	AAGGTGTTGGAGTGTTTGGTG	TGCATTATCATGTGCTTTGCT	TGTCTGACACATTGTTTCCATGGAATGATTTGCAAGCAAAACTGAATGGCGAGTTTCTGAACAACCTAGGCAACTCTGTTAATCGAGCTCTGAGTTTTATAGCAAAGCACATGATAATGCA
CATMA_GFT_03218	At5g02940	At5g43745	173	NA	42.77	NA	CCAGGCAGTTCATTGGAAAT	TCAAGGACGGCTTGAGTCTT	CCACTGTATGCGGTGTTGAGAATAGCGCAAAAGATATTTCAAGAGCTTCCAAATCTCATTCAGAATTCAGTGAAGGCTGGCTTGCCTTTTGCATGTGCATCAAACGCTATAGACAAACATCCTTTACTCAAGGCCATTCCTTCTTCCCATGATATCAAATGGGGTCTTGCAAG
CATMA_GFT_03220	At5g03130	At5g04070	120	NA	44.17	NA	GGTTGGTCCAGGAGCAGTAA	TAGCTGCATCCTCCGAAGAC	GGTTGGTCCAGGAGCAGTAAAGACAAACATAATGCACGAGCTCCTTCATATATATACAAGCCATTGCATTTTGTGGTCTCAAGATTCTTGGACTCATGCAGTCTTCGGAGGATGCAGCTA
CATMA_GFT_03221	At5g03820	At5g03810	131	NA	42.75	NA	GCGGTTTCCTTCAATACCAA	ATGGATGAAAACCATCCCAA	GCGGTTTCCTTCAATACCAAACTCAACAACACGTCTATGAACTTAACCAACAATCTTCCCGGTCTGAAATTGGTCGTCTTTGACATCTATAATCCTCTCTTAAACATGGCCATGAACCCTGTCGAGAATGG
CATMA_GFT_03231	At5g09240	At5g09250	153	NA	43.79	NA	GATCTTCGGAACCATGAGGA	TCGAAGCAGCTAACACTTGC	GATCTTCGGAACCATGAGGAGGATATCGATAAGGCCCTCTCTGAGCTTTCTGAGGTTTAAAAGCTTGTGTAATCGGGTATTGGAAGGTGGCTTTGGTTGTTTTGGTTTGTTTTTCAGAACAACACCATGTTCTGCAAGTGTTAGCTGCTTCGA
CATMA_GFT_03233	At5g10220	At5g65020,At5g10230	129	NA	49.61	NA	ACAGGATGGGAACAGACGAG	CATTAGCAATGGCTCGATCA	ACAGGATGGGAACAGACGAGTGGGCACTTACTAGAGTGGTCACTACAAGAGCAGAGGTCGACCTGGAGCGGATCAAAGAAGAATACTTACGCAGGAACAGTGTTCCTCTTGATCGAGCCATTGCTAATG
CATMA_GFT_03234	At5g10590	At5g10580	141	NA	39.72	NA	GGAACATAGCGTAAACGATCAA	TGGGATCCAATGAAGAAAGC	GGAACATAGCGTAAACGATCAAATAATTGTCACACTCTCAGCAGATCATCGCGTAAGAATGATTATCCGTTATGAAATGGATGAATCGCATATACCAATGATCAAAAACTTGGTGATCCGCGCTTTCTTCATTGGATCCCA
CATMA_GFT_03235	At5g10610	At5g10600	125	NA	36.8	NA	CCATGGTCTGAAATGGTTCC	TTTATGATCATTCGCCCTCC	CCATGGTCTGAAATGGTTCCTATCTTGTCTCAGCTCTAGTGTCATCTGTGTTAGCCAAGAAATTTGATTTAGAGGATGCTTTTTATGTATACACATCAATAATAAGGAGGGCGAATGATCATAAA
CATMA_GFT_03238	At5g12070	At5g12060	160	NA	45.63	NA	ACAAGTGAAACCCGGTTCTG	AAACGACCAAGAACCATTCG	ACAAGTGAAACCCGGTTCTGATCTAAAGTGGTCTACTTTAAAATCAGTGGTGACGATCACAAACCGCCTTGGCGATGGTTCGACCTTAAAACTTCATTGTAAGTCCGCAGATGACGATCTTGGCCTCAAAATCCTCGCTCCGAATGGTTCTTGGTCGTTT
CATMA_GFT_03239	At5g12960	At5g12950	193	NA	47.67	NA	GCGACCCTTAAACGTACCAA	TGCTTGCTTTACGATCATGC	CGTGTTGTCAAACAGCAACCAAACCATCATAATGAAAGTATCACCCGAGCCAGGGACACAAGACGCTGTTTCGGCGACTTTCAGGCTCGTGACTGATGATTCTAAACATCCGATTTCGAGTCCAGAGGGACTAATTGGAAGCCTTGTCATGCTTGAGCCGTTTGATTTCCCTGGCATGATCGTAAAGCAAGCA
CATMA_GFT_03240	At5g14110	At3g01950	144	NA	47.92	NA	GTGTTGAATTGGGGACCAGT	AGTGTGGATGACAATGGCTG	GTGTTGAATTGGGGACCAGTCTTAATGTCGGTATTTCTGTTCATCGTATTGACGCCTGGAGTATTGTTTCAGCTTCCAGGGAAGACCAAAGTGGTTGAGTTTGGCGGCTTTCAAACAAGCGGCGCAGCCATTGTCATCCACACT
CATMA_GFT_03242	At5g15220	At2g16930	301	NA	40.86	NA	TCGAAATTTTCCGATTCCTG	TCTCGAACCTGACTCGTCCT	AGGACGAGTCAGGTTCGAGAAAAGCAAGATTACAGGACGCAAATGGATTCATGTTGATCCAACAGGTGGTCATGTTCTTCACCCTATCTACACAAAAGCTGCAGCTGCTCAATCGACTAAGTTGAAGACAGCTTCATAGTCGTGAATACTGATTGCAACAATCTAAACGTGGTTTTCATTTCCTTTAGATCATGTGATCTCTCGAGTAAAAGATGATGCTATCTTAGAGCAGAACCACTCAATTCAATAACATCTGCTGTTTTGTTTCCCTCTAGTCTTTGTCTGGATTTTGATGAAGGGC
CATMA_GFT_03244	At5g16450	At3g02770	124	NA	46.77	NA	CGATGAGATCAACGGTTGTG	ATCACAAATCCGAGTCCCTG	CGATGAGATCAACGGTTGTGATATCGGAGTGAGAGCTTTGGCCTCTCATCCGATAAAAGCGAGTAAGAAAGGACTTGGAGAACAACGAGTTCCGGTAAATATCGCAGGGACTCGGATTTGTGAT
CATMA_GFT_03245	At5g17150	At5g17120	141	NA	39.01	NA	GTCAGGCTTTCGCCAGTAAG	CCAATTCCACAGTCTGTCCC	TTCCTGAACCTTTGAGTGGAATCTACCCAATTAAGTATCTGGATGAAATAGCGTATCGTAACATGACTGCTCGGGAGTTGATGACAAATCTTGCGAACTTGTGTGTTAAGAAATTAAACGATGAGAAGGTTAGTGATTTGG
CATMA_GFT_03247	At5g18640	At5g18630	169	NA	43.2	NA	CATGCAGCAGATCGGTAATG	CTTGAGATTCCGGTTTTGGA	TTGGAGTGGAGTTGATGGGTGAGACTTGGAGGCAATGTAACATAGTGATGGGCCATGAGATGGAGAGTTACAGTAGGAAAGATTCAAAGGGTAACATATTCCTTTCGCGGACAGTTCCTTCCACGGAGGTAATCAAAACAAAAAGTATATCCAAAACCGGAATCTCAAG
CATMA_GFT_03248	At5g19175	At5g19172	120	NA	39.17	NA	TGACTTCAGGTGCAGAGATCA	CAATCTCCATGCCAAAATCC	TTCTCATATGATCATTGCTTTCATTTATGTGTGGCTGGCGAATACGGATCAAATGAATGTTTCGTGGATTGTGCTCAAAAGGGATTTTGGCATGGAGATTGTGCAAACCGAACTGAAAAA
CATMA_GFT_03249	At5g19770	At5g19780	204	NA	35.29	NA	CGATGAAGAAGATGAAGGTGAA	TAATGAACTCGGGAACTCGC	CGATGAAGAAGATGAAGGTGAAGACTATTGACACCTTTTCTCAAAAAAACTGCAACCAAAAAAAGTTTTTTCGTTTATCTGTTTTCACTTTTGATTCTGTTGATTGTTTAAATCCTGTAAAATATTCGTTCGGTCTTCGTGTTTTATCTCGGTTGGATACATTTTCATTGGTAGAGCGACCATTGCGAGTTCCCGAGTTCATTA
CATMA_GFT_03250	At5g20340	At5g20330,At1g33220	131	NA	48.85	NA	AAAATCCGAATCTTCGACCC	CCCTTAACAGCTTCTTCGCT	AAAATCCGAATCTTCGACCCAAACACTGAGGTTCTTAACGCTTTACGTGGCCATCGTGATATTGCGGTCACAGTAGGAGTTAGGGACCAGGACTTGGCTGCTCTTTCAGCTAGCGAAGAAGCTGTTAAGGG
CATMA_GFT_03251	At5g20430	At5g20440	126	NA	40.48	NA	ATTTCGTGAAGCGGATTTTG	GAAGGTAACGGTGGAAGCAA	ATTTCGTGAAGCGGATTTTGAGAAAGTTGTTTCGTGTCTATGCACACATCTATCATTCTCACTTTCCTAAGATTGTCACTCTCAATGAACAAGCTCATCTCAACACTTGCTTCCACCGTTACCTTC
CATMA_GFT_03253	At5g20550	At5g20400	120	NA	30.83	NA	CAAGTCTCCTTTATTGGTTTCACA	AACACAATGCAGTCTTACATTCTCA	CAAGTCTCCTTTATTGGTTTCACAAATGAATCTGTTTCTTTCGTTACTTGATCCTTTATAAGAATAATAATAATGTTGCTTTGTTTGTTGGAATGTGAGAATGTAAGACTGCATTGTGTT
CATMA_GFT_03258	At5g23410	At1g68050,At5g42730	134	NA	47.76	NA	CAGGGAAACCACCCAAGTTA	CCAGCTAGCCAAGCAGAGTT	CAGGGAAACCACCCAAGTTAGCTTGGGGACATAGCACATGCGTTGTTGGAGGAACTAGAGTATTGGTCCTTGGTGGTCACAATGGTGAGGAATGGATACTCAATGAATTACATGAACTCTGCTTGGCTAGCTGG
CATMA_GFT_03259	At5g23780	At5g23800,At5g23770	345	NA	42.32	NA	GTTGGGATGATGCTCACCTT	TTGTTGGACAATCTTCGCTG	GTTGGGATGATGCTCACCTTTCCTTGTTTACTTGAGGAAGTCAAATCTCTGCAACACGACAATTCCATAAGCTCATTGATAAGCCTCAGTAATAACTTTTGCGAGCTAGAGAAACACGGGTTCAATGTAAAGGCACCTCAGTCACGGATCAGTAAGCTGTTGTCTCTTAGAGGTAAGCAATCAATGAAAATGGATGAACTCAAAGGTGCTGAGAAAGTGACTGCAGAAAAAGAGAGCATAAAGATTGAGAACGAACGCAAGATTCTAGAGCTGCAGAGGCTGAATGAGGAGGTAGATAAAGAGATAGCTCAGAGTAAGTCATGTGCAGCGAAGATTGTCCAACAA
CATMA_GFT_03262	At5g23980	At5g23990	398	NA	43.22	NA	AGACAAGAAGCCCGAGACAA	GGAACCATGAACCTGGAGAA	AGACAAGAAGCCCGAGACAACTGATGACCACAGACTTCTTCAAACAAAATGGTTTAAACCGCAGCCTCTAGACTCTCCTATCTCACCTGTTCTTGGACCAAACAACTTCCTCTGGCTCGGAGTTGTGATCTTATCATCATTCGTCATGTTTCTCTTGCTCATAGGGATCGTCACACGTTACTATATATACCCTGTTGACCATAATACAGGATCCATCTACAATTTCTCATATAGAGGGCTTTGGGACATGTTTCTAGGAAGTGCGTGCATTTTCATCTCTTCCAGTGTAGTTTTCTTATGGCGCAAGAAACAGAACAAAGAAGGGGATAAGGAGTTCAAGAATCAGGTACAAAGCGTAGAGTTTCAGACACCCACTTCTTCTCCAGGTTCATGGTTCC
CATMA_GFT_03263	At5g24050	At3g24850,At3g25185	155	NA	42.58	NA	GACACCTGAGTGGCTTGTCA	TCAGGAAATCGTTTCGGAGT	GACACCTGAGTGGCTTGTCAAGGTGATGACAAACATGAAAGAAGCCAAAGACGCTAAATTGATCTTTGAGAAGACTCTGTTCGTGACTGATGTAAACCCAACAAAGAACCGTCTCTCAATGCCTTTCAACAACTTACTCCGAAACGATTTCCTGA
CATMA_GFT_03265	At5g24540	At5g24550	132	NA	37.12	NA	TTTTGAATGGGAACATGGAT	ATTGGCTTTCCGGATCTCTC	TTTTGAATGGGAACATGGATATGCAGTGAGATTTGGTTTGTACTACGTTGACTATAAAAATGGTCTTCAACGACATGCTAAACATTCAGCTATGTGGTTCAAACATTTTCTTGAGAGATCCGGAAAGCCAAT
CATMA_GFT_03266	At5g24780	At5g24770	135	NA	50.37	NA	CCTCGAATCGAACACCATCT	GGCACCGTGTCGAAGTTTAT	CCTCGAATCGAACACCATCTTTGGGAACGAAGCCGAACTCTTAGAGAAAGAGGGACTGTCCATCAACTACCCCAACTGCAGAAGCTGGCACCTTGGTGTTGAGACCTCTAACATCATAAACTTCGACACGGTGCC
CATMA_GFT_03267	At5g25230	At1g06220	187	NA	44.39	NA	TCGTCAATGAAGTGCTTTGC	CACCTCAGTTGGAAGGGTGT	TGGAAATGTATGTTTCGCCAGTGGTACAGCCGGATGGTCCTTCACATTACAATCTTTTGCTAGAATGTATGCCAAGCTTCATGGTGTGGCCATGGACGTGGATAAGTTTGCATCTAGACTTTGGGGAGATGTATATTATCACCCTGATACTAGGGTATTCAATACAAGTCCTCCAGTAGGTGGTGGA
CATMA_GFT_03268	At5g26310	At5g66690	173	NA	50.87	NA	CTAGGTCGAAGATTGAGGCG	AAACCGTTGACACTCCTTCG	CTAGGTCGAAGATTGAGGCGATGGTGAGGAAGGTTATGGCTGAGGACGAAGGTGAAGAGATGAGAAGGAAAGTGAAGAAGTTGAGAGACACGGCGGAGATGTCACTTAGTATTCACGGTGGTGGTTCGGCGCATGAGTCGCTTTGCAGAGTCACGAAGGAGTGTCAACGGTTT
CATMA_GFT_03273	At5g27010	At5g06350	166	NA	40.96	NA	ATCCCAATGATCCAACCGTA	GCCGAGTTCAGTTTCTCTGG	GAATCGGTTCAAGACAGGGAGAGTGGTCGAGACTCATTGAATTTGATACAATGCATTGTCTCTGTGATCCTGCTGATGCACAACGATGTCAAAGTTAGGAAGATAATATCATCATCCAAGTCAGAGATTGATTTGATTCTGCAGAACGTTTACACATTGCAGGCAT
CATMA_GFT_03276	At5g27960	At5g26650,At5g26580	175	NA	44	NA	TGAGTCGTTGTTGTCTTCCG	GTTGTTCCACCATCGGATTC	TGAGTCGTTGTTGTCTTCCGTCTCTCCTTTTCCTACTAGAATTGGTGTTGACGAAATTGGTGATGAGTCGTTTTCCGACTCTCCTATTCATTCTACAACTAGGGTTGTAGATACTCCTAATGCTACCAATCCTCATGTTCTTGCGGGCGATATGACTCCTTTTCTTGATGCGGAC
CATMA_GFT_03279	At5g28320	At5g28400	147	NA	44.22	NA	GGAGACGAAGGCCAAGAGAC	CTTGCACAGAACATTTCGGA	GGAGACGAAGGCCAAGAGACTACTTAAAGTGGAAATCAGATTCAGCTTTCTCGTCCCAATTCGATTCACTAACAAGAGGTACCAACATCGATTCAACTTGCCCATCTCCAAAAAGATCTTCGGTGACTCCGAAATGTTCTGTGCAAG
CATMA_GFT_03280	At5g28340	At5g28380,At3g60960	357	NA	46.78	NA	GCAAAGACGAGGAGGCTATG	AAACATCAGGTCCTGCCAAC	GCAAAGACGAGGAGGCTATGGAGATTTTCGCAACTCTCGAACATGCTGAATTGCTCAACACCATTTCCGGAAACGGAGTTTTGAAATGCCTTGTGGAGCACGGTAGGAAAACAGAGGCCTGGGAATTGTTCTTAGATATGATAGAAATCTGTGATTCCGAGACGGTTGGCATAATAATGTCCAAGGAGGGTTTTTTCGGCGAAAAGACTATCCCGTTTGAGCGAGTGAGAAGAACGTGTTATACCAGGATGATCGCGAGTCTCTGCCAACAAGGAAACATGTTGGAGGCAGAGAAACTCTTTGCCGACATGTTTGCCGACGTTGACGGTGATGACTTGTTGGCAGGACCTGATGTTT
CATMA_GFT_03281	At5g28350	At3g61480	136	NA	38.97	NA	ATTGATGCGCAGACATCATC	GGACCTGCTCACTTAGCAAAA	ATTGATGCGCAGACATCATCGTTCTTTCTTCATATATATAAAATTAAGTTTACCGATAAAAGAGTAAAACCCGGAGAGAGACAACCCTCGGAGTTGTGTTTTGCAACCATATCTCTTTTGCTAAGTGAGCAGGTCC
CATMA_GFT_03282	At5g28360	At3g61510	120	NA	38.33	NA	GCATCTATTTGTACGGCGGA	GCCTCTCGCTCTCTCCATAA	TTGATCAAAGAATGGATAAAGGAAAATCCACATGCATCTATTTGTACGGCGGAGGGAATTGACTCTTTCTCCGACATTGCTGTTTTTCAAGATTATCACGGTCTCAAACAATTTAGACAG
CATMA_GFT_03284	At5g28390	At3g52660,At5g28330	123	NA	45.53	NA	CTGGTGGAATGTCGATGATG	TTGTAACGGCTTCGTCCTCT	GGCATTATTTGAACATCACGGGAAAATACTGAAAGTGGTGATCCCACCAGCAAAACCAGGAAAGGAAGACAGTAGATACGGATTTGTGCACTACGCAGAGAGGACAAGCGTAATGCGAGCTTT
CATMA_GFT_03287	At5g28484	At2g06620,At2g12130,At2g06700,At3g42610,At2g05475	175	NA	49.71	NA	GCAATTTCGTTACGGTTGCT	GTGTTTGCAGCTTCGAATGA	GCAATTTCGTTACGGTTGCTCATGGTTTAACCATGTTGAGTTCTATCTCGCCCATCGACGCTTACGCATGTTTCTCTCATGGTCTGTTCCTCACCGCAACTGGCAACGGACGAGAGGTTGAAGCCGTGAACGCGACTTTCTGGGATTTAGTGCCATCATTCGAAGCTGCAAACAC
CATMA_GFT_03288	At5g28540	At5g42020	121	NA	47.11	NA	GGACGCCAACGGTATTCTTA	CTTCACCATCCGGTCAATCT	GGACGCCAACGGTATTCTTAATGTGAAAGCAGAGGACAAGGCGAGTGGTAAATCAGAGAAGATTACTATCACAAACGAGAAGGGTCGTCTGAGCCAAGAAGAGATTGACCGGATGGTGAAG
CATMA_GFT_03290	At5g28960	At5g28910	384	NA	44.79	NA	CTGCGAAAACGAAACTGTCA	CGAGAAGAACCTCTGCAACC	TTGCACAGGTTCTTCTCGTGGAAGATGGTCATGCTATTTTCTACCTGAAACGTCGGAAGAGTGTCGGAAACGCGCGTTTGCGGTTGTAAGGGAGAAAGAAGCATGGGAGAGTGGTACTGTTACAGGGAAACAAAACTACAGCTCAAAGGTGATATGGGCTGGACCTATACCAAAACTATGGGGTAAGCCTTGGAGTTATATGAAGCCTACTACAGAAATCAACGGAAGTTTAATCTCTAAACACCGAAAAATGGATCGAAGATGGTGGAGAGCACAAGCAGTGAGATACTTGATGAGATTTCAAACTGCATACACTTGCGGTTTAATGAACGCTGCTCGAAACACCGCGTTTGGAAAAGAAGCTGCCGAGATTGTTCTTTCAGC
CATMA_GFT_03296	At5g33355	At3g59930	170	NA	52.94	NA	GAAATCCTGAAGAGCGATGC	TTGTAGCAATGGCAGTGAGC	GAAATCCTGAAGAGCGATGCTGCATGCTTCACGTTCTTAGGCGAGTGCGGGCCGGAGCCGTTTACAGGTTCAAATGCTGATTGCTTAGCGTGTTGTGTAGCTCTCTACAAGAGTCCACCAGTTTGTGCTGGACGTGTTGAGGGAGTCCCGGCTCACTGCCATTGCTACAA
CATMA_GFT_03298	At5g34838	At1g42690,At5g28700,At3g43726	125	NA	44.8	NA	CGTTGTTCATGCGTATCGTT	GAGCATACGAATTGCTGCTG	CGTTGTTCATGCGTATCGTTGAGAAATTCTCCAATGAAGTCCCATACTTTAAACAAAGAAGAGATGCCACCGGAAGACTCGGTTTCTCGGCACTACAGAAGTCTACAGCAGCAATTCGTATGCTC
CATMA_GFT_03301	At5g35020	At1g34720,At1g27800,At3g43380,At3g42750,At3g24370,At3g32394,At4g05300,At4g07944,At2g14777,At2g05567	127	NA	49.61	NA	TTGTCAACTACCTCCCCGTC	GACTCCGGTTGGAGTAACGA	TTGTCAACTACCTCCCCGTCAGACAGACTCCCATAGAGACGCTAAGGAACTTAGTCTACAGTTGTGACATCAACACCCTTGCAATCGATGAATTCATGACGTGGCCGTCGTTACTCCAACCGGAGTC
CATMA_GFT_03305	At5g35270	At4g07435,At2g05870,At4g07031,At2g10836,At2g10470,At4g03670	168	NA	26.79	NA	TGATGATCATGAAGGTATATTTAAGAC	CGATCCATGTTAATTTGTGGG	TGATGATCATGAAGGTATATTTAAGACTCATTTTATGTTATCTATAATTTATATAGCTACTTCATATAATAAAAAAGTTAATATTTTAGGTCGTCAATGTCTAATCTCACATAATGGTGCTTCAAGAATTACATTCAATCAAAGTTACCCACAAATTAACATGGATCG
CATMA_GFT_03309	At5g35890	At5g28090	492	NA	40.65	NA	TGGTAGCCCATTTTCTCCAC	CCCGGTGGGTTTAGAGGTAT	TGGTAGCCCATTTTCTCCACTAGTTTGGCCCAGGTCTGTTACTCTTAAATCTCTAATTAGCCCATTAGAATTGATATCCCGACTTAGCGCCTTAATTGGTTATGGACTCCGCTTAAGCCATTTGTCGATTTCAATGGTTTTGGTGTGTAATTTTATCTCTAGAACCCTGGCCAATTGTAATTCCTCAAGTGCTTCATCTTCTCATCAAAGCTTTAGGCTAATGGACTTGGTGTATCTAGGTTTTAGATATGCTATTAGATTAGAGAATAACGGCATTATGATCTCCTCCCTACGGAGAGGCGGTTACCGAAACTTCTTTAATCCTCTCTCCCCAAATCCCTTAAATATTGAATCCGAGCCATACTTGTCTAACATTTTTAAGATTGATATTCATGAAAG…
CATMA_GFT_03311	At5g35945	At3g43410,At1g67390	122	NA	39.34	NA	GCATGACAATGTGTATAAGGAAGAA	CAAAAATCGACACAGCTTTCA	GCATGACAATGTGTATAAGGAAGAAAGTGCATCTTCCATTGGTGGAACACAAAAGAAAATGTGGGAGGAGAAAAACTCTTTTCCCAATGCTGAATTTCGAGTGAAAGCTGTGTCGATTTTTG
CATMA_GFT_03312	At5g36140	At5g36110	477	NA	43.19	NA	TCGGTGAACAAGATCTTCCC	ACTGATACTTTCCCGGCCTT	GAAGAGGCCATCAAGACGAGGATGCTTCTTATGCCGTCCATGAAGCCTGAGGCTTTGAGAAGGTATGTTGGTGTTATGGATGAGATTGCTCAGAAACATTTTGAGACGGAATGGGCCAACCAAGATCAACTTATTGTCTTCCCTCTCACCAAAAAGTATGTAACGTGCATCTACTCTTCTTTTATATGTTGCTTGCCTTTGTTTATGCGTTGAAATGTTTATGTAATTTGTTTTTGTTTCAACCAGGTTCACGTTTTCTATAGCATGCCGTTTGTTCCTGAGCATGGACGACCTCGAAAGAGTAAGAAAACTCGAAGAGCCATTCACTACGGTTATGACGGGTGTCTTCTCAATCCCAATAGATTTACCGGGAACACGGTTTAACCGTGCCATCAAGGC…
CATMA_GFT_03313	At5g36150	At3g29255	134	NA	41.79	NA	ACGATGAGATAAGGCCAACG	TTTGTCTGAATAGCCCCACC	ACGATGAGATAAGGCCAACGCTCATAAAGGGATACTCTTACTTGAGGAAATCCCAATTTACAGAGAATCCTCCCGGTGACTATATCAATATGTTTAGAGACATATCCAAAGGAGGGTGGGGCTATTCAGACAAA
CATMA_GFT_03315	At5g36670	At5g36740	126	NA	42.06	NA	GCATTGAATCTTTCGTCGCT	GAAGCCAAAGCCTGAGAAAA	CGTCGCTTATTTCTCTCAAATGTTTCTTGCTATATCTGAAGTTTTATTAGATGTCTGGCAATTCTGCTGCTATCCTGCTTGTTTTGGCGACGGGCCATTCTGCTTTTTCTCAGGTTCTTTCAGGCA
CATMA_GFT_03316	At5g36700	At5g36790	223	NA	38.12	NA	GGAGCTGTTGTGGTTGGATT	CAACCATAGAGCCACCACCT	CACCAGCAAGATCTCCGATTTTCTGTCTCCGAAAGCCGCAACTGTATAATCTAGTAAGCCCCGCGTCAATCACTCTGTAGAACTCAGGGTACTGAATCTATTTATGGGTATACAACTACAGTCTATTCATTTTTCTTTGTGACTATGTGTATAATAATAAGAACTTTCTTGCTTGTTTTTGGCAAGCTTATTTTATTTGCAGTGCCTTTGTGTGCATAGCAAA
CATMA_GFT_03317	At5g36720	At1g58242	123	NA	40.65	NA	TGTTAAGCATTGTGTCCCGA	CGAGGCACGACATATTCCTC	TGTTAAGCATTGTGTCCCGAATCAATGCATGAAAGTTTCTCAAAAGGCAACTCTTCCATTATGTGAGACTGCTTGCACAAAACTCTGCAATGAAAACAAACATGAGGAATATGTCGTGCCTCG
CATMA_GFT_03318	At5g36734	At4g05303,At5g36830,At1g34710,At3g43370,At3g42760,At2g14780,At1g27810,At5g35655,At1g25784,At4g08890,At3g32395,At3g24365,At2g05570,At5g35021	161	NA	47.83	NA	AGACGATCACCACCAGTTCC	CCGCAACTTCTTCTCTGTCC	ACAGGCGGAGTACTTGGATGGTTACTTTCAGAGTTTGGGTAAGGGAAATTTTGTTGTCGCACTCAGCTTTTGGCGTCTAACTGAACTGTCTAACCCGAAGCTTGAGAGCCATGGTGCTATTTCAAAGGTGGTTGCCAATCCGGACAGAGAAGAAGTTGCGG
CATMA_GFT_03323	At5g37100	At5g34500,At1g35950,At2g05084,At3g42410,At5g34950,At1g42260,At3g32026,At2g10237	122	NA	41.8	NA	AGAGGGAGTGCGTGTGAGTC	GATCCTTGAACACCCATGCT	CATAACATGTGTTGCTAGAGGGAGTGCGTGTGAGTCGTTTCTGACAAAGTTTTATCGACTTATTGGTATGAAAACTTATAACTACGAGCCAATCACTACAGTCCTCCGGTTCTTTAGAGCCT
CATMA_GFT_03324	At5g37230	At5g37270,At5g37250	123	NA	42.28	NA	ATGCCTCAGTTCACACCACA	ACGCTAAAAGGTTGGGGAAT	ATGCCTCAGTTCACACCACATCTATCAAGACCTTGACAAGTTCATCACACATACTGAGTTTTGTCGATTGTTGAGCGAAAGGATCGTTTTGGATTGTGCTCATATTCCCCAACCTTTTAGCGT
CATMA_GFT_03326	At5g37390	At5g44415,At5g33230,At4g28960,At3g47330,At1g23930,At4g09370	169	NA	44.38	NA	ATCAAGCGGATTTGTCCAAG	TCTCTTCCTCGTTTGCTTCC	TAAGTGATGGCAGCGATGAGTCCGATGAAGAGGATAAGAAGAAGAAGAAGAAGAAGCAGATATCGAAGAAGAAGAGAAAGCATGTTGGTCCTACTCTGGAATCTGGGAAAAAACGTGGAAGGAAACCTTCCAAGTATAAGGGGGAAGAGTTTACAGCTGAGGGGAAGCA
CATMA_GFT_03329	At5g39650	At1g09157	173	NA	41.62	NA	GTTTATGGCGATTGCGTTTT	AACCAGTCATGCAACCAACA	GTTTATGGCGATTGCGTTTTCGGATCGAAGAGTCACGGGATGTTTGTTTCCAGGGAAAGAGAAAGAGATGGATCAAGTTATGGAGAGTTTTCCAATAATGGTTGGAATTGTTTGTAGTGCTTTGTTTCTTGTTTTTCCGACCACTCGATATGGTGTTGGTTGCATGACTGGTT
CATMA_GFT_03330	At5g39750	At5g37415,At5g39810	141	NA	42.55	NA	TCACTCTGCTCCTGTGGTACA	CAGAGAAACATCGAGTTGTTGA	TCACTCTGCTCCTGTGGTACAAGAATCTGTGAACAACAACTATGGGTTGATGCCGCATGTTCCTTGTGGTTATGATCAGAACCTGTTCACGAGTGATATTACCAACAACAACCTTCTTATCAACAACTCGATGTTTCTCTG
CATMA_GFT_03332	At5g40080	At5g39800	140	NA	42.86	NA	TTGTTGGAGAATGACGACGA	TAGGTTTGCAGTTTTTGCCC	TTGTTGGAGAATGACGACGATAGGAGGATTGTTAATGGGGATTGGAAGATCATTCAGAAGAAAGAGAGCTTCTTCTCTTGATATCCTCTCCCCAAAACGAGCTCCTAGAGACTTCTACAAGGGCAAAAACTGCAAACCTA
CATMA_GFT_03333	At5g40110	At5g27590,At3g28800,At5g28637,At2g16832,At2g17460,At1g32505,At3g29777,At4g04495,At3g59860,At1g30980	121	NA	35.54	NA	CGAAGAAGTATGTGTCAACATGG	CAATATTGGCAGTGGCTGAG	CGAAGAAGTATGTGTCAACATGGTTTGTACCAATGTACCTACACTATAGATTGGGAAGTGTTTTTAAGAACAGAAAAATCATACAACAAACAATGTCTTATCTCAGCCACTGCCAATATTG
CATMA_GFT_03335	At5g40220	At5g38740,At5g40120,At5g41200	124	NA	44.35	NA	GGGTTGATGCACAAGGAGTT	CAGATTCTTCTACCGCCGAG	GGGTTGATGCACAAGGAGTTTTATGGTTGTGATCATAACATGTCTGTGGGTAACATCAATAGCAACAGCTGTGAACATCCTTGCGTCTCAAGCACACAACATTACTCGGCGGTAGAAGAATCTG
CATMA_GFT_03336	At5g40395	At5g40400	141	NA	41.84	NA	TTGTCCCACATCGGTTAAGA	GTTCAAAGACCCGAAGGTCA	TTGTCCCACATCGGTTAAGAATTCCGTTTAGGTGAAGTATATATATGTTTACATACGGAACAATTGATTGTGTTCGTAGAAAGGAGAGATGGTTGGCATCTCCTCTGACAGAGACGGGATTTGACCTTCGGGTCTTTGAAC
CATMA_GFT_03340	At5g42510	At5g42500,At1g22900	171	NA	48.54	NA	ACCCTCAACGTCAAGTTTGG	AAACTCTCCTGCCGTGAAAA	ACCCTCAACGTCAAGTTTGGCGTGATTATGATCGCTGATGATCCGTTGACCGAAGGACCAGACCCGAGCTCAAAGGAAGTGGGAAGAGCTCAGGGGATGTACGCATCAACAGCCATGAAGGACATAGTCTTCACAATGGTCTTTAACTATGTTTTCACGGCAGGAGAGTTT
CATMA_GFT_03343	At5g43490	At5g48610	265	NA	44.15	NA	GCTTCTGAGGTGCAAGGAAC	CCGACTGACCAAGTAGCCAT	GCTTCTGAGGTGCAAGGAACAACTTGCAAGCCACAAGTTAAAGAAGTTAGAATTAATGGTTTTACTGTCTCTGGAAAAAAGCATAAAGTCTGTCCACCAAGCCCTTTGGCTGCAACAATGAAAGTGAAAGTCAAGGAAAATGGTGAACCATCCGCAAAGCCGCCTCATCCTGACCTAAAGTATCTCAATCAGATACTCCATGTACCTACAAGGGAGCTGTTGCCAGAGATTGATGATGACCAAGAATGGCTACTTGGTCAGTCGG
CATMA_GFT_03346	At5g43525	At5g43518,At5g43285,At5g43513,At5g43516	122	NA	40.16	NA	TGGATCTAGTGATGAAGAGAGAACA	CTCTTGCGCAATCAAAACAG	TGGATCTAGTGATGAAGAGAGAACATATTCTTTCAGTCCAAGAGCAAGTCCTTTTGATCCACGCTCACTGAACCAAGAACTTAAAATTGGGAGAATTGGTTACTGTTTTGATTGCGCAAGAG
CATMA_GFT_03347	At5g43620	At1g66500	222	NA	47.3	NA	GGAAGAACAGGTCGGTGAAA	ACGCGCAATTCTTCTGATCT	GGAAGAACAGGTCGGTGAAAACCACTACAAGACTTGGTCAGCAACCGAAGAAATCGAGGGGATGGTTAGCGAGTGCATCTTTATGGCTTTGTGCACCAACGGGAGGAGGGACCGTAGAAGTAGCATCTTTTGGAGGAGGAGAAATGCAGAAGAAGAATGAAAAGGATCAAGTACAAAAACAACACATGGTGCCTGCGGATGAAGATCAGAAGAATTGCGCGT
CATMA_GFT_03349	At5g44316	At4g04770	381	NA	35.96	NA	TTCGACTTGTGACTCGATGC	AAATCCAGAGATCATTGCCG	TTTCTCCACAACCCACTTCCGATTATTCCAAATTACTAAAAGTGTTTCATCCAAAACCCTATTCCTTGAAATTTCTATTTCTCAAAACCCTAAATCCTACTAGGTTTTTCAAAGTCAGAGCCAATGATGGAACCGAACCATCTGATAAACTTCAACAGTATTTCCAGAATCAAGATTACGATAAGAAATACGGATTCCTTGAAAACATCGATTCCTTCACAATCCCTAAAGGTTTATCTGAAGAAACGATTCGCTTGATATCGAAGTTGAAAAAGGAACCAGCTTGGATTCTTGAGTATAGGCTCAAAGCTTATGCTAAGTTTCTAAAATTAGAAGAACCTAAATGGTCAGATAATAGGTACCCTTTGCTTGATCTCCAAG
CATMA_GFT_03352	At5g45450	At3g17650	134	NA	43.28	NA	ACCGTATATCGAAGCATGGC	GGAATGAACCTTCCCCATTT	ACCGTATATCGAAGCATGGCTAAACTAGGAGTACCAAGAGAATGTCTCGTTCTATGCTACGTGTTCTTCGGTGTGGCGATTCTCGTAAACATAGTAAAAGATAGTCTCCATAGCAAATGGGGAAGGTTCATTCC
CATMA_GFT_03353	At5g45570	At5g28810,At3g32966,At1g42590	122	NA	41.8	NA	GTGCAGATGTGTGGGATGAG	GACTCGCAACTGATTGGTGA	GTGCAGATGTGTGGGATGAGTTGAAGAAAACTACACTTGGTCTTTTTATAAAGTTTACTGAAAGTGGCTTTATATGGGCTGCCCAGACAGTTCATTTCTTCCTCACCAATCAGTTGCGAGTC
CATMA_GFT_03354	At5g45860	At5g45870	184	NA	48.91	NA	AACGTGCAATCTAAGCTCCG	CATCGTTTTCGACCGGTAAT	AACGTGCAATCTAAGCTCCGGCGATGGAGGAGAAGGCTCCGTCCGTGAAGTGACGGTGGTTTCCGGTCTTCCAGCGGAGTTCAGCCGAGAGAGATTAGATGAACTTGACGATGAGTCTCATGTGATGATGATTAGCATTATAGGTGGTGATCATCGTTTGGTTAATTACCGGTCGAAAACGATG
CATMA_GFT_03355	At5g46500	At5g46260	142	NA	37.32	NA	GGTTGGCGCATTGGTAACTA	ACCCTTCTGACTTTTCGTGA	GGTTGGCGCATTGGTAACTAATGTTAAGCATGGAAAAAATATAAAGGTAAAATGTGAGTTCAAAGACAGATTTGGGAACAGCTTTCATGTTGGCTCGGATGATTTCTACGTTTATCTACTTTTCACGAAAAGTCAGAAGGGT
CATMA_GFT_03356	At5g46820	At5g46810	336	NA	42.86	NA	CAACCACACCGAGAAACCTT	TTCGAAAAACCGGTACCAAG	TGTGGCTGACAGTCCAGAAGATTAACATAGGGTATTGGCCAGAGGAACTTCTACCTTTTTTCAATGATGGAGCGGAGTCAGTTATATATGGTGGATTCACGAATGCTCCATCTGATAACATTCAACTCTTTGAAATAGTTAGCCCACCTATGGGTAACGGGAACAAACCGCTGGATGAGGAAGTGGATCTAAAACATACTTGTTATATGCACTCTCTTAAGTATGTGACACCAGATTACAAGAGTGTCGATGTTGATTCCAACAAGGTCGCCGAAGTTGCGGACGCAGGTATATGTTACGACGCGATTTATTTTGATAAACTTGGGCGGTATGGAC
CATMA_GFT_03357	At5g46871	At5g46874	156	NA	42.31	NA	CCTCAGCTTTCTTCATCGCT	TTGGTCGGAAGAGATTTTGG	TCGAACAGGCTCATCATCAATGATAATGGGAGTTAGCTATCATGAGAACCGTTGCCATGACTGGGTAGATTGTGCTATATGGTGCAAACAATGGGTTCCTCAACCAAAATGTATTAACCGTGTTTGCGATTGTAAGCCAAAATCTCTTCCGACCAA
CATMA_GFT_03359	At5g47170	At1g01130	172	NA	51.74	NA	TCACCAGAGTCTGACGATGC	CTTCTTTCCATTTCCCACCA	TCACCAGAGTCTGACGATGCGAGATTGAATCCACCAAAAGAGATTGAAACTAGGGTTTCGGACAAGAAATTAGGTTCCACATCAACAGTCGCCGGTGAAGCAGCAGCGAGGAGAGTGTTGCCGCCGTGGATGGAGCCGTCGTACGAATGGGGTGGTGGGAAATGGAAAGAAG
CATMA_GFT_03360	At5g47330	At5g47350,At5g47340	135	NA	47.41	NA	GTGAGTGTAGCCGGTGAACA	TTTTTAAGCATGCAAGGGCT	GTGAGTGTAGCCGGTGAACATATCAGAATGGTAGATGAAGATGTCGTCAAACACGTTGTACCTTATCTCCAGGACCAACCGTCTTCGGTGCAAAGCTTCAACCGCAAGACGAAGCAGCCCTTGCATGCTTAAAAA
CATMA_GFT_03364	At5g48595	At5g48605,At5g48515	121	NA	32.23	NA	TTGGACACTCTCCCGAAGAC	TCTTCCAATGTACAACGACAAA	TTGGACACTCTCCCGAAGACATGAAAATTATTTTTTGCCAACAATGTGCATTTCATTGTATTGAGAAAAAGAAGAATATAGCTCATTGTGAAAATTCTATTTGTCGTTGTACATTGGAAGA
CATMA_GFT_03365	At5g49250	At5g33251	165	NA	47.27	NA	TAAAGCCACCCTCACCTGAC	CGAAGAGTTCGAAGGACGAC	TAAAGCCACCCTCACCTGACTATCGCACCATAGTCTCCCGAATCCTTGGTATCGTGTTACTGTGGGTAATGAAGCTTGCTCCGGCGAGATTCATATCATTGATCCGTTTGTCAATGTCACTATATCCTTCGACTGTGACTAATCCGTCGTCCTTCGAACTCTTCG
CATMA_GFT_03366	At5g49420	At4g08100,At1g43060	124	NA	46.77	NA	TCAAGTCCAAACTCATGCGA	ATCTTGTTAGAGGACCCGCC	TCAAGTCCAAACTCATGCGATGAGAACATGACCAAGGCAACCAAACCACTTGAACCACAAAAAGACGAGAAGCAGCTTGTACCGGAGGAAGCATTAATCGTTCTGGCGGGTCCTCTAACAAGAT
CATMA_GFT_03367	At5g49590	At1g26860,At1g44140,At2g16560,At2g07150,At3g30183,At2g10226,At1g45140,At2g13280	124	NA	46.77	NA	AAGTACAATGTCCGCCCAAG	GCAGCTCCCAAAGTTGATGT	ACCGACAAGTTTTCAGGCTTAGGATGGTACTGTACATCATCAACTGGAGAGACATCAACTTTGGGAGCTGCCAATCTCAGAAGAAGTCTATCTCCTTTACATGCCGAGGTGGAAGCTCTCCTCT
CATMA_GFT_03369	At5g49860	At5g49850,At5g49870,At1g52110	120	NA	39.17	NA	GGACAGGTGAGATTGGTATCG	TGATGTGAGGTATTCGCTCG	GGACAGGTGAGATTGGTATCGTTTCCATCAAGTTTTTGTACGAAAATGACATTCATGAGATAATAGTGGGAGATCATCATGGGAACAAGAACCTACTTCGACATGAAGAGGTGATTACTA
CATMA_GFT_03370	At5g50510	At5g50620	201	NA	42.29	NA	GCAAACAAAAGGAACCTCCA	CCTCAGCAGCACCAACATTA	GCAAACAAAAGGAACCTCCACCAACAAATCTACTTCATGTTTCTAAGTTAACAAGAATGAGCGAAGACGCAGAGATTAGACACGATATTTCTCCAAATAGGCTTCGAAGTGCATTGGCTCGAAAGGCTACGAGTGTGATCAAACTGAGTCTTGAAACGTTTGTTTGTTCTTCTCCGCACAATAATGTTGGTGCTGCTGAGG
CATMA_GFT_03371	At5g50520	At5g50630	423	NA	42.79	NA	AGAGCGCCGTGTATAGGAGA	TCTTCCCTGGCCAATCTATG	AGAGCGCCGTGTATAGGAGAAGATTTCACCTTGTTACAAGCTTTGGGACAAGCTGACTTCTGGCTTATATTTATGTCTCTGGTTCTAGGTGTAGGTTCGGGAATCACGATTATAGACAATCTTGGTCAGATTTGTTATTCCCTCGGGTACAGCAACACCAAAATATTTGTCTCACTGATCAGCATCTCCAATTTTCTCGGCCGTGTTGCTGGTGGCTACTTCTCTGAGCTAATCATAAGGTACAAAACCCTTAACCATTTCACTTTCGCTTTTAAGAAGCATCTGTGTTTTTTACTGACAGATTCATCTCTTTCTGCCTCTTCAAAAGGAAACTCTCACTTCCAAGAACGTTGGCAATGTCTGTGGTTCAGGCGATAATGTCTTTGGGGCTCATCTACT…
CATMA_GFT_03372	At5g50565	At5g50665	120	NA	35	NA	TAGGCAGACGAGATTACGCA	CCCAACAACAATGAGAAAACC	ATAGGCAGACGAGATTACGCAGAAGAACATGTTGCAGGAATTATGTATCAAGGCTCGTGTTGTCTGTTTATTTTAAATATAATATCCAAGAGATATTTGCAGCCATGGTAATTCATCATA
CATMA_GFT_03373	At5g50580	At5g50680	171	NA	38.6	NA	TCGAGGACCTATCCCACAAG	TTGTCTTTAGGAGCGAACCAA	TCGAGGACCTATCCCACAAGCTTTAACTTCCAAACATGAAAGGTGCTGTGAAACGCTGCTCTTAGTAATTAGTTCCTTGTTGAAGATTGTATTGGAAATTAGACTTTAGAGTACTTAGAACTTGGCTCCTTGTCTTTTGTATCTACTAACTTGGTTCGCTCCTAAAGACAA
CATMA_GFT_03374	At5g50600	At5g50700	156	NA	48.72	NA	CCGTCTAGAGGAAGTGGCAG	CTAAGGTATGGAAGCGCAGC	TGCCAAGTCGATAGTGAACGGTGTGTGCCGGAAACAAAGATACGTGACAGAGCCATCATGGTTTAAGGTGACGTACCTTTGGAAAGTGCTATGTCCGGAGTTGATTGAGTGGGGTTGTCGGTTACTGTACATGACTGGAACTGGTATGTCCGAGGA
CATMA_GFT_03376	At5g50650	At2g01470,At5g50550	194	NA	40.72	NA	ATTCATCCTCGTCAAGGTGG	ATGCTTGGCCATTCAAAAAC	ATTCATCCTCGTCAAGGTGGTCTTATTTGTGCATTGCCTAACAGTTGCAGACTGTTTGATTGGGAAAACATTATAGAGGATGATAATGAGGAAGAGTCAGAGAAAGTTGTTAAAGAGTTAAAAGATGTTGGACAACAGTTGTCTCTCTCGTTTAATCAGGATGGGACTGTTCTAGCTACTGGTGCAGAGGAAGG
CATMA_GFT_03377	At5g50690	At5g50590	147	NA	51.7	NA	ACTTTTGGGGACCGGTTTAC	AGAACAGGACACGAACCCAC	GTAGCTCGGAGAGAGGATCGTCTCCAGGTGGTGGCTGACCGGTGCAGGAAGCTTGGTTCACCAGACGTTGCTGTGGTACGCGGTGATGTCTCAGTCATCAAAGACTGTAAACGTTTTGTTCAAGAAACCATCTCTCGGTTTGGAAGA
CATMA_GFT_03379	At5g51360	At3g50373	317	NA	44.48	NA	CTTTTTCCGATGATCTCCCA	AATGACGGCCTTTGACTCAG	CTTTTTCCGATGATCTCCCACCACCACCACGTGTGAACGATCATGTGAAGACGAGAAGAAACAGAAAAAGAAGAACGATCAAGACGAAGCAACTTGAAGAATTGATAAGCACCGCCACAAGAGCCGCTCATGTTGCAAGAGACAAAGGGTTTTACATAGTCTCTCCGGAAGCCATACAATGCGTTGAGATCCTTAGACATATGCGAACCTTACCTCTAAACGCTCGTCTTATTACCAAAACCGACGGTTTACGCGTTCTTCTATTTCTCTCTAAGAACGGTAACCCTAAAATCAGGTCTGAGTCAAAGGCCGTCATT
CATMA_GFT_03381	At5g52065	At2g09860	160	NA	42.5	NA	CTGCTTTTCTCTGGAGTGGG	GCTGCAAATAAACGCCAAAT	CTGCTTTTCTCTGGAGTGGGCCTGATTTAAATCCTTCTAAAGCTAAGATATCGTGGGATGTAGTTTGTTTGCCGATTAGAGAAGGAGGACTAGGTCTTCGACCTCTCAAAGAGACAAACAAAGTTTGTGGTCTGAAGCTAATTTGGCGTTTATTTGCAGC
CATMA_GFT_03383	At5g52965	At2g27315,At5g52975	154	NA	44.81	NA	AATGGTTTCCCTTTGTGCTG	CTCGAGCACACATCCTTCAA	AATGGTTTCCCTTTGTGCTGCCATTTTTGTCTCTCAAGGAGTAGCTCATATGCAAACACCACCAACGGTTCCAGGACTTCTCCTACCTGGCTTACCTATTGATCTTGTAAAATGTTGGTCGTCTCTCTTCAATGTTGAAGGATGTGTGCTCGAG
CATMA_GFT_03384	At5g53270	At5g53260	183	NA	51.37	NA	ACAGAACAAATTTCCACGGC	GGTTACACCACCATCGCTTT	ACAGAACAAATTTCCACGGCGGCTGAAGCGCTAGTCGGGAGGTCAACGACATTGACAGAAGCACTCAAAGCAGCGGCGATAAATGTCGGCCGTAAACCGGTAGAAACCACCGACTTGGCTGCCATAAAAGAGGTGGAAGCTAGGGCTATAGGAGGTGATATAGAAAGCGATGGTGGTGTAACC
CATMA_GFT_03387	At5g55131	At5g55132	131	NA	40.46	NA	TCACGTTGATGGTGTTTGCT	AATTCATGACCGGACTGGAG	AAAATGCATGAAGAAAGGCGGAGGGCATTGTCAAGCATATATAGGCAGAAGTCACGGCCGATTGGCTATTGAAAATTATTGTTGCTGCAATAATTATTCAAATTCTCCCATCTCCAGTCCGGTCATGAATT
CATMA_GFT_03389	At5g56670	At4g29390,At2g19750	126	NA	50.79	NA	CTCGTGCCGGTAAGGTTAGA	CAACAACTGCGGTGACAAAA	TCGTGCCGGTAAGGTTAGAGGACAAACTCCAAAGGTTGCGAAGCAAGATAAGAAAAAGAAGCCCAGAGGTCGTGCTCACAAGCGTCTGCAGCACAACCGTCGTTTTGTCACCGCAGGTAATGGTTC
CATMA_GFT_03391	At5g58570	At5g58560	148	NA	52.7	NA	CGTCTTCCTCTTGTTCCTCG	GGCCTATGGCTATGTGGAAA	CGTCTTCCTCTTGTTCCTCGTGTTGCTTCCTTGTCTGAAACGCCGTTACAGTCACCAGTCCGACCTGTCAGAAGAGGCTTCCTGGAGCGGGACACTCAAGCCCTCACCTGTTGTAAGCAAACAATCCATTTCCACATAGCCATAGGCC
CATMA_GFT_03393	At5g58990	At5g52370	173	NA	36.42	NA	CGATACAATGGCGATGACAC	TATGGTATCCGATTCCCCAA	TGCGGTTTCTTTTTATTGGGAAGAAGATACAGTTGTTGTGACTTGATAGTTTCTTTGAATTCGTCGATAGCTTTGTAGGAAATGATCCATAATCTACGGATGATGACCGAGTATTCGTTTTTCTTGTTAAGACTTTACACTTCTTGAGTTATGATTTTGATGAGCCAGCATCC
CATMA_GFT_03395	At5g60430	At2g16650,At4g21900	146	NA	43.15	NA	TTTGAGCTGCAGTGAGCAGT	CCTGAAACTCGCTGAAGACC	TTTGAGCTGCAGTGAGCAGTTAGCTTGTGTAGATACCAATGAGGTAGAAACACAGAAGTTTGTGGATTCTTTGGTGGCTTTGGCTATGGAAAGGAAGGCAAAAATGAATTCATGTGAGTCAGATGTGGTCTTCAGCGAGTTTCAGG
CATMA_GFT_03396	At5g61050	At5g61060	132	NA	41.67	NA	CAAGCCGAGGGAATGATAAA	CAACTCCTCCTACACCCCAA	CCGAGGGAATGATAAAAGCATGTGTCGGTTCAATGGACAAAAGTCCACCAAAGGAAATAATGTGGAAAACATTTCCACATCGATTGTTATTTGGCCGTGAAACTTCAATGTTTTGGGGTGTAGGAGGAGTTG
CATMA_GFT_03397	At5g62340	At5g62330	301	NA	52.16	NA	CTCACACCTGAGGAAGAGCC	CTGGCGCAACTTAGAGAACC	CTCACACCTGAGGAAGAGCCAGTTCCAAATCCTTCAGGACTGCGCACCATCGACCGATACGTTCAGTACAGATTGCGAGTGTTCTGTCCAAGCACTCCAAGAGGTGGTGAATTGTAACAGTTGGACCGACTGCTTGTTTCACGTAAAGAATGCTGAAGTGTGTGCCATTTCGGGTGAGAGTCATAGCGTCGAGAACACTTGCTCCAGCCCGTTCGCGGATCCGGGAAAGATATCAGCCAGGGGCCGGATCTCGGATGCCGTAAGAAAATCACTTCATACCCGGTTCTCTAAGTTGCGCCAG
CATMA_GFT_03400	At5g66052	At2g13430	120	NA	52.5	NA	GGCTTATCATCTGGCAGCTC	AAGAAGCAAACGGCAAAGAA	GGCTTATCATCTGGCAGCTCCTCACTCCTTTAGTGATGTTGGCCAGCTCTCGTCCGGTATTGATGGCTTTCAAAGCAGCGATGGCCGGCTTCGTATCGGCTTCTTTGCCGTTTGCTTCTT
CATMA_GFT_03456	At5g32619	At5g33070	166	NA	36.14	NA	GAACTCAAGAGCATCCATGTCA	GGAGAATCATCTTGAAATCCGA	GAACTCAAGAGCATCCATGTCAAGATTATAGATTAGGCTGCAAAAGTAGAGATGTATGCAATGCAAAATGCTTATCACTAGGTTACGTCAAAGGGGGTGATTGTGTAACATTTGCTTTTCCTATATGTTGTTGTAAAATCAATTTCGGATTTCAAGATGATTCTCC
CATMA_GFT_05001	At1g03940	At1g03495	430	NA	49.07	NA	CCGTTCCATCAACCACTCTT	ATTCCAGCTCCAGGGAAGAT	CCGTTCCATCAACCACTCTTCCTCTCACCTTCTTCGATGCCCCCTGGCTCTCTCTCCCACTCGCCGATTCTCTCTTCTTCTTCTCTTACCAAAACTCAACTGAATCTTTCCTCCAAGACTTTGTACCCAACCTCAAACATTCCCTCTCCATCACTCTCCAACATTTCTTCCCTTACGCCGGTAAACTGATTATCCCGCCTCGTCCCGACCCTCCATATTTACACTACAACGATGGCCAAGACTCTCTTGTTTTCACCGTAGCAGAGTCTACTGAAACCGACTTCGACCAACTGAAGTCTGATTCCCCTAAAGATATCAGTGTGTTGCATGGCGTCTTGCCCAAGTTACCTCCTCCTCACGTCTCTCCGGAAGGAATTCAGATGCGACCAATAATGGCTA…
CATMA_GFT_05018	At1g35640	At5g44875,At3g26525,At2g29230,At1g21040,At1g08735	150	NA	52	NA	AGTCCGTTGTGTGGAAAAGG	ACATCGGAGAAGCTGCCTTA	AGTCCGTTGTGTGGAAAAGGCTTATGCATGACGAGGCGGTCCTCCGCTGGATGCGTTCAACGGAAACAGAAGGTCAAAACGTTGGAGACTCTTCTACCAACGTACAGCAACACCCTGTGAGACCAGCTGTTAAGGCAGCTTCTCCGATGT
CATMA_GFT_05020	At1g41860	At2g06260,At5g34841,At3g42432,At4g05635	270	NA	42.22	NA	TCTTACCAAACCCCTCCTCC	GATCGCGTTACAGCTCTTCC	TCTTACCAAACCCCTCCTCCGCTCACTGCTGAGAGTAAGATTGAATCAATGCTTGAGCAGATTCTTAAGGGTCAGTCCAAGCTAGTTGTCGAGTTCAATGGGAAGTTTGATGCTATCTACACAGATCTTAATAGGAAGATCGACAATTTGAGCTCTCACATGAAGACACTGGATGTTCAAGTAGCTCAAACTGTTCAGTTTATCAAGAGACAAGAGGGTTTTCTTCTTGATACCCCTGATACTAATACAAGGAAGAGCTGTAACGCGATC
CATMA_GFT_05024	At1g43722	At3g44030,At3g42875,At4g05526	235	NA	40.85	NA	GGATTCGTTGGAGCTATGGA	ACTTCTCTGACGGAGGCAAA	GGATTCGTTGGAGCTATGGATGGTACTCATGTATGCGTAAAAGTAAAGCCTGACTTACAGGGAATGTATTGGAATCGACACGATAATGCATCATTGAACATCATGGCAATATGTGATTTGAAGATGTTATTCACATATATTTGGAATGGAGCACCAGGTTCATGCTACGATACAGCTGTTCTGCAAATAGCACAACAAAGTGATTCCGAGTTTCCTTTGCCTCCGTCAGAGAAGT
CATMA_GFT_05025	At1g43970	At1g36600	177	NA	48.02	NA	AAGTCCCAGGGGTATCATCC	ACCTTTGTTCAGCGAGAGGA	AAGTCCCAGGGGTATCATCCGTGACATCGCGTCTGGCGAAGCGCAAACGAGACACTCCAAGTGAGGAGTTCCTGTCACAGAAACAACAGAAAGGAAAGGGAGTTGTTGTTTCAGGTCCTAGAAGGAGCAATCTATTTCAGGAGTTCAAATTCAGTTCTCCTCTCGCTGAACAAAGGT
CATMA_GFT_05027	At1g47783	At3g14517,At1g51750	157	NA	44.59	NA	CGATTCTCAACAGATTGGCA	ACGTTCTAGGCTCCTCACCA	CGATTCTCAACAGATTGGCAGGCAATAGTGAATTACATCTCAGAGACTCAAACTGATCGAATTCGGAGCTTTTTGTCACGTTATATCTTCCAACTCACAGTACACACGGTTTGGAAGGAGAGAAATGATCGACGCCATGGTGAGGAGCCTAGAACGT
CATMA_GFT_05034	At1g60720	At4g26360,At5g40605	184	NA	48.37	NA	ATTGGGTTGTTGGTGGTGTT	GCTAGCCTTTGACGAGTTGG	ATTGGGTTGTTGGTGGTGTTGTTTGTCAAGGTTTCTCTTCGGCAAGGACTTGGGATGCTATTAGACCAAGAGCACCGGAATTGGACTGGGCAAAGGCTGTTTGGTTCAAGGGTGCTGTTCCTAAGCATGCCTTCAACATGTGGATTAGTCAGTTGGATAGACTCCCAACTCGTCAAAGGCTAGC
CATMA_GFT_05047	At2g05082	At5g34520,At3g32024,At1g42270	176	NA	42.61	NA	CCGACTTTCGAGTTGTCGTT	AAACTCCATATCCTGCGGTG	CCGACTTTCGAGTTGTCGTTAATACAATGTCTGTTAGATACTCATTTTGCTCGAAACAGATCAAGTTTCTCAGACAAACAACCATGTGGCATGTTCCTCCACTTTCAAGAAGTAGGGTTTTTGAGTTTGCGGCTCCGTCTGATATTGAGAATGCTGCACCGCAGGATATGGAGTTT
CATMA_GFT_05054	At2g09388	At2g09850,At1g43070	141	NA	43.26	NA	ATTCGTCACCTTGCAGAACC	CTTTCCATTCTCTCCAAGCG	ATTCGTCACCTTGCAGAACCTGATGACGTTGATTTTGTCCTCACCTTAGACGTGGCTGACGTCGGGGTTTCAAAGATTGTGATTGATGTTGGAAGTTTGATAGATCTACTATTCTTGAGTACGCTTGGAGAGAATGGAAAG
CATMA_GFT_05055	At2g10105	At4g05587,At1g38460,At1g37100	145	NA	57.93	NA	GGCTTAATCACGCCAGAAGA	CCCTGTTCTGTCTCAGCTCC	GGCTTAATCACGCCAGAAGATCACTCGACCGCGGTGCTGACTGTAGTAGAAGAAGAGGGGTCGAGTATACTTGTGGCGGTGCTGGCCGTAGCAGAGGCGATGAGCTCGAGTACCCTCAGGGAGCTGGAGCTGAGACAGAACAGGG
CATMA_GFT_05058	At2g11830	At2g06400,At5g28643,At3g29175,At5g28928,At1g55470,At3g42803	181	NA	44.2	NA	GCTCGACGAAGCTTATCACC	AGCGATATGATGCCAATTCC	GCTCGACGAAGCTTATCACCGCTTCATGCGGAATTTGATTCCTTGTTATGGGCAATGGAATGCATGACCTCGATTGGCAATACTTCTGGCGCTTTTGCTTCCGACTGCTTAGACCTGATTTTTATCATTGACAATCAAGAAGATTGGCTGATATTCACAGCGGAATTGGCATCATATCGCT
CATMA_GFT_05061	At2g14630	At4g03310	238	NA	47.48	NA	ATCCTCAGCCACTGTTGGTC	CTGATCATCTCCGGTCTGGT	ATCCTCAGCCACTGTTGGTCCACAACCTCATAATGATCTGGTTGTTCTATTGGAGAAGCTTGCTGCTGCTGAAGCTTGTCTTCAACTTCAGGCTGAGAAGATCAATAGTTTCGATGCCTATTTTGAATACCTCGCAGAGAAGGATCCAGTGTTTGCATGCATGTACCGAAGACCATCTGAACCAGCAAATGCAGACGCCACAAGACATGCTGAGGGCAACCAGACCGGAGATGATCAG
CATMA_GFT_05067	At2g21725	At3g30245	125	NA	40	NA	GCAAGTTCGTACCAAATGCTC	TTGCAACAACAAGTTCTGCC	GCAAGTTCGTACCAAATGCTCATATGTTTAGATCTAAATATATCATGTGCCGACTGCCAAAAACAGTGCGACGAGACAAGTTATGGAGGAATGTGTTTAAATGGAGGCAGAACTTGTTGTTGCAA
CATMA_GFT_05069	At2g22440	At3g42803	160	NA	50.63	NA	GATTCCACTCGTCCAATCGT	TCTTAAGGCCAAGGTGGATG	GATTCCACTCGTCCAATCGTGTTCGTAGGTTCTTCTCAGACCCCGTCCACCTTGCTCCCTGAATGTCAACTCGATGCATCATGGCATGTAGATGACACATTGAGCGGGCATGGTTGGGTACTTGTTCGACAAGACTTGGTCATCCACCTTGGCCTTAAGA
CATMA_GFT_05070	At2g23040	At5g38035	121	NA	44.63	NA	TTTGTCCCCTGTTTTTCCTG	GCCCATCTCGTACAAGTCGT	TTTGTCCCCTGTTTTTCCTGTTTTGTTCGAACACTTCTACAAAGGACAGAACGACACAAACCTTTAAAAGGAAACAATGCTGCAGGCGTGCTTCCTCTTCAACGACTTGTACGAGATGGGC
CATMA_GFT_05089	At3g23720	At3g23725,At4g07850,At5g28845,At4g07846	210	NA	40.48	NA	GGAGCTAAGGAGCAGCTTCA	AACCAACGTGGTTGGACAAG	GGAGCTAAGGAGCAGCTTCAATCCGAGGAGTTTGGAGAAAGAAAGCAGTTTGAGGATAAAGAGCTTGGAGCTAAAAAGGATGAAGCATTGCATGTTCTTGAAGGTCTAATAACAAGATCAAAGACGAAACTACTAAATCAAGCTATCACCACACTTTTACAAAAGATTGAGGGCAGTCTTAAACTAGAAGCTTGTCCAACCACGTTGGTT
CATMA_GFT_05091	At3g28120	At1g58602	123	NA	29.27	NA	CTACGATGGTGCATACGGC	AACGCTTACTAAAGAATGTCAAAA	CTACGATGGTGCATACGGCGAGTTAGCCAAATGTTATGTATTTAGTACGATATATATGATATTTTTTGTTTTGATGTTGTTGTTTCTATTTAATTGTTATTTTGACATTCTTTAGTAAGCGTT
CATMA_GFT_05093	At3g29265	At4g04255,At4g04313	270	NA	42.96	NA	TCAAGAATCACATGTCCCGA	TACCGATGTGCCTTAGGGTC	TCAAGAATCACATGTCCCGACCTACCGGATCAAAGGCATTCCCTGAGGTTAATGCATTGGATGTTAAAAATCCGCTTAGAGAAAACAAAATTTTTTGGGGACGGGGCGCCGAAGCTATCACAGACGTGGAAGAGGCTTTAATCCACAAACCAGGAAGTCATACCAAAAGATTCGTCCTGAGCATGAATCGAAAGGAAAAGAAATCCAAGCAAATACTTTTCAAAAATGTGACAGTGCTTGTTTCAGATGTGACCCTAAGGCACATCGGTA
CATMA_GFT_05098	At3g31955	At3g42720,At2g06720,At4g08016,At4g08091	144	NA	49.31	NA	TGAGGAGCAGACAGCCTACA	TGCAGATCTGTTTGTCGGAG	TGAGGAGCAGACAGCCTACAATGAGAAGCGTGATTCTGAGATTGCTGCGCGTGAAGCTGAGACTGCCCAAATCACGACTGAGCAAAAGGACAAGCTCGAACACTTGTCCTTAGTGGAGAAGTATCTCCGACAAACAGATCTGCA
CATMA_GFT_05099	At3g33448	At4g09410	198	NA	38.89	NA	CAATGTTGTAATGGTTGCGG	CCACACTCTATCATCAGCGG	CAATGTTGTAATGGTTGCGGATGTAAATACAGGAATTCTGAGTACTAATGAACTTATTATTGAACTAGAGGAACAGCGTGAGACAGTTAGTGAACCTATTATTGAACTAGAGGAACAGCGTGAGACAGTTAGTGAACCTATGATGCTAGAGAATGGAGTTTCTGAAACTGTTATTGAACCGCTGATGATAGAGTGTGG
CATMA_GFT_05100	At3g42080	At4g07492,At5g35046,At5g32625,At4g05600,At2g12360,At5g28696,At3g30717,At3g30819,At4g03780,At5g31087,At4g06540,At2g06967,At4g07620,At2g11840,At5g34844,At5g33424,At3g42913,At5g34842,At1g38270,At3g30713,At4g07563,At1g37867,At1g37070,At4g06585	211	NA	38.86	NA	CCAACCAACCCCTCTACTGA	CAGGCTCTTTTGACCAATCC	CCAACCAACCCCTCTACTGAAGAAGAACACTTGATTTTTGACTCTGTTGCTAAAGAACTCTTGGAGTTCTGGACTGGATACAAAGCTCAGGAAAATACCATTGGAAAGTTAACTCATAAGATGGAAGAGTTAAACAACACCATTCTGGAACTTCAAGAAATGGTTAAAGGTAACCCAAGTTTTGAAATTGAGGATTGGTCAAAAGAGCCTG
CATMA_GFT_05101	At3g42179	At2g11120,At2g10680,At1g38320,At1g38250,At2g11450	148	NA	47.3	NA	ATGGCACTCGATACCCTCAC	GAAGCAAGGAACTGAAACGC	ATGGCACTCGATACCCTCACTCCCCAACTATGAATAAGCTTGGCATACCAGAAGATGTCGAGTACCTCTTTGAAAAGAGTGGTCTTTTGGGTCTCATGGCCAACCCTCACTCAGCCTACATGACAAAAGCGTTTCAGTTCCTTGCTTC
CATMA_GFT_05102	At3g42440	At1g40099,At2g06280	135	NA	39.26	NA	GGAGTCGATGCAGGAAAAAG	GTTTCATCTGGGGTGACGAC	GGAGTCGATGCAGGAAAAAGAGTTGAAAAGATTAACGACGTTCATTGTCAGAAAGATCATTTCACCGATTCGATCTACATCCAATCTATATGGAATATGGTTTATGGATAACACTGTCGTCACCCCAGATGAAAC
CATMA_GFT_05104	At3g42560	At5g36300	142	NA	35.92	NA	GGGGATTGAACCAAACTTGA	TCCTAGAAGTTTAATCGCACGAA	GGGGATTGAACCAAACTTGATTATGTCGAATGTTTTGGTTAATGCATTTGGAACTGCTGGAAGCACATGGAAGCTCTCTCTATTTATCATCATATTAAAGAAACTGTATGTCTATCTTATTCGTGCGATTAAACTTCTAGGA
CATMA_GFT_05106	At3g43450	At1g43290	481	NA	41.16	NA	TTTACACATGGGGGCATTTT	CGTGTTTTGTGAAGGAGGGT	TTTACACATGGGGGCATTTTTAAGAGCAGGAAGTAGAGGTCTGGTGCAAGTATACAGTAAGGAAGTGTTGATGGAAGCTAATCTGGATGAGTTGTGCGTTGAGCCTCCTCAAATTTTCAGCAAATCGATAAACCCAATCAATGGGTTTATCTTCGAAGCGGGACTGGGTAGATGTTTCTTCGAGAGATGTTTACATTACGAAAACCCTACGGCAGTCTACTTTGAATCGCTTAGATTAGTTACAAGAGAACAAGATCTAGATGGGGCTTTGGCAATGGTCGCTTCTCTTGTGCCTTATTATTCAAGCCCAACATTTGCATATGCAATGTTCTTGCTTTGCGCAGGGAAGTTTGAAATTGCAGATGAGATTTTCAAGACCTTCTTTGTTGTACATGCTTG…
CATMA_GFT_05107	At3g43460	At1g43300	203	NA	47.29	NA	ATGAATTTTGGGTGGGATGA	CTCTCCTAGCTGGCCCTTTT	ATGAATTTTGGGTGGGATGACGATGCTATAGATGAGAAGGAGGATTATATGGAGAAGCTGCTAATTGAAGGACATGAGTTTACTGAGTCAGAATGGCCAGGTGGAGACACAGAGACTAGTGGACTGGTGCCTCTTACCCTAGGGTATGTTAAGAAAGCGCCTACAAGGCGAGGTGGAGTAACAAAAAGGGCCAGCTAGGAGAG
CATMA_GFT_05112	At3g44470	At3g47280,At2g02190,At2g15210,At2g07250,At5g34890,At2g15150	142	NA	36.62	NA	TCACGCGTTGGTTGATATTC	TGCAAGCTGTCTATCGTTCC	TCACGCGTTGGTTGATATTCTTGTAGAGGATTTTCAAATAGATAGTTCAACCAATTCTTTGAAGCTTAGTTACAAGTTAGTCTCCACGTCTACAACCATACAATCTCATCCTCTTTATATTAGGAACGATAGACAGCTTGCA
CATMA_GFT_05121	At4g05145	At5g39245,At4g06522	248	NA	47.18	NA	TAGAAACACGGGACCACCTC	TTGAGATGCTGTGTTCGGAG	TAGAAACACGGGACCACCTCTTCTTTACTTGCAGTTTCACTTCTGCAATTTGGGTAGATTTAGCGAGAGGAATTTTCAAAACGCAGTACACTTCACACTGGCAATCGATAATTGAAGCCATTACAAACTCTCAGCATCACCGTGTGGAATGGTTTCTCCGCCGCTATGTTTTCCAAGCCACAATCTACATTGTGTGGAGGGAGCGGAATGGTAGGCGTCACGGCGAGCCTCCGAACACAGCATCTCAA
CATMA_GFT_05126	At4g09775	At2g01840	321	NA	43.93	NA	ATGTGGCGCTTATGGAAATC	TTGTAGCTTCGCACAACCTG	ATGTGGCGCTTATGGAAATCACGTAATGAGTTCCTTTTTCAACAGATTGATCGATTCCCTTGGAAGGTGGCACAGAAAGGGGAACAAGAAGCAACCGAATGGGTCGAAACTACGATTAATGACACAGCTAACTCACACAGCACTGAACAACCAAATGATCGACCGTCGGGCCGAAGTAAAGAATGGAGTCCACCACCGGAGGGTTATCTAAAATGTAACTTTGACAGTGGCTATGTTCAAGGAAGGGATTATACAAGCACATGTTGGATAATCCGAGACAGTAATGGACATGTAATACATTCAGGTTGTGCGAAGCTACAA
CATMA_GFT_05147	At5g09600	At4g32210	125	NA	45.6	NA	TCAAAAGCTTTCGCCCTTTA	AAGGTAGCCAGCGAAAGTGA	TCAAAAGCTTTCGCCCTTTATCTCCTCACCTTTCTGTTTACCAGCCTCAGATGAACTCCATGCTATCGATTTTCAACAGAATCTCAGGGGTTTACTTGACCGGTGTCACTTTCGCTGGCTACCTT
CATMA_GFT_05157	At5g27890	At3g43310	320	NA	47.19	NA	ATCGATCGGCTAAAGAAGCA	ATGCCACTTTGGAAGGTCAC	ATCGATCGGCTAAAGAAGCATATGCTTGACAAACGTGTTGCAGACGAATCTCTTTTCATGCAATGCCAAGCCGTAGGTTCTCGGAAACTCTTGAAGAAATTGATCAAAAACGGTACCGCAATCCTAAGGGAGACTATGTGCGAGCTTAAGGTTGACAAAAACAATTGGCGCGAAGTGGTCGATGCTCTTGAGATTACCGATCTTCTTGATGATGACCTCGTGGCCTTTCCAGAGTTTGAGGACGAGGCATCGATGACGACAGCTGAGGGCGAAGCAAGGATTGGTGGTACTTAGGTCGTTGTGACCTTCCAAAGTGGCAT
CATMA_GFT_05160	At5g28623	At5g38383	276	NA	44.57	NA	TCTCGACCTTTGTGAAGCCT	TTCCCATCCGCATCTTCTAC	TCTCGACCTTTGTGAAGCCTATGGATTTGAGAACAAAAGCGAGATGAGCTTCCCGAAATTTAAAGGAATACACTTCCTTTGGGGCAAGCTAGCAAGCGGAAAATTCAGTTGTAACGCAAGTATCAAGAGCGTCCGCAATCTGGTAATTCGTTACACCTTGAAGCTTCTCGCGCATGCTCTTTTTGGGGGAGGTGAAACGAGTTCTACTACGGTTTCCGAGATGTGCTTTCTTTTTCAAGGAGTCAAAGAATTGTTGGTAGAAGATGCGGATGGGAA
CATMA_GFT_05161	At5g28780	At3g30737	481	NA	39.09	NA	CAGTGTCTCCCAACCCAACT	CATGGCGTAGCAAACTCTCA	CAGTGTCTCCCAACCCAACTTCCAATACTTGACCGAACGAGGAATTCTTACACCACACAATGAATATGTTGATGAGATAAATGCATACATGTTATCTCAGGTAGGAGGGGATTCAAAAGAATATTTAAGCTCATATAGCATTGGAAAAGCGGATACGATCGGAGCAGATTATGAAGCCCTCTACCATGTCAAGTATTTAAACTCTTTAGAGTTTCCTAGTTTGCCGAAACACAAAATAAGCCTAAAAAAAGGAGTTCCAATTATGCAGATGCGAAACTTTAACCAAAAGGAAGGTTTGTGTAACGGTACAAGACTGATTGTCACTAATTTGGGTGAACAAGTGATAGAAGCCCAAATAGTAACAGGCACGCATGCTGGTAAAATGGTTTCTATACCAAG…
CATMA_GFT_05162	At5g28785	At4g04170,At3g42650,At3g30330	183	NA	49.18	NA	GGAGGATATATGGGGCTGGT	CTTTCTCCGCAAGGTAGTCG	GGAGGATATATGGGGCTGGTTCATTGCAGCTAGAAGCCTCATCAGCTCACATTGGTCCTTCAGTTCCTCGAGAAGATCCGGGTGAACTCTCTCAAAAGCTGGCTGCCGCTGAAGCTCTTATTGCAAACCAAGCGGAGAAGATTAGTTGCTTTCATGTGTACTTCGACTACCTTGCGGAGAAAG
CATMA_GFT_05165	At5g29210	At4g06654	182	NA	49.45	NA	CAAGGTGTCACCACCAGATG	CACGGGCAGAGTTTTTCAAT	CAAGGTGTCACCACCAGATGACATGCGTTTGCTTGGAGCCCAAGCTGTTCCACCTATAAATGCTTGGCCAAACTCGAGCCATTTGATGGGAGAATGGAGAGTGATCCGAATGGCTGCCCGACTCATAAAAATCGCCCGTAATCGAGAGAAAACTTGCCCACAATTGAAAAACTCTGCCCGTG
CATMA_GFT_05168	At5g30341	At1g41890,At2g11320	212	NA	50.47	NA	TCTTTATGGGCTTCGAATGG	TCGATCGGAGAGGAGAAGAA	TCTTTATGGGCTTCGAATGGGCTTCGAATGGGCCTTCTCTTCTCTTCTCTTTCTGATGCTCAGGTTGTCTGGTTGAGTTCGGATTGATCAGAGGATCGGGGTGGTGGTCGAGTAGGTTGGTTGACAGAATGGTCTAGGCTGCTTCTTGGCCTCTGTGATCGAGTAAGTGTGTCAGTTGTCAGGATGGACTGGTTCTTCTCCTCTCCGATCGA
CATMA_GFT_05169	At5g32482	At5g01185,At5g25615,At3g29510	491	NA	52.34	NA	TACCGTGCGAAAGGGTTTAC	TCACCATCGAGATGAACCAA	TACCGTGCGAAAGGGTTTACGACTTACACAAGTCTAGCCTCCTGCTTGCTTCTTGCTGAGAAGAACAATGAGCTGTTACTCATGAACAGCGCATTGAGACCTCCCGGATCCACAGCTGTGCCCGAAGCCAATAGAGCCGAAATGGCCAAAGCGCCTAATGAACCTCAGGCGACCAAGGAATCCAACTACGTCCATAGGGGTAACCCTCACGGCCGTGGCCATGGCAGAGGACGTGGTGGAAGAGGTCGTGGCAATTTCTACGGCCAAGGAAACCACTATGGTGGTAGAGGCCGTGGGAACTATGGCCGAAGTAGGGGTAGAGGCCGTGGTATTAACAAACCGCGAGGAAAGGCTAAGTCCGTGTGCTATAGGTGTGGCATGGACGACCATTGGGCAAAG…
CATMA_GFT_05170	At5g34358	At3g33136	184	NA	52.72	NA	CCACGAGTTCAACTGCAAGA	AGGAACTGATGTTGAAGCGG	CCACGAGTTCAACTGCAAGAAGGGCTGACAGGATTGACCAACCCCGAGCTTCATCATTTGAGCCTCGAGAAGTGATCTCCGACCTGAGAGTCCAAGAAGAAGGCAGAGGAGAGCATCCACACGCTAGACCACCTACTAGACCGGAGATGACGAGCAAAATCTGCCCGCTTCAACATCAGTTCCT
CATMA1d00001	At1g01130		120	0	45	67.5	GAGATTTTGGGTGATTGGGA	CCTAGATTCGATCTCTTTCGG	GAGATTTTGGGTGATTGGGATTCACCTCCTCCGGAAGAAAGAATCGTAATGGTTTCTGTTCCCACTTCACCAGAATCTGATTACGCGAGATCGAATCAACCGAAAGAGATCGAATCTAGG
CATMA1d00006	At1g02440		128	0	45.31	92.19	GACTCTGGGAAAGCCATTTG	TTGTGGTAAGGGTTTCTCCG	GACTCTGGGAAAGCCATTTGCCGGTTTTTTTCACCAAGAAGAAGCGAGGATCGTGTTGTTTGGTCTCGGCGGTACCGGAAAATCATCAATAATGCACAAATTCAAAACCGGAGAAACCCTTACCACAA
CATMA1d00012	At1g03200		162	0	34.57	95.68	TCACTGATCAACCGTGAATTTT	GGAGTCGGTGCAAGTTGATT	TCACTGATCAACCGTGAATTTTACTCTACTCTTTCATCAATTTTACTGTGTTTAATTCATAAAACAAAACAAACGATCGATTTTTGTTTTTTTTTGGGGATGAAGATCAGAAGCAAAAGCAAAGGCTATCGTCAAGAGATCAAATCAACTTGCACCGACTCC
CATMA1d00077	At1g15757		122	21.31	32.79	68.85	TGGCTATCACCAAAAAGAATTTG	AAAATAACAGAATAATCAGCCGGT	TGGCTATCACCAAAAAGAATTTGATAGCATTTGTTTTCACCATTCTCTTTGTTATATCTTATGTTCATTGTCGTTCAACATCTGATATCGTTTCTGGTACCGGCTGATTATTCTGTTATTTT
CATMA1d00123	At1g24000		128	0	43.75	69.53	AAATCGAGGCTGTGGATTTG	GCTACCATCACCAACCCCTA	AAATCGAGGCTGTGGATTTGGTGAAGAAAACGATGACAATTCAAATGAGTGGCTCCGAAATCCAGAAATACTTCAAGACGCTTAAAGGATCCATTGCTGTTACTCCGATAGGGGTTGGTGATGGTAGC
CATMA1d00125	At1g24230		148	0	42.57	49.32	TAGCTACCGTCGTTCCAAGG	TCACGAAATGATTCCTTCAA	TAGCTACCGTCGTTCCAAGGATGCGGGAACTCTTGAAAGATCACGTGAATCTGCTACTTCGTTTCAATGCCTTCCTTCCAGCTGAGGCTAAGGAAACATTTCATGATGTACGTTCATACATCTATTCTTTGAAGGAATCATTTCGTGA
CATMA1d00196	At1g29179		120	0	43.33	73.33	TCTCTCTTGTCAGCTCTATGGACTT	ACACTTTCTGGTTTGAATCCG	TCTCTCTTGTCAGCTCTATGGACTTGGATTCGGAGCCGGAGCCAGAGTCGGAGCTCATATCACTCATTAAGCAAATAATATCTTTCAGCAACTCAATATCGGATTCAAACCAGAAAGTGT
CATMA1d00214	At1g29910		121	0	35.54	90.91	TGAGCCAAGTTTTATCAGTTTG	GCAAATTTACATCTGAAAGTCTCAA	TGAGCCAAGTTTTATCAGTTTGTATTTTGCTTTTCTTTCAGTCTTTTGAATTCGAGTGAGAGACATGAGGAGAAAGAGAAGGTTGTATGTGATGGTTTGAGACTTTCAGATGTAAATTTGC
CATMA1d00215	At1g29920		121	0	38.84	69.42	CGGAAAGTGAGCCAAGTTCT	TGAAAGTCTCTACCATCCACCA	CGGAAAGTGAGCCAAGTTCTATCTGTTTGTAATTTACTTTTCTTTCAATCTTTTGAATTCGAGTGAGAGACAGGAGGAGAAAGAGTAGGTTTGTGTTTGTGGTGGATGGTAGAGACTTTCA
CATMA1d00222	At1g31550		127	0	44.88	73.23	TGGCGTCGCTAGATTCTCAT	GAATCGCCGAAACTGATGAT	TGGCGTCGCTAGATTCTCATGTGTTGATGAAACTAGGTAGCCTCTTTTTATCTACTCTTTTTGTTTCTATCGTAAGCTCGGAATCGCAGTGCCGGAACTTCGAGTCGATCATCAGTTTCGGCGATTC
CATMA1d00237	At1g34400		161	0	55.28	50.31	GCGGTCGTTACACCACCTAT	ATCTCTCGTAACCACCACCG	GCGGTCGTTACACCACCTATTTGCTCAAGGGGGTGGAGAAGCCCGTGGTGGATGTACCAACCCGTCCACTGGAGGTGGTGACGGATACCGCAACAGAGGCAGTAATGAATAAGAAGGATGTGGTGGCGGAAATGGAGGAAGCGGTGGTGGTTACGAGAGAT
CATMA1d00279	At1g36675		135	0	40.74	80.74	CGAATGTTGGAGCAACTGAA	CAGTGGTCCATTTGGAGCTT	CGAATGTTGGAGCAACTGAATTCCCGGAATTTTCTACACAAATGGCTCTTGGTGTTATGAGTGGTGTTCACGAAACTATTCCAAATGAAGAGGATTTAACTTGTAATCATTCGAGAAGCTCCAAATGGACCACTG
CATMA1d00346	At1g47680		149	0	42.95	95.97	CACAACTGAGAAGGTCGGGT	GCCTCTTGGCTCATTACTTGTT	CACAACTGAGAAGGTCGGGTCGACAAATAAGTCAGTCGCGGTACCTTGAAGACTATGTTATGCAGTCCGAAACAACTTATGGATTGTTCCACCAAGCTTATGTTAAAAGTAAGAGACGTCAACTTTCAACAAGTAATGAGCCAAGAGGC
CATMA1d00355	At1g48670		120	0	35.83	72.5	CGTTCAAGATGTTTTCGAGC	AGAGGTCCGATACACTCATCTTT	CGTTCAAGATGTTTTCGAGCTTGAGGAGAAAGTAATGGTGAAATGTTGCTCTTTATTAGAGGAGTCATTTGATGAAGTATATAGAAAAAATAGGAGTAAAGATGAGTGTATCGGACCTCT
CATMA1d00358	At1g49435		141	0	43.26	41.84	AGACGCAAGGAGCAAACTGT	AGACGCACTGGCAGAACTTT	AGACGCAAGGAGCAAACTGTGTTAACTATTTTGAAATAACATTTCCAGAAGTATGTGAAGCAAACTGGTGTGCCGCTGAGTGTCTTAAGGCTTACAAGAATGGAAAAGGCACGTGTTGGCAAAAGTTCTGCCAGTGCGTCT
CATMA1d00374	At1g51430		137	36.5	35.77	50.36	GAGATTTCGGGTTTTGAACG	TTGTTAATCATCCCAAAAACCA	GAGATTTCGGGTTTTGAACGATTCTACTATTCAATCCCTGGAGACACAGGTGAGTTGTCTTTGAACGATTTTACTATTCAATCTCTGGAGGTTTTGATTTTTCTTTGATCTTACTTGGTTTTTGGGATGATTAACAA
CATMA1d00376	At1g51820		148	54.05	33.78	89.86	CAGGAACACGTAACCGCTTT	TCCTAGGCCACAACAATAATTT	CAGGAACACGTAACCGCTTTATTTTGAATTGGGGAACTAGACTAAAAATAGTCATCGAGTCTGCACAAGGTTTGTTTAGAGATTGCCCCCTTGTATTTTTCAATTTTTGTTTTTTTGTATTAATTAAAATTATTGTTGTGGCCTAGGA
CATMA1d00410	At1g56553		133	43.61	30.08	51.13	TGAGAACTTTAGTGGCATTTGTT	TCAACAAAATCAAATTAAACCCA	TGAGAACTTTAGTGGCATTTGTTTTCACTATCTTTTTCATCATATCTTTTGTTCACAGTCGTACAACAACTTCAGGTGCTGCTTTATTTTTATACCTCACTTTTTAATTATGGGTTTAATTTGATTTTGTTGA
CATMA1d00438	At1g57630		147	0	44.9	75.51	GCTTTCACGGGGAAGATGTA	ATCCTTTGATCGCCTGTTTG	GCTTTCACGGGGAAGATGTACGCAAAGCCTTTCTCAGCCAGATTCTCAAGAAGGAGTTTGGAAGAAAAGCAATCAACTTTTTTGTTGATCACGAGATGGAGAGAGGAGAGTTCATCGGTCCTGTACTCAAACAGGCGATCAAAGGAT
CATMA1d00444	At1g58055		125	29.6	40	39.2	TCATTTTACATATTGTATGACGATCAA	CTTGAACAAAACGTCTGGCA	TCATTTTACATATTGTATGACGATCAATATCGAATAGGTTATGGCATAACGGAAGCGACTAAAAGATGCTTTACACCAGCGCCATGTACGAGGGGATTGTTCTATTGCCAGACGTTTTGTTCAAG
CATMA1d00465	At1g59833		120	34.17	30.83	73.33	TGTGATTATTTTCTTTGTAGGGA	TGTTCAAACATTGCTCTTCAA	TGTGATTATTTTCTTTGTAGGGATATTGACAATTTCATTTTCTAGCTACAACATTGGCCAAACCAGGTTAGTTGTTATCGTTAAATTATCTTTGATCATTTGAAGAGCAATGTTTGAACA
CATMA1d00480	At1g60983		121	0	41.32	40.5	GCTGCAATTTTCTTGGTTTCTT	CAGTTCTATTGCATGAACCATCA	GCTGCAATTTTCTTGGTTTCTTGTGTCTTATTGTCTCTTCTCCCAAGCCTAACCATTGCGGAGAAAAGGCCGTGGTGTCCAACAAGAAAACAAATATTTGATGGTTCATGCAATAGAACTG
CATMA1d00524	At1g64195		123	42.28	34.96	68.29	TTCTTGGTTTAGTAAATGAACCCC	TTTCTTCTCCACACCGTTAGG	TTCTTGGTTTAGTAAATGAACCCCTTAACTTTTTTTCTTATTAAAATTATAGAGTTAAGAGATGCAAAAAGTATGAATCCAACGGGAAGACGATGCCCAGATCCTAACGGTGTGGAGAAGAAA
CATMA1d00532	At1g65352		121	42.15	37.19	47.93	TGGAACCTAAGTGCATAATATTCG	TCGTTGTTGCAAGACCCTC	TGGAACCTAAGTGCATAATATTCGTAATGATTCAAACTATGTTATATATAGGTTTATTGGAGGGAGAAGCAAGAATGAGTGGAGATGTAACAATACAACGTGGAGGGTCTTGCAACAACGA
CATMA1d00542	At1g66280		121	41.32	36.36	88.43	TTCAAACCATAATGAAAAGCCA	TTTTCTCTTAGTTTCTTGGTTTGG	TTCAAACCATAATGAAAAGCCAGATCCGTCTACACCAAGTTGGAAGCAAGATTCTCTTGTTGCTTGGGAACGTAAGTTTTTTTTTCCTTACATGAAACCAAACCAAGAAACTAAGAGAAAA
CATMA1d00555	At1g66725		155	0	45.16	43.87	AGTTCCCGGTTCCTGAGAGT	CTTCTTCGACCGTGCTCTTC	AGTTCCCGGTTCCTGAGAGTGAGTCCATATCAAAATGCGCATTCGTTATCACTTGGTTGAACCCATTTGGGGATTTAAATTTGGAGGTGAAATGGAACGCGTAATTGATGACTCCTACGTGGAACCTCTTCTTAGGAAGAGCACGGTCGAAGAAG
CATMA1d00563	At1g68907		127	39.37	41.73	74.8	TTTGCTTTGGTTTTTGTTTTGA	CTTTCCATCAGGACAATGGC	TTTGCTTTGGTTTTTGTTTTGAAGTTTTATTATGGTGTGTACTTGTGAAGGTTTGTCTTTGAGTGCCGCGAGAGAGATGGCGAAAGAAGAAGTGAATTGCATAGGCGGCCATTGTCCTGATGGAAAG
CATMA1d00573	At1g69828		120	0	43.33	69.17	ATCACCAATTTTCACCGGAA	TCGATGAAGCCTATACAAGAACC	ATCACCAATTTTCACCGGAAACAAATGCTCAGATCCAACCGGCATGGACAAAGATGGAAAATGTCTTGATTACTGTCATGCTCAAGGTTATCCCGGTGGTTCTTGTATAGGCTTCATCGA
CATMA1d02492	At1g01210		128	0	43.75	81.25	TCAATGCAGATTCGTTCAGC	AATTGGCAGAGGCAAAGAGA	TCAATGCAGATTCGTTCAGCAGATGAGCCAGAATCAAGATTTTATAGATGCTTGAAGTGCGAGTTCACTTGGCGTGAGGAATGAACTGACTGATGATCATCTTCTCCGTCTCTTTGCCTCTGCCAATT
CATMA1d02496	At1g02590		128	50.78	44.53	75.78	CCCTTGTATGAAGGAAATGATGA	TGGAAAAACATCAACAAAGTGG	CCCTTGTATGAAGGAAATGATGAAAAAAACTTAAAGTGTGTGGCTGCTGGGATTCGAGCCCAGGTCTCCACGGCCACAACGTGGAATTCTTACCACTAAACTACAGCCACTTTGTTGATGTTTTTCCA
CATMA1d02497	At1g02880		237	59.0733	31.65	27.43	CCATTCGAAACAGGTCCAAC	CATCCGGCTTATACCTAAAATACAA	CCATTCGAAACAGGTCCAACTTTCTGAAGCTGTATCTCTCGCTCTCTTACTCTTTCTTCGGATTTGAAGATTATTATTCAAATTTAGTGATGGTTTATTGGAATAATTAGTCTAAATTTGAGCTGGAGATATTTTTTTTGTATGAGTTCATAGATTCACCTTCTTCTTATCTTTATGTATATTACATAGAGAAAGATTTCATGAAGAAGAACTTGTATTTTAGGTATAAGCCGGATG
CATMA1d02498	At1g02965		150	0	47.33	88	TGGGCCTATTAAAGCCCAAT	GTTTCTTCGCCGTCACATTC	TGGGCCTATTAAAGCCCAATTACTAATACTAAAAGAAAGTAAACTCAGAGAAGGGCCCATATCCAAGCATACTAACGGCAAGGACGGTATAAAGGTGCACGCCGGCGAGATCGATTTGAACGGTGACGGCGAATGTGACGGCGAAGAAAC
CATMA1d02499	At1g03230		123	0	28.46	47.97	AGTTGATGCACTTTCTCCAAAA	TTCAGATCAAGTGATAAAAATGCTT	AGTTGATGCACTTTCTCCAAAATAAATGTGTTTCAGTAACACTAAATAAATGTATTGTATTATGTTTAATTTGATCAGGAGCCAATGGAATCATTTCTAAGCATTTTTATCACTTGATCTGAA
CATMA1d02500	At1g03240		122	0	34.43	83.61	AAAAACGTTCAGAGATTCATTCG	TTGCTTCTGATCGTCATCCC	AAAAACGTTCAGAGATTCATTCGATAGCACTACCTATATTAGTCGTGAATTTTACAGTGTTTGATTCATGAAACAAAAGATACGGTCGATTTTTGTTTTTTGGGGATGACGATCAGAAGCAA
CATMA1d02502	At1g06145		405	0	41.73	44.69	CGGAGGATATATCGCAGCAT	TGCAGCAAACAGATGGTCTC	CGGAGGATATATCGCAGCATGATTGATGACTATTCCATTGTCTCTAATGTTGAACATTACGGAGGCATGGTTCATCTATTCAGCAAAGCTGGGTTGATCTATGAGGCTCTTGAATTGATTGGAAATATGGAATTTGAACCAAATGCGGTTATCTGGGGGGCCTTGCTTGATGGGTGCAGAATTCACAAGAATCTCGTGATAGCTGAAATAGCGTTTAACAAACTGATGGTTTTGGAGCCGATGAATAGTGGGTATTATTTCCTTTTAGTTAGCATGTATGCAGAACAAAACAGGTGGAGAGATGTTGCAGAGATTAGGGGAAGGATGAGAGAGTTGGGTATAGAAAAGATATGTCCTGGGACAAGTTCGATTCGGATAGATAAACGAGACCATCTGTTT…
CATMA1d02521	At1g19160		127	0	49.61	67.72	ATCGAGGCCGATGAGAATTT	ACTTTTCCGTCCTCACATCG	ATCGAGGCCGATGAGAATTTCCACTCTCCAGAAACCAGAGGAGTATGCACCCACGGGGTTCTGTATTATGGTGCTTATACGGGGGATGGAGCGAAAATTGTGAGGTTCGATGTGAGGACGGAAAAGT
CATMA1d02530	At1g23240		120	0	23.33	59.17	TGGCAAGAAACAAAAACTACC	TTCATTACAAAAGTTATTTGACA	TGGCAAGAAACAAAAACTACCATAAATGTTTACATGAATCTTCTTATATTATTATGTGGAGATCACATAACATTCTTGGTTTATAATTATATAATTTTGTCAAATAACTTTTGTAATGAA
CATMA1d02531	At1g23290		159	0	28.3	38.36	TGCTGTTGTTCTCACTGCTT	CCCAAAATTTCCAAATAATACGA	TGCTGTTGTTCTCACTGCTTAGTTTTTTTTTTCAATTCAGTCTCTTTTTAATTTATTTCATGTTATTGAACTCAGCTTTGTTGGATTTTGGAATCAGAGATCTTTTAATCTATGGTATTGGATTATATAATTTGCTTCGTATTATTTGGAAATTTTGGG
CATMA1d02544	At1g26795		121	0	34.71	74.38	TGGCTTTCTCAACCAATCAA	TTACGTGCGAATGGTAAAAGC	TGGCTTTCTCAACCAATCAAAATTTTATTTTTGTATTATTCTTATTTTTCTTTATCCTCAAAACGTCAGCATCATTAACAAATCACTCGTCCCCCGATGGGCTTTTACCATTCGCACGTAA
CATMA1d02547	At1g26890		125	0	48.8	61.6	TACTACTCGGCGGAAGGATG	CGTCAACTTCCTCAACCACA	TACTACTCGGCGGAAGGATGGGGTAGAGGATGAGGAAGACGTGGTAGAGGAAAATGAGGTAGAGGATGATGATGATGTAGATGAGGTAGAGGATGATGAGGAAGGTGTGGTTGAGGAAGTTGACG
CATMA1d02548	At1g27330		126	0	33.33	44.44	CATTCAAGCTGGAAGATTGC	TTTCAATAACATGTAGTCAACAGAAA	CATTCAAGCTGGAAGATTGCAATTCTCAAATTGATGAATCATCACTTTCTTCTCTTCTGACTTGTCTCTTTTTTTCCCTTATACTGTAGAATGTGACTACTTTCTGTTGACTACATGTTATTGAAA
CATMA1d02550	At1g27590		134	0	40.3	77.61	ACGCTCATGTCTGAAGCAAA	CACAAGCATAGTGGGATGGA	ACGCTCATGTCTGAAGCAAATAGGACATTTGGCATCTTAGTAGATTTCATACAGTCAGCTAATCGTTTACCGGGTGCATTGACGATATCTGTTATTAGTTGGTATGTTTCTGAATCCATCCCACTATGCTTGTG
CATMA1d02560	At1g29550		182	0	32.97	58.79	TCGAGAAGACGTAAAAGGGG	TTTCGAAATTCCTTTTCCTTT	TCGAGAAGACGTAAAAGGGGAAGTCAACATGACCTTTAGTTGCCTCTGATCTATCTTTACTGTAAAAAAAGATGCACATTTAGTTCACATTTTCAACTATCAGAATTGTTGAAACGGATCTGTATCAAAAGTACATGATTTCGTAATTTTCTTAGTGGTATAAAGGAAAAGGAATTTCGAAA
CATMA1d02562	At1g29820		174	0	32.76	36.78	TCTCATCCAGTAAACAAACTTGGA	AGCGAAATAGATGCTGGCAC	TCTCATCCAGTAAACAAACTTGGAATCTATTTTCTGTTAAGATACTACTAAATTCAGAGAGATGTCAATACAATGTTGTTGCATAAAAGATAAAAGTAGTCTGAATCACTGAGAGAACAAAGCTATTAAGTCGAGGTCTCTGTTAAATTTTTATGTGCCAGCATCTATTTCGCT
CATMA1d02565	At1g32880		124	19.35	41.94	59.68	TGCAGAAGATATGCGTGGTC	GGAATCAAATTTGCATCGATTA	TGCAGAAGATATGCGTGGTCCTATCGAAACAGTGATACGATCTGGAGCTGTACATCGTCTCATTCAGTTTCTTCTCGATGAAAGTTTCCCTAAGCTTCAAGTTAGAAGAAAAATTTCCCCCATC
CATMA1d02574	At1g34460		131	0	42.75	75.57	GGCAAAAGACTGTTTGATATTGG	GGATTCGGTGCTTCTCGAT	GGCAAAAGACTGTTTGATATTGGACTCTATCTAAAGACAAGTGTTGACCTAATATTACAACAGCAACACGTTCTGATGAGTCAACAGAAGTTTACCGACATCAGCCTCTGCCATCGAGAAGCACCGAATCC
CATMA1d02579	At1g35030		147	41.5	36.73	95.92	CCGATTCAGGACATCACTCA	GGTTTGCCTCTTGCTTCTCA	CCGATTCAGGACATCACTCAAGTTCAGAGAAAGAATTGATTGAGTTATTGGTTGTTTTTGAGAAATTGCAATGTGCATTTGTAAAGAACAATCGGGTATATCCACCATTTGTTCATCAAATTCTCAATGAGAAGCAAGAGGCAAACC
CATMA1d02585	At1g35537		121	0	38.02	39.67	TATTGATGGAAGGAAGCCCC	GCTTTGACCAATATGAACGC	TATTGATGGAAGGAAGCCCCTCTTGATAGGTACTTGCATAGAGTTTCCAACAGAAAAATGCAATAAGACATGCATTGAATCAAATTTTGCTGGTGGAAAATGCGTTCATATTGGTCAAAGC
CATMA1d02587	At1g35617		154	0	50	91.56	CTGACCCTCAGATCTGCCTC	GGGAACATCTCTCCAAACCA	CTGACCCTCAGATCTGCCTCTCCTTTAATGTATCTCTTGCTCAGTCGCCCTTGACGACGAGTGTCCCTCTCCTTCTTGCAAAGTCACTCAATAGCTTTGGAGTGCTGCTTCTCGACGAGTCCCTCTTTACAAACTGGTTTGGAGAGATGTTCCC
CATMA1d02588	At1g35630		143	0	38.46	86.01	TTCGACTAAAACTGAGAGAAAGCA	TTGCCTCGACATCATCAAAG	TTCGACTAAAACTGAGAGAAAGCATATCATGAACTATAGTTGGATTACAATCATGTCTCTGTTGGTAATTTGTAAGCTGGCTTCGGCGAAAGTAGTGTTGATCGGGAAAAACACAATTCTATCCTTTGATGATGTCGAGGCAA
CATMA1d02590	At1g35663		120	0	44.17	75.83	AGATATGTTTAAGCCAGACCCAA	GGAACATGTGTCCCATCCAT	AGATATGTTTAAGCCAGACCCAATGACTCTCACTAAAGTTCATCCTAAGTTGCGATCAGATAGGCGTTATTGGCCACACTTCAAAGGGTTTATTGGCGCAATGGATGGGACACATGTTCC
CATMA1d02594	At1g36280		142	0	40.85	36.62	CCGATCTCGCACTCATATTG	GTATAAGGCCGGAACAAGGG	CCGATCTCGCACTCATATTGCTCTCTTTCTTCTTCTCTATATGCTCTGTTTTCGAGTAAATTGCCATAAACCCTAAATCACACAAAAATGGAGCTCAATTTATCTTCGATGGCCACCAAAATCCCTTGTTCCGGCCTTATAC
CATMA1d02597	At1g36950		120	0	41.67	96.67	AAACAGTGTCCGGTGTGTCA	GTGATCGCGACTGTTCATGT	AAACAGTGTCCGGTGTGTCAGAAAACAGCACACGATGATGAACATCAAACTCAATCATATCAAGTAGAGACAATTGTACTAAGCGATGATGATGAAGAGGACATGAACAGTCGCGATCAC
CATMA1d02628	At1g47540		127	0	43.31	53.54	AAAGGTGGAGTATGCCGTTG	CAAACCATGACACATGCAAGA	AAAGGTGGAGTATGCCGTTGGGAAGAGAACAACGCTATTGGTGTTAAATGCTTATGCAACTTCTGCAGCGAGGAACCCTCTGATCAAACTCTAAGTCGTATTTGAATCTTGCATGTGTCATGGTTTG
CATMA1d02637	At1g49940		120	0	40.83	86.67	AAAGTATTTTGGATGGGGGC	AACCTCAAAGCGATGCCTTA	AAAGTATTTTGGATGGGGGCGAGGACAACGATGGGAAATATATGAATGCAGTGTCGCATGGCCATAACAAGCCTTCCTCAATTTTTAAATCTAAGAAATCTAAGGCATCGCTTTGAGGTT
CATMA1d02638	At1g50060		180	0	31.11	36.67	ACTTGGTGGTTCGTGAGTTG	ATTACATCTTGAGATTAAAACAAAA	ACTTGGTGGTTCGTGAGTTGTAACTATAACTCACCCGGTAATTGGGTCGGAGAGTACCCTTACTGATCCTGATCACTAATACTGTATTACCTAAGACAATAAATATGATTTATGAATAAAACTAATTTGAATTACTGCATATGAAATTATAAATCTTTTGTTTTAATCTCAAGATGTAAT
CATMA1d02640	At1g51010		134	0	41.04	61.19	TCTTTGCGTAAACAAATGGC	GGATGATTAAGATGCGCGA	TCTTTGCGTAAACAAATGGCTAATGTTGGAAACACTAGTGGGTCTACTCCTTTTGAAGAGCTGTGTCTTGAAATCTTGAATTTGAACGATGAAATTCAGAACCTCGTGAGGGAGATCGCGCATCTTAATCATCC
CATMA1d02642	At1g51370		370	50	39.46	56.76	GGTTTCAACAGTGCCTTGGT	TTACATGAGCAGCAACCAGC	GGTTTCAACAGTGCCTTGGTGTTTGGTATCGTCGCTCAAGTTTGTGGAATTGAAACGTTCAATCCCAAGGTATGAAGGAGAAATGGAGCTAGTAAGATATGTCCTGACGAATTCAACAGTCCTGAAGAAATTAAGGCTCAATGTTTACTACACGAAGAAGGCAAAGTGTGCCTTCCTTACAGAACTCGTTGCAATACCAAGATGCTCTAGCACATGTGTAGTCCTTGTTCTTTAATTACTTGAAAGGTATTGATGAACTTTTCGTTTAAGGTCAATCTTTTGGTCGTTAAATTAGTTGATTTTCGGAGGCTTTGAGCCACATGTAAATTTTGCAGTTAAGTCCTTCTTATGCTGGTTGCTGCTCATGTAA
CATMA1d02643	At1g52440		131	27.48	40.46	48.85	AGAATCTGCTTCACATGGGG	TGTCTCTGATCATTATCTAAAGAGGAA	AGAATCTGCTTCACATGGGGCTCCAGCTCGTGCTGCATCGCAGTCAATCTTTATTACGCATGGAATATGTAAATCTAACCGGCTTCTCTTTCAATGTAACTATTTTCCTCTTTAGATAATGATCAGAGACA
CATMA1d02646	At1g53570		172	0	41.86	26.74	AAAGACGCAATGATGGAACC	GAGAAGGCCAAAACTAGGGG	AAAGACGCAATGATGGAACCATCTAGTTTCAGGACTCAAACACCGAATTCACCATTGAGATCAAGACTGGTGTAGAAATGGAGCAAAGATTGAGAGACTGAAAGCCACATACTATAAACAAGGCCCAATGACCATGTATAAAACAGTGTCTACCCCTAGTTTTGGCCTTCTC
CATMA1d02648	At1g53690		120	26.67	43.33	43.33	CGTGGAGATGTGTTCCAATG	CAGGAGTTGTGGCACTCAGA	CGTGGAGATGTGTTCCAATGCAGAGATTGTGGGTTCCGTATTCTCTACAAGAAGCGTATTCTCGACAAGAAGGAAACCCGTATAGGTGGTGTAAATTACTAATCCTTAATCCTCCCTTTG
CATMA1d02650	At1g53980		170	0	46.47	61.76	CGTCAACTGGTTTTGGGTCT	GCCTCTTGCTTCTTCACTGG	CGTCAACTGGTTTTGGGTCTGGGTCAGGGACCTCAGGGTGAAATGATGAGTATTTTTGTATCAACGCTTAAGGGGAAAACATTCAACCTAGAGGTGAAGGGATCTGAGATCATTCAACAAGTCAAGAACATGATCCATGACCAGGTCCCACCAGTGAAGAAGCAAGAGGC
CATMA1d02660	At1g56240		126	0	29.37	47.62	TTGAAGTGAGGCCTATACCTCTG	TCATACACGTGACACAGACTAAA	TTGAAGTGAGGCCTATACCTCTGAAATAGGGATCAAGATGAGTATAGTATTAACAAATTGATTTTATTTTATTTCTTTTTTTTTGGTCCTATTTGATCTATTATTTAGTCTGTGTCACGTGTATGA
CATMA1d02661	At1g56530		140	0	67.14	92.86	TGGATGTGAAGTTTCTTTGC	CGGTGGTTGTAGTGGTGGTT	CCCCACTACTAACACCATTAACCACCACTACAACCACCGCCGGCGGCTAACCACCGCCGCCGGCCAACCACCTCCACCGCCGGCCAACCACCTCCGTCGCCGGACAACCACCGCCGTCGCCGGACAACCACAACCACCGT
CATMA1d02663	At1g58235		129	0	52.71	70.54	GTCCGGATTTCTTCGTCAAG	CCGGACAATTCTGCTAAAGG	GTCCGGATTTCTTCGTCAAGGCCGTCCGGTTTGTCAACCGGCTTCAGCCCGACATCCATATGCCTCTTGTGATGTGGTTTGTCGGTTACTTTCCCGGAATCTTCTGGCTCCTTTAGCAGAATTGTCCGG
CATMA1d02665	At1g59790		122	0	38.52	47.54	TGGGACGTGTTGCAGACTTA	TGAAAACACTCGATGACATAGACA	TGAAGAGGGAAATGCCCTTATCAAACAAGCTGACGACAAAACTACTAATCAACTACTAATTGAGCTACACAATAAGTTCATTGTCTATGTCATCGAGTGTTTTCAAAACCACACCCTCTTCC
CATMA1d02673	At1g61180		120	0	38.33	98.33	TTCTTCTTCTCATTCTCTTCGCTT	AACTCCCCATGGTGATGAGA	TTCTTCTTCTCATTCTCTTCGCTTGTAACCACAGAACTTTGCAGTGGTCTTGTTCCACTAATATTAGCCTCGTTTTTGCTTACTAAAAGTTTATCTCTATTCTCATCACCATGGGGAGTT
CATMA1d02678	At1g62085		122	0	45.9	79.51	GGTCCAGTTGAAGAAATGTCG	TTCGACCAGCTCTAAGGCTC	GGTCCAGTTGAAGAAATGTCGTCATTTAAGCGTTCCAGTGAACCTCCTCGAAAAGGCATCTCCTTTTTCCAATTCCTTCTCCTATGCTAATGCTACAGATGCGAGCCTTAGAGCTGGTCGAA
CATMA1d02683	At1g65150		123	0	36.59	51.22	CCATGCCATGTCTACTACTCTATGA	CTACGATCATTCACAACCGC	CCATGCCATGTCTACTACTCTATGACTTACCTACTCTGTTTTTAGGATATCTAAATATCTACCATGCATGTCTTGACTATTGTATGTTTGTATGACTTTTGATGCGGTTGTGAATGATCGTAG
CATMA1d02685	At1g65550		136	0	44.85	92.65	TTGCGATAGTGCTTGATTGC	CGGCAAGGTAGACCGTAAAA	TTGCGATAGTGCTTGATTGCACATTGTGTCGTGACAGCGATGAAGCCAAGAAAGATTGCGGAATGAAATGGTGGGATAAGTTTCGACTTTACAATCTTGACGTGCGAAACGATGAGTTTTACGGTCTACCTTGCCG
CATMA1d02689	At1g66290		127	0	44.88	62.2	AAGTTAAGATGCGGTTCGGA	ATATACGCACTCCAGGCCAT	AAGTTAAGATGCGGTTCGGATCTGGATGGGGATGTGGATTTGGCTACTTGTTCCTGGAAGTGGATCTACATGGCTATTAAGCGAAAAGTTCAGCATATCGATGTTACATGGCCTGGAGTGCGTATAT
CATMA1d02690	At1g66300		131	0	41.22	68.7	CCAATACCATGGGTCCTGAA	TGCCCCTACAAGAGAACTCC	CCAATACCATGGGTCCTGAATATGAGGAACTAATAGTTGAAATTGATACTCCCAAGCTTCAAGATCTAACGCTCTCTCACCGTATGACTGCAAGTTTCATAATAAAGAATCGGAGTTCTCTTGTAGGGGCA
CATMA1d02691	At1g66320		189	0	36.51	99.47	TTGTCGTCCTCTGATCCTCC	TGGCTCTTACACGAGCCTTA	TTGTCGTCCTCTGATCCTCCTTGACGAACATACAAGGTTGTATTGCTGTACTTTTGTTAATGTGAACTCTGTGGTTTCCTTCTCTATTATGGTGACTTTGTTGTATTGTAGATCTGTAAGAAGATCATATATGTTTGTCTGAAATGTTTCAACTGAACCAAAAATGTAATAAGGCTCGTGTAAGAGCCA
CATMA1d02694	At1g66700		147	0	38.1	79.59	GCTTCGCAAGAACTAAACCG	GGATAGGGGAGAATACAAAGACG	GCTTCGCAAGAACTAAACCGTGATCCAAATATATTGTTATATGTGATTTCCTCCATTGTTGCTTCTCTTCTTTCGTCTATCTTATGGTGCTTTGTCGTCTCTTCTTCTTGTTGTTTTGTCTTAACGTCTTTGTATTCTCCCCTATCC
CATMA1d02695	At1g66720		134	39.55	33.58	48.51	GACGGTATCAAGATGTCGGAA	TCGCCTTCTTCTGCAATGTA	GACGGTATCAAGATGTCGGAAACATATAGAGGAATAGTGTTGGACTTAATCGGAGCCTCTTTAAATGATCTTGCTCAGCAGGTATATAAATAACGTTATCTTTTAATCTTTAACAAACCATCTACAATGAAAAA
CATMA1d02696	At1g66790		121	24.79	33.88	99.17	AAGAAATTTTCAGAGTTTTTGTGTTC	CCTAAAAACATGAATGTTCCACA	AAGAAATTTTCAGAGTTTTTGTGTTCTTAGTAAGAGAGTTTGGTAATAGTTTTACCATTACGGGGGAGTTTGGTTATGGTTTAGCCATTAGTAGAGTTTGTGGAACATTCATGTTTTTAGG
CATMA1d02697	At1g66950		123	0	26.02	60.16	TTCCAAAGAAGGTGAAGAGAGAA	TGACAAAACAATTAACAAAAAGTGC	TTCCAAAGAAGGTGAAGAGAGAACCTTAATAGAAAGAGTTTAAATCTTTATAGAATAGTGTTGAAAGTTTATGAATTCATGTAAAATTTCTTTAGAATGCACTTTTTGTTAATTGTTTTGTCA
CATMA1d02699	At1g67400		170	0	33.53	65.29	GGCAGCTTGAGAGAGAGCTG	AAAACGAAATTTGAATTGATGGA	GGCAGCTTGAGAGAGAGCTGATGATGGATGATGTTTTCAGAATTGAGGATATGCCTTCTTTCTCTCTTCTCTCTTAGTTTTTTACTAATCAATTCTTGTTGTCACTTTAGATCACTATCTTCATTCTCATTTTCCTAATTAGCTAATTCCATCAATTCAAATTTCGTTTT
CATMA1d02700	At1g68905		129	0	45.74	34.11	TAATTGCATGCCACCGATAG	CAACCATAATCACACCGACAG	TAATTGCATGCCACCGATAGCACATGTGATGGATGATATCAGGCCTTGCAATACAGATGGTGACTGCTACAAGTTCTGTCCTAGGGAATGCGAGCTTGGAACTTGTTACTGTCGGTGTGATTATGGTTG
CATMA1d02705	At1g70960		142	0	40.85	70.42	AGGGGGATATTGCCCTAATG	CCATCAACAGTTCCATTCCA	AGGGGGATATTGCCCTAATGAACAACATTGAGGATAGCTTGTATCACAGTCGAGAATTTGAAATGTGGGTTAGGAACGAGGTTACTGGAAATTGGGACAGAACTAGCATTAAGATTTCTCATTGGAATGGAACTGTTGATGG
CATMA1d02708	At1g71320		487	23.2	35.32	88.5	CTTCGGATCCATGACGATTT	GATGTTTGCTCATCGCAGAA	CTTCGGATCCATGACGATTTCAGGTCCATTTACTTGATCAATCCGACGACTAAAGAACACATGAAACTTTCTCCCGAATTTATGCAATGGCCATTTACTCTTAGTTACTTAACCCCCGCAATGGCCAATAAACCATGGAGACAACTTTCTCAATCAGTATTGGATTATGACATATCTGGTTTGTCAACTTTCTTGTTCTATGGTTGATTATAGAGTTGAATTTTAACTTTCACATAGTAATATGTTATATACCTATTTATCAAAAAAAAATTTTTCGTCAAGGTGGATTAGTGAAGAGAATGCCGTCTCTTGCTGGATTTGGCAAAGATATTGTTAAAAAATCTTATAAGGTGGTTTTGATATATACAAGATATGAAATACATGATCATGAGTTCAAGG…
CATMA1d02710	At1g72510		162	43.825	29.63	93.21	CCGTGAAGTAAAGAGAAACGG	ATTTCGTTTTGCCACTCTCC	CCGTGAAGTAAAGAGAAACGGTAACTTTTTCTATTTGTTTTCAAGAAAAGCCAAAGAAAAAAAGAATTTTTAATATACTCTGTTTTTTGCAATGATTTTGTTTTGTGAAATTTTTCTCGGAGAAGAAAGTAATTTAGAAGACGGAGAGTGGCAAAACGAAAT
CATMA1d02711	At1g72910		124	0	33.06	55.65	TTTTGGAGTGGGTTGCTCTT	ACAAACAACTGGCACATCCA	TTTTGGAGTGGGTTGCTCTTGGGGTGTAGAAAAATGTCACTCTTCATTGGATTAAGTAATATACATTTTTTTGTTCCTTAGTTTTTAAGACATTTTTTTACATCTGGATGTGCCAGTTGTTTGT
CATMA1d02712	At1g73687		124	0	39.52	73.39	CAAACATGAGTTGAGCAGGG	GGGCAAGTTAAAGCTCCTGA	CAAACATGAGTTGAGCAGGGTAAAGAAAAGCTGCTAAGCTATGGATCCCATAAGCCCTAATCCTTGTAAAGTAAAAAAGGATTTGGTTATATGGATTGCATATCTCAGGAGCTTTAACTTGCCC
CATMA1d02715	At1g75170		120	0	41.67	70	CACAAAATCGTTGGAGAACCA	ATTGACCAACCCGTGAAGTC	CACAAAATCGTTGGAGAACCAGATGAAACATCTGGTGTATCTCATTGAGAATGCTATTCTGAATCTGCCAGAGGATCAAGAACAGATGTCTTGGCTTATTGACTTCACGGGTTGGTCAAT
CATMA1d02716	At1g75290		120	0	35	53.33	CACCTAATTTACCACCATAACGC	ATGGCTTAAAGATGGATGC	CACCTAATTTACCACCATAACGCTAGCTGCTTTCATGTTTGTATCAATAAAAAATGATTCTTGCAATGTGTGTGACTAATCACAGTGCTTTATCTCTATATGCATCCATCTTTAAGCCAT
CATMA1d02723	At1g78355		122	15.57	36.89	100	TGAAATTGCAAACTTAAAGGAGC	CACTAAAACAAAGGCACACCAA	TGAAATTGCAAACTTAAAGGAGCTAATGATAGAGTTGAAAGAAGATGGAATGTGGAGCAAAAGAGAAATTCAGAGATGGAAAAAGATGACGAAAGTGTGCTTGGTGTGCCTTTGTTTTAGTG
CATMA1d05000	At1g03420		124	0	52.42	66.94	CCGTTAGGTTTGTTGCAGGT	CGTCGTATACAAGGCCCACT	CCGTTAGGTTTGTTGCAGGTCCGGCCAGCTCATTGGTAAGAGATTTGCGGCAGGACTCGTATACTTCGGCCAATGATCTCGTTCCGGTGGTTGTGTTGCAAAGTAGTGGGCCTTGTATACGACG
CATMA1d05002	At1g08695		122	0	39.34	34.43	CTGGAAAATGCGGAAATGAT	TTGGGGAGGTAATGAAGGTG	CTGGAAAATGCGGAAATGATGGGAACAAGGCTTGCTTAGGCGATTTCAAAAACAAGAGATTTAGATATGATCTTTGCCAATGTACTGATGCAACTCAAATATCACCTTCATTACCTCCCCAA
CATMA1d05003	At1g09245		227	0	37.89	81.5	AGCTTGGTCCCGGTTTAGTT	ATTACGGATAGCACCGCATC	AGCTTGGTCCCGGTTTAGTTCTTCAATACCATTGTCATTCAAGAGATCACAATCTAGACGTCGCAAATTTACAATTCAATGAATATAAAGAAATCGCATTCGGAGACAAGTTAGGAAAAAGAACAAGATGGAGTTGCATTTTGAAACACGGCTTATACATGCGATATTATTCAGAATTTATAGCATACATGATGGCCAACGTTCGTCGATGCGGTGCTATCCGTAAT
CATMA1d05004	At1g10417		207	0	38.16	24.15	AATGCCATGAAACAGAACTGC	TCTGAAGGTAAGGCTGGTCAA	AATGCCATGAAACAGAACTGCAGAGCAAGGATAATATAATATCAGAGCTCTCCGCTCAGCTGGAATCAGAAAAGAGTAAAAATGAACATCAACATCAAGTCGAAGAGATATCCTTATCAGAACTTGCATGTCTTACTGCATTTTCAAAGAAACTAGTGGGAGATCATTTCTCACGTATATGTTTACTTGACCAGCCTTACCTTCAGA
CATMA1d05005	At1g13605		141	0	44.68	34.04	CTAGAGGATGGCAAGAACCG	GAGAGTTTCTTTCGCAACGC	CTAGAGGATGGCAAGAACCGTGCTTTTGTCCTTCCAAAAATCCTTACTGCGACTGTGGCGATGATCTTCAAGTTCCTACTACTTCAGTGATTAGTCCTAAACCTATAATTGAGCAGTGTGCGCGTTGCGAAAGAAACTCTC
CATMA1d05006	At1g13607		142	0	36.62	30.99	CGAATTCTTTGGATGAACCT	TTACAGGTTCCATGATCGCA	CGAATTCTTTGGATGAACCTAATATGGACACTATATCCAAATCCAGAGAATACAAATGTAAAATTGACCTGGATTGTTCAAACCACATTGCATGTAGGCATTGTTCTTATCGCAATTGCAAATGCGATCATGGAACCTGTAA
CATMA1d05007	At1g13608		133	0	36.09	69.92	GGAAAGAGGCCACAATCAAA	CCTTTTCTCCACCAAAACCA	GGAAAGAGGCCACAATCAAATTTTCATGCAAAAAGAATTCGGACTGTTTTACAAACATTGCTTGTTATGCTTTGTACTGATTACCGATGTGATAAAGGATTATGTAAATGCCATGGTTTTGGTGGAGAAAAGG
CATMA1d05008	At1g13609		166	0	43.37	60.84	GAGTCTGCAGAGGAAATGGG	CGGTTGGATTGTTGGTTTCT	GAGTCTGCAGAGGAAATGGGGAAGGGTGAGGTCACAATCTCACTTAGATGCAAAACGAAAACAGAATGCTTAAAGAACATTGCCTGTGAAGCTTGTGTCGATTGTCGATGCGATAAAGGAATTTGTAAATGCCATGGTTTCACAGCAGAAACCAACAATCCAACCG
CATMA1d05009	At1g13755		135	0	49.63	52.59	CATGTATGCCGAATGAACCA	TGCTGCAATAACCTCCCTCT	CATGTATGCCGAATGAACCAAGATGCACCGGTTGTCCAGGTGGTGGTAGTGGTGGTTATCGTGGACCACCACCTCCATGTTGTAAGAATGATAGTGATTGTAAAGCGCATTGCCCAGAGGGAGGTTATTGCAGCA
CATMA1d05010	At1g14755		149	0	44.3	28.86	TGCGAGAGAGACGAGAATGA	ATTCAGCAATTGGAGTTCCG	TGCGAGAGAGACGAGAATGATGGAACAAACTTGCCCCGTTTTCTGGCCAATGGTTCCATGCGATGCTAACAAATGCGAACAAATGTGTCGCGATTATTACGGTTCTGTTCCCTCTTACTGTAATAGAATCGGAACTCCAATTGCTGAAT
CATMA1d05011	At1g19080		190	0	40.53	76.84	AGCAGCTCACTTGTCGATGA	GTTGCCATTGCATCATTTTG	AGCAGCTCACTTGTCGATGACAGCCTTCAAGAAGTGGAGAACAGGTGGTCCTAGATTCCAGAGAGCTTCAATACTCGGAAGAAAACGCAAGGATTCTAATTAAGTTCCCTAAAACTCTTTATCCTCATCCTTACCAAGAGGGTGATTGTGTTATATTAGTTATAACATGTCAAAATGATGCAATGGCAAC
CATMA1d05012	At1g19394		152	0	45.39	63.82	CTCTCGTTGATCATAGCCACTT	AGCGTTGATGGTTGGATCA	CTCTCGTTGATCATAGCCACTTATCATCAACTCTCGTTGATCATAACCACTTATCATCAACGCTTGTTGATCCAACCATCAACGCTCGTTGATCCAACCATCAACGCTCGTTGATCCAACCATCAACGCTCGTTGATCCAACCATCAACGCT
CATMA1d05013	At1g28335		130	0	40.77	34.62	AAGTACCGTGTCTTTCGCGT	TTTTTGTCGTGTGGCCTGT	AAGTACCGTGTCTTTCGCGTATGTTTAATAAAAATAATACGTGTTCTTTCCTAAGATGTGAAGCTAATTGTGCACGGAAGTATAAAGGGTATGGTGATTGCCGTCCAGGAGACAGGCCACACGACAAAAA
CATMA1d05014	At1g30473		120	0	47.5	35	GCAGCAACAACGACCACTAA	TCCCCGTAATGCAACTTAGG	GCAGCAACAACGACCACTAATGATGCAGCAACAAGCACAAGTTCCAATGCCACCTAATGTTAACATGTTCCAGTCAGCACCCCAACCGTTTAAGATGCACCCTAAGTTGCATTACGGGGA
CATMA1d05015	At1g31270		122	0	41.8	88.52	CGTGTAGAGGAGAGGAACCG	CTCTCGATTAAGTGCCTCTGTG	CGTGTAGAGGAGAGGAACCGAGAAGGATCCAGAAGGAGACTAGGTTAAAATCTCTTGCTCTATTTAAGTTGAGCATTGTAGAGAGAGAAAAGTTAAGAAACACAGAGGCACTTAATCGAGAG
CATMA1d05016	At1g31772		173	0	38.73	24.86	TCATGTCTTTCGGTTCGTCA	AAAATCCGAGCAATCGCATA	TCATGTCTTTCGGTTCGTCATATCGTGTAGGAGTTCATATCACACATGAAAAAGTTGCAGCATGCCCGCGACAAAACCAAAGGTTATATTCTTGTGATAGCCTGAGAATCTTATACCACTATTCTTGTCTAACCACCAGAGATTTATTGTATATATGCGATTGCTCGGATTTT
CATMA1d05017	At1g35435		120	0	48.33	35	AATGCAAGTTGGACCTAGCG	TCGAACATGCATAAACCAAGA	AATGCAAGTTGGACCTAGCGAGTGTGTTTACAGAGGTCGGTGCCGAGATAGCTACGAATGTAGGAGTCGATGTGGACCGCCTGAGTTCTCACATGAAACTCTTGGTTTATGCATGTTCGA
CATMA1d05019	At1g38950		127	2.36	54.33	63.78	AGAGGTGGTCGAGTACGGC	TCCCTTTCACACGACCCTAC	AGAGGTGGTCGAGTACGGCGAGTTGTGCTCAAGTGTCTTTGCTCTTCGCGGTCGAGTGTTGTGGCGAGAACAAAGTGACGGTGACAGCTTCTTCTTGGCCTTCGAGTGTAGGGTCGTGTGAAAGGGA
CATMA1d05021	At1g43320		139	0	45.32	68.35	CCCCATTCTCCATTCTGAAA	GGGGTTCATCATCAACTGCT	CCCCATTCTCCATTCTGAAACATTTGGTGATGAACCCAATTGCAGAACATTTGATGGTGAACTCCATCGTGGAGCAGTTGATGATGAACCTCACTGCAGACCATTTGACAGTCAATCAGAGCAGTTGATGATGAACCCC
CATMA1d05022	At1g43415		149	0	40.27	80.54	GAAAATCTTCCCGAAGTCCC	CGAAGTCCTTGAGTCGCTTC	GAAAATCTTCCCGAAGTCCCTGAAGAATAAGGAATATTTCCTTAAGGCAGAAAGGTTCTGGAACCGACTTAAGGATATATTCAAATCTTCCGAGAATATTGCAGGAGAGGCGATTTATCAAGTCTATATGAAGCGACTCAAGGACTTCG
CATMA1d05023	At1g43666		201	0	37.81	73.13	TGATTTTGGGGGAAGAAGTG	CACAAGCCCTTATGACCCTT	TGATTTTGGGGGAAGAAGTGAAAGCGACATGCGATTTCACAAAATTTCAAGTCTGCAAGCCGGAAATAATAACAGGAAGTCCACCGTCAGAAGAATGTTGTGAAAAGTTAAAAGAACAACAATCATGTTTGTGTGCTTACTTGATAAGTCCATCGATTAGTCAATATATTGGAAATGCTAAAAGGGTCATAAGGGCTTGTG
CATMA1d05026	At1g47603		151	0	42.38	86.75	GCTGCGTTTCCTTTTACAGC	AGAGTTGGCTATAAGCCGCA	GCTGCGTTTCCTTTTACAGCCTTTCTTCTTCTCTTATGGCGTTCTTCATTTTCCACCCATAGTGAAACTTCCTCTTCTTCTTCTTCTTTTGGCAAACTCTTTCTTCTTTACATCTCTCTCGGCGTCCTATTTGCGGCTTATAGCCAACTCT
CATMA1d05028	At1g48742		147	0	33.33	42.18	GGATGCTATGCAAAACAGACA	TGACAGAAGCATAGAGAGCACA	GGATGCTATGCAAAACAGACACAGATATGTGTTTCTAATTGTATTTCATACTTTAACCTCAAAGTTGATATAAAAAAAGAAAGAAAGATAGAAGAGCTAGAAGACTATCTGCATCTCTATTCCTATGTGCTCTCTATGCTTCTGTCA
CATMA1d05029	At1g50340		194	0	38.66	84.02	TGACGAAGCATTTCCAGTCA	GCTTCCACATTCCTCTGCAT	TGACGAAGCATTTCCAGTCACTCACAAACAACACAACAGATCGCAGTTCTAAAGATTCCTATAAGTTATGTTTAGATCTTTTTAGTCTTATTGATCCGCTTGAAACCGCTCTTAAAGCTTTAGCAGCCAATGACTATGACACTTTAAACACGAACGTTGGTGTTATGTCTCAATATGCAGAGGAATGTGGAAGC
CATMA1d05030	At1g52905		123	1.63	49.59	96.75	ACTGAGAAAGCGAGAAACCG	GACTCCGACTATGAGGCTCG	ACTGAGAAAGCGAGAAACCGACTCATCAACCTTGTTTAATGCAATCTCGCTTAAAGCTGGAATAAGAAAGTTTGAGATCGCCGTGGACGAGGCCGTCATCGCCCGAGCCTCATAGTCGGAGTC
CATMA1d05031	At1g54445		121	0	45.45	55.37	TGACTGTAAGCAAGACGGATG	GTCACAACAACAAACACCGC	TGACTGTAAGCAAGACGGATGTATAACCACACCACCATGCTGGAGAAAATGCGTGTCTATGGGATACCCGAAAGGAGGAGAATGTCGAATATACAGTTATGGCGGTGTTTGTTGTTGTGAC
CATMA1d05032	At1g54880		135	0	42.22	66.67	GATGAGCCGAGTATGGAGGA	TCAAGTGCAAGCTCCAACAC	GATGAGCCGAGTATGGAGGAAACGAGGGTGATAGGATCATTCGTGAGTGAGATTGAGGAAGAGTTGGAGCTTATTAAGGCGCCTATCTTCAATTTTAATATGGATGAATATGTATGTGTTGGAGCTTGCACTTGA
CATMA1d05033	At1g56233		172	0	41.28	46.51	AAAGCCCAGTCAGCTGTGAT	GGGGGACTAGAAATGGAAGG	AAAGCCCAGTCAGCTGTGATGGCGCATGCACTAGCACACCACAATGCAATAAAATATGCACATCAAAGGGTTACAAAAAAGGAATTTGTCACGGGAGCGCTCATTTATTTTACATATGTTGTTGCTACGCCAAATTTGAATCTCAATATGATCCTTCCATTTCTAGTCCCCC
CATMA1d05035	At1g61275		125	0	47.2	38.4	TAAGGAAAACAAAGCGTCCG	TTCTGCAAAAGTAAGCAGCG	TAAGGAAAACAAAGCGTCCGGTGAGAACCGGTCGCGGCGCTAATCGTAAAACACAAAATTGGCGCAATAATTTATGGAGGGGTTATAGGCTGGCCGATGTGTTGACGCTGCTTACTTTTGCAGAA
CATMA1d05036	At1g61450		136	0	46.32	88.97	TCGAAGCAAACATTCAGGTG	AAACCGCTGATCTCGAATTG	TCGAAGCAAACATTCAGGTGACGCGAGAGATCGAATCACAGATCGGAGCGTGTTCTGAGATTGAATCTTCTCTGTCTCTCAAGGAACCTGAGCTTACTAGATCGTTCCTTGCTTCTCAATTCGAGATCAGCGGTTT
CATMA1d05037	At1g61688		159	0	38.99	35.22	GACAACGATGGGATTTGCTT	CAGCTCGGACGCATTCTTAT	GACAACGATGGGATTTGCTTCGTAACACCAGCGTGTTTTGCCCCAGGCCAATATGAAATAGGTTGCATTGTGTATTGTCACGAATCCCATTATAAACATTACAAATGTGTTAATAGATCATGTTGTTGTTATAATACAGATAAGAATGCGTCCGAGCTG
CATMA1d05038	At1g62850		127	0	40.16	32.28	GCTGCGAAAGCTGACAATAA	GAATCAACCTGGACTCCATTG	GCTGCGAAAGCTGACAATAAACGACTTAAAAGCAAAAAAGTTCTGTCAGACAAGAAATCTGCGAGAAGAAGCCGCGGTAGTTACGATGATTAAACTTAAAACCATACAATGGAGTCCAGGTTGATTC
CATMA1d05039	At1g63055		124	5.65	33.87	93.55	AGAACAAGCGATGTGGAAAAG	GCGAAACAACAATCATTTGC	AGAACAAGCGATGTGGAAAAGTATGACTTATGCATGAAAAAATGTTCGAAGATATGCAACAAGAAGAAGGAAAGCGATGACATATATGTCTAAATTACTAAAGAGCAAATGATTGTTGTTTCGC
CATMA1d05040	At1g64107		134	0	44.78	32.09	TCAATATCAAATGCGAGGCA	GGGAAACAACTATTTCGGCA	TCAATATCAAATGCGAGGCAAATGCAACGTCCGCAAAATGTAGAGTGTGTTGGAGGAGAATGTCAACCGAAGCATCCACAACAGTATTTTGGGAGTTGCTTTCGCGATAGCGATTGCCGAAATAGTTGTTTCCC
CATMA1d05041	At1g65113		164	0	43.9	51.83	TGCGACATGAACAGACCATT	TTACATAAACGCTCGGGAGG	TGCGACATGAACAGACCATTTCCAGGAAAGTGTGGAACTAATGGAAAGGATACATGCATAAGCGACATCAAAAAAATGCCTGGTGCGCCAAAAGATCTTGTCGTACGTTGCGAATGTTCTCAACGTTTTGTTTGGAAGGGTTACCCTCCCGAGCGTTTATGTAA
CATMA1d05042	At1g76954		128	0	46.88	46.09	ACGTTTGTGATCCCAGCTTC	ACGATCCGTGCAGTAACACA	ACGTTTGTGATCCCAGCTTCGATGAAAAAGATTGCGACTTTGAATGTAAGGAGTTTGGTCATCCAGGAGGCTATTGTAGGCCTGATAGAGTCCAACCACGGATACGCATGTGTTACTGCACGGATCGT
CATMA1d05043	At1g77093		125	0	44	47.2	TTCCTTGTGGCAAAGGTTTC	CCACTTGCAGTAACACGAGC	TTCCTTGTGGCAAAGGTTTCACTAGCAAAGAATGCAATAAATATTGTACGGGTGTAGGTTACCGGAGAGGTTATTGTGCACCCGACGAAGAATACCCACAAATAAGCTCGTGTTACTGCAAGTGG
CATMA2d00615	At2g02100		159	0	40.25	86.79	GCACCAGACATTGCTGATCT	AACCGGAAACACACAAATCC	GCACCAGACATTGCTGATCTACCCATTCTCATGCATAATTCAAGCTTTGATCCATCGTCGTGTGTCACTTCTTTCTTATCTAATCTTCCGTACAGTACCATGAAGTACCGTACATTAGTGTGTTCTCAAATAAGTCTTTGGATTTGTGTGTTTCCGGTT
CATMA2d00616	At2g02130		143	0	41.26	88.11	TGCTGATCCATCCATTCTCA	CGGAAACACACAAACCAATG	TGCTGATCCATCCATTCTCATGACTCAAATCTTCGATCCATCGTCAGTGTGTTACTTCTTTCTTATCTAAATCTTCCGTACGGTACCATGTCGTACCGTACATGAGTGTTTTCTCGAATAAGTCATTGGTTTGTGTGTTTCCG
CATMA2d00687	At2g07710		127	0	54.33	81.1	AGCCATCACCATTTCTCACC	GGCAGAGTGATGGATCGAGT	AGCCATCACCATTTCTCACCATCACTCGATCCAGTGGCCGAGCATCACCATCATCAATCACTCGATCGCACACTCGACCTCGTGGTCGAGTCCCCTCATCATCACTCACTCGATCCATCACTCTGCC
CATMA2d00750	At2g12465		143	43.36	33.57	72.03	TCACCAAGAAAATTCTTCTCCC	CATAAAAAGAGTAAACCAAGTCTATGA	TCACCAAGAAAATTCTTCTCCCATTTGTTCTCACTATCCTCTTTGTCATATCTTCTGTTCATTGTTCTGATGATACCCAAGGTACTAGTTTATTCACACACACTCCATTTTTTAAATCATAGACTTGGTTTACTCTTTTTATG
CATMA2d00751	At2g12475		121	20.66	41.32	43.8	TGGCTTAATGATTCTTGTTTAATAGG	CTCCACAAAACCTCTCGCAT	TGGCTTAATGATTCTTGTTTAATAGGTGTTGGTATAAATCAAGAGTATGCAAAATGCTACGACCTAGCTGATTGTCAAAAACCCAAAGTGGACGATGCCGCATGCGAGAGGTTTTGTGGAG
CATMA2d00762	At2g13430		120	0	49.17	80	CGGGAAGGAGCTTTTGAAAT	GCGGTTGTTAGTGGTCGATT	CGGGAAGGAGCTTTTGAAATCAAGCGATCTCGAACGGTTCAAAGCGGCATGGAGCGGTTTTTATGATTGGTACCAACGGCTAACAAGCGCTAATAACCGCAATCGACCACTAACAACCGC
CATMA2d00765	At2g13542		121	0	35.54	66.94	TGGGCCATGTTTGAGATTTT	GCAACAACATTCTGGTAATTTTTC	TGGGCCATGTTTGAGATTTTACGGAAATCATCAATGTTACAAAAACTGTAGAAAGGCGAAGTATGATGGAGGACAGTGTGATTTTGTTAAAAAAGGTGAAAAATTACCAGAATGTTGTTGC
CATMA2d00779	At2g14730		157	0	42.68	89.81	CCGGATTGGTGAAAACACTT	TCCTGTCATCCCGAGAAATC	CCGGATTGGTGAAAACACTTTGATGTCTTGTATGATACATTCGGTTGAAGCAATCATATATTTGTTCGGGAAAGAGTATCTAAGAAGACCTACGCGACAAGATCTTAAACGACTACTGCGTATTGGAGAGCTCCGTGGATTTCTCGGGATGACAGGA
CATMA2d00787	At2g15360		136	0	39.71	35.29	ACACGTCATGGACCATCTCA	CAAATGTCGACCTTGAGCTT	ACACGTCATGGACCATCTCATATCCTGCACACAAAGACAGGAAACTCCTGTCAATATATCGAACATCCCAAAATGTAAAGCTGTTCTTGTCACTTCTTTGACAGGAGAAATTATAAAAGCTCAAGGTCGACATTTG
CATMA2d00796	At2g16220		120	0	36.67	73.33	CTTAGGTGACACGTCAGATTGG	ATCAATTGACCACATTCTAAGCC	CTTAGGTGACACGTCAGATTGGGATAATGATCATGATGTAACGTCTGGTAATGTGTTAGTTTGCTTTGATTTAAGATCCGAAAGTTTCACCTTTATTGGCTTAGAATGTGGTCAATTGAT
CATMA2d00814	At2g21465		125	5.6	47.2	37.6	CTTACAGGCACGCTGTTGGT	GGACAATCACGATCCGTCTT	CTTACAGGCACGCTGTTGGTGAATATATCTGGAATTCAAGCCACTAGCTCGACATTAAAAGAGAGTCTAACAGCTGAGATTAAGCCGACGAAGGTGGATCGGTGCAAGACGGATCGTGATTGTCC
CATMA2d00819	At2g22121		122	0	39.34	76.23	GGCTAAGGGAGATGGAAGTTG	TGGATGCAATACATTCTGCAA	GGCTAAGGGAGATGGAAGTTGTACTATAATCATTGATCCAAAAGCTCCATCATGTGACATTATTCAATGTCGTCTATCCTGCATTACAGACTACAATGGACTTGCAGAATGTATTGCATCCA
CATMA2d00826	At2g22805		122	6.56	45.08	50	TGTTATAGGACAATCGAATGGAA	CGCAATGATCTCCACACAGT	TGTTATAGGACAATCGAATGGAATGTCGAATGGAATGCCTCGGACGGTGCCATGCATAGAAGGTCGAATCTTATGGAATAGGACTCTTCCTTGTAGTTCCATACTGTGTGGAGATCATTGCG
CATMA2d00827	At2g22807		120	0.83	38.33	35.83	GGAATATCAAATGGAATGAGAATG	AATGCAATTATCTTCACATAGAGT	GGAATATCAAATGGAATGAGAATGACTCAGAAGGTGTCGTGTATAGAAGGTCGAACCTTATGGGCGAGGCCTCCTAAGTTTTTTTATTGTAGTTCTACTCTATGTGAAGATAATTGCATT
CATMA2d00843	At2g24870		121	0	38.84	91.74	TCAGAAATTTACAGCATTCAAGC	CGATTTTCCAATATGTTTGCC	TCAGAAATTTACAGCATTCAAGCTTTCTGGTTTTATGGATGAAGGAGGTATATGGGACTGGAGAGCAAGAGAAGATGGAATCTATTTAGACAAAGAAGGCGGCAAACATATTGGAAAATCG
CATMA2d00913	At2g35750		204	0	44.61	49.02	GCTCTAGGGCTTCTCCGTTT	CAGTCCCGAAAGATGGTGTT	GCTCTAGGGCTTCTCCGTTTTGGGTATCTTGCTATTGGCTCTCATATTCCATTGCCTTGCGGAGCGGCGTCGCTGCTTTTACCGTTTGGGACCGGCCATGAGATCTATATTCCCCTGTATTTTGGTTTTCAGTTTTATCTAGTTAGGATTGTATTTAGCCAATGAGGACATCAGATTATAAAAGAACACCATCTTTCGGGACTG
CATMA2d02731	At2g02390		147	33.3333	32.65	40.82	CCATCTGATTCTGTGAACCC	ACCTCCAATTGAGATGGTAT	CCATCTGATTCTGTGAACCCATAAGCTACTCTCACTTTAATAAAACCTCAGACAACAACAACAACAACAATGATAATAATAATACCTTGTACTCATACATGTATCATATAAACCAGTTACGTATATTATACCATCTCAATTGGAGGT
CATMA2d02732	At2g02520		147	0	44.9	74.83	GGAACGAAATGCTCGACTTC	CAAGTGGCGAGAAAGGAAAT	GGAACGAAATGCTCGACTTCACGATTCGGCTTCAAGACCTGCAGCAGCTCTGATTTTGGAGATTAAGTCAGTTATTCGGTGTCACTTGGATCCGCTTTCAAGAGCTCAAAGATTAGGTCCTAATAGAATTTCCTTTCTCGCCACTTG
CATMA2d02733	At2g03020		181	23.755	34.81	45.3	TGTTTTGTGGATCGTGTCGT	GCATTGCTTCATGCTCAAAA	TGTTTTGTGGATCGTGTCGTTTTACGTTTTATCAGTACTTATTTTGGTAATGTTTCAACGACGCAACTTATTTTTGGTATGTTTCGACTTTTTGGCTAGTTTGTTATCATTTTCCAAAGTCTGTTTTGCTATGAGTATCAACTTTAAGGGCCACATAACTCTTTTGAGCATGAAGCAATGC
CATMA2d02737	At2g04034		127	0	40.94	74.8	GCCTATGGTGTCCTGGAGAA	TCGCATAATCCATCGAAACA	GCCTATGGTGTCCTGGAGAAGGAGGAAAATATTCATGTATCAATTGGTCTTGTAACTTTATTGAAGATTGTGAGAAGCGTATCCGCTGCGAAAAAACAGGACCTTGTTGTTTCGATGGATTATGCGA
CATMA2d02739	At2g04045		184	0	41.3	60.87	GCCAACAGCAGAAGCTCATA	TGTCCACTTGCACTTCTTCG	GCCAACAGCAGAAGCTCATAACTTTCTTCCTTGCGTTATAACGAATGATTGTGAATACCATCACTGCTCAAGCGGGACAGTTCTATGTGTAAACAGACAATGCCATTGTAGTCGTTCATCAACTCATCAAACAAAACTCGACAACTTAAAGAAGATGGACTATGCGAAGAAGTGCAAGTGGACA
CATMA2d02743	At2g04680		120	0	42.5	50.83	ATTACTACACTACATTTGACTGGAAGC	TTTTTGGAAAAAGAGCACAGTT	ATTACTACACTACATTTGACTGGAAGCCTTGTAGCCGATGCAGAGAGGAGGGCGCCGTTTTATTTCGTTGTGATGAGTGTGACTACATTTTGGATGGAAACTGTGCTCTTTTTCCAAAAA
CATMA2d02744	At2g04830		137	0	35.04	49.64	AAGATCGAATGGCCTAAGAAGA	GGGAAACTTGAATTCATTAAAAACA	AAGATCGAATGGCCTAAGAAGATCTATTTTTCCGTTAATAAAACTCAGTGGTTTGTTTGGGGAGTTGCTTATTAGAGAGGAGGCTATGGAGTGTAGGAGTATTCTTATATTTTGTTTTTAATGAATTCAAGTTTCCC
CATMA2d02745	At2g04970		120	0	41.67	100	TCGAAAGAGTTCCTGCCAGT	TTCGTCGCCTCTGTATTCAA	AGGCTGGAGGGCTATTTAGGCATCGAAAGAGTTCCTGCCAGTTATACTAGAGAAGAACAAAAAGAAGAGGACGAAAAAAAGGAGCAGGAAGAAGAAAAGCAAGAGGAAGAAGGAAAAGAA
CATMA2d02751	At2g05185		245	0	40.41	99.59	AGGTTTGTTACCTTCCGGCT	GCTCTTCTTGCCAATCGTTC	AGGTTTGTTACCTTCCGGCTCTGTCTTGGTAAATTGGCTATAACTTTCAAACTGTTAACCTAAACCGTGATCCGTTTTTTCATGTGGTTTCGTATGACTGTTGTTGATATTCCCACCAATTTTTTCAATTTTCTGGGTTGAGTTGCCACTCCGTTTATGCTCTGAATCAAGACAGACGAAAACTAGAGTGAAGGTGAAGGCAATGCAAAAAAAAGCCGATGTAGAGAACGATTGGCAAGAAGAGC
CATMA2d02752	At2g05250		163	0	39.88	99.39	CGAAATTCTCGACGGTGTTT	CGGAAGTAAACAAAAAGCACG	CGAAATTCTCGACGGTGTTTTCCGGCGATTCATTTTCGATGCCTGAATCGCCGATTACCTGAATTCACTGAAACCCTAAAACCCTAAAGTTACTGTAGTTATTAAAGCTGTGTTCTTGATTCCAAATCTTTGCCTAAAGATTCGTGCTTTTTGTTTACTTCCG
CATMA2d02761	At2g06645		135	0	39.26	51.85	ACGGCTTCTTATCCAACGAA	TTCCTCCTATGTTGCGGTTC	ACGGCTTCTTATCCAACGAATCTGATCTTCAATGAGGTTTGCAATCTCAAGTGCTTCAGTGAAACTTGATACCTTATTGAGAAAGTTATCTAGTACCAAAAAGCCTTGATCCATAGAACCGCAACATAGGAGGAA
CATMA2d02780	At2g10450		138	38.41	39.86	96.38	TCATTGTTCACTAAGTTCTGTAATTGA	TTGGTTCCGACAAGACAGTG	TCATTGTTCACTAAGTTCTGTAATTGACATGATTATAACTCTTTGGTCAATAGGACGAAGCAGGAGATGAGATCAAGGAGGCAGAACCAAAGGTCTTGTGCAAATGTCATTCTTGTTTCACTGTCTTGTCGGAACCAA
CATMA2d02784	At2g10836		152	6.58	31.58	88.16	ACCAAAGAGTCAAAGGACACA	CCTTTGTAATAACCACCTCTATCA	ACCAAAGAGTCAAAGGACACATAACCTGAAAAAAAGAAAACCTCCTCCTTTATTTATGTCCATTACTTATCTTCGACATCTTTCTTCTAACCTATTAGTTTCAAAAAAAACAAAAATATGTAGAGAGATGATAGAGGTGGTTATTACAAAGG
CATMA2d02785	At2g10975		140	0	35	80.71	TGCACAGTGAAACAAACCAA	TCCAAATAGATCGTGGCTCA	TGCACAGTGAAACAAACCAATTGATTAAGGAAAAGACTCATGCTAAAAAGATGAAGATGTTTATAGAGCTAACTGAAAAAGAGAATCTCGATGACAAGAGCAAAAAGCTATTGCAACAATTGAGCCACGATCTATTTGGA
CATMA2d02796	At2g13960		127	0	33.86	74.02	CCTTGGACTCAAGAGGTTCTC	GATTCAACGATGGAGCCACT	CCTTGGACTCAAGAGGTTCTCTTATCATTTTCATGTTCTGAAACTTTTTTTGGTTTTCATTTTACGTAAATATTTGGTAGCTCTAAAATTCTCTTCAACAAGTTTACAGTGGCTCCATCGTTGAATC
CATMA2d02802	At2g14590		473	0	46.51	81.61	AGACTGACGCTAAGACCGGA	TGGGTTAGATTTCTCGGTGC	AGACTGACGCTAAGACCGGAAGATGAAGTGGAACTATCCTATCAGTGGCCGCAGTGGATGATGGGGCCAGATTGGCAGCGGGCAAACCCAATCCATATTCTCGATGACGAGGATATGACGTTGTTTATTGCAATTCATTCTGATCTAGAGGAGGTTCAGCTGAAGGCCCAAACCATACGGAAGATTGTGGGGACCCCAACAGTTAATTCATACCAAAGCGTCTTAGATATAGGATGTATGACTTTAGAAACGATATCTGATAAGTACTGGAATAGCAGTGAAACAAGAGCAGCTTGGGATTCGGTAGTAACAAGAATGTTATTCGGTAACGTTCCTGGTATTAGTGTGACTGGGATTAACGGACAGGACAAGAACGGTGCCAGAACACACTTAGGCAGG…
CATMA2d02806	At2g15090		205	0	32.2	96.1	CGAGACGTTAAGCCTTCAGC	GCAAGTACCAAAACAAAGTTACCA	CGAGACGTTAAGCCTTCAGCTAACAGTCCATGGGAAGACTGTATGGATAGATATCCGGTTGAGATTGATATTTAATTTTATGGTTAAAGAGTCCAATCTATCTTATCTTATTTATTTTCGTTGACATTTTATCCTATGTTTGTTTTAAAGAGTTTGCATTGAATATTATTTGTGGTCTATTTGGTAACTTTGTTTTGGTACTTGC
CATMA2d02807	At2g15220		127	0	24.41	45.67	TGGTCAATGAATACAAACGA	AAAGAGTGTAATGTATGTGTTTTCCAA	TGGTCAATGAATACAAACGATACAAAATAATCTCAATATGGTAATGAAAATAAAATAAAATGGTGAATAAAATGAAAAATATGGTGTTGTTAAGTTTCTATTGGAAAACACATACATTACACTCTTT
CATMA2d02813	At2g15815		132	0	46.21	87.12	AGCCATATGGTTGGCAGAAG	CAGTCGTTGACCCACTCAAA	AGCCATATGGTTGGCAGAAGGTGAGCTTACTAGAAGCGAGGGATGAGATTCGTCAGCAGAAAGAGAAAATCAAGGCACTTAAGGAATCTGTAAGGGCTATGAGTTGCCAAGATTTGAGTGGGTCAACGACTG
CATMA2d02818	At2g16330		128	0	28.91	71.09	AATGATCAAGCTTTCGAATTT	TTCATTTCACATCTACCATGCC	AATGATCAAGCTTTCGAATTTAAAGATGAATGTTTTACGTACACTACTAATTATGTATCTGATGAATTATGTAAAGATGAATGTTTTACGTACACGAATACATATAGGCATGGTAGATGTGAAATGAA
CATMA2d02819	At2g16586		408	0	47.06	69.61	GTTAATTGAACGTTCGGCGT	GTAACATGGCGTTCATGTGC	GTTAATTGAACGTTCGGCGTATGAGTGGTGATCGAATAGCTAGTGTTCGTAGGCTCCATGCTCGCGCATCGAACTACCTACCACCTATCCTTCTCAGTTAATTCACGGGCGATGTTACGCTCGATGATGAGTTCCGGGGCCTGTGTTTCGTACCTAATTTGAAGGAATTGTTGAGTTTGGTTTACACTTTTGCCCGCGGCTTCTCCTTCGTGGGGAAGTCGTGGGCACAAACATCGGCGCTTGTTCACCTCTCGTCATCGCATTTGTTGCCTTGCTCGCATTGGTGCTTTAGGCGGAAAGTGCTTGGCTAAACAAAAAGATGTTGGTCTTATTTTGGTAGTTTTGTAGGATGATGACATTAAGTGTGCTTGAGGTTAATTAGCTGTGAGCACATGAACG…
CATMA2d02823	At2g18610		148	1.35	43.92	97.97	GAAATGCATTGTGGACGTTG	CAACAGAACAGCCCCAATTT	AGGTCGGAGGTAAGGATGGTGTTGCATGTAGAGATCATAGCGGTTTTAGATTGGAAAAATTGGGGCTGTTCTGTTGGTGGAAACTTCAAAAAGATGGATGCGGACAAAAGCTGAATAGAAGGAAAGATCATCGAGCATTTCCTCTGCC
CATMA2d02824	At2g18810		139	0	39.57	69.06	GAATCAAGACCCGGAACAAA	TCCTCTGTAGACCCTCGGAA	GCTCATGCTAGTGTCGAGGATAATAAGAGAGATAGAACGAGAAGAGTAATTAATTACAATCTAAGGAGCACAACGATGATTTCCAGCTTGAGCAAACGATTGAAGATTGATGAGTGCAAGAATCAAGACCCGGAACAAA
CATMA2d02825	At2g19290		123	0	38.21	57.72	TGTGACATGAGAAAGAGGATGC	GGTATTCCACTGATGCTGGG	TGAGAAAGAAAATAAAGTTGTTGGAAGAAGAAAACTGTGACATGAGAAAGAGGATGCTTCTCCTAGAAGAAAAGAAAATGCTTCCAGAAAAGAAACGAGAGGGTGGTTCTTTTGGGTTTGGAG
CATMA2d02827	At2g19802		122	0	43.44	97.54	CCTCCATCAAACGGAATTGT	TTCGCATTCTTAGCTGGATG	CCTCCATCAAACGGAATTGTGAAGACATCAGTGAATCAATTCCCAGGCTTTACACCTCCATTTTACCCTCCAGGACACAAAAAACATCCACCAAGTCTAGAACATCCAGCTAAGAATGCGAA
CATMA2d02828	At2g20463		120	0	43.33	38.33	GAACAATTATTCGTCCGGAATG	TGATTCCAATACAAATGCCG	GAACAATTATTCGTCCGGAATGGAGATGCTACGTGGATGAAGGGTGTCCTAAGGGACAGGGAGCACCCTGCGAAAAAAATTGTAAAAATGTAGCTGATTACGGCATTTGTATTGGAATCA
CATMA2d02835	At2g24617		122	0	50.82	67.21	TGGCAACTTCATTGTCCTGA	GGTTTGAGGCGAGAGATCAA	TGGCAACTTCATTGTCCTGAGCTGCTCAAACCCATCTGTAGAGCAGTTCAACGGTGTCTTCCTCGTACAACCACCTGTCCAGTCGTGGAAATCCCATGCTTCTTGATCTCTCGCCTCAAACC
CATMA2d02837	At2g24780		180	0	42.78	98.33	CGTCGATCTCTTTTGGTGGT	TCCGGCGGATATGTAGTTTT	CGTCGATCTCTTTTGGTGGTGAATTCAATCTGGTTGGTGAAATAGGAAATTGAATTTGTTCCCAAAAATAAACGGATCTCGAATATCCGCGGATATCCGGTTTTTTCATGGATATTCGAAATCCGGATATCCGAGGTTTACGGATCCGGATGCGGATCCTAAAACTACATATCCGCCGGA
CATMA2d02844	At2g26120		136	0	57.35	72.79	CAATGGTGGTGGTGGTATGA	AACTCCTTCGCCGAAAAATC	CAATGGTGGTGGTGGTATGAGTTCAGGCGAAGGTTTCCGGCGAAGGAGCTCCGGCGAGGGTTTTCCGGCAAGGGAGTTTCGGTGGTGGGTTTCCGGCGATAGAGTTTTCCCGCGAGGATTTTTCGGCGAAGGAGTT
CATMA2d02849	At2g27400		463	0	30.89	19.65	CGCCCTCTCTGTTTTTGGTA	CACAACACCCATTACAAGCCT	CGCCCTCTCTGTTTTTGGTATTCATTGGAATACGGAGATATATTTTCAAGAGGAGAAATATTGTTTTGTTGTGATTTTTCTCTACAAGCGAATGAGTCATTCATCCTAAGTCCAACATAGCGTTCGATAAGATCTTAGAAAATTATTTTAAGTCTAACATAGCGTTTGATTGGATCTTAGGAAATTATTCTAAGTCCAACATAGCGTAGAGAAATGGAAGATATCGTGAATGATATTTGTAGTAATGGCGAAACTAGAAAAAGCATTGGATATATTCTAGGATATGCAAAAGTTATCCTTGAATATGTTCACATTAAATGTTATTTTCTACTTAATGAACAGTTGATGATACAATTATTTTCTTTAAAATTGTTTCCGTGTAACCAAAACATATTTCAG…
CATMA2d02850	At2g27790		150	4	40.67	58.67	AAAAAGATTGAAGAAAGTGGT	TATTCTTCTTCGGTTATCCAC	AAAAAGATTGAAGAAAGTGGTAACCAAAAGAGGTTACAACCAAGCAGCCAAACACAACCTGAAGAAAGTGGTAACCAAAAGAGGTTACAACCAAGCAGCCAAATACAACCTGACTTGAAGAGAACCCGAGTGGATAACCGAAGAAGAATA
CATMA2d02851	At2g27800		134	0	39.55	65.67	AGGTTACGTGCTCTCGCTTC	TGGTCCTACCTTGAGCACAT	AGGTTACGTGCTCTCGCTTCACGTCAATGATGCACTTAGGATATTTCATCAGATGAGTGTGGTTTACGATTGTGAACCGAATTCGTTTACTTATGATTATCTAATACATGGATTATGTGCTCAAGGTAGGACCA
CATMA2d02852	At2g28020		122	0	42.62	86.89	ACAACACACCGCTGTTCGTA	AACGCAAAACACAGAATTCTACC	ACAACACACCGCTGTTCGTAATTACGCTCTCGTTATGGCTCACATGATTGCTACCGTTCAAGCTGTGAGTGGCTAAACCAAAACTCAGCTTTGTATTTAGGTAGAATTCTGTGTTTTGCGTT
CATMA2d02856	At2g29460		124	0	28.23	47.58	TCAAATCAGCCTAAGAGACAACA	CACTAATTGTTCATACAAATGTTTCAT	TCAAATCAGCCTAAGAGACAACAATGATACTCTTCGATCAGTAGATGTTAACTATATGTTTGTGTAATCTTGTTATAATAGTTTGTATGAACAATAAATGAAACATTTGTATGAACAATTAGTG
CATMA2d02857	At2g29790		120	5	41.67	52.5	CACACAACATCATAACGCGA	AACTTGTTCGCGTCAAAACC	TTATAGATGCAAACGGGCAAGGTTTTGACGCGAACAAGTTAGGTTCATCAGTGTGCCATCTTGGCAAATGTCCAAAACACAGAGAAGAAGTGTGTTATTGCTGTTTCAATGATCGTAGCA
CATMA2d02858	At2g30933		121	0	42.15	43.8	TTAGGGCTTTTCGGGAGAAT	CAAGTGGATATAAAACACAAAAGCA	TTAGGGCTTTTCGGGAGAATACCATCTCATCCAACTCCCAAGCCTGAAGCTTCAACCTCCTCCTCAAGAACTTTGATCTCATTTCTCTACTTCCTTTGCTTTTGTGTTTTATATCCACTTG
CATMA2d02862	At2g31953		122	23.77	39.34	69.67	TTGAATAATAAAATGCCATGATCT	GCTTGCAACTCCTCCATTTC	TTGAATAATAAAATGCCATGATCTTATAGGTATGAAGATGGTTGTTGAAGGACAACCACAATTGTGCGAAACGAAAAGCTTAAACTACAGGGGGTTGTGCTTGAAATGGAGGAGTTGCAAGC
CATMA2d02863	At2g32200		134	0	32.84	38.06	GCATTTTCTGAGTTCGGAGG	TCAACAAATAGGAGGTCCAAATG	GCATTTTCTGAGTTCGGAGGAAGCAGTCGATTGTTTATTAAATTTGACACTTCATGCAAATATTTTTCATTGTATTTTGCAAGTAGTTTTTGGGATTCGATTAGCTTATAACATTTGGACCTCCTATTTGTTGA
CATMA2d02870	At2g35830		136	0	39.71	45.59	AATGGAGTCAGCTTCGGATTT	TTGCACATAACCAATTTGTGTAGA	AATGGAGTCAGCTTCGGATTTGACACATTGTCTTCCTAGCTCAATCGTATCATTGGTGTGCTTCTGTTTTTCCTTGTGGATCTATATATGTAAGCCTGTGTAGTGTGTACACTCTACACAAATTGGTTATGTGCAA
CATMA2d02871	At2g36355		143	0	46.85	63.64	CCAATGGAGGAGAACCAAGA	TGTGTCAAGCTTCTTGTGGC	CCAATGGAGGAGAACCAAGAAGAAGAGATATGGCGAAACTTTCAAGCCCGAGAAGAAGAGATCGAGAGAAAGAAGATGGCGGTTAAGGACAAGATTCAACAGCGACTTGGGTTTGCAGAGGAAGCCACAAGAAGCTTGACACA
CATMA2d02872	At2g36680		148	34.46	29.05	45.27	TCCGACCTTAATTCGATGTG	CAAAAGATTCAAAATCAGAAAGAA	TCCGACCTTAATTCGATGTGTAAGTAAACAAAACTGGTTAAAAGTCGAGATCTATATACGAGATCAATATATATCATTGTATTACATAATCATGTTATGCTCTATGAATCTGAATCTTCTATAGTTCTTTCTGATTTTGAATCTTTTG
CATMA2d02876	At2g38210		142	0	26.06	91.55	CGGTGTTGCACGTTTTTGT	AACAATTATTGAATGTATTATTGCACA	CGGTGTTGCACGTTTTTGTTAGTTGACATGGTCATACTTAATTAGGAGAAACCATTACATAATGTTTTTAGGCACTGTATTTTTTTTTTGTTAAAATAAACATTATGTAATTAATTGTGCAATAATACATTCAATAATTGTT
CATMA2d02878	At2g38530		126	0	53.97	70.63	TTATGAGTTGTGGCACCGTC	GGGTTGTACTGGCCATGTTT	TTATGAGTTGTGGCACCGTCAACGGCAACCTGGCAGGGTGCATTGCCTACTTGACCCGAGGTGCTCCACTTACCCAAGGGTGCTGCAACGGCGTTACTAACCTTAAAAACATGGCCAGTACAACCC
CATMA2d02880	At2g39675		154	0	32.47	39.61	CTCTCCGAGGTGTAGCGAAG	CTGATTGCAAAGCCAAAACA	CTCTCCGAGGTGTAGCGAAGAAGCATCATCTACTTTGTAATGTAATTTTCTTTATGTTTTCACTTTGTAATTTTATTTGTGTTAATGTACCATGGCCGATATCGGTTTTATTGAAAGAAAATTTATGTTACTTCTGTTTTGGCTTTGCAATCAG
CATMA2d02881	At2g39681		164	0	32.93	35.37	TTCATGGATATGCAAAAAGAAAA	AGTGCAAAAGTGATGAACGCT	TTCATGGATATGCAAAAAGAAAACTAGGTATATGGTTGTGTGATGAAGAAATTACAAAAGACATCATTGATGTTTGAGGATATATGTCGAAAGTGAAGTTTTTAGCAAACTATGTTGAAAGAGCATTGTGAAGCACATTAAAGAGCGTTCATCACTTTTGCACT
CATMA2d02885	At2g40995		126	0	42.06	32.54	TTTTGGAATAAAGCAGCAGGA	CCAGAAAAACATGTGCCAAA	TTTTGGAATAAAGCAGCAGGATAGACAATGCTTCGAGCATGCACCATATTTATGTCGTGGCGGAGAAGGCGACTGCCGTATGTATTGTAGAGATCTTGATTTTTCTTTTGGCACATGTTTTTCTGG
CATMA2d02887	At2g41810		120	0	44.17	55	TTTTTCAGTGTCACTTGGCCT	GATGAGGAGTCCGTTGTGCT	TTTTTCAGTGTCACTTGGCCTAAAAGCTCACAATGTCTCTCGTTCTCTCTCTTTGCTTGGTCTTCCTTTGTTCTCTTGTTCATGGTTCTCATAGCTTACCAGCACAACGGACTCCTCATC
CATMA2d02888	At2g43660		123	31.3	32.52	49.59	TGCAATTCTGACAAAGACATCAA	CAATCAACATAATCAAACTGATGGT	TGCAATTCTGACAAAGACATCAAACAAAAACAAATATGCCTAAAGCACAAATATGGTTTCCTTTCATCATCTTGTTATGCATCTCATCAGGTAATCTAACCATCAGTTTGATTATGTTGATTG
CATMA2d02891	At2g46440		121	0	47.11	58.68	GAGAACATCGATTTGCCCA	TTCTCGAACTAAAGGCTGTGG	GAGAACATCGATTTGCCCACCATTTCTCACTGCCAAAGCCATACCCATATTTATTCTCTCTCGGTCTCTCTTCTCGGTCTCTCTTCTCAGTCTCTCACTCCCACAGCCTTTAGTTCGAGAA
CATMA2d03454	At2g25344		132	5.3	40.15	62.12	ATGACAGGAGTGGTGGGAAA	GCATCTACCATGTCCTTTTGG	ATGACAGGAGTGGTGGGAAATATGAGTGTTGACCAAAAAAGATGTTGGGCGACTCTAAAAGAAAACAATTGTGTTCACGATGAGTGTCGTTCCATGTGCTTAAAGAAAAATCCAAAAGGACATGGTAGATGC
CATMA2d03457	At2g28405		132	6.06	42.42	53.79	TGTAATAGGAGCGGTGGGAG	ATACCAGCCGCTTGCTTAAA	TGTAATAGGAGCGGTGGGAGACGTGGACCAAGGATATAAACAACAGTGTTATAAGACTATAGATGTAAACCTTTGTGTTACCGGTGAGTGCAAAAAGATGTGTGTAAGGAGGTTTAAGCAAGCGGCTGGTAT
CATMA2d05044	At2g01905		453	0	28.7	15.45	GGTGGTGGAGCTTGTTGAAT	GCAATGATGTAATTGTGCGG	GGTGGTGGAGCTTGTTGAATACATACTTGCTCATGTCCTTTACTCGAACTCTCCTTAAACCCTACAGGTACACGCATCTTTAATCCCTTCCTATCTACTCCTTTTTTAAAAAACACAAATTAAAATTTAAAATAGAAATTGTATATATATTTTAAAGATATATATGAACATGTAGGGTCTATATACACACACACATGCTTATTATATACACATCAAATACGCATTTTCCTACTTTTAAAATTTAATTTTCTCGCCTTCAAACTGTTTTATATAGATCGTTAAATATAAATTCCACTATATCATTATCACCTATAATTAGAGTTAAATTCTGCACAATTAGTGATAGAACTAACAGAGGTTATTCAATTGAAAAAACTGTAGTAGAATGATAAGTTTTTT…
CATMA2d05045	At2g02147		130	0	47.69	33.85	TGCAAGACAAGGAGTGATCG	ACATACAACGACGGAAGGCT	TGCAAGACAAGGAGTGATCGTTTCTCAGGAGTGTGCATAAGCACAAACAATTGTGCCATCATCTGCCAACAATTCGAGCACTTTGATGGCGGTCACTGCGAATTCGATGGAGCCTTCCGTCGTTGTATGT
CATMA2d05046	At2g04425		151	0.66	43.05	31.79	GGGCAATTCAGAGGAATCAA	TAGCCAGGAGGCCTAGACAA	GGGCAATTCAGAGGAATCAAACAGTGTGAGATGAAATGTTATAGCACACCAGAATGCAATGCAACATGCTTACATGAAGGATATGAAGAAGGGAAATGTCTGAAAAGTTGGGATGGTGGAGTTGAGTGTTGTTGTCTAGGCCTCCTGGCTA
CATMA2d05048	At2g05270		311	0	37.62	55.63	CAGGTGACTACCTTTTGGGG	CTGAACAGCAAGTTCCACCA	CAGGTGACTACCTTTTGGGGTTATGCTGCTACTATTTCTCGAAAGGAGGATATGATGATATATACAGGTCGTTCACAACAAATGCAAAAGTTGGATGCTCTAAGATCATGTCCAATTCTCTTGATTGGAACTATGCTCTTATTGAGGACGTTATGAAGACTGTTTCAAAGTTATCATTTTATTTCTTTTGGCTTTGGTAGTTGAATGTGTTGTAACTTCTGTTTGGTTTGCAATTAACGTAAGAAAGGCTGTTTGTATAAGGTTTTTGCCTTTTCACCATGGTTTCTCCAGTGGTGGAACTTGCTGTTCAG
CATMA2d05049	At2g05335		153	0	44.44	28.76	ATGTGGTGCTGATGGAAACA	TGTAACGGAGGTGGCTCTTT	ATGTGGTGCTGATGGAAACAAGACGTGCGTAGACCACCTTATCAAAGGGCATATATATGACGTTCCTGTTTGTGATTGTAGTGAGTTGACGACATCAGGAATTCTCTGCACATGTCAACACCGTTTTCCTTGTAAAGAGCCACCTCCGTTACA
CATMA2d05050	At2g06090		121	0	38.84	66.12	TTTGAGGATAGCGTTTTCGG	CGGTACTTGCAACAAAAGCA	TTTGAGGATAGCGTTTTCGGTAGGACTGAGTTTTTCTGTACACTAATGCATGGGGTTGGTTCTAAATATTCTGTAACATTTACTGCATATAAAGCGAAACCTGCTTTTGTTGCAAGTACCG
CATMA2d05051	At2g06983		126	0	41.27	32.54	AATGTGGCACTAACGGAACC	AACATGTGCAGAAATGCCAG	AATGTGGCACTAACGGAACCAAGACGTGCGTAAAAGATATGATGCTACCTAAACTATTTAAAACTAAGCGTTGTGATTGTCAAGACATGCTTGGGACATTCAAGGGCTGGCATTTCTGCACATGTT
CATMA2d05052	At2g07669		199	0	48.74	28.64	AGTCCTCCCGTTGATACGTG	TGATAACTCAGCCAGGGACC	AGTCCTCCCGTTGATACGTGGGATAGGAGAAGGGGTCTACCACTTTATATCACTAAGTTCCCCCTCTCCGTCTTGCAGGTATTGTTTCTGGGTTGTGTCTGCTTCCCGCTGTGCAGCTTCCACTTCCTTTCTTTGTTCTCTGGGAATAAGTAGCATGAAGAGTTCATCTGTTGTCCGTAGGTCCCTGGCTGAGTTATCA
CATMA2d05053	At2g07705		154	0	46.75	100	AGCGTCTCACTGAACTGGGT	TCACGAAGCAGGTCTACAGC	AGCGTCTCACTGAACTGGGTCAAAGAACTACCTTCCTGGAGCTACCTCCTTACTTAGATCGTTCGTTCCCCAATTCAAACTCGGGCAAAGTTGTCCAGGTGGGAAAATATCTACCACCTGAGGTAAAACATAAAGCTGTAGACCTGCTTCGTGA
CATMA2d05056	At2g10535		126	0	43.65	65.08	AGGAATGGTGGTGGAGAAGA	GGTTCACACGTTCCTGTTCC	AGGAATGGTGGTGGAGAAGACGCAAGGCCATATATGTCATGATTATCTTGAAGGAGATCACTGTGATCCTAAAGACTGTAACCTAGATTGTCGCGATAAATGGAAAGGAACAGGAACGTGTGAACC
CATMA2d05057	At2g10870		155	0	49.03	79.35	TCGGAGTTGAAGCTCTGGTT	CACAGCATCGCAGTCTTCAT	TCGGAGTTGAAGCTCTGGTTTCACAGCGGCTTCGAAAACGAAAAGGAAAAAGAGTGAGACTTGAAGAGGAGGAGGATGACGAACCTGAATTGGGGGTTGACGCTAACAACGAAGAAGACTGCGGTGTGTATGGTGATGAAGACTGCGATGCTGTG
CATMA2d05059	At2g12905		134	0	36.57	94.78	AGAAGCACTACGCCGAGAAA	CCAAAGTACGAACGAGATGGA	AGAAGCACTACGCCGAGAAATCAACAACACAAAAACTTTCTTAAAAATGATTCCCTTTCTTTCTTCTTCTTTGTTGGGATTGGGACTAATCAAAATGGTTGGAACAATAAACATCCATCTCGTTCGTACTTTGG
CATMA2d05060	At2g12935		128	0	45.31	92.19	GAAGATTGACGGGATCCAAA	TTTTGGCATTCAATGGTTCA	GAAGATTGACGGGATCCAAACCAACACATGTCGTTCTATATCGGAAGCAAAATGGGTTTGCCGGAGAAGTATCCGGTATAAGCAGATGGAACCCGGAGAAGTATCCGATGAACCATTGAATGCCAAAA
CATMA2d05062	At2g17442		122	56.56	37.7	35.25	TGTTTGGTTATTTCAAAAGGACG	CCATCGGCGTTTTTAATTTCT	TGTTTGGTTATTTCAAAAGGACGTACATAGTTGTGCTTGATGACCTCTAATGTCTTTGTCGTGTTTCAGTTGTATAGTGCTCCTCGAATGGATTTGTTGAAAGAAATTAAAAACGCCGATGG
CATMA2d05063	At2g17723		169	0	42.6	28.4	GCTATGCAGTCGCCGATTAT	GGTCCTCCTTCTCCAAAACC	GCTATGCAGTCGCCGATTATTGTAATAGAGATGCTGACTGTAAGCGGGTATGCTTAAGACCGTACGCATGCAACTTAACCCGTCACCTTTGTATGTGTCATCCAAATGATGTCAGTTCTTCTAAACAACATTGTATTCCAGAACATAAAGGTTTTGGAGAAGGAGGACC
CATMA2d05064	At2g19893		144	0	50	27.08	CAGATGAACGATTGCGACTG	TGCGTTCGACGTAGATGAAA	CAGATGAACGATTGCGACTGCGACCACGACCACAGATGCGGTGAGTGGGAAGATGAGAGCCATGGGAATTGCAAACAACACCATCTCCGAGTCGTTTGCACATGTACCTTGGACTGTCTTGATATTTCATCTACGTCGAACGCA
CATMA2d05065	At2g20150		234	0	48.72	79.49	TGGTGATTCTGTTGCGGATA	TCAATTGCTTTGAGAACCCC	TGGTGATTCTGTTGCGGATAGTACAGTCAATCAGGCGAAGCAGAGTATCCGCAGATCTGAAAGTATTACGATGGAGCGGATTGTTTCGTTCACCCTAGAGGAAGTGCCGGAGAGCATTGCCAAGCTAGAAGACAAACTCTTCTCCTATCTTTTGGACCTTGAAGGGCTTGCATCTGGGAGACAGAGGCAGACCATGAGCGGAGAGGTTGGATTTGGGGTTCTCAAAGCAATTGA
CATMA2d05066	At2g21655		218	0	35.78	90.37	TCAGACGACGAGTTTGATGC	CCAGCTTTCACTATCCCCAA	TCAGACGACGAGTTTGATGCTATGATGGCAAGATCTCCTACATCGGACAATTATAACGAAAATGTTGGTAGTAAATATTCAAAGAAACAAATAAATTATCTTATGAACTGCAGTAAAAAGATGGCCGTCCCAGATAAATGTATAGAAGAAGTGATGGCTGAAATTATTCAGAACAAAAGTGCTTCAAGAGATTGTTGTTTGGGGATAGTGAAAGCTGG
CATMA2d05068	At2g22340		180	0	42.22	84.44	TGGGATTTCAGGAACTGACC	AGACAACTTGGTTCCATCGG	TGGGATTTCAGGAACTGACCCTGTCAATTCCAAATCAGACTTTGGTCACGCTTTTGGGGCCATTCGTGGTTTGGTTCATTTCTCATTTTTTTTGGATTTCAGTGATTAATATGATAGAGTCATCCCACATCCGTTGCCGCTCCCATCTTATAATGTTGATCCGATGGAACCAAGTTGTCT
CATMA2d05071	At2g25185		136	0	46.32	31.62	TCTAATGGAAGCGCACAATG	CAGATAAACCAGTCGGGCAT	TCTAATGGAAGCGCACAATGTGTGAACAAACAATGCCAATGTCCAAGCCTCAAACAGATTTACTCGGTGACGGATGTGTCGTGCAAGACGGTCTCTGATTGTGTTGCTTCTCATCAATGCCCGACTGGTTTATCTG
CATMA2d05072	At2g25295		124	0	45.97	29.03	TTGTCCAGGAGTGTGCCAT	GGATTTGGAGGATTTTGGGT	TTGTCCAGGAGTGTGCCATGCTGGAATTGAACCAGACTGTGACACACTCTGCATTAGCATGGGGTTTACTGGGGGTTATTGTCAAGGATTAACATGTTGTTGCAACCCAAAATCCTCCAAATCC
CATMA2d05073	At2g27145		138	0	42.75	39.86	GTGAAACGAGAACAATGCCA	ATAGCAGCGGCAGGTCTTAG	GTGAAACGAGAACAATGCCATACTGTTATTCCTAACAAATCTGGAAAATGTATTTTTACGGAATGTAAATCTGCATGTGAGAAGTTGAAGAAGCCCGTGGCTAGTCTTTGCCTGCCTCCTAAGACCTGCCGCTGCTAT
CATMA2d05074	At2g32500		151	0	40.4	29.8	TCGCAGTTTGAGCCGTTTAT	AACTCACGTTTTCGGATTCA	TCGCAGTTTGAGCCGTTTATAGAAAAGTCAGAAGCTCTTCATTTCTCAGTGGATCCCGTTGGTACCGACGTCATGTAAAACATTTCAACTCTACATTGGGTTGCAGTGCATTATGAACAAAGTTTTCTCTATGAATCCGAAAACGTGAGTT
CATMA2d05075	At2g34123		121	0	44.63	83.47	CACCGAAATGCATTGCTCTAT	CATTTTGCTGTTGTAGGCCC	CACCGAAATGCATTGCTCTATGTAGGCCAGGGTATTACGAACGTTTTGAATGCTTCCATGATTGTATAACGGAAGGGTATGATGATGGGAGTTGTGTTCCAGGGCCTACAACAGCAAAATG
CATMA2d05076	At2g34185		124	0	53.23	27.42	ATGGAGGCGAAGACAGAGAG	CAGTACATTCCCCAGATGCC	ATGGAGGCGAAGACAGAGAGACACTTTCTGGTTTCGAATTTTGGGACCGCCGGTGGTGAAGTTTCGAGTGCGACGGAGAATAAGCGAGACCTGTTCGGCGATTCGGCATCTGGGGAATGTACTG
CATMA2d05077	At2g34655		153	0	48.37	98.69	CTTCGAGGCGCTAAACAATC	ACAGCGGTGCCACCTATTAC	CTTCGAGGCGCTAAACAATCATATTCTTTGATTCGCCGCTTCCGGGAGTGTAGGTGTGACTTGTCGTCTTTGGCCTAGTTCTTCTCGCCGGTATGGATTCCTTGGAACTCTTCTATGTAAGGTAGTCTTCATCGTAATAGGTGGCACCGCTGT
CATMA2d05078	At2g36255		127	0	48.82	33.07	AGGTGAAGCTCAAGAGGGTG	GTGACAGTGCGTCTCGTTGT	AGGTGAAGCTCAAGAGGGTGTGTGTGTTAAAGTTGACGGCTCAAAATTGTGTGACCTTCTTTGCAGGGCAACCAACACAACTTGGTTTGGGGCATGTGAAGTGGAAGACAACGAGACGCACTGTCAC
CATMA2d05079	At2g36724		120	0	42.5	72.5	GAGGTGAAGCAAAATCGGAG	CTGATGGTGGAGATTGCTCA	GAGGTGAAGCAAAATCGGAGATAGAATGCAGTATTTTGTGTCGTCCCCATTGTAAAAGCTCATCATCAGCTGGAGAATGTTCTGACTGTCATAGAAAATGTGAGCAATCTCCACCATCAG
CATMA2d05080	At2g46460		266	0	41.35	98.5	TTGTAAGTGCAGGTCAAGCG	CGGTTTGTTCTGTTTTCGGT	TTGTAAGTGCAGGTCAAGCGACAGGGAACCACACTTCTAATGCTCTAGAAAGCGAGTTTCAAGCTCTTCTTATCACAATGCAAAGCTGTTGGAGCCACGGTCATAGAAAAATCTGGTTTGAAGGAGATAACAGGGAGGTGATGGAAATCCTCAATAGGAGAAAATCACGTTTTGATATCTTTAATTGGATAAGAGATGTTCAAGCTTGGAAGCAACGATTTCAGGAATGCAGATTCACATGGATCAACCGAAAACAGAACAAACCG
CATMA3d00962	At3g02370		121	0	44.63	84.3	GTAGGATCCTCCAAGGCTCG	GCAATATGTTTTTCCGGTACG	GTAGGATCCTCCAAGGCTCGTTGGAATGCTGAATTAGGATTTAGGAATGGCCGAAGTTGAGGTCAAAAGGGGTAAACTTTGGACGACAACTGGAATTATCCGTACCGGAAAAACATATTGC
CATMA3d00978	At3g04945		123	0	44.72	64.23	AAGCAAAGAAATGCGACCAG	GCTTAGGAACCAAAGGAGCA	AAGCAAAGAAATGCGACCAGACGTGGACTTGTGAAGGAGAAGACAAATGCAGAGAAAAGTGTCTGACTTTGCACAATGGAGTTGGAGTCTGTGATTTGTACACTGCTCCTTTGGTTCCTAAGC
CATMA3d01063	At3g22720		135	0	38.52	68.89	CATTGTTGTGGAAAAGAGTGC	CCACTTTCTTGCTGGTCTCA	CATTGTTGTGGAAAAGAGTGCACTTAGACAGTCAATGTAATTGTGTTCGAATCTTCTCAAGTCTATATTTCGACGAGGAGAAGAAAGTCGTCTTGTATTGTAATGTTAAAGATGGTGAGACCAGCAAGAAAGTGG
CATMA3d01064	At3g23165		121	9.92	35.54	71.07	TTTGATATATAGAGAACCAAAAA	GTTCCAACACCTTTGTATTT	TTTGATATATAGAGAACCAAAAAATGGTAGGAGAAGCAAAACAATGTAAAACTGGATGGGCTTGTTTTGGAGAAGATGCATGCAAAGAAAAATGCATGGCTAAATACAAAGGTGTTGGAAC
CATMA3d01068	At3g23715		128	51.56	32.03	58.59	AACTTTGAAATTCTTTGTTTATCAG	TCCAGGGTTTAGGACACCAG	AACTTTGAAATTCTTTGTTTATCAGTATAGTTTAGTTAAATATTTATCTGTGGTTTTTTGAAACAGTAGATGTGAAAGCACAACGAAGGAAACCTGTTTGTAAATTGACTGGTGTCCTAAACCCTGGA
CATMA3d01069	At3g23727		133	0	39.1	72.18	ACAGTAGAAGTGAAGGCACAACG	ATAACGATCATCCAATTTGCG	GCACAACGATTGGTTCCTCTTTGTAAAACAATTGGTTATGAAAATCCTGGAAAATGTCCTGCTGACGGAAACAAGTTTTGTCGCCGCAAATTGGATGATCGTTATGTAAAATATAAGCGTTGCGATTGTCAAG
CATMA3d01072	At3g24065		204	0	45.1	67.65	CTTTCACGGCTCCAGTCTTC	GAGTCATTTTGGCCGATGAT	CTTTCACGGCTCCAGTCTTCACCGTAAAGGTAACCAACAACCTTGCACTTGACTCTCATCCGTTCACCATAAGATGCACCTCGTCCAAATTAGATACTTCGTCTCAGGTGTTATTTCGAGGTGAGACTTACGTGCTTATGTTTGACACCGACCAATCAACTAGATGGAATTGCGTCATCTTCTCATCATCGGCCAAAATGACTC
CATMA3d01119	At3g27835		121	0	42.15	57.85	ACACGCGAAATCTATGGTCG	TGTTCCACCTGGAAATTTTTG	ACACGCGAAATCTATGGTCGAAGTTAACGCTGCTCACAAATGGTACATTGTCGAAGGTCTATGCTCAAAATTTCCGGACTGCAATAAGCACTGCAAAGAACAAAAATTTCCAGGTGGAACA
CATMA3d01122	At3g27900		120	0	40	84.17	TGTCACAACAAGAAATTACAACAGTC	CGAGAGCTCAACTCCCAATC	TGTCACAACAAGAAATTACAACAGTCTAGATATTCTCCGTACAGTAAAGAGAATATCATCAGTACCATTGAGAAGGAGATGCAGAAAGATGAGGCTATACGATTGGGAGTTGAGCTCTCG
CATMA3d01126	At3g28370		121	42.98	36.36	69.42	GCGGAAGAGGAGCTTAATGG	TTCATCGAGATTGAATCGTAGAAA	GCGGAAGAGGAGCTTAATGGTTACGAAGTTGAATTGTCTTTGAATGATGCTACGATTCAATCTCTCGAGGTTTTGATTTTCTTTGGTTTTACTTGATTTTCTACGATTCAATCTCGATGAA
CATMA3d01176	At3g30841		320	25.31	40.31	85.63	TCCCTGCCCTAATGTCTTTG	GATCACCGGTCACACACAAG	TCCCTGCCCTAATGTCTTTGTACCGGGAGAGGACGGGCATAAACCAGGAAGGTCAGATGGTTATGATTTCGGGTTCCTTCACATAAAGGTGAAAACTTTTTTCAGTCTTTTAACACAAAATTTAAAAATTTCCACTCTGATTTTCGATCATATTTCTATATTGTTGCAGGCTATAGATGATGCAGGTCATGATAAGGCGACAATGTTCAAAGTTCGAGGTTTAGAAGCTGTTGATAAGGCGATACGTCAGCTTGCTAAGCTTTTATGGCAAGCTGAGTCTTCTACACATTACCAGTATTTCTTGTGTGTGACCGGTGATC
CATMA3d01194	At3g32100		126	20.63	45.24	97.62	CAGGCAATGTACCTGCTCAC	GCATGTCTTCTTGGTAATGGAA	CAGGCAATGTACCTGCTCACTAACAGCAGTAGTGAAATGTTAGTATCTGGCATGACTACTCCATCTTCCAAGATAGCTGTGGAGGATACATCCGTGGAGAGATGTTCCATTACCAAGAAGACATGC
CATMA3d01202	At3g32270		194	2.58	39.18	95.88	TAACCATCATGCGTTTTGGA	CTTTCCGATTAGAACCGACG	TAACCATCATGCGTTTTGGAGTTTATCCGAACTTGAATCCCGTTAGGGTAACATCTCATAAGTTTAAAATTTGTTTCTTCAAAGACACCGTTGTTAGGAAGACAACTGCTGTGGTTGCGAATCCTCATTACGCTTTGACATATTTCTCTTCGATTATCGATGATGAGATCGATACGTCGGTTCTAATCGGAAAG
CATMA3d01208	At3g32902		134	0	52.24	78.36	ACTCGGCCACAACCTCTACA	ATAGGTGGTGATGGAGGTGC	ACTCGGCCACAACCTCTACAGCTAATCACTTGACAACGACACTTTATCCTTCACTCGATCTCGAGGTTGAGTGCAGCCATCACCATTTCTCACCATCACTCGACCCCCTGGAGGGCACCTCCATCACCACCTAT
CATMA3d01258	At3g43505		143	0	44.06	44.76	TGACAAAAGAGACGCAAGGA	CTTGCTTGGCTTTGGCATAC	TGACAAAAGAGACGCAAGGACAAGAATTGTGTCACGACTATATGTCAGGAACAGAACTATGTGAAGAAGACAAGTGTGTAGCTAAGTGTATTTGGATGCACGGGACAGCTGCAAAAGGCACATGTATGCCAAAGCCAAGCAAG
CATMA3d01261	At3g43580		121	0	44.63	73.55	CATCCCATTTCTAAGGAGCG	GTCGTGCATCCTCGACAATC	CATCCCATTTCTAAGGAGCGGTGATTACCGAAGCTTCTTCAATCTGTCCTTAACCTTTACTCCGAATCGAATCCAGCTCCCACATCAAGAATACTATCTAAGATTGTCGAGGATGCACGAC
CATMA3d01281	At3g44755		127	0	52.76	81.89	TGATCTTGGCTTGTTCGTTG	CACGGAGAAGCTGTACCCAT	TGATCTTGGCTTGTTCGTTGCGGTTAGACGCGTTGGGGATTCTGGTTGTTGGTGGTCATCGTGTCTCCTCCTTTGGTGGGTTGTTGAAGGTGGTAGCTTCTTCAGCCATGGGTACAGCTTCTCCGTG
CATMA3d01287	At3g45093		124	0	36.29	73.39	TGAAGAATGCAGAAGAAACTGC	TTTTGAAATATAAGGATGTTTGGGA	TGAAGAATGCAGAAGAAACTGCCTATGTGATGTAGCATATTGCGACAAAAGCCGTGATAAGTGCGATTATGGATTTATGAATAGAGTTGATGTCCGTTTTCCCAAACATCCTTATATTTCAAAA
CATMA3d01356	At3g55710		160	0	46.25	38.75	CAAGTTCCGTTGTTCCCAAT	CTGCAAGGCTTCCAAAACTC	CAAGTTCCGTTGTTCCCAATCGGACCGTTTCACAAACATAGAACCGATCTTCCACCGAAGCCAAAGAACAAGGACAAGGACGATGATGAAATATTAACCGATTGGCTTAACAAGCAAGCTCCGCAGTCTGTGGTCTATGTGAGTTTTGGAAGCCTTGCAG
CATMA3d01364	At3g56890		122	8.2	39.34	46.72	GAGGAAAAATTAAGGATCTGGTGA	AATACAAAACCCCATTGATGC	GAGGAAAAATTAAGGATCTGGTGAACTCAAGTGGAGGAGAAAGGATAGAAACGATATTGATGGTCCTTTGTATTATCGCTGTCAAAGGACTCAAGGGATATGCATCAATGGGGTTTTGTATT
CATMA3d01390	At3g61182		126	0	42.86	34.13	GGAAACGCAAGGAGAAGAAA	GTATCAACACACACGCCGTT	GGAAACGCAAGGAGAAGAAAAACAGTGTTATGATTATCTTTTAACACCGCAGGAAAACTGCGAAGGTTTGATATGCGCACATGAATGTACTATGCAGCATGGTGGAAACGGCGTGTGTGTTGATAC
CATMA3d02899	At3g04943		139	0	41.73	43.88	TGGATTTGTGAAGGAGACGA	AATCAAACCCACACCAGCAT	TGGATTTGTGAAGGAGACGAGAAATGCAAAGAGAAGTGCATGGCTGACTACAAAGGCAATGGAACATGTTATTACCCATCTCCTCCTTCAAAACAACATCCTGAGTTCTTTTATCCTACATGCTGGTGTGGGTTTGATT
CATMA3d02901	At3g05327		137	0	42.34	50.36	ATGCAAAAATCGGAGGAGTG	CACCGTTTCTTTCTGCAACA	ATGCAAAAATCGGAGGAGTGAGCACTGAAGAGATGAATAGGCTGGAGAGAACGTTCTTGGTTGATGTTGATTTCAGGCTATATATTACAACGGAGACTTTCGAGAAACACTGTCTCATGTTGCAGAAAGAAACGGTG
CATMA3d02902	At3g05727		124	2.42	47.58	75	CATCTCTACCGAAATCCCGA	TCTCCTTTACATGCGTGGTG	TAGAAATCCCGAAGAGCGAGGCTCACTGTGATCACTTTTTGGGGGAAGCCCCAGTGTACCCATGTAAGGAAAAAGCTTGTAAATCCGTATGTAAGGAGCACTACCACCACGCATGTAAAGGAGA
CATMA3d02903	At3g05770		181	3.87	40.33	91.16	TGATCAGGGACCACGTCTAA	CGTGGAGATTGGGAAATTCA	TGATCAGGGACCACGTCTAAACTTGCCTCTAACAAAAACTCCGGAACTTATCAACAAGATTGAAAGTTACCTCAAAGTACACTACACATGTCCTCATCAACAAACAGAGAACTCATCAAAGACATCAACTCTTCCCAAGTCTCCTGAGAAACTAAAAGCTATGAATTTCCCAATCTCCACG
CATMA3d02904	At3g05890		122	15.57	41.8	50.82	TTGATTTTGACGCTGTTTGG	GTGGAGACAGCTGTTTTTCG	TTGATTTTGACGCTGTTTGGTTATCTTCCCGGAATCCTTTACGCTCTTTATATCATCACCAAGTGATTTTTCCTATCTCCTCTGTTCTTTCCTCTTGCTCCTCGAAAAACAGCTGTCTCCAC
CATMA3d02905	At3g06545		120	0	38.33	38.33	TGGAGAGAGTACCTCAGGTTTTG	TGGTGAATAACGACATGGACA	TGGAGAGAGTACCTCAGGTTTTGTTTTCGACATTTTCCGCAAATTTAGCGTTGGCATTGCCCTTAATATATGAGCTATTGACAAACAAAGAGTTTGAATTGTCCATGTCGTTATTCACCA
CATMA3d02907	At3g06690		151	0	29.8	98.68	AACAATCTCTTCCATAATTCCCA	CATTTTTGTTTGGACCAGTTTT	AACAATCTCTTCCATAATTCCCATATATCTCTTATAAAAGTTATGTTTCCACAAATCTACAGAAACTGTTGTATGCTCGTCATAATAAAAGGGTATATATGATATGTATCCAGGGTTTATTCTTTACTTAAAACTGGTCCAAACAAAAATG
CATMA3d02912	At3g09750		123	0	47.97	88.62	CCTCTGCCGGAAACTTGATA	GATATCAGAGCCAACCGCAC	CCTCTGCCGGAAACTTGATAAAACCATAACCGGTAAGGAGAGTGGTTATGCTTTGGCTAGAGTCCCAATCCCGCATTCTCCTAATGTACGATTTTCGAGTCTCGTGCGGTTGGCTCTGATATC
CATMA3d02913	At3g10090		130	0	25.38	50	AAGACTTCGTTGATTCTCTTTGC	GAGTCTAAAGCATCAATCTTTGATAA	AAGACTTCGTTGATTCTCTTTGCAAATTGTTTTTGGTTGCTTTGAAGAACAAATGTTATATCGTTTGGATAATTAAATTCTTATTATGATGTTAAAAAATTTAATTATCAAAGATTGATGCTTTAGACTC
CATMA3d02916	At3g10845		134	52.99	36.57	38.06	CCGGAAGGACTTGCTGATAG	AGCCGTTGGAACAGATTTTG	CCGGAAGGACTTGCTGATAGCCTCCAGCACAAGTCTGATCAAGCTAATTTAATCTCTCTCAAGGTTTAATATTGTAATAAGTTTTATTATGTTCAAATTAAGCATCTTGTTCTCCAAAATCTGTTCCAACGGCT
CATMA3d02917	At3g11300		127	1.57	48.03	59.06	AGGCGAAACGCTTTTCTATG	GATTTTCTCGGTATGAGGCG	AGGCGAAACGCTTTTCTATGGCAGGCTCATATATCGTGGCTTAGAGCAACGGTTTGGGGGTACTATTGTCATTCTTCCGAAACGTTGTGTACCTTACCCGTTTCCTCCGCCTCATACCGAGAAAATC
CATMA3d02918	At3g11810		138	0	33.33	68.84	CAACATCTGATGAAATGATGATGA	CGTACAAGGGTTACAAACTTGC	CAACATCTGATGAAATGATGATGATGATGATGATGATGATGATGATGATGATCTTGTTTGTTTTGTTGTTATGTTTTAAGGTAGTGTTTGGAAAACTGGTCTTCTTGTATGATAATGCAAGTTTGTAACCCTTGTACG
CATMA3d02922	At3g13662		123	0	49.59	73.17	TGGCACAACTCTGTAAACGG	CCTTGGCACATCGAATGTTA	TGGCACAACTCTGTAAACGGTAGAAACCCTAGCTCCGTGATGATCCAACAGCCGGTCTTGAACTCTTCCTTATCCGGATCGATCACCATGATGGACGATCCACTAACATTCGATGTGCCAAGG
CATMA3d02923	At3g13855		175	0	32.57	35.43	TGAGTTTTGCAGTTCCGATG	CGAACTTTGCTTAAGTGATGTTAAT	TGAGTTTTGCAGTTCCGATGAGATAAACCAATAACTTTGCTTAGATCTAATTCATTCCGTTACACCTCTGATGGAGATGGAAGGTTCTTAATAATGATGCCATTTTTTGGGTAATAATTTTGAATTAGAATCAAGGGTATAAGATTCATAATTAACATCACTTAAGCAAAGTTCG
CATMA3d02927	At3g14735		163	0	42.33	28.83	AAGTTGGACCTGCAATGAGC	GCCGTCTCGAAACAAACTCT	AAGTTGGACCTGCAATGAGCTTATTTAGATAGCTAAGACAAAGTGATTGGTCCGTTGTTTCAGTTCTGATTGTCAGAGAGTTTGTTTCGAGACGGCGACACCAATGCGTTTTGTTAACCAGATTTCGGGTAAGAAATGTATCGAGAGTTTGTTTCGAGACGGC
CATMA3d02928	At3g15230		122	20.49	54.92	71.31	AAGCTTTAGGGATGGTGGCT	ACAAGCTTCCATTGTCGTCG	AAGCTTTAGGGATGGTGGCTCTCCACGACGCCCTGAGAACTGTTTGTCTCAACACCGACTGGACTTACTCTGTCTTCTGGTCCATCCGTCCCCGTCCGTACGTATCTCTCTCCTCAGCTCCT
CATMA3d02932	At3g16530		168	0	36.9	35.12	GCCGCCAAAAACAACTAAAC	GGCAATCCGGAGTAATGAAA	GCCGCCAAAAACAACTAAACCGGTTTGGTTCTGTTTATAGGCTAAGTATCGTTTGTTTTGTTTTTACTTTTTTAGTAATTGCTGCATACTACTCAGTGGTAACTAGAGTGAATAATTATGGTTTGAATAAAACAAGCCAAGTGCGTGGTTTCATTACTCCGGATTGCC
CATMA3d02936	At3g18240		122	50	28.69	57.38	TGTTTACGGGTTCAGAATGAAA	TTTCCATTTCTTATCTTACTGATTGAA	TGTTTACGGGTTCAGAATGAAAGTAACCAAAGGAAAGAATTGGTACAATTTTTGTTTGGGTTTTGTATCAGATGTCTTTCTAATTTTTAAAGAAATTCAATCAGTAAGATAAGAAATGGAAA
CATMA3d02937	At3g18960		163	0	33.74	76.07	TTGATGTGATGAATCCAATGC	TCATTTTGCAATGAAAGTTTTT	TTGATGTGATGAATCCAATGCATGTGCTTAAAGAAGAAGAAGAAGACAAGAGAGTCTTCAGGGGATAACAGAGCTTTTAACAGAACCGAGACCTGCAAGTTTATTTGTTGTGTAATGTTAATTAATGACTTGATGAAACTAAAAAACTTTCATTGCAAAATGA
CATMA3d02940	At3g20600		170	0	25.88	52.35	TGGTGTTGATTTTCAGGTTTTTC	TTTCAAATAGAATTTTGTTGATGGA	TGGTGTTGATTTTCAGGTTTTTCATTTCTTGGTTTTGTTGATTTTGATTATTGACTATTTCATGAGTTTTGTTGTGATCCTTAGTTCCATTTTCTTCATTGCATAATTTATCCCTTATTTTTTTTGTTTTAACTATGTATTAGTTTCCATCAACAAAATTCTATTTGAAA
CATMA3d02944	At3g21980		133	0	42.11	63.91	GCGTATTTGCACCACAAATG	TCTCGATGTAGGCAAAACCA	GCGTATTTGCACCACAAATGTAACAACACCGAAGGAAAATATAGCCACGGGAGTGCGTTTGAGAAATATATCAACTTAGCTCTCCGTGCCATCGATTCAGACAATTATCTCAATGGTTTTGCCTACATCGAGA
CATMA3d02945	At3g21990		120	0	33.33	97.5	TAACAATCCCTCGAGTCTCCC	AGATCCAAAAACTGAAGACATTG	TAACAATCCCTCGAGTCTCCCCTATATAAAGATTCCAACTCTTTAACGATTCATCTATTGAAAAAACACACACACCAAAAATATCAGATATCTCAAACAATGTCTTCAGTTTTTGGATCT
CATMA3d02946	At3g22230		120	0	31.67	45	CTAAGCTCAGGTTCTGAAGAAGAA	TCCAGAATCAATTCCAAACCA	CTAAGCTCAGGTTCTGAAGAAGAACCTTTGAGATTTTTATCTATCTATCTACTTTTTGTTTAGTTCTAGAATGAATTTGGATCATTGTTTAAGACCTTTTGGTTTGGAATTGATTCTGGA
CATMA3d02950	At3g24068		121	0	43.8	61.16	GCATCTCGCCACAAAAAGAT	TTTCTTGCTCCCGATGAGAT	GCATCTCGCCACAAAAAGATATTTGGTCTGCTGTTGTATCTCAAGGTCAGAGTTCCGAGTTTGGGTTTGACACAAACCGATCAGTTAAATGGACTTGTGACATCTCATCGGGAGCAAGAAA
CATMA3d02954	At3g24480		169	0	55.62	57.4	CTTCTCTCCTCCACCGTCAC	TGGGGGAGATGCATAGGATA	CTTCTCTCCTCCACCGTCACCCCCTGTATACTCTCCTCCACCGCCACCATCAATCCATTACAGTTCTCCTCCTCCACCGCCAGTCCATCACAGTTCTCCTCCACCACCATCACCTGAATTTGAAGGGCCATTACCGCCGGTGATCGGAGTATCCTATGCATCTCCCCCA
CATMA3d02955	At3g24513		155	0	47.1	54.84	CGGAGCTGGTAAGAAACTCG	TGCCATGGTGATTATTGCAT	CGGAGCTGGTAAGAAACTCGAAGTTGCCACCAGAAGTTCAAATTACGCAGGCACTGCAAGGACCTTGTTGCAAGCCCGACCTTGCCAAAGGGATGTTGATTGTAACTTTCAATGTCCTAGAATCCAAGGAGGACAATGCAATAATCACCATGGCA
CATMA3d02957	At3g25265		178	0	43.82	25.28	AGTGGTTGGAAATGTGGAGC	GCAAGGATGACGACAGTGAC	AGTGGTTGGAAATGTGGAGCAAAAAAGCCAAGATTGGTGTTGGAGCATTGTAAACAAAGACCGTTGTCTTCAGAAAGAGTGTGAGTCTCTGTGTTCGAAGAAACATCCGAAAGGAAAATTTATGTGCATACCTTCAACCCCGGGAGGACCTTTTCAATGTCACTGTCGTCATCCTTGC
CATMA3d02960	At3g27120		122	8.2	43.44	37.7	CTAACGGAAGGGTACTCGGG	CGCATGTCATCTTTAGTCAGG	CTAACGGAAGGGTACTCGGGATCAGATATGAAGAACCTGGTGAAAGATGCAACTATGGGTCCATTAAGAGAAGCTCTCAAACGAGGCATAGATATAACTAACCTGACTAAAGATGACATGCG
CATMA3d02961	At3g27720		121	0	51.24	79.34	AGAAGGAGAAGACAAGGAAGAG	GTCTTCAACTCCTTCTTCCGC	AGAAGGAGAAGACAAGGAAGAGGAAGAAGGAGGAGAAGACGAGGAAGAGGAAGAAGGAGGAGAAGACGAGGAAGCGGAAGAAGGAGGAGAAGACGAGGAAGCGGAAGAAGGAGTTGAAGAC
CATMA3d02963	At3g27830		147	0	38.1	57.14	TTGCGTCTGGAATTGTTGAG	GCAACTACGAGTGATTTGCCT	TTGCGTCTGGAATTGTTGAGAAATTGTTGTAATTTGAATCACATTTGGTTTCCCATTAGCTGATTTCGCCATTGATGTGAGCTTTTTGGTAGCTGCACATAACATGTTTGTTGAAATGCCTAAATGAGGCAAATCACTCGTAGTTGC
CATMA3d02966	At3g28310		124	0.81	40.32	100	GACCTTACAAGATAATCAAACTGC	TCAAGTTGCTGTGTTTTGTTCTG	GACCTTACAAGATAATCAAACTGCAGCTCCTAAACTTAAGCTACTAGCTAAACGCCCGAGTCTTTCTCCGACAAAGGAGCTGACTTATTCAAAAACGAAAACAGAACAAAACACAGCAACTTGA
CATMA3d02984	At3g30730		171	0	36.26	81.87	TCTGCAAATCGGATATTCCC	GGTGGTGTTTGTGCCTTTCT	TCTGCAAATCGGATATTCCCATACCAAGAGGATCTAAAGTACAACTCCATTTACAAGCTCAATAAAGTGGAATGGTGTAACTCTTCAAATGCTATCAAATATCTCTTCAAATATGTTACAAAAGGAGTGAACAAATCTGCAATATTCATCGAGAAAGGCACAAACACCACC
CATMA3d02988	At3g31350		204	0	53.43	95.59	CCAGAGTCAGCAACATTGGA	CCAGAGGTGGATCGACTGAT	CCAGAGTCAGCAACATTGGATCGATCGATCCCATCACTAGAACGATCGATCCAGGGTTCATCATCGAAGACAAATCATCTGCCAGGATGGGATCGATCGATCCCAACTCTCAAACGTTGAAGAATCTCACCCGCCAGCTCGGGATCGATCGATCCCATGTGGGGATCGGTCGCTCCACCTCTGGATCAGTCGATCCACCTCTGG
CATMA3d02998	At3g33073		141	0	56.74	58.16	GCGAGATCGAGTGAAAAGGA	TTTTCGATAAACGGCCAGAG	GCGAGATCGAGTGAAAAGGAGGCGACGGTGAGAGTCCGGCGGAGTGAAGGGCGGAGTGGTCGAGTGAACGACGAGAAGCTCCGGCGAAGTCGAGTTAGCTTGCGAGAACGAGAGAGAGAAACTCTGGCCGTTTATCGAAAA
CATMA3d02999	At3g33187		136	0	37.5	91.91	CTCCCGGAGTTGTTCACATAA	TTCTATTCGTCGTGCGATCA	CTCCCGGAGTTGTTCACATAACTTCAGAAATATTTGTGGATATATTCGACACAACTGTCGAAAATGCATAAGGTTTTGCTTTTGCACATTTTCTATAAAGATTTCTCTGCCTCTTGTGATCGCACGACGAATAGAA
CATMA3d03001	At3g42150		197	66.6667	48.22	91.88	TTGCCTTGTCTGCTTTTTCA	CTGCGAGGGAGAAATTGAAG	TTGCCTTGTCTGCTTTTTCATCCAAAGGTCCAATTAGCTTCTTAAGCCCAAATCTCTCTCTCTTTCTCTCTTTCTCTTCCTCTCTCAATCTACTCGCCGGAGATCGGCTCGATTCCTCCGTCACCACCGCATCCGACCGGAGATTTCCTTCCGTTTTCTTTACTTCACAACGCAGAGCTTCAATTTCTCCCTCGCAG
CATMA3d03009	At3g42700		132	0	44.7	75	CATTGGGCTGTCTAAGGAGG	GCTTGATGATTCTCAACGTCC	CATTGGGCTGTCTAAGGAGGTTGTACAGTCAGCGAACTTAACAGCTCTGTGTCTTGAGCCCCAAAAGATATTTCCATGTGGGGTTGCTAGAACCTTCTTTACACATTGTTTGGACGTTGAGAATCATCAAGC
CATMA3d03012	At3g42940		187	0	47.59	89.3	TCGGATTGTTGTTAAAGCCC	AATCGCACAAGCCTCTGTTT	TCGGATTGTTGTTAAAGCCCAACAGCTAAGAAGTGATCGAAGTTCTGATCACTTGCCCTTATTCATGGGAGTCTCCGTCATATTTACACGCAAGGTCTACAAAGTCTTGCCTTGCAACTGTGCTCCGTCGACACCAGACTTGGTGGAGAAAGAGGCCGCAGAAGAAGAAACAGAGGCTTGTGCGATT
CATMA3d03013	At3g42990		126	0	53.17	96.83	GGTAATCTTCCGACCCGAAT	CGGTTTGTAGTCAAACGGCT	GGTAATCTTCCGACCCGAATTTAGCAGCGCCTCGGGTACTTCACGATACCACCCCGAGGCGAATCTCGTAAACGCTTCGGGTAAACGGTCTAACTCGCACAAAACGAGCCGTTTGACTACAAACCG
CATMA3d03017	At3g43380		125	0	52	63.2	CAGCCAGCTTCACACTGAAA	GCTTAAACCTTAGCAGCTTTGC	CAGCCAGCTTCACACTGAAAATGCTCGCCGCTGGGAAAGGTCTTGGAGGTTTGTCCACCCGCCGAGTTGCGTAGGGCAAGGAGATTGCTATATTCTGCTAGAAGCAAAGCTGCTAAGGTTTAAGC
CATMA3d03018	At3g43863		149	0	48.99	91.95	ATGCACACCACCAAAAGACA	AGAAGTGGCGAGGTCGAGTA	ATGCACACCACCAAAAGACAAGAATCTATCTTCTTCTTCTCCTCACCACTCGACCTCAACGCACCTTATCCCCACCACTCGACCTCATCTTATCAATTCACTCTATCCCATCGCCCCTCTCTCCACAAATACTCGACCTCGCCACTTCT
CATMA3d03022	At3g44935		175	0	39.43	87.43	AGGATGAAATGAGCCTTTGC	TCCAGAAACAACTGGTGTGC	AGGATGAAATGAGCCTTTGCAAAGTCATGATGCTCTATTTAGCAGAGGGACGATCGCTAGAGTTAATAGAGAATATATTCAGATCTTCCAAAACGAAAGGAAGAGTGATATATAACACCATGATCTCGGTGTATGGAAAACACTTTGCTGAGAATGCACACCAGTTGTTTCTGGA
CATMA3d03026	At3g45350		140	0	50	99.29	AACCAGTCGTTGTTTGGCA	GACGATTGGTACTCGCAGTG	AACCAGTCGTTGTTTGGCAAACCTAGTACAACAGGTTCATCTGGGTCAACTATAAATACGGGTGGCATCCCAGTCAACGCGTCAGTTGAAATACCAATCGTCGCGTCGGTTGACAGGTGGCACTGCGAGTACCAATCGTC
CATMA3d03029	At3g45577		134	0	44.03	70.15	AGACTCATCTCCATGGCACC	TCTTTCTCGGCACCAAAAAC	AGACTCATCTCCATGGCACCAAGGTGGAAATGGGCTTTAGGTTTCCTCTCAAGTTGTAACGTATTTCTATCAGAGCAAGCTGAGCTTTTGGACCGTTATTGTTTCGGTAGACTAGTTTTTGGTGCCGAGAAAGA
CATMA3d03032	At3g46030		127	0	33.86	48.03	GCTCTTGAATTGTGGATCTTGTT	CCGATTTGATTAACATCGCAA	GCTCTTGAATTGTGGATCTTGTTGAAATCGATGTTTGTAAAATTAGGGTTTTTTAGATTTGATGGTTGTTGTTGACTCTTTGATCGATTTCTGTTTCGTTTTCTTGTTGCGATGTTAATCAAATCGG
CATMA3d03035	At3g46360		142	19.72	51.41	63.38	CTTCGGTTATGGTTGTGGCT	ACCCAACACACAAGAGGGAC	CTTCGGTTATGGTTGTGGCTTCGGTGAGGCGTCTATTGCAGCGGTTTTCTCCTAGCGGCGGGATCTTTCACTCGATCTGAGATTGTGGTGGTGCATCACCGTGATTCTTCAGATATCGTTGTGTCCCTCTTGTGTGTTGGGT
CATMA3d03036	At3g46880		123	6.5	48.78	50.41	GGAGGGTAAAGGAAGAGTTGG	AATCGAACCTTGGAAGGAGG	GGAGGGTAAAGGAAGAGTTGGATCATCATCGTCTTCTTCCTTCACAGCTCAACTCTTTGGCCCCAAGGAACCTTCCTCCTCTGCCAACTTCAACTCCATTTTCCCTCCTTCCAAGGTTCGATT
CATMA3d03040	At3g47750		147	21.77	40.14	75.51	TGTCCTGATCCTAACAGTTTCG	TGTAGGCGAGATTACGCAAG	TCCTAACAGTTTCGATACTAATCTTCACATTTTTTTAGCTTTATCTCGGAATCTTCTCAGTACTTCTTTCGCGGTGAACTCCTCTGACCATTTCTTGCGTAATCTCGCCTACAATGTCTTGGCAAGTTTTTCTCCGCCAGAATTTTG
CATMA3d03044	At3g49010		144	0	33.33	80.56	GAAAGAAGAGAAGAAGTGAGGTCG	GCAAGGTAGCAGCAAAATCA	GAAAGAAGAGAAGAAGTGAGGTCGTTCTTCTTAGGTAGAAGAAACTTTTATCTTATCAACTTTTGGAACTGAATTTTGTGTATCAGACTGTCTTTTCTTTCATCAGTTTTTATCCTTAAATCTTTGATTTTGCTGCTACCTTGC
CATMA3d03051	At3g57360		165	0	41.82	87.27	GGACTCTCCACCAAGCAAAG	ACAAGATCATTCCGGTTTTT	GGACTCTCCACCAAGCAAAGAAGATATTAAAGTCCTGCAAAAGCGCATAGCTGCACCATTAACATTCTGTCATATCGCTCAGGGCCGTGCCAGTTTCTTTTCCTTCAGTTCTATAGACCTCCCTGTCTTATCATAAAATGTAACAAAAAACCGGAATGATCTTGT
CATMA3d03053	At3g57840		139	0	41.73	75.54	ACGATATCGGAGGTGGTTTG	TAGCGAGTTCGTCCCCAGTA	ACGATATCGGAGGTGGTTTGGTGCTACATTCTGGTTGTTATACTAGCAGAAATGGGTATCGTCGTATTAGAGACTTTTTTCCAGGGAGTATGAAAATATTCGCTGAATTCAGGAAAACTTACTGGGGACGAACTCGCTA
CATMA3d03054	At3g58130		164	0	38.41	31.1	CAAAGGAGCTCTTGTCGAGG	TTTATGCCTCGAGTTCCCAG	CAAAGGAGCTCTTGTCGAGGCAAAGCTGAAACGATTTTGAAGAAAAGTTGCAGCTTGTAGTGTTGTGGATCACTGAGACAACTCAATTTCTTTTGTGTAAAAATGCATTGCTACAAACTATTCAGATGTAAACAGCTACAAAATCTGGGAACTCGAGGCATAAA
CATMA3d03056	At3g59390		140	17.855	45.71	52.14	GCGTGTTTGTATACCCGGAC	AACTGCTACAATAAGGAGGAAAAA	GCGTGTTTGTATACCCGGACACAATCATTGCTTTCCTGTGACGGTTCACACCAACACACCCGACGACTCTGCCCATGTGCCTAGAAGCTAGTCAGTATTAAGACTTATGCCATACTTTTTTCCTCCTTATTGTAGCAGTT
CATMA3d03057	At3g60150		130	0	32.31	97.69	AACTTCGAACAGCTTGACTCG	GGTGGTAATCCTGTAAATTTCG	AACTTCGAACAGCTTGACTCGATCTTTATAGTTGAAACACCAACATGGTCTTCTTGTCTACTGTAAATGATATATTTCACTCTATTTGTAAAACTTTTGCAAAAAAATCGAAATTTACAGGATTACCACC
CATMA3d03058	At3g60180		157	50	35.03	97.45	TGGATTCACCGAACAGAACA	TGCGACGAAAGTTTGGCTAT	TGGATTCACCGAACAGAACAAAACAGAGACTCCAAAGTCAATGATGTGCCTTGTCGTATACGTAACTAAGTTTACAGATTCATGCTTTATTTGTATATGTAATTATCTCTACATTTTACATGTTCTCATCATACGATATAGCCAAACTTTCGTCGCA
CATMA3d03059	At3g60966		131	0	57.25	93.13	AAGATTCGCCACTTTGATCG	CCTCCGCCTCTTGTAGACAC	AAGATTCGCCACTTTGATCGTCACAAGTCCATGGCGTCGCCACCGCACATTCACGTTCCGTCGGTGGAGAGCGGCGGAAAACGATGATTCGTCTCCACCTTTCTGCGCCGTGTGTCTACAAGAGGCGGAGG
CATMA3d03064	At3g62470		126	0	49.21	53.97	GAAGATTGATGACTTGGGGG	CCGAGTGAGTGAGTTGAACG	GAAGATTGATGACTTGGGGGCGGGTAACTGGATCGTTCAACTCACTCACTCGGAGAAAGCTTATCTGCGAACATGACTTCACTAGCACAGCTTGGACTGAACTGATCGTTCAACTCACTCACTCGG
CATMA3d05081	At3g04903		122	0	48.36	33.61	CCAGAACCCACAGGAAAATG	CACATGCCAGTAGCCATCAA	CCAGAACCCACAGGAAAATGGTGCGGATATTCGGTGCCGATGAAACCATGCATAAACGATGATCGCGTTAAACGATGTATTGCGGAAAATACGCATGGCTGGTTGATGGCTACTGGCATGTG
CATMA3d05082	At3g06985		131	0	44.27	88.55	AAAGTTGAAGCTGAACCCCA	TTGCAACAACACATATCGGG	AAAGTTGAAGCTGAACCCCAATGCATTGGATCATGTGAAATGCTTGCTGACTGTAACACGGCTTGTATCAGGATGGGATACTTATTTGGCCAATGCGTTGGCTGGAAAACTCCCGATATGTGTTGTTGCAA
CATMA3d05083	At3g07005		122	0	46.72	55.74	GAATGCATTGGACCATGTGA	CATGTAAAGGGATCGTCATCCT	GAATGCATTGGACCATGTGATATGTTTACGGACTGTCAAGCCGCTTGCGTCGGGATTAGGAAAGGATACAATTATGGTCAATGTGTTGCCTGGAAGCCCAAGGATGACGATCCCTTTACATG
CATMA3d05084	At3g10195		174	0	39.66	28.16	TTGGTGACAATGAGTGTTGGA	TGGAGAAGGAGGTTTTCGAG	TTGGTGACAATGAGTGTTGGAGATATATGTCAAACGGATAGAGATTGTGTTGAGATTGGGATTCCAAGATGTAAGAGAACAGGAAAGATGCCGATTTGTTACAACGGATATTGTTGTTGTATCTGTTCTGCTAAAAGACTTCCTGCTTCTACTACTCGAAAACCTCCTTCTCCA
CATMA3d05085	At3g12345		163	0	51.53	26.38	CGACCCGGAAACTACACAGT	TATTCCCGTACCTTTCGACG	CGACCCGGAAACTACACAGTCCGAATCCGGCACTGATCCGGACCAATTCGAGTCTCGTCTCTCAAACATCAGACTCAGATACCGAAGCGGGACGGGTAAGAAAGCAGAAGTGAGAAAATCGAAGAAAGGGTCAAGTGGGTCTCCGTCGAAAGGTACGGGAATA
CATMA3d05086	At3g13403		136	0	32.35	41.91	GGTTGTATCACACACACTTTGC	GAAATAGTTTCTAATTCTGGAGGAAA	GGTTGTATCACACACACTTTGCATATCTCTATTCATTATCTGCTCAACACGTCACACGTGCTTCTCAAAAAGATATACATGTTTGTTGAACATTTGTTTTTGTTTTTTTATTTCCTCCAGAATTAGAAACTATTTC
CATMA3d05087	At3g13405		180	0	26.11	40	CAAGGATGACTTGCCGATTT	GGACAACTTGCCGATCATGT	CAAGGATGACTTGCCGATTTAAATGATCTTTCTTTATACTCTATTAAGACAATTTAGTTTCAAACTTTTTTTTTTTTTTTTTTTTGAAGGATTCAGGAAGAAATTAGGATATATTATTCCGTATAAAATACAAGATATATAAAACCAAAAAGAAAAAGTAACATGATCGGCAAGTTGTCC
CATMA3d05088	At3g18217		133	0	37.59	41.35	GAGCACTAAGGATGACATGCAA	GCACAAAAGAGTAGAGATGCAGG	GAGCACTAAGGATGACATGCAAGTACATACATATATATCATCACACCGCATGTGGATGATAAAATATGTATAACAAATTCAAAGAAAGAGAGGGAGAGAAAGAGAGAGAACCTGCATCTCTACTCTTTTGTGC
CATMA3d05090	At3g25597		136	0	39.71	37.5	TTGCAACTGTCTTGTGCTCC	TTCAAAACAAAGCCCCATTC	TTGCAACTGTCTTGTGCTCCAGATCGCAATCTTCATCTTCCTTGGACTTCCTCAAAAGCTTGTCAAGAACACAAGAAAGTGTTACACAAAATGGGGGATAAATCGAAGGATAAAAAGAATGGGGCTTTGTTTTGAA
CATMA3d05092	At3g28260		132	31.06	43.94	68.94	GCGTAGAAATCATAGGACACAACA	CCAACATTCTCCAAAACGCT	GCGTAGAAATCATAGGACACAACATTTCTTCACTGTCTAAGATGTAGCCAAACCAGTTAAGGTTTCCGTTCAAGCTAACGGGATTGCACCATTCAACACTGCGCAATGGGATAGCGTTTTGGAGAATGTTGG
CATMA3d05094	At3g29560		144	6.94	50	77.78	TCAGTATCGAGTGGCGAGTG	AGTTACGCCAAGGGACTTGA	TCAGTATCGAGTGGCGAGTGACAACTTAGGGTTTCAAGCTTCAGTCCTTTCGGCTTCTCTTTACTCTGGGTTTGCTCATCGTTCTTCCCTCACCTCAAGCGCTGTTCTCGCAGGATCTTTGCTGTCAAGTCCCTTGGCGTAACT
CATMA3d05095	At3g29785		137	0	38.69	97.81	AAAAAGTTGCATCAACCGCT	TTCTCTTTCGCGACATTGTG	AAAAAGTTGCATCAACCGCTGGGAAAGAAGGTAGAGACGATGAGTCAGGATGACTGGAATATTCTTTATAGACAAGTTTTGGATGTTATTAGGTTAACAATATCGAAGAATATCGCGCACAATGTCGCGAAAGAGAA
CATMA3d05096	At3g29796		180	0	47.78	98.33	GGGAAATATTCGTCGCAAAA	CGAAGAATTGTTCTCTCCGC	GGGAAATATTCGTCGCAAAATTTGCGACGGAATAGCGAGTTGGTCATGTTCCCTCGGAGAGATCTATTCGTCGGCGAAGAAGAGGTTTGTCGGAGAGATCTATTCGTCGGCGAAGAAGAGGTTTGTCGGAGAGATCTATTCGTCGGCAAATTTGAGGTTTGCGGAGAGAACAATTCTTCG
CATMA3d05097	At3g30840		122	45.9	39.34	96.72	CAAAGGAGTTGACACAGAATGC	TTTGATACTCCGGCTTCACA	CAAAGGAGTTGACACAGAATGCAACAAGAGTTATGCAGACATCAACAAAGGTGTTGAGCAACAGAGGTATTGAGCATCAGATATTGTAAAGATCTATGTGATTGTGAAGCCGGAGTATCAAA
CATMA3d05103	At3g42473		121	0.83	40.5	69.42	GCTGAACCCTATATCCACCC	TGCCATCTAAACCTCCAATACA	GCTGAACCCTATATCCACCCATGTATGAAGGGATTTTGTAGTTTCAAATCAGAATGCGCTAACAAATGCATATTTATGGGGCATCACAAAGGAGGAGATTGTATTGGAGGTTTAGATGGCA
CATMA3d05105	At3g43083		136	0	36.76	37.5	GGCAATCGGTGTTTTCAAAT	AACAGCATGTGCATTCTTTCA	GGCAATCGGTGTTTTCAAATAAAATTTAAAACTGGGAAATGTGTTCCCAAAGAATGTCAAACTGCATGTCAGGAGAAGCTAAGAAAACCTAAGCTAAAAGGAGAGGGATTTTGTATGAAAGAATGCACATGCTGTT
CATMA3d05108	At3g43528		135	0	40.74	94.07	TGGAAAGGAACCAAGAGAGG	ACGACAAACAGAACATGCCA	TGGAAAGGAACCAAGAGAGGATGGAAAGAGATCTGATGGAAAAGAACAAAAGGGGGAAGGACTTTAAGATGGTAATCGTTTTTAGTTGTGGCTGTTTAATCACCATGGCAATTGTTGGCATGTTCTGTTTGTCGT
CATMA3d05109	At3g43682		147	0	39.46	99.32	CAAGCCTTCCTCTGCTTCAG	CGTCTGCGGTAATCAACAAT	CAAGCCTTCCTCTGCTTCAGCTTCTTCATCATCCAAAGGTTGTGAGAGTCAAAACTCGCACAATAGAAATTGTTTTAAGGGTTTCTTCAAAGAACGAGTCTTTGTGAGATTCTCAAAGAACAACAAAATTGTTGATTACCGCAGACG
CATMA3d05110	At3g44140		120	0	60.83	61.67	CAGTGACGGTGGCTGTAATG	ACCACCAAATCATAACACGG	CAGTGACGGTGGCTGTAATGACGGCAACAATGGTGGTGATGACTGTGACGGCGGCAGCCGTGGTGGTGGTGACGGCGGCGACGGTAGCCTGTGGTGGTGGCCGTGTTATGATTTGGTGGT
CATMA3d05111	At3g44440		120	12.5	36.67	93.33	ATAAATTTGGTAAAGGCAGTGG	TTTTTCTTGATCTCCACCACTAAA	ATAAATTTGGTAAAGGCAGTGGTGGTTGATGTTGATATGATGATGATGGGTGCAGAGAAAGTGATGATGGAGAAGATCAAACCAAAGATAAAGATCTTTAGTGGTGGAGATCAAGAAAAA
CATMA3d05113	At3g47965		174	0	33.91	98.28	GTGCCAACATCAATTGTGGA	TCAGACCAAACACACACATTCA	GTGCCAACATCAATTGTGGAAGAGACCAAATGCTTTAAATGTATGTATTGTTGTGAGTTTTATCGATTAATGAGTTTGGTCTGAACTTAACCATATCCATTAATGACTGAATGTGTGTGTTTGGTCTGAACTTAACCAAATTGATTAATAGATGAATGTGTGTGTTTGGTCTGA
CATMA3d05114	At3g49230		134	0	49.25	53.73	AGCCTTAGTCACAGAAGCCG	GCAAGCTCCAACCTCAAACT	AGCCTTAGTCACAGAAGCCGAAGTGGAGATGTTGGTGAAGATCCTTGCATTTCGTTCGCGCCAAATGAGATAGCACGCAACCTGAGCGATGAGCTTGATGATGACAGAAGAGAGAGTTTGAGGTTGGAGCTTGC
CATMA3d05115	At3g50925		124	0	40.32	37.9	CGGATCTGTAGAACCTCGGA	TCCTATTATCATGGCAAACACA	CGGATCTGTAGAACCTCGGAGAAATACTATCGCGAATTTTGCGGCCATGCAGGAAACGACGATTGCCTTTCAAAATCAACCAAAAAACCTAAACCATTTAAATGTGTTTGCCATGATAATAGGA
CATMA3d05116	At3g54840		211	0	36.97	68.72	CAAGAGGCTACCTCGTCCTG	TTGGGTTTCCACTTTTGAGG	CAAGAGGCTACCTCGTCCTGCTCCTTCGTCATGATTGGAGTGTTGAATCATCTCATCTTCAGCCATGTCTTCAGACTACTAATCTTTCCATACTTTTTAATGTAATGTTTCAAAACAATATTTCTCTATCTGTTAAGTCAAGTGTGTTGTATAATGTGAAGATTTGAGTTTGAAACTGGGGATATTACGAACCTCAAAAGTGGAAACCCAA
CATMA3d05117	At3g55677		182	0	35.71	72.53	CACTTTTGGTGGTATGCACG	CACCATCCAGATTGATCACG	CACTTTTGGTGGTATGCACGCGACCATCTAGGCCATTATAGTTACTGGTTTGATATATTTACTGTATACAGAGACGATAATCCATTTGGAAAATATCCAATTTGCGATGAATGCGTTTGGAATATGTACGAATTAAGTGAAAACTTTATTTGTCGTATAAATCGTGATCAATCTGGATGGTG
CATMA3d05118	At3g61172		138	2.17	43.48	67.39	TAGGGATGATGGCGAAAGAA	CAACGGTTTTATAGCACTGGC	TAGGGATGATGGCGAAAGAAACGCAAGGACAACATATATGTCATCAGATTCTGTTAAACAACAATTGTGATGGAGCCACATGCACAAGTCTCTGTGACAAGCAGTTGCAAGGAACTGGCCAGTGCTATAAAACCGTTG
CATMA3d05119	At3g61898		201	0	34.33	32.34	GACAAGTTAGCATTCAGAGAGGC	TGTAATGACGAAACCCTAAGGC	GACAAGTTAGCATTCAGAGAGGCTAAATCTATTCCTGGTCATGATTAATGATTAGGGTTATTTACTTTCAGATCCGTTTGTTTCTAAAAAATCAAACCAGATCTGCTAGATCTGAAGCTAGTAGATCTGAGTCTTTCAAACTACTGCTATATTTATGTTTCTTGTTAGTACAACTATTAGCCTTAGGGTTTCGTCATTACA
CATMA4d01417	At4g00920		124	0	43.55	86.29	GCTCAAGGAACGTTGACCAC	TAAGCCTCCTCCACAACGTC	GCTCAAGGAACGTTGACCACGATGTTGTTATGGGAGACTTGCAAGAGAATGTGGAGAAAGTTGTTAAGAAATCAACAAAGAAGTCGAAGAAGAAACAGTCTTCGGACGTTGTGGAGGAGGCTTA
CATMA4d01445	At4g03570		129	0	41.09	34.11	CAGCGCTTAAGCCATTTGAT	CCATGTCTTCCCAGTATGCG	CAGCGCTTAAGCCATTTGATCATTACATAGGTATAAAACCAATGGGTTTACAGAGGTATAAAACAGAGACCATCTCTTCCCAATATGCGCTTACTGATAAAGACTTTCGCGCATACTGGGAAGACATGG
CATMA4d01449	At4g03680		141	0	36.88	87.23	GGATCACCAGACTTCTTAACTCC	AATGGTAGAGACGTTGCATCC	GGATCACCAGACTTCTTAACTCCTAATCAAACTACCCTAAACGTAAATACATTGTTTGGAGTAGATGACTCTGAAAATTTCTTATCGGATATAACATATAGATCGGAAAGTACTAGGAGAGGATGCAACGTCTCTACCATT
CATMA4d01510	At4g07666		155	0	41.94	56.77	GGCCACAAGGTAACAACTCC	TCAGCTGGTGCTAAACATGG	GGCCACAAGGTAACAACTCCAAAAGATGTTGAGAATGACATAAGTCTTGAGGAACAACTTTCGGAAACAACATCATCACAAGTTTGGCGAAATAAGATGTATGATCAAGCAGCCCTCAAAGCACGTGTGATACAACCATGTTTAGCACCAGCTGA
CATMA4d01517	At4g08028		134	2.99	38.06	34.33	ACAGGGTATGGAATAGGGGG	CAATGTTCTTGTCTACAATAGCCG	ACAGGGTATGGAATAGGGGGGCGTACAAAAACATGCTTTACACCAGCTTTATGTATTTATCGTGGAGTCCATGGGTGCGATAGTTATTGTAAAACTAAAAATTTTGATTACGGCTATTGTAGACAAGAACATTG
CATMA4d01529	At4g08485		128	0	44.53	41.41	CCCTGTTACTCCAGCATTGAA	ATCGTTGACAAGAACGCACA	CCCTGTTACTCCAGCATTGAATCCTCTAACTGGTCAACACTCTCTCCGTCAACGCCAACTGATTTTTTGTGATGAGTGTGCAAATGCTTGTTTTAGAAGGAAGAAGCCTGTGCGTTCTTGTCAACGAT
CATMA4d01540	At4g09090		125	0	42.4	84.8	TCCACAAAATGGTGTGTAGCA	GGGATATAACAGGATCCGCC	TCCACAAAATGGTGTGTAGCAAAGATGAACGCAACGAATGCGCAACTACAAGGAAATATTAATTTTGGATGTAGTGAAGGAGTTGATTGTGGGCCAATTCAACCAGGCGGATCCTGTTATATCCC
CATMA4d01558	At4g10115		110	18.18	40.91	80.91	TTTTTATTGATTGAAAATAGGGCA	TTTCACTAAAACATAACTTAGGTCCG	TTTTTATTGATTGAAAATAGGGCAGGGAAAAAAAAAACCACCATGCCCGCTTGGACTGTCGGCAAACGGAAAATGTGGGCATGACGGACCTAAGTTATGTTTTAGTGAAA
CATMA4d01565	At4g10457		127	29.13	37.8	64.57	TCTTAACATTTTATTTTTGTGGTTGA	CACTTACCCAAGAACTCTTTCCA	TCTTAACATTTTATTTTTGTGGTTGATAACACAACAGAGGTTGAAGCCATGAAGAAGTTTGGGTGCAACACTACACACCCTTTTCCTGGAAAATGTGGAAATAATGGAAAGAGTTCTTGGGTAAGTG
CATMA4d01571	At4g10767		144	0	45.83	45.83	TTTCCAAACAAGTGCTCAACA	CCATTTTCGAACCGTGAAGT	TTTCCAAACAAGTGCTCAACACTATTTCTAGTTGCCGGTGCGATGACGATAGGCAAGGAAACAAGGACTATATTGGTGCCAATGTGATAGAAGAGAAGGCCGTCCTTGCCCCGCAAATTGATGAACTTCACGGTTCGAAAATGG
CATMA4d01584	At4g11430		400	0	68.25	80	CAACTTCGGCCACCATCTAT	AAGTGTTGGTGATCGGTGTG	CAACTTCGGCCACCATCTATTCCGGTCACCACCAACACCGGTCACCGTCACTGTCGGCCACCATCAAATCCGGCCACCACCAACTCCGGCCACCACCAACTTCGGCCACCACCACCACCGCCACCACCACTGTCGGCCATCACCACCACCGGCCACCACCACCACCGCCGGTCACCACCACCACCACCACCACCACCACCACCACCGCCGACCATCACCCCGCCGGTCACCACCACCACCGCCGGCCACCACCACCACCGCCGGTCACCACCACCACCACCACCACCACCACCACCACCGCCGACCATCACCCCGCCGGTCACCACCACCACCACCGGCCACCACCACCACCGGCCACCACCACCACCGCCGGCAACCACCACACCGATCACCAACACTT
CATMA4d01596	At4g12470		136	0	28.68	52.94	AGTTTGAATAAATGCATGTAAGGT	CATACAAAGCTTGGAAGGCG	AGTTTGAATAAATGCATGTAAGGTATAGTTTATGTATCAATCTTAATTTGTTAAAGAGAAAAAATAAATGTGTGAGATTTTTATAGTTTTTCATTTTGTTTGTAAACGTTGTCCCCCGCCTTCCAAGCTTTGTATG
CATMA4d01610	At4g14096		322	0	37.27	65.53	TATCGACAAATGGGCTCCTC	TCGGTTTTGTTGCAGATCTTT	TATCGACAAATGGGCTCCTCTGTTTCTAAAGGGTACCTCTTCGGTTTGAAGATGAACCTCTTTATCTCAGAGATGATTACCAAAGCTTAGGGAGTACCCTAGCTTGTCGTCACTAAAATAATCTTCTCTTGTTTCTGCCTAATTATGTTCTAAAGACGTGTTATTTAGGCTTTGTCCTTATTGACTTGCAATGTTAACTTCAGTTTTTTCTTGTTACAGTTGGTCTGTTGTGTAAAATGATCTTGTAAGAGTAATTGGTAGGAGTAAGCAGACAACAAAAGCTGAAACATCCCTTTTGTGTAAAGATCTGCAACAAAACCGA
CATMA4d01611	At4g14272		129	0	37.98	45.74	GGAAAAGAAAACATTACGCCA	CCAGCATTTTCCATCGTTTT	GGAAAAGAAAACATTACGCCATGGATATACAGTATGAAGCAGCCGGTGTCGTGTAATAGAGAACATTCGGAAATTGGAATATGTCTTTCAGGTATTGATGATGATATTCAAAACGATGGAAAATGCTGG
CATMA4d01615	At4g14785		138	36.96	34.78	71.74	TTGCTTATATCTTTATAACCTAAAT	AGCATTTCTTCTTTCCATGA	TTGCTTATATCTTTATAACCTAAATATATATTTTGATTGATAAAAAATTAGAATCGGAAGCTGGAGCACCTCCCGTAGAGTGTTGGAGTGAGATCCTATTTTCTGGAAAATGCGGGTTTCATGGAAAGAAGAAATGCT
CATMA4d01635	At4g17713		144	0	39.58	45.83	TGAAAGATACATCCGTGCGA	TACATTGGAGGTTTGCGACA	TGAAAGATACATCCGTGCGATATCGCTTAACACGAGGTCACCGAGGTGTAATGTTCAATCTTGCATTGACCATTGCAAAGCAATAGGCGAAGTAATTTATGTTTGTTTTACGTACCATTGTTATTGTCGCAAACCTCCAATGTA
CATMA4d01649	At4g19038		125	0.8	48.8	75.2	GGGGAGATATGTCTGGCAAA	TTGCCATGTCTCTTGAGTGC	GGGGAGATATGTCTGGCAAAGGGACAACCACTTGAGGAAATGGTAGAGTGTAAGGAGGTCCTATGGCCGGAAGAATGTAAATACGACGCATGTGCCTTTGCATGTGCACTCAAGAGACATGGCAA
CATMA4d01693	At4g22105		153	0.65	49.02	79.74	GAAGTGGAAGCTGGATTGGA	ACACTCGCAACTAATGGGCT	GAAGTGGAAGCTGGATTGGATCCCATGGCGGCTAACCTACGCGTCCGGAAGGATATATTTATCGGAGGATGCGGCCGGGACGGAAACAAGACATGCATGAAAGACTTTGTTAAGAAAGGAGGTGTGATGAATAAGCCCATTAGTTGCGAGTGT
CATMA4d01716	At4g26380		150	0	44	82.67	CCGAGTCGGAGCTCATGATA	GCGAATCCAAATCCAGAGAG	CCGAGTCGGAGCTCATGATATCTCTTATTTCTCAACTGTTATCTATCTTAGGCGGTGGGGAAGACACACATACACCACAGCTGAAGTCAAAGTTGATAGCACTTACTTGTCAACTAATCTCTCTGGTCAACTCTCTGGATTTGGATTCGC
CATMA4d01739	At4g29300		125	24	36	72	TCATCATAACACTGTACTTAATTTTTG	GCAGCTTAAACGGCAATCAC	TCATCATAACACTGTACTTAATTTTTGTAGCTATTTTAATGGTTGAAAAAGTTGAGGGAGAGGAATGTCGTTTAACGATTGACAAAGCAACTCCATGTCATCTTAGTGATTGCCGTTTAAGCTGC
CATMA4d01746	At4g30064		126	0	50	73.81	CTCGTGTGGTGTGATTACCG	TCAGCCGGACAAGGATAAAC	CTCGTGTGGTGTGATTACCGACTGTAGTGGGGAATGCATTTCTAGATTTGGACCACAAGCACGTGGCTACTGTGACCGAGATGGTGGTTCTGGAACATGTGTTTGCGTTTATCCTTGTCCGGCTGA
CATMA4d01768	At4g33865		143	32.87	43.36	70.63	TTGTGTTGATTTGGAGCATCTT	ATGAATCCGATTTCCTTGGC	TTGTGTTGATTTGGAGCATCTTAAACATTCATGTATTTGTTTTGTAGCCGTGTGTGTGGAAACTCCCATGGGCTAATCAGGAAGTATGGTCTCAACTGCTGCAGACAGTGTTTCCGTAGCAACGCCAAGGAAATCGGATTCAT
CATMA4d01770	At4g34135		122	50	27.87	48.36	TGGAAGAGTTTAGTTCATAATCTTCAT	GGTTGCTGCCATTTGAATTT	TGGAAGAGTTTAGTTCATAATCTTCATATATATAGATTCTATTTAGAAATTCCATAGCAGAAGTAAGATGAAAGCTAATGTAAAATATAAGAGATATGAGTTAAATTCAAATGGCAGCAACC
CATMA4d01777	At4g35165		132	0	43.94	97.73	AATTTTAATCACCCCCGGAA	AGTTCGAATACGCATCCCTG	AATTTTAATCACCCCCGGAATAGCTCATGATGAACAACCACCGCCCCGCTCACAATTTCCACCGGATTTTCCTATTGATGTGGAAAAATGTTGGGCATCACTTTTCAATACTCAGGGATGCGTATTCGAACT
CATMA4d03066	At4g00130		405	0	42.72	37.04	GAAGAATGCGCGTAAGAAGG	TCAGCTTTGAACATCATCGC	GAAGAATGCGCGTAAGAAGGGTCAGACAGAAGATGAGGTCGAGTATGCTAAAGAGAGTGAGAAAAAACGTTTTGACTTGTCCATAATGATTTGGGGGAGCAACGGTGTTTTGGTTGCTGGTAAATCATCAAAGAAGAAAGTTGCACCCAAAGAGATGAAACCTGAAGAAACAGACGCAAAGGTTGTGAACGAAGGTCTCTCCATTGGTAGAGAGATGGTGCCGTTCGGGAGTTCTTGTGGTTTGGATGAATCTAAATTAACTACGGGTTGGGAAAATGTTGAGGATGGAGCTGAGAAGAGAGAAGTGGAGGAAAAATGGAAGAAGTTTAAGGATAAGCTGTTTGAGCTACTTTACGAGAGGTCTGTGCTTATGAACAAAACTGAAGCGATGATGTTCAA…
CATMA4d03068	At4g00238		120	0	34.17	62.5	ATTTTGTTATCTATCTTAGGCTTCA	TTCATTACAACCATCGACCAA	ATTTTGTTATCTATCTTAGGCTTCATCTTTCTATCTACTCTAATGAACTTTTAGGACTTTGGATTCTCGTGTGAGAATTAGCTTTGTCTAACAAGCCTTTTGGTCGATGGTTGTAATGAA
CATMA4d03069	At4g00380		139	0	30.22	56.83	GGATGCTCGTATGCTCTCTATG	TTTGATCATCATTTTAGGTGGC	GGATGCTCGTATGCTCTCTATGGAGACTAATTTCTTAAACCTTTTGATTTGAAAGAATTCGAATCTGTAATTATTGTAATCTTGGTTTATGCTTTTTGTTTTAAGTTCTTGTTAAAAGCCACCTAAAATGATGATCAAA
CATMA4d03073	At4g02733		123	0	43.9	91.06	AAACTTGGTCGTGTTGATGC	TCCAAGACCAGGAGGATCAC	AAACTTGGTCGTGTTGATGCTCCCGGATGTTTGTTTAGAAGTTCTTGTCTTCCTCCACTAATACTTTATGGGAATAATGCGAGAAGAGCCCTTAAACTTGGTCGTGATCCTCCTGGTCTTGGA
CATMA4d03076	At4g03930		136	0	30.15	66.18	TGTTGTTCCATGCTTCACAAG	CGAAATTAACTTATGTATTTTTCTTCC	TGTTGTTCCATGCTTCACAAGTATAACGTACTAAATAAAAGGGAAAAAAGCGGAAAAAAACCCCGGTTTATTTTTAATTTGGCCGTTTAATACCTGTACTTTTAAAATTGGAAGAAAAATACATAAGTTAATTTCG
CATMA4d03077	At4g03950		153	0.65	39.87	98.04	GTCCTCGTTGCCTCAATCAT	GCATTCCTAGACAAAGAACAAGC	GTCCTCGTTGCCTCAATCATCATCTTCCAAACCCTCTTAAACATGTCAATGCCCTGGGTGCTGCCATCGCGATTCTTGGAACTTTCATTTATTCTCAGATAAAAAATAGAGTGAAGAAAAATCATATTCTGCTTGTTCTTTGTCTAGGAATGC
CATMA4d03083	At4g04402		133	0	45.11	57.89	CGATACAGTGTTGGTGCGAA	TTGCTGCAAACATCTCAACC	CGATACAGTGTTGGTGCGAAGAGGGTCAAAGCTTTGTGTGTTAGCTTCAAGGAATATTGCGAAGCTCAGAATTACGAAGGGTAAGCTTGTTCAACACCGCTTAAGGACTCATCGGTTGAGATGTTTGCAGCAA
CATMA4d03084	At4g04470		164	0	42.68	29.88	GGGAATTTTCCTAACCCTGC	TTTGGTTTCAGAGCTGTTTGA	GGGAATTTTCCTAACCCTGCGAGCGAGGTCAATGACACTAGCTTTGGCAAAGGCTAAGTGATTAGGAAACACATGGATCGTGACAGAGAACTCAAGCCTTGGGACTCATTATGATCACTTAGTACTCTGTAAGTTAAAGCAAATCAAACAGCTCTGAAACCAAA
CATMA4d03085	At4g04635		120	0	41.67	91.67	GAAGAAGAAGAAGGAGAGGGAGA	ACGTAAAGCTTCCATCGCTC	GAAGAAGAAGAAGGAGAGGGAGAAGAAGAAGAAGAAGAAGAAGAAGAAGGAGAAGAAGAAGAAGGAGAAGAACATGTTGCATATAAGCCTATTGGTGACAGAGCGATGGAAGCTTTACGT
CATMA4d03089	At4g05210		121	0	39.67	37.19	TACGCAAGGTGTTTGTTGGA	TCATGAACATCTTTCCCAAGC	TACGCAAGGTGTTTGTTGGAATGCCTCTGAGAATATGCAGTGAAATTCCTAGATTCGTATCAGTTTCGTGTATAAGGTCTGACATGTGTGGTATTATGATGCTTGGGAAAGATGTTCATGA
CATMA4d03098	At4g06735		132	0	53.03	49.24	TAACAACACTCGACCTCCGC	CGGAAGAAGAGAAGACGGTG	TAACAACACTCGACCTCCGCCATCAATTCGCCTTCAACACTTCTCGCTCAAAATCACTCGGCCACAGCTCTCATCACCTCTCCACTACCACAACCACTCGACCCCTTCACACCACCGTCTTCTCTTCTTCCG
CATMA4d03107	At4g07520		245	0	46.53	99.18	GATGATCCGAGTTCTGCCAT	TCTCCAAACGTAAACCGGAC	AAAGGGAAACTGAAGCGGATAAAGGCGATGATGAGACGCTGAAGAAGAAAACGAAGAAGAAAGGGAGGAAGGGAAAGGGAAAGTGCAACGATAAGAAGAATGAGAAGAAGAAAAGAGACGAGGATCCTGAGGACGAGGATGAAGGTGGCAAAAAGAAGCGTAAGATAAATCCATCGAGATTCCACAAGCCACCTTATACCGCGGAGAGAATGAGAGGGACCAAGGGTCCGGTTTACGTTTGGAGA
CATMA4d03108	At4g07524		143	28.67	38.46	59.44	TTCTGTTATGAGTCAAAATCAACCA	TTTCCCGGATGATGGTAAAA	TTCTGTTATGAGTCAAAATCAACCATTAGTATGGAGTTTCAGACACGGACCATCACTCTTCAGGGCAAACTCGTTAAAGATCAGATCTGGGAGTCAAGAAAGGTTATATCGGATTTTTATCTATTTTACCATCATCCGGGAAA
CATMA4d03113	At4g08360		123	27.64	32.52	47.97	TCAAGTTTCCGGTAAAAGCA	CAAAATCTAGCACGTAGAGTGTTGA	TCAAGTTTCCGGTAAAAGCACTAAATTTGGGAAGGTAAAAATAACTTCAAATAATATGGATCATCATTCATGTGCCGAAGAATATTCAGGTAATATATTCAACACTCTACGTGCTAGATTTTG
CATMA4d03121	At4g09520		121	35.54	45.45	33.06	ACACACGACGTCACCACAAT	CGAATCTACAATAATCAGAATCAGAA	ACACACGACGTCACCACAATTCTCAACTTTGGAGCTGCAGACACAATTCCGGCGACGTTTACGATTCTGACACCGCCGGTAAGGGTTAAAATGGATTCTGATTCTGATTATTGTAGATTCG
CATMA4d03122	At4g09770		120	0	35	67.5	TGGGTCTCTGACACTAAGGTCG	AAAAAGGGGAAATAGCAAAGAA	TGGGTCTCTGACACTAAGGTCGTTGACTCTATCTAAAGACTCCTATTACCTCTTTCTTTCTTTTGCATACATCTTTCTTTTTTAAGCAACAAAATGTCTTCTTTGCTATTTCCCCTTTTT
CATMA4d03126	At4g11180		120	0	29.17	79.17	AATATGTGTCTTGGGATTGATCTTC	TTATTAACTCGTTACAAACATATTTCA	AATATGTGTCTTGGGATTGATCTTCGTGTGTTGGCAGTTTATTTGCTTTCTTTGTTTTTAGTTGATGTTGTTCCAAATTTCAATAAATGGTATTGAAATATGTTTGTAACGAGTTAATAA
CATMA4d03128	At4g11250		241	0	41.08	61.41	GGCGAATAACTACGGGTTGA	GTGGAGAGGTGGCAGAGAAG	GGCGAATAACTACGGGTTGAATAATCACTTGATGCAGCAACAGGATCAGCTTCATGGTTTTGATCAGAACTTGTGTATGATGAGTGAAATCATCAATAACAACAACGGTTTACAACATCCTAATCTCTCAAACACTGTTCCACATGAATTCCCTTATGGTAACACTAGCTTCTCTCAAGATATGTTTTCGAGCTATGATGGGAGCAGTTTGCTACAGACATCTTCTCTGCCACCTCTCCAC
CATMA4d03129	At4g11370		137	0	34.31	56.93	CACAATTATAAATCTCACCATTTTT	TCTGAAGCTCGGTGATGAAA	CACAATTATAAATCTCACCATTTTTTATTATACACACTTTATTCTTGTCTCTATAGTTCCACATCTCAATCTAGCTCTCTTCTCTATCTTTCTCTAAATCATGGGTCTTCCTGAAGATTTCATCACCGAGCTTCAGA
CATMA4d03130	At4g11485		158	0	36.71	36.08	GGTGAAAGGAACAGTGGGAA	TTGCAATAGGCTTGCAAAAA	GGTGAAAGGAACAGTGGGAAAACAACGTCTTTGTATTAAAGTTCTAACAAATGCTTCACATGTATCTAAGGGTGCATCAACATGTGATTCGAAATTGTGTACCTCTTTATGTGAAAAGATATCTCCTCAAGGAGTTAGTTTTTGCAAGCCTATTGCAA
CATMA4d03132	At4g12545		235	0	34.89	91.91	AGGAATGCTCCAAAGGGTTT	GAAGGAACAACGAAGCGAAG	AGGAATGCTCCAAAGGGTTTCCAGTGCGCGTAAGTTGAATACCTATGACATACCTATAAAACAAACGAATCATACTGATACTTGAACATGTTTTCTTATCTACTTGTTGTTGTTCTAAGGTTTTTTTTTTTCTTGGATTGTTAAAAATGAACGTACGTTCTGATGCAATAATGGAAATGGAGTTGTGTGTATAATTGGCAAGTTTATATCTACTCCTTCGCTTCGTTGTTCCTTC
CATMA4d03133	At4g12770		127	0	33.86	71.65	CAGCAACTGGGCATTCTTTT	CACAGCTCTCAAGTATTGTGTTTTT	CAGCAACTGGGCATTCTTTTTTTTGTTGCTAATTTTTCCTTCTCATTACCCTCTTCTTCAAGAGTATGATGTCAAATGTATTGATGTTGAATTCTGTATCAAAAAAACACAATACTTGAGAGCTGTG
CATMA4d03140	At4g14819		121	0	52.07	61.98	CGACGAATTCAGCCGTAGTT	TAGCATCTGTCTCATGCCGT	CGACGAATTCAGCCGTAGTTCGAAGACGGTGGAGGAAGCTGTTAATGCACACATGTCGTTTTGTGGCAAGTTTAACGCTAACCCCGCAGAACTCGTCGCCGACGGCATGAGACAGATGCTA
CATMA4d03142	At4g15390		124	0	32.26	84.68	CATGAACCCTAGTGTCTTGGTT	TTCCAGTAGTTTACATTTCTTGCATT	CATGAACCCTAGTGTCTTGGTTTAAATCCTGTACTGAAATTTGTTGTTTCCTCAATAAAGATTTGGATACACCGAATCTATATATATCTTCAAGATGTAATGCAAGAAATGTAAACTACTGGAA
CATMA4d03144	At4g15630		158	0	25.32	45.57	CGCAACTTTAAACCAGAAAACA	CATAGATAGGCAATGAAATTTAAAAC	CGCAACTTTAAACCAGAAAACACAAAATAAGTTTTTTCTCTTAATTTGCATGTTTCTATTTCTTGTCGTTTTTTGTGTTATGTAAAGTCATTATCATCAATTATGTAGTTGTCTATTTGTTTGTTTTTTTAAGTTTTAAATTTCATTGCCTATCTATG
CATMA4d03145	At4g15990		120	0	43.33	80.83	GCTTTTGAAATGGTCGATAAGG	TGGACCACCATATTTGTAAGCA	GCTTTTGAAATGGTCGATAAGGTGTATGGTAAGTCCCCAAACCTAACCACTAAACCATATGATCCTAAAGACGAGTCCCCTTCTCGCTTTACCCAAAGTGCTTACAAATATGGTGGTCCA
CATMA4d03146	At4g16015		415	0	34.7	98.55	CATTTGGGATGGGATTGAAC	TTCCGAAATAGAACCGCATC	CATTTGGGATGGGATTGAACTCGAAGGAATACCAGAAAATAATGTAGAGGTAAAGTCATACGAGGTGATAGAAGAAGGAGAAATAAGGCATTTTAGTCACGAGAAGCATAATTTAAAGCTTCAAGAAGAAAGTGATGCTAATAATGAATGCATGTTGTGTAAAGCATGCAATTATCCTATATATTCTAACTCATTCTACAGTTGCATGGAATGTGATGATTTCATCCTTCATAAAAAATGTGCTGACCTCCCAAAAAAGAAAATAGATCCCTTCTACAACATGTTGACTACTTTAATCACAAATGATATTCGCATAAGCATTTGCAATGCTTGTCAAAACGTTTCTCAAGGTTTTACTTACGTAAGTGATGATCATAAGATTATCTTGGATGTGCGATG…
CATMA4d03147	At4g16162		124	50.81	37.9	44.35	GTTTCGGATTGCTGCTTGTT	AACAAAATCCTCATGTTGGTCA	GTTTCGGATTGCTGCTTGTTTTGTTCTGTTCACACTAAAAACCCTTGATTGCTTTTTTGTCAGCTTTCTGAGCTCAAACAAATTCCGTGTCATTCTCAAAACTGACCAACATGAGGATTTTGTT
CATMA4d03148	At4g16165		120	0	26.67	80	AGTTATGCTCGTTGTGTGTATTCG	CATAACATTTAAAAATACAATTGATCC	AGTTATGCTCGTTGTGTGTATTCGTAGAGAATACATGGTTTGATGATTTATTTTGGGATTGTAAAATTTTCATATGAATAATAATGTTATGTGGGATCAATTGTATTTTTAAATGTTATG
CATMA4d03152	At4g18205		152	0	34.87	36.18	TGCCAGACAAAACCTGTTGA	CATTTGCATGGACCATTACG	TGCCAGACAAAACCTGTTGAGGAAGAAACACAAACTTTATGAAACAAGTTGTATCGAAGGTCTCAGAAACAAACATACATAGTTGTACACAGTCATGTAAATAACCTATATAAAGCTTGTATGTGTAATATCCGTAATGGTCCATGCAAATG
CATMA4d03155	At4g18501		183	0	42.08	28.96	AGGCAAAACCCAAATCAGAA	GGCTTGAGGGAAACACAAGA	AGGCAAAACCCAAATCAGAATAAGAAGAAAAAAATCTAGGAAGCCTCTTCAAGACATCACCAACCTCTTTGTCTCGTCATCACCATTGTCCTCTTCGTTTCTGATCCGTCACATTCCCTCTTCTTCATCTCTATCACTTGATCCCAAATGCATGAAGAGAAGATCTTGTGTTTCCCTCAAGCC
CATMA4d03158	At4g19035		127	2.36	45.67	75.59	CGGTCAAAATTGCTTTCTGG	AGTGCACATGAAAAGGCACA	TAGGGGAGATAAGGATGGCAAAGGGACAACCATTGGGGACAATGGAAAGGTGTTATGATATGCTAACATGGGGAGAATGTGTACCTGACAACTGTGCCTTTTCATGTGCACTCAAGAGACATGGCAA
CATMA4d03159	At4g19240		176	0	46.59	79.55	TGGGCCTCAATTTTCTTGAC	ACCATCCGTTATCGTGAAGC	TGGGCCTCAATTTTCTTGACGGCCCAGTTGCAACAATCCATGCTTTTGGTGGTTTGGGCCTCTCTCATTTCGGCGGCCCAAAAACTCTAAACCTAATTTGGCCCATATCCAGATTTGCTTTACTCAGAGTTTTGTGGACTCTCTCTCTGAACCATTGCTTCACGATAACGGATGGT
CATMA4d03166	At4g20720		166	0	36.75	100	CGCTCTCTTGTTTTTCCTGG	CACATGTGGCCAATATCAATG	CGCTCTCTTGTTTTTCCTGGGGCTTGGAGATTGCTTGTTTTCATGTATATATATTTCATTTTCAATAACTTCAAGGATCCAATTTTACTTACTCTGTAACCCCAAGTGGTTGTTAGTCTAGTAGTATTGTTCATTGGGTTACATCCATTGATATTGGCCACATGTG
CATMA4d03168	At4g21250		137	0	46.72	70.8	TGGAACCGTGATGTCTCTGA	ATTGTCGATGATCCAAAGGC	TGGAACCGTGATGTCTCTGAGCACAGTCCTTATGACAAGTTTTGGAGCTCTTGATGTCTGGACTGATTACGTGGCAGGCAAGGACATGGGTTTCAAGCTGCCATGTTAAGACATCATGCCTTTGGATCATCGACAAT
CATMA4d03171	At4g22110		120	0	39.17	37.5	CAGAAAGAGAAGATAGGATGAACAA	TCCTTCGTGAATGGAGAACA	CAGAAAGAGAAGATAGGATGAACAAGTGAGTCTCTTCTCTCTCTCAAATCCACTCCGTAATAAGTTCATAATCTATCATCCACCATGGAGAAAACATCAATGTTCTCCATTCACGAAGGA
CATMA4d03173	At4g22212		158	0	23.42	63.29	TGCTTCTGTTTGTTTTGCGT	CACAACAAACCGCAATTATGA	TGCTTCTGTTTGTTTTGCGTTGTCAAGTATCAAATAAAGTTGGAGTGTGTTTTTAACAAATGATTTTTTTATTATTCTTGTTGTATTTAGCTAATTTATTTTATTTAAGAGTGTTTTATTTTTATCAATAATAATAATCATAATTGCGGTTTGTTGTG
CATMA4d03180	At4g23713		156	0	39.74	63.46	TTGAGTCCATTCACAGGTCG	GCTCCCTTCAGTCCAATCAA	TTGAGTCCATTCACAGGTCGTGATATGATTCAATTAGCTTCCGACTCATTCATCCAAATACCGAGTCGCCAAAATTCAAACTAGACTCGTTAAATGAATGAATGATGCGGTAGACAAATTGGATCATTGATTCTCTTTGATTGGACTGAAGGGAGC
CATMA4d03182	At4g25480		155	0	24.52	70.97	GATGACGACGTATCGTTATGGA	TCAATTTAATTTACACTCGTTTCTCA	GATGACGACGTATCGTTATGGAGTTATTAAAACTCAGATTATTATTTCCATTTTTAGTACGATACTTTTTATTTTATTATTATTTTTAGATCCTTTTTTAGAATGGAATCTTCATTATGTTTGTAAAACTGAGAAACGAGTGTAAATTAAATTGA
CATMA4d03183	At4g26260		136	5.15	45.59	63.24	TGAGAAGCCGATTTTTGAAGA	AAAAGCTTCGTCGTCATTGG	ATTCGAGAAGAGTGGGGACAATATCGGAGAGTTGAAATTGGACGGAGGATTTTCGATGCCGAAAATGGACACCAATGACGACGAAGCTTTTTTGGCTCCTGAGATGAATGCATTTGGCCGCCAATTCAGGTTTCTT
CATMA4d03184	At4g26570		122	0	34.43	95.9	CGCAGGTGGAAGATACCTGA	TTGAAAATGTTCAGAGAGATTGAAA	CGCAGGTGGAAGATACCTGAGAAAAACAATAGCATATTAGCAGAGGAGACAATTTGGGAATTGTGTTTGTTTTCTGATTATGTATCATGTCTATTTGTTTCAATCTCTCTGAACATTTTCAA
CATMA4d03185	At4g27030		162	0	52.47	69.14	GCTTCTCCGTGTACGTGTCA	TCAACCACAAGCTTCTCACG	GCTTCTCCGTGTACGTGTCACCTGCTCTGTTACTACCACCAAGCCTCAGCCTAATCGTGAGAAGCTTCTGGTAGAGCAACGCACTGTGAATCTTCCTCTGTCCAACGACCAATCTCTGCAATCGACCAAGCCTCGCCCTAACCGTGAGAAGCTTGTGGTTGA
CATMA4d03188	At4g29273		138	0	41.3	60.87	TCATGCTTGTGTTCTCAGTGG	TTCCCAACTCCATTGTACCC	TGGTTAAGAAGGGTAAGGGAGATCAGACTGATAAGTATTGTACTATAATCATTGATCCAAGAACTCCATGTGACCTTGTTGATTGTCGCCTAAGCTGCTATACGGGGTACAATGGAGTTGGGAAATGTATTGCATCCA
CATMA4d03194	At4g31940		120	0	32.5	71.67	AGGTGCATTTTGATGTGTGTGT	CGTTTACGAACATAATACCGCA	AGGTGCATTTTGATGTGTGTGTGTTTTTCTTTTGTTGAATAAAACCTACGTTTGTTTGTTTTCTCTTTAAAATAAACTAGATTCAAACCGCACATTTGTGCGGTATTATGTTCGTAAACG
CATMA4d03196	At4g32110		125	0	32.8	76.8	AGGTTATCGACGGCGTTATG	AAGCTAATGATCCGGACAACAT	AGGTTATCGACGGCGTTATGGTTTGCTATTAAATGTTCTAACCAAATTCTTTTGGTTTAATTCGGTTTTGGTTCATGTTATGAAACTGATGATATTTACTTAAATGTTGTCCGGATCATTAGCTT
CATMA4d03200	At4g32717		140	0	38.57	70.71	TGTTACTCGTTCTGAGAGGTGG	TCAGTCATGTATCTCATGCACAA	AAGTGGAAGCTGAGAAACTGTGTACAACGATAGGAGACTTGGACGGTAAATGTAGCCAAGACGGAGAAAAGTTGTGCATGAGATACATGACTGATCAATCTAAAAAAAAGTTTCTTAGCTGCACATGTAATAACGTTGTT
CATMA4d03202	At4g33710		125	0	41.6	68	GGGGACGTAGGCCTTACTAAC	CAAAGGAACCACCACATCCT	GGGGACGTAGGCCTTACTAACTATATGTGTACGCAGACGAAAGAAACTTGTCCATAGAGGACGTGTGTGTTTTCTATAATTTGGAATAAATGATCACCATCTATCAGGATGTGGTGGTTCCTTTG
CATMA4d03203	At4g33900		123	0	46.34	82.11	GCCTGAATCATGGATGGAGT	TCAAAGCTGCCCATTCTCTT	GCCTGAATCATGGATGGAGTCTGGATCCATCATCTTGTTGTGTGATAGAGAACGTGTTCTACCGTTGCAGTCTTGGGGATGTACGTTGGTATGACCTCAAGAAAAGAGAATGGGCAGCTTTGA
CATMA4d03212	At4g38570		202	0	36.14	25.74	AAGCCTTGACGTTATGTGCC	GCAGAGATGGGGTTTTATGG	AAGCCTTGACGTTATGTGCCCGTGAATCGTGTTTAACTCTTTTGTTTCATGTTGTGTACGACACTGTACATACGGATCCATCTTGTTTAGTATGTAGATAAACTCTTGTCTTTAAATCCATTCACTATTTTCAGAAATTTCATGTCTTCTAAGTTCTTTAGCACATCATGTTTTGATTGCAACCATAAAACCCCATCTCTGC
CATMA4d03453	At4g13955		144	0	40.97	33.33	CCCTGTATAGCGGGATCAAA	TTCCAAACCTGTAGGATGGC	CCCTGTATAGCGGGATCAAAATGTACAAACGATATGACATACAACGAACTTTGTAGATTTAAAGGATTCAGCAAAGGAGGGTTTTGTCAAAAATATGTTCACCAAACGATCGGTCGGTGTTGCTGCCATCCTACAGGTTTGGAA
CATMA4d03455	At4g09880		122	0	54.1	72.13	TGACGAAGAAAGAAGAAGAGCA	ACTGTAACACCTCGATCGCC	GGATGTAGCAGGCAAACCATCGACAAAGGTTGGGCCCATGGGCTCGAGAGAAGACGTGAGTGGTATGGGCGATCGAGGTGTTACAGTGGTATCAGAGCCAGATCCAGATAAGTGCGGAGTCA
CATMA4d05120	At4g04580		138	17.39	42.75	71.74	TGCAAGATCCGATGGTTAGA	CGATATGGAAAGAAAACCGC	TGCAAGATCCGATGGTTAGATCTTACATTAGGTCAGACAATCCGCGAATGCACTGGACCGACGATCTTGATATCCGTTTTATTCAAGTTATTGAAAAACTCGGTGGCGAAGAGAGTAAGCGGTTTTCTTTCCATATCG
CATMA4d05122	At4g06740		131	0	43.51	99.24	CCATCTGGCATGAGAGGAAT	ATATCGATGGTCCTTGTGGC	CCATCTGGCATGAGAGGAATCGAAGACGTCATAATGAAGCTCCAAAATCTGCTCTCATTCTTATTCAATGGATCGACAAACAAATGCGCAACAGAATCACCTCCATTCAACGCCACAAGGACCATCGATAT
CATMA4d05123	At4g07868		126	0	56.35	97.62	TGCCCAACACAGTTGGTTAC	GCCGGACACCTCTACTATGTG	TGCCCAACACAGTTGGTTACCTCAACGACGGTGACTGGTTTTCTCGTCCGATTTCGGTGGATTCATCTCCGCCGTTGGTCGGCTCCCGTCCGGAATTGTCTGGCTCACATAGTAGAGGTGTCCGGC
CATMA4d05124	At4g08039		127	0	30.71	87.4	TGAATTCACCGTCGTCTCAC	TCATTCACTTAAATCAAACCAAG	TGAATTCACCGTCGTCTCACCTTATCTATCATGTTTTGGCATTGAGGAATGTCTATTTTATTTGTATTTTAAACTTTATGATCTTTGTGTTATCCTACTTTGTACTTGGTTTGATTTAAGTGAATGA
CATMA4d05125	At4g09647		153	0.65	35.29	35.29	GCACAAAGAAGAAAATGTGATGA	CACAGAAAAGACGTCCCCAT	GCACAAAGAAGAAAATGTGATGAAAAGATAGTATTGCAATTTTGTAATGGTAGAAATAGATGTTATGAATATTGCGACACGAAAGAATGTGTTGCTGCATGTAAAAAAAAGAGGAATGGGGAAGGTATTTGCAATGGGGACGTCTTTTCTGTG
CATMA4d05127	At4g09984		144	2.78	36.81	72.22	ACAGGAGTAGCGCCAGAAAA	AAATTGGCCGTAGCAATGAC	ACAGGAGTAGCGCCAGAAAAATTAACTACCTGTTCTAGGTTTTTATCTCAAAAATCTGGAAAATGTGTTAAAGAAGATTGTGATCGTATGTGTAAGCAAAAATGGCCAGGAAAGTATACTGTTGGTCATTGCTACGGCCAATTT
CATMA4d05128	At4g10595		122	0	45.08	36.89	CAGGGAAATGTGTCATCGAA	GCCTTGAATCCATGGACAAC	CAGGGAAATGTGTCATCGAAGATTGTGAATCTAAATGTAGGCAGAAGTGGAAAGGGAATGGTACTCAGGCTACATGTCGTAACCAGTGCAACTGCCATTTTCGTTGTCCATGGATTCAAGGC
CATMA4d05129	At4g10603		122	0	45.9	32.79	TTGGTGCAAAAGGCCTCTAC	AGCAAATACCCATTGCCTTG	TTGGTGCAAAAGGCCTCTACCTAACCAAAAACCAGGACCATGTAATAACGACCGTTGTTCGGCTAGGTGTAAGGAGCAGAAGCAATTTGAGTTTAAAGGGGGCAAGGCAATGGGTATTTGCT
CATMA4d05130	At4g13968		122	0	42.62	35.25	AACCATGCAATGTTACTCAGGA	AGCAGCAACAACAGTTAGCG	AACCATGCAATGTTACTCAGGAATAGCATGTACAGACGACGGGACATGCAATGATTATTGCAATCCTAGAAATAACAACTTAGGAGGTGTTTGTCTTCGTCGCGCTAACTGTTGTTGCTGCT
CATMA4d05131	At4g14305		190	0	33.68	32.11	ATCTCCGGTGATCAAAAACG	GAGAGACTGCAATGTTTCTGTGA	ATCTCCGGTGATCAAAAACGCGTAGAGAACTCTATATGGAGGAAACAAGAATGGATCTCTTTTGTTTTTCTTGAAATGTACAAAAGTTTCAAGAATTGAATCTCAAGTAAAATCTGAGAGATGTGATGATTATTGAATAGATCAAACTCTGTAACTGTTTTGTTGTTTCACAGAAACATTGCAGTCTCTC
CATMA4d05132	At4g15733		137	0	44.53	60.58	GACGTGTTCAATGGATCGTG	CATTGACGACGATTGTGAGG	GACGTGTTCAATGGATCGTGCACAGACACAGGAAGTCCAAGCTACACATGTTTTCTAGATTTGTTGGGATCTAAGAGTGCAAGTGCTATGCCTAAGAATTGCAAATGCACTCCTCTTCCTCACAATCGTCGTCAATG
CATMA4d05133	At4g16215		132	0	40.15	98.48	TCGTGTCGCTTAGAGTCTGTG	AAACACTATCGGATCCAGCG	TCGTGTCGCTTAGAGTCTGTGTAGGTGGTCAAAGAGATGATAATATTCTGATTTGTGGAGTATTATCTATCTCATTGTGGTTTAAAAATGCAATGGTTCCTCGATCAGGTAGCGCTGGATCCGATAGTGTTT
CATMA4d05134	At4g16295		343	0	37.9	88.63	GCAATTTGCTTTTCTCTGGC	AAATGCAATTCTTCCAACCG	GCAATTTGCTTTTCTCTGGCCCTAACATGTCAAGACCATGTCTTAGTCGGCGGCACCACCACGAGAGACATTATAGTCCCGAAGATTTCTGAGTGGCAAGTCACGGTTGTTAACGGTTTGACAACTGGTGAAACTCTTTTCATCCATTGTAAATCTAAAGAAGATGATCTAGGTGAAATTAATCTGAAGTTTAGAAATAGATTTTCTTGGAACTTCGGAGAAAATATGCTTCACTCAACTTTTTTTTGGTGCTATATGAACAAAGATAATGGTCATATGAATGTAAACGTGTTTTGGGATGATGTTATCTTGTTCCATAGATGCGGTTGGAAGAATTGCATTT
CATMA4d05135	At4g18823		120	0	40	41.67	TCAATTTTGTCTTCCAACAAAGG	GAAGCCACCTCTCGTACAGC	TCAATTTTGTCTTCCAACAAAGGAGATTCATTGTGTTGCAACGATCACCCCGAATTTGGAATATGTACTAATAAAAGTTGTAACAAGTGGTGTCTTCAAGGCTGTACGAGAGGTGGCTTC
CATMA4d05136	At4g24975		188	0	42.55	87.77	ATGAATGGCTCTTCAGCGTT	TGAGGGGCTAAAGATTGTGG	ATGAATGGCTCTTCAGCGTTTCACATAATATTGAGTGTTACATTCATGGTTTTTCTCTTTGGTGGTCTCTGCGAGGCTGGTGTTGTGGTAAACGTGGATATCATCAATGATATTGGTCCAAATGTTCAACTGGGACTACACTGCAAATCGAAGGACAAAGATCTCGGACCACAATCTTTAGCCCCTCA
CATMA4d05137	At4g27745		195	0	37.95	25.64	TTGGAAATACGAGCGAGCTT	TGGAAAAATGGCTGATGATG	TTGGAAATACGAGCGAGCTTATGAGACCTCACAGAAGTACAAGGAGGGCAAGTTCATATTCGAAAAGGCTAAGATTGTCAAGGAGGATTGGTAGAGCTGAGGAACATGATGAATTCATTATTGGATTGGCTCAAAAATGTATATAGATAAAATTTGGCTTTGTGATTTCACAAGTCATCATCAGCCATTTTTCCA
CATMA4d05138	At4g29033		123	1.63	41.46	41.46	AGATCTTGCGGAAGCTGAAG	TACCATTTGATGCATTTCCC	AGATCTTGCGGAAGCTGAAGATAGGAGTAAACTAATTCCGATAGGTCCTTGTTCGAAGATTGCGAACTGCAACCAAACATGCATTGAATCACAATTTCTAGGGGGGAAATGCATCAAATGGTA
CATMA4d05139	At4g30074		185	0	51.35	34.59	ACGCAAATACATGCATCGAG	AATGCCAGCTCCACCATAAC	ACGCAAATACATGCATCGAGGGTATTGGTAATTGTCAGCAATGTGACGTGAGATGCAAGGCCAGACACGGACCAGCGGCCAAAGGCGCTTGTGACTCCAAATTTCAACTATGCACGTGCAATTACCCTTGCGGACAGGGTCCATCGCCTCCGCAGCCCAAAAAATGTTATGGTGGAGCTGGCATT
CATMA4d05140	At4g35335		122	7.38	37.7	32.79	AAAAAGCGACCTTCAAGGAA	TGGATTTCCTTATTTGCAACG	AAAAAGCGACCTTCAAGGAATATAAATGTACAGAACTTCTGGCTATATGTCTTTGGGATGGCTTTCAATGCTGTTGCTATAGTGATCCAAGATTTTGATGCCGTTGCAAATAAGGAAATCCA
CATMA4d05141	At4g37925		341	24.63	40.18	14.08	TGGAGAAACAGCTGAACGTG	CGTTAATGGTGCTCCCTGTT	TGGAGAAACAGCTGAACGTGAAGAGCAAGGGTATGGGCGATTTTGGTGGTCAGTGGCTAAGCAGTGTCACACGTCACGTTAGGATCTACGCTGCTTATATTGATCCAGAGACTTGTGAGTTTGACCAGTCACAAATGGATAAACTCACTTTGATTCTTGATCCTACTGAAGAATTTGTGTGGGATGATGAAAGCTGTAACAAGGTCTATTCTTATTTCCAAGAACTCGTCGATCACTACGAGGTAACGATAACAATAAACGAACGAAACATTCATCTAAAAGTTAGACTCATTTCAAGAAGACCTTATAATATTGTTTTTGAACAGGGAGCACCATTAACG
CATMA4d05142	At4g39403		126	0	51.59	34.13	TGAAAGCAAGGAACACGAAA	GCCAACATCACCACAACAAG	TGAAAGCAAGGAACACGAAATCCGAAGAGCGAGGGGAGCGAAGACAGTCCACGTAGCTGCAGAGAGAAAGAGAAGAGCACGTGAGGCACACGTTCCTTGTGTAAGACTTGTTGTGGTGATGTTGGC
CATMA4d05143	At4g39917		143	0	44.76	31.47	TGCAATTACTGTTCAAGCCG	TTTGATGTCTCGGTGGTTTG	TGCAATTACTGTTCAAGCCGATTGTATTGGACCGTGCAATGACGATTGCCAGCAGCTTTGCAAGTCGAAAGGTTACACAGACTGGACTTGTGCATCATTTAGAACCAAGTCGAGTTGTTGTTGCAAACCACCGAGACATCAAA
CATMA5d01805	At5g01080		150	0	36.67	98.67	CTTCATGGTCGAATCCGCTA	GGCCTCAAGAGAGGAAAGTTG	CTTCATGGTCGAATCCGCTATAGTTTCAACAGATTTTTCAACCATTGCAAACTTTTTAAAAGTGAACATCCCTTTGGAAAACTCATGGAACTTGTATCTTTCTTTCTGTTGTATTATCGTAGCTTGTATCAACTTTCCTCTCTTGAGGCC
CATMA5d01840	At5g07650		123	0	52.85	77.24	GCCTGGAAGAGTACCACCAC	TTAGCTGGACGTGGAAAACC	GCCTGGAAGAGTACCACCACCACCACCACGTCCTCCTCCTATGCCTAGAAGATTACCTCCGATGTTTGATGCCTTTGATCATACGGGTGCAGGAATGGTGTGGGGTTTTCCACGTCCAGCTAA
CATMA5d01901	At5g23035		123	10.57	46.34	57.72	AAAAATGTCCTAGGTTTGTGGG	CTTGTTGCAAATGTCGTCGT	AAAAATGTCCTAGGTTTGTGGGTAGCTAAAGCATCGGAACAAAGAACGAGAGTTAGTGAAGTAGTGAGAGAGGCCGAAATACACGATGGAGGGCAATGCACCGACGACGACATTTGCAACAAG
CATMA5d01902	At5g23212		124	0	41.13	45.16	TGGATGCTTCCTCAGATTGT	AACGAATCTCTGCCAGGTACA	TGGATGCTTCCTCAGATTGTGAATTCAAAGGACCGTGTCATAAGAAAGAAGATTGCTATGACTCATGTGGAGTGAACAAACCACCGTTTAACAATGCTATATGTGTACCTGGCAGAGATTCGTT
CATMA5d01924	At5g26300		120	35	36.67	66.67	CAGAAATGGAGTCTGGTTTTCA	AAAAGTGTTTCGAAAAAGGGAA	CAGAAATGGAGTCTGGTTTTCATATGTCTTGCTTTACTCTTCACCACTTCCTCTTCAGCTGAGTTTCTCATTCAACAGGTACAGTTTTGTTTGTTTTTTTCCCTTTTTCGAAACACTTTT
CATMA5d01938	At5g27495		120	0	39.17	64.17	GAAGCAAGCACATAAACAATGC	CATTTGCTTTGAATACATTTACCG	GAAGCAAGCACATAAACAATGCTACAGTCCAGACCTGTGTACGGGAGGAGACAGCAAATGTGATATATGTTGTGTTCTTATAAGTGGTGTATACTACGGTAAATGTATTCAAAGCAAATG
CATMA5d02016	At5g35603		115	37.39	43.48	78.26	GTCTTCTTTCCACATGCCG	AAAAATAAGAAGTATGGTTGAGGAA	GTCTTCTTTCCACATGCCGCATTCTACTTCCCTCCGAAAGACAAGAAGGAGGCGTATGACTTCATGGACAAGGTCGGTATCCGTTTTTCTTTCCTCAACCATACTTCTTATTTTT
CATMA5d02056	At5g37190		132	0	46.21	93.18	ATCAGGGAGCCTGCAAGATA	GCTTGGCTATCTGGGACAAC	ATCAGGGAGCCTGCAAGATATCCTAAGAAGCTCAAAAAGTTACAAGGCGGCGAAACTGACAGCTTCTCTATCACAATCGGTTGCATTCGATGATGAGAGCCTTGGGATAAATGTTGTCCCAGATAGCCAAGC
CATMA5d02065	At5g37473		110	1.82	44.55	40.91	AGCAATTGTATGTAATTTCGAAGG	CTTTATGTGGGCCTGAACGA	AGCAATTGTATGTAATTTCGAAGGCCATTGTGTAACTAGTGACGACTGCATCAACGTATGCAAAAGTGGGGAGGATCCATTCTTGTGCGTTCGTTCAGGCCCACATAAAG
CATMA5d02066	At5g37474		129	0	44.19	32.56	ATGACCAGTGCAAACGCATA	CTTCGCTTGATAATGGAGCC	ATGACCAGTGCAAACGCATATGCAGAGGCCATGGGCTAGATCCAAGCTTTCAACTGTGTGTTCCTTATTCTTCAAAGGGAGGCAAATGTTGTTGTTTACATTATGAAGGGGCTCCATTATCAAGCGAAG
CATMA5d02078	At5g38160		122	0	39.34	77.05	AGATTGTTGCGGCAAACTG	CAACATCACAAGCTGCTAACG	AGATTGTTGCGGCAAACTGAAGGAGCATGAAACTTGTTTGTGTACATACATTCAAAATCCGTTGTATAGTTCGTATGTTACTTCTCCAAACGCTCGTAAAACGTTAGCAGCTTGTGATGTTG
CATMA5d02121	At5g41663		166	0	38.55	61.45	AGCTTTCTTCGGTCCACTCA	GGAGCTCCCTTCAGTCCAAG	AGCTTTCTTCGGTCCACTCATGGAGTAATATGTGAGATTTAATTGACTCTCGACTCATTCATCCAAATACCAAATGAAAGAATTTGTTCTCATATGGTAAATGAATGAATGATGCGAGAGACAAATTGAGTCTTCACTTCTCTATGCTTGGACTGAAGGGAGCTCC
CATMA5d02141	At5g43401		142	0	40.14	70.42	GTCTGTGCGACAAACGAAGA	CCGAAATACAAGGTTGATTAGGA	GTCTGTGCGACAAACGAAGAATGCAGGATCAACTGTCAATGTGATGCAGCGTATTGCGACCTAAGCTGTAATATGTGCGTGTATATGTTACATGTTATGGATACAATTGATGCCAATATTCCTAATCAACCTTGTATTTCGG
CATMA5d02145	At5g43480		222	0	39.64	95.05	CAGCGAAGGTGTACGATGAA	GCAGGAGGTAGCCATTGAGA	CAGCGAAGGTGTACGATGAAATGCGTAGGAGAGACTTTTGGGAAATTACTTTCACTAAGTGCTTTTTTACTGATGAGAATTACCCTTTAATGATAGAACAAGATATCAAGCAAAGAAGCCTTGTGGTCTTGATACTGAATTCTATAATACACAGTGAAGTGGTGGTCTTGTCTTTTGATAAGCTTGTTGTTGCTGTCTCCTCTCTCAATGGCTACCTCCTGC
CATMA5d02164	At5g45573		120	0	52.5	74.17	GTCTTTCATCCGCTTCAGCA	GGACCCTTGAAGACAGCAAA	GTCTTTCATCCGCTTCAGCACCCTGCTGGCCCTCTTCACCGTATGAGCGTTCTCGTCTTCATTTCGCCTAAAGCTGTCAAGTTCGCTATCCTTGTCGGAGTTTGCTGTCTTCAAGGGTCC
CATMA5d02168	At5g46315		224	0	40.18	25	GCAGCCTGACAGACAAATGA	CAACTGAACGATGTGGGATG	GCAGCCTGACAGACAAATGAGGATGCAAACAATTTTAAAGTTTATCTAACGCTAGCTGTTTTGTTTCTTCTCTCTGGTGCACCAACGACGGCGTTTTCTCAATCATAAAGAGGCTTGTTTTACTTAAGGCCAATAATGTTGATGGATCGAAAGAAGAGGGCTTTTAATAAACGAGCCCGTTTAAGCTGTAAACGATGTCAAAAACATCCCACATCGTTCAGTTG
CATMA5d02172	At5g46660		150	0	40.67	86.67	GGAGGAAATTGATGGAAAACC	AAATTGATACGGGAAGCAGG	GGAGGAAATTGATGGAAAACCTTTTTTGGTATTCACATTAGCACAAACAAAAAACCTTACCTCTTCTAGTGGAGCACTAGCCATAAATTCTGGTAGCGACAACCTCCCTCTTCAACCTCTTTTTTTCTGCCCTGCTTCCCGTATCAATTT
CATMA5d02176	At5g46873		120	33.33	36.67	80	TTCCTTTTTAATTATTTTGTTTGGA	ACAAGCAAGAGGCACTGGAC	TTCCTTTTTAATTATTTTGTTTGGATACCTTTTTTTTAAGGTATAATGTTGATAGAGAGTAGGTGTTACACAAACGACGATTGCAAAGACGGGCAACCATGTCCAGTGCCTCTTGCTTGT
CATMA5d02178	At5g46877		122	0	45.08	76.23	GACGACGATTGCATAAACCA	TGCGCACATATGATTTGACA	GACGACGATTGCATAAACCAGGGGGAATGGTGTCCAGTGCTTCGTGTTTGTTCATATGCAGAATGCATTTGTCCATGGGGAACTCGATCAAAGTTACCAAGTTGTCAAATCATATGTGCGCA
CATMA5d02186	At5g47175		129	0	46.51	55.81	TTGAAGGGCAACAACAACAA	AAGGTGTTCTTTGGACGCAT	TTGAAGGGCAACAACAACAACAACGTTGTGAGGAGGCTTTAACCGAAATAGATTGTGGTGCTGGCAATTGTAATGCTCTATGCCTACAGAAACGGAAGGGATTGGGCCGATGCGTCCAAAGAACACCTT
CATMA5d02203	At5g50423		197	0	37.06	27.41	TGTCAAATGCCACGGTAAAA	ACCAAGAACCCGTTTCCTTT	TGTCAAATGCCACGGTAAAATCTTATTCAGAAGAGAAAACTCATTCTTTCGATTTAACAGCGAACCCTCCAATTGATTTAAATATAGTAGATGAACTTCCACGCGATGAACATCTTGGAGTTTCACATGCAGATAATGTAATTGGTTTCTGTCAAGAATGTGCTCATCATTGTTTGCAAAGGAAACGGGTTCTTGGT
CATMA5d02217	At5g51845		121	0	45.45	45.45	GGATGATTCAAGCGATTGTG	GCCTTGGAGTCCCATAGGTT	GGATGATTCAAGCGATTGTGTATTCAAAGGACCATGTCAAAGGAGGTCAGATTGTTACGAAAGGTGTGGATTGAAACCACCTTCTAGAGCTGCTTTGTGTCAACCTATGGGACTCCAAGGC
CATMA5d02246	At5g55132		120	4.17	35.83	84.17	AATAGGTTTTGAGAAGCAGGT	TCATAGGTATGGTGAGGAGAGC	AATAGGTTTTGAGAAGCAGGTATAGAATCATCTTGAAAGAATAACAAATAACAACCAAAATGGTTGCATCTCATCGATTACTTACGTTGATGGTGTTTGCTCTCCTCACCATACCTATGA
CATMA5d02253	At5g56795		380	0	32.63	63.16	TCGTCCAAATGACCACAAGA	TGTGATTTCAACCAATGGGA	TCGTCCAAATGACCACAAGAAGATTTCAAAACAGAGGAAAATATTTCTCATTAAATAAGTTTTCCTGCCTCTTTTTTGGGTCGGCTGCCGTTTACTATTGGCAATTGCGATAGTTATCTTCTTGCGTGTACGACTTTTTTTGTTTTTTACATATTCGCCAATAATTTGACGTTTTCTATTAGTTTGTTTGATACTCTGTTGTCTTGCTAAAACTCTAACATTAAATTACTTTCTTGAATGAAGCTGGAACAAATCTAACATAAAAAGAAAATGATGGGCAAGTTGATGTTATTCGTAAATTTATTTGGATTATGTATAAAGTGATCCGAATCTCTCTCTTCTTCTATAAATAGTGGCCATTCCCATTGGTTGAAATCACA
CATMA5d02274	At5g62623		121	35.54	35.54	47.11	TCAAATTGGTTATTTTTCAACTATTC	ACCATGTATGCGGTGTTTCA	TCAAATTGGTTATTTTTCAACTATTCTTATATGTACATGCTAGGTTTATGGGTAGCTAAAGCATTGGAAGGAGAATCAAAAGTTAGTGGACAAGTGAGAGATGAAACACCGCATACATGGT
CATMA5d02275	At5g62627		127	0	44.09	67.72	GAGATGTAACACCGCAACGA	GGTGGTGTGTAACAGATTAAGCA	GAGATGTAACACCGCAACGAGGAGGGCCTTGCAGCTACGACAATTTATGCCACAACCATTGTCCTGGTTGTAAAATTACTCAATGTGTCAATGGAGAATGTGTTTGCTTAATCTGTTACACACCACC
CATMA5d03224	At5g06020		157	0	35.67	84.08	AGATGATGATCTCGGTTTCCA	AAAATCTCTTTCCGCCCTGT	AGATGATGATCTCGGTTTCCATATTCACAAAGAGGGTGAATTATATGGTTGGAAATTTCATGTAAATTTTCAGAATTCAACACTATATTTCTGTGGATTTAGCCAAGGACAAGATAATAAAGGCGTGTTCGACATAGACAGGGCGGAAAGAGATTTT
CATMA5d03225	At5g06030		123	0	33.33	89.43	TTCGACGCTCTGTTTTTGTG	CCATCTTTCTCAGCTTTCCA	TTCGACGCTCTGTTTTTGTGGTTTTAGCCAAAGACAAATAAATAAAGGTGTGTTTATAATTTATGTAGCATCTAGAGATTTTTATAGATGTGCAAACTGTACATGGAAAGCTGAGAAAGATGG
CATMA5d03226	At5g06043		136	0	53.68	30.88	CTCACGTGGGAGGAGATCAT	AGTAGACGGAACTGGCCAAC	CTCACGTGGGAGGAGATCATCCGCGCCCTCTAAGACAGATCATCCGCGCCGGAATCCCCTAACTTCTTTCCAATATTTTGACGATCCACCGGCACCAGAGATTGTGATAAGCAGCGGTTGGCCAGTTCCGTCTACT
CATMA5d03227	At5g07010		120	0	25.83	53.33	CGTTTTTATTTTTGTCAACACCG	CATTTAGCTTCACACATGAACAA	CGTTTTTATTTTTGTCAACACCGAAGTTTGTCGAATTTTTATTTTATTAAATATCGCTTGTTTTTGCAGTTATGTTTTTATTTTTACTAGAGTATTATTGTTCATGTGTGAAGCTAAATG
CATMA5d03228	At5g07860		121	0	31.4	42.15	TTGTCTCTTCTTCTTCTTCTTCTTGA	TGATTGAGTTTTAACAGCAACACA	TTGTCTCTTCTTCTTCTTCTTCTTGATCTAATATTCTTATTCATATGTGCTCCCATCATATCTCTATCTAAACTGGATTTGTTAGATTGGAGTATTTTGTGTTGCTGTTAAAACTCAATCA
CATMA5d03230	At5g08670		127	0	37.01	77.95	CGACCAAACGGAATCTGAGT	CAAAGGAAGCAAAACAACCAA	CGACCAAACGGAATCTGAGTTCCGTAATTATAGTTTCTTTTGGTTCAAATTCCATGAGAGCTGGCAAGATGATACTGAACAGATCCATTCACTGTTAATCAAATTTTTGGTTGTTTTGCTTCCTTTG
CATMA5d03232	At5g09500		141	0	34.04	43.97	CCCTCTCAAGTGAATAATCAAGC	GGCATGAACAAGAGTTTGAACA	CCCTCTCAAGTGAATAATCAAGCTCTTGTGGAGTTTTGTTATGCTCTAAATTCGAGTCTTTCGTTTCTTTTTCTTTTAGAACATTTTGTCTTTCTTTTTCTCTTCTCTCCTTTAGATTTTGTTCAAACTCTTGTTCATGCC
CATMA5d03236	At5g11170		124	0	38.71	68.55	TCTCTCGCTCCGTTTGTTTT	GGACAGCTTTTAACTGTGCGA	TCTCTCGCTCCGTTTGTTTTAGTGTTTTCTATGACGACATTTTTTTCCATATGTTTAGAACGTCTGTTGTACTCTTTAAAGGAGATTCGAGTCACTCTCCAAATCGCACAGTTAAAAGCTGTCC
CATMA5d03237	At5g11750		183	0	26.23	45.36	AAAAGGAGACGATTTGGCCT	TTTTCTAACGTTCAAAATCTTTATT	AAAAGGAGACGATTTGGCCTTAGTGTCACATTGAATTCGTGTAATGATAATGAATCTCTTCAGTCCTCTTGATAACTCGTTAGCATATCAATTTATTTTTATCTCAAAGATATAAATTTATAAGTAAAACAAAATATTTTTTCTATCCAACAAGAAAAAATAAAGATTTTGAACGTTAGAAAA
CATMA5d03243	At5g15960		153	0	23.53	71.24	TGTTGGGATTTTCAAATAAACG	TTGGGGAGTTTGATCTTTCG	TGTTGGGATTTTCAAATAAACGATCTTTGATCAAGAATTGCATTATATATATATAAATATATTGCAAAATTATTAGACGAGCCAAACTTATATTCAAATAATGTTTTATCTATTTTAAAAAATATTCTTTATGCGAAAGATCAAACTCCCCAA
CATMA5d03246	At5g18380		139	0	30.22	69.78	TTGGGAGTATGGACTTGTGAGA	CCGACAAGACAATGAAATAAAAA	TTGGGAGTATGGACTTGTGAGACTCTTTAGATTTTATAATTTCTGCTTTATTATGCTTGTTGGATTATGGTGATTCTCCAAGAAACTTATGTTTTGTTATGTCTACTATTTTCTTATTTTTATTTCATTGTCTTGTCGG
CATMA5d03252	At5g20460		127	36.22	37.8	100	TGGTTACTCTAGACGAAGGAGGA	CATCCATAATGTGCCATCCA	TTCATTGGAATTATTTGTGTTTGGTAAATCTTCATTGGTGGCTAAGGATGTGTTTGTAGCTCTTACGGCGTTTGTTATTGGTGATGTCCATTATGGATGGCAAATTATGGATGGCACATTATGGATG
CATMA5d03255	At5g22960		129	0	43.41	63.57	TCTTACGCTGGCCACTACATT	GGACCAGGTTGCAGTAGCAG	TCTTACGCTGGCCACTACATTCCCGCTTTAGCTTCGCGAGTCCACAATGGAAACGAAAAGAAAGAAGGGATTGTAATAAACCTTAAGGTAACTGATATATCTTTGGTTACTGCTACTGCAACCTGGTCC
CATMA5d03256	At5g23230		120	0	36.67	46.67	AGACTCCGGCGAGGTCTACT	AATCTAACGACTAAAGACATTCCA	AGACTCCGGCGAGGTCTACTCAGTAGTTAATAAAAGATGACTACACCTTTTGTTATTTGTGTTTATTGTGTGTGTAAGAGCATCTGGTGATAAAAGTGGAATGTCTTTAGTCGTTAGATT
CATMA5d03257	At5g23350		120	0	41.67	71.67	CTCATCCTTTACCACAAAGGG	TGTGAGTGATGGTTGATGATGA	CTCATCCTTTACCACAAAGGGTCTCAATTCAGAGCTTCGTTTCAACTGCCTCTTGTCTCTTTGTTTTTCCCTTTAAATACCTTCCCACTTACACGGTTTCATCATCAACCATCACTCACA
CATMA5d03260	At5g23830		126	0	34.13	42.86	TCTCGCTTGCATTTTTCCTT	GGAAAGGCATGTTGGTTCAT	TCTCGCTTGCATTTTTCCTTTTTTATGTGTTGTCCAACAAATAAATCAAATCCTTGAACCGATATCGCTATAGATATTGCTTTGTTGTAATTTTGGCCTGATTAATATGAACCAACATGCCTTTCC
CATMA5d03261	At5g23840		149	0	30.87	54.36	GCATTTCCTTTTGTCCCTTT	ACTCGTAAAACATTCCTCTGTA	GCATTTCCTTTTGTCCCTTTTTATATGTTCTCCGACAAATAAATTAAAACCTTGGCTTGGTTGATATGAACCACCATGTCTTTTCTTTGATTTACTTGTTGATATTAATCAAAAATAAAGTTTTCTGTACAGAGGAATGTTTTACGAGT
CATMA5d03264	At5g24220		185	0	47.03	76.76	TGCCAAAATACCTCACATGC	TGTTTGTCCACCATACTGCG	TGCCAAAATACCTCACATGCGAAAGCGCCTCCACGTTATGTGATTGCATTCCGCGGCACGATCCTAGAGTCAGATACTTGGATGACTGATGTGAAACATAATCTCAAATTTAGCTTCAACACCCTCCATGAAGGCGGTAGGTCTTTGCAGGCCATACGAGCAATACGCAGTATGGTGGACAAACA
CATMA5d03269	At5g26622		120	41.25	41.67	68.33	GGCTATATTTGTGAAGCTCAGG	AAAATCGGTGGGTCCTCTCT	GGCTATATTTGTGAAGCTCAGGTTTATGTTTTGTCTCTATGTGTTAGACCGACTACAAAATGTGTGTGGATTCCTTAATCTCCATGGCTCGTTTCATGTGAGAGAGGACCCACCGATTTT
CATMA5d03271	At5g26717		153	0	41.83	97.39	TGTTGATGAAAGCAAGCCAG	GTGGAGGAAGATGCTGGTGT	TGTTGATGAAAGCAAGCCAGATCCAAAACTTGAGTGCTTCAAAAACTGTTCCATAAGTTGTGGCAAACAAAACAAACCTTGTTACGAAGATTGTTTGACGAAATGTGGTCTCCCACAACGTCCTTCTACATCAACACCAGCATCTTCCTCCAC
CATMA5d03272	At5g26890		138	0	54.35	66.67	CACGACGGTGATGAAGAAGA	GGGCGAACTTACTCTCCACA	CACGACGGTGATGAAGAAGATTCAGGTGACTTTGGACACGACGACGCCGACCACAGAGAAGGCAAAGAAATCGCCGGCGACGACGACAACAGAGATGGCAAAGAAATCGCCTGCGACATGTGGAGAGTAAGTTCGCCC
CATMA5d03274	At5g27260		209	0	41.63	92.82	GGGAAGGTGTTGCTACTGGA	TGGGGGAAGCTTAGGACTTT	GGGAAGGTGTTGCTACTGGAAAAAATGCAATTGGATTATGTGATAGTACGGATGGACTTACGTACAGAGCTGGAGAGAATCCAAGAAAAGAATATGTGGATGATTTTGACAACGTGTATGAGTATGATACTACAACTCATCATGAGTCATCGGAGCACTACGCACCATTTATGTCTCATGGAACTTCAGAAAGTCCTAAGCTTCCCCCA
CATMA5d03275	At5g27590		136	0	42.65	75	ACAAGAGCACCAGCTTCCAT	CCCGGTTCTTGAAGATTTGA	ACAAGAGCACCAGCTTCCATTTGAATGTCGTCTACACTGAGTTTGGTGAATGTCGTCTGAGAATGAGTGCACTTGTAAATCCTCATCAAGATTATCATCTAGCCTTCTTGCAATGCTCAAATCTTCAAGAACCGGG
CATMA5d03277	At5g28030		134	35.82	32.84	42.54	TTCTTGTTTCTCCATTCATCCA	CCATGTTGGTTTGTCTTTGG	TTCTTGTTTCTCCATTCATCCATAAGAAAAGATAATGTAGTTCTGCTTGTTCGTCCATTTTCTGATTTTGGTATCAGTTTTTGTATTTGTGTATAGTAAATCTGAAGGAGTTTTCCAAAGACAAACCAACATGG
CATMA5d03278	At5g28310		138	0	42.03	99.28	TGGAAGAGAAAATTAATGGAGAAAA	CAACGACGACAATGTTGCTT	TGGAAGAGAAAATTAATGGAGAAAAAAACAGAATAAAACGAGTCTATCGAGAGACAAGGAAGGAACAGAGGTTCGAGAGACAGATGCAACAGAATAGGGGACAGACGGGCGTTGATAACCAAGACCTCAAAAGCAACA
CATMA5d03285	At5g28410		120	51.67	36.67	51.67	AATTTGAATTGATTGATTCTTGTTGT	CGACCAGTCTCAACAGCATT	AATTTGAATTGATTGATTCTTGTTGTTTAAATGTTTGATTCGTTGGTAATTTCTGCTATCAGGAGACATGACTAAAATTGATCTCAAGGACCAAGGCACCAATGCTGTTGAGACTGGTCG
CATMA5d03286	At5g28450		123	0	48.78	97.56	GTCTGCAGCTCATCGCAAAT	GCAAGGCAAGCTCAGATGAT	GTCTGCAGCTCATCGCAAATGTTTTTTTCAGCTCATCTGCCCGGCTATCTCGCAGATCGCAAGACAAACCATTTAGCAACCTATATCCCAGATCGCTCGTCAGATCATCTGAGCTTGCCTTGC
CATMA5d03293	At5g29602		120	0	38.33	71.67	AAGATGCAAGAAACCCAGGA	CCCTTGCTAACCTCATTTGC	ATCATTGCAAATGAGGTTAGCAAGGGAAAATCAGAGACAAATGTGGTAAAAGAACAGATACAAGAATTGAAGGAAGAAGCACTTCTCAGGAAAAAGGAACTCCACAAGTGTATTTGGTGC
CATMA5d03294	At5g30495		141	0	44.68	47.52	TCTTACGTGGGAACCAAAGC	TCAGCTAGCTTTGACCGTGA	TCTTACGTGGGAACCAAAGCTTCCAGGCTTATCCTTAGACACGAAAACATGTTCCACTTCAAGCAAAAGAGTTGAGAGTCACGAAAGCAGTTCTCTCTGGATGTCTAAGTCAGAGCTTGTTGATGGTCTTTGTCTTCCTCC
CATMA5d03295	At5g32605		125	0	52.8	71.2	ACCCACTCTTGCATGGCTAC	CGGTCAAGTTGTGTGACCC	ACCCACTCTTGCATGGCTACCTGCATGCTTAGTGGGGAAATTCCCACAAACCCTAATCTCGGCGGAATTGGGACTCAAGAAGGAGCTAGCTCTAGAGGAAGCTTGGGGGTCACACAACTTGACCG
CATMA5d03297	At5g34820		122	0	51.64	97.54	ATGTGTCTTGGGAATGAGGC	GGCCGTAAATCTCTGACCAA	ATGTGTCTTGGGAATGAGGCTATGGCGGTCCACTATCTAGAGCAGTTTGGGATTTTCCACGCTCCCTTAGGTACCCAAAGGGTTAGGCTATGGGGAGAGGAGTTGGTCAGAGATTTACGGCC
CATMA5d03306	At5g35475		120	0	42.5	78.33	GATGATACATCTGGCGAAGGA	GCTTCTCTTTATATTAGAGCCGTTG	GATGATACATCTGGCGAAGGACTTCTAGGTGAGCTTCTTGATGTGTTGGCTACTTTTGACTTGAAAGTTGATGATGTTTGGGGGCAAGGTTATGACAACGGCTCTAATATAAAGAGAAGC
CATMA5d03307	At5g35510		125	0	36.8	42.4	TTCGAGTTTAGCTGCACACC	GACCGACGTCGTCAGAAATA	TTCGAGTTTAGCTGCACACCTTCTAACTCCTACGAGATTGTTCAAATATGAAATTCAACAACAGAGCGATTTGAGAAATGCAACTGAAAACAAAACTGAAAAATATATTTCTGACGACGTCGGTC
CATMA5d03314	At5g36650		121	0	52.89	99.17	CGGCTGCTGGAGAATAAGAG	TTCTTCTCCGATCTGTTTTCC	CGGCTGCTGGAGAATAAGAGGCGGCGACGTAATCAGATCGAAGAAGAAGAGAGGCGGCGGCGAAGAAAATAGATCGGAGAAGAAGAGAAGCCGGCGACGAGGAAAACAGATCGGAGAAGAA
CATMA5d03319	At5g36735		123	8.13	45.53	98.37	GGTAGCGGAGGAGTTGCAC	GGCTTGTTGCAAAGCATTTT	GGTAGCGGAGGAGTTGCACCGGCAACTCTTGAACATTGTTCCTTTAGCATCGGAGGAAAAAACGGAATGAATGGAATTTTCGGTATGCAATTATCGGCGTCCAAAAATGCTTTGCAACAAGCC
CATMA5d03321	At5g36920		150	34	40	70.67	GGAGCAGCCAAATTTTATCA	GTGGTGGTCTCTTGGCTAGT	GGAGCAGCCAAATTTTATCACTAATATATCATTACCTTGGCTATGAATTAGATGACGATATGGGTCCAGCAATATATACTCCACCATCAGGATCATGTGGAGCTCCTATTTCCAAATATGATTTCCAAGTACTAGCCAAGAGACCACCAC
CATMA5d03337	At5g40405		356	0	46.35	58.43	GATGAGGAATGAGTTCGGGA	CCTCCATTACACTGCACCCT	GATGAGGAATGAGTTCGGGATAGAACCTCAGCTCGAGCACTATGGCTGCTTGGTTGATTTGTATGCTCGTGCAGGCCGCTTAGAAGACGCAGTAAGTATCATCCAGCAAATGCCCATGAAGCCTCATGCTGCTGTTTGGAGTTCTCTGCTCCACGCATCCAGAATGTACAAGAACCTTGAGCTTGGCGTGCTTGCATCTAAAAAAATGCTCGAGCTAGAGACCGCAAATCACGGAGCTTATGTCCTCTTATCAAACATATATGCAGATTCAAACGATTGGGACAATGTTAGTCACGTTAGACAGTCAATGAAATCTAAAGGAGTCAGAAAGCAACCAGGGTGCAGTGTAATGGAGG
CATMA5d03339	At5g42500		134	0	34.33	88.81	GTTGGTCTAGATGCCGTGGT	AACGACACAACAAAAACAGAACA	GTTGGTCTAGATGCCGTGGTCGAGTATAATGTCTTCATTTGGCATTAATCATTTGCATATTGTCTAATGTCTTTCCGAAACAAATTGTTTCACTTTGGTTTTCTTATATTGTGTTCTGTTTTTGTTGTGTCGTT
[truncated: 57 more rows]
