# Supplementary material for: CATMA, a comprehensive genome-scale resource for silencing and transcript profiling of Arabidopsis genes
Source: BMC Bioinformatics. 2007 Oct 18;8:400. doi: 10.1186/1471-2105-8-400 (PMC2147040; doi:10.1186/1471-2105-8-400)
Supplement: Additional file 9 — Mapping of CATMAv4 GSTs onto TAIR7 gene models. The classification shown in column B only takes the TAIR7-annotated genes into account, whereas the classification shown in column C takes both EuGène 040917 and TAIR7 genes. Column A: CATMA ID for each GST. Column B: GST class code (see Table 1) when only TAIR7 gene models are analyzed. Classification was performed for all CATMAv4 GSTs whether or not they were successfully amplified by PCR. Column C: GST class code when TAIR7 and EuGène 040917 gene models are analyzed collectively. Column D: Comma-separated list of TAIR7 AGI code(s) of the nuclear protein-encoding gene model(s) tagged by GSTs of classes 3, 4 and 5 in column C. Taking into consideration that a small fraction of GSTs does not tag all the alternative splice forms of a certain gene, the name of the splice form is given instead of the gene name. Column E: List of textual descriptions of the genes listed in column D. One description is given per gene, not distinguishing between different splice variants. In case of multiple genes listed in column D, the different gene descriptions are separated by a '@' character. The descriptions correspond to a concatenation of the 'COM_NAME' and 'PUB_COMMENT' fields from the TAIR7 annotation files [33]. Column F: Comma-separated list of EuGène 040917 ID(s) of the nuclear protein-encoding gene(s) tagged by GSTs of classes 3, 4 and 5 in column C. [file 1471-2105-8-400-S9.xls]

## Sheet: SupplementaryTable6-27.06.2007
CATMA ID	GST class ~ TAIR7	GST class ~ [TAIR7 + EUGENE 040917]	GST mappings ~ TAIR7	Gene description TAIR7	GST mappings ~ EUGENE 17092004
CATMA1a00010	GST5	GST5	At1g01010.1	ANAC001 (Arabidopsis NAC domain containing protein 1); transcription factor,similar to ANAC069 (Arabidopsis NAC domain containing protein 69), transcription factor [Arabidopsis thaliana] (TAIR:AT4G01550.1); similar to Os08g0562200 [Oryza sativa (japonica cultivar-group)] (GB:NP_001062518.1); similar to putative NAC2 protein [Oryza sativa (japonica cultivar-group)] (GB:BAD09612.1); contains InterP…	EUG4#1#00002
CATMA1a00020	GST1	GST1	/	/	/
CATMA1a00030	GST5	GST5	At1g01030.1	NGA3 (NGATHA3); transcription factor,similar to NGA4 (NGATHA4), transcription factor [Arabidopsis thaliana] (TAIR:AT4G01500.1); similar to NGA1 (NGATHA1), transcription factor [Arabidopsis thaliana] (TAIR:AT2G46870.1); similar to Os02g0683500 [Oryza sativa (japonica cultivar-group)] (GB:NP_001047754.1); similar to Os03g0120900 [Oryza sativa (japonica cultivar-group)] (GB:NP_001048792.1); similar …	EUG4#1#00004
CATMA1a00035	GST5	GST5	At1g01040.1	DCL1 (DICER-LIKE1); ATP-dependent helicase/ ribonuclease III,Encodes a Dicer homolog. Dicer is a RNA helicase involved in microRNA processing. Mutations in this locus can result in embryo lethality. Embryo shape at seed maturity is globular-elongate. Other mutants convert the floral meristems to an indeterminate state, others yet show defects in ovule development. mRNA is expressed in all shoot t…	EUG4#1#00005
CATMA1a00040	GST5	GST5	At1g01050.1	inorganic pyrophosphatase, putative (soluble) / pyrophosphate phospho-hydrolase, putative / PPase, putative,Encodes a protein that might have inorganic pyrophosphatase activity.	EUG4#1#00006
CATMA1a00045	GST5	GST5	At1g01060.1,At1g01060.2,At1g01060.3,At1g01060.4	LHY (LATE ELONGATED HYPOCOTYL),myb-related putative transcription factor involved in circadian rhythm along with another myb transcription factor CCA1	EUG4#1#00007
CATMA1a00050	GST5	GST5	At1g01070.1,At1g01070.2	nodulin MtN21 family protein,similar to nodulin MtN21 family protein [Arabidopsis thaliana] (TAIR:AT1G11460.1); similar to Os06g0109300 [Oryza sativa (japonica cultivar-group)] (GB:NP_001056575.1); similar to Os02g0103600 [Oryza sativa (japonica cultivar-group)] (GB:NP_001045606.1); similar to Protein of unknown function DUF6, transmembrane [Medicago truncatula] (GB:ABE82165.1); contains InterPro…	EUG4#1#00008
CATMA1a00060	GST5	GST5	At1g01080.1,At1g01080.2	33 kDa ribonucleoprotein, chloroplast, putative / RNA-binding protein cp33, putative,similar to CP33 (PIGMENT DEFECTIVE 322), RNA binding [Arabidopsis thaliana] (TAIR:AT3G52380.1); similar to 33 kDa ribonucleoprotein, chloroplast precursor (GB:P19684); similar to Os08g0117100 [Oryza sativa (japonica cultivar-group)] (GB:NP_001060859.1); contains InterPro domain Nucleotide-binding, alpha-beta plai…	EUG4#1#00009
CATMA1a00070	GST5	GST5	At1g01090.1	PDH-E1 ALPHA (PYRUVATE DEHYDROGENASE E1 ALPHA); pyruvate dehydrogenase (acetyl-transferring),pyruvate dehydrogenase E1 alpha subunit	EUG4#1#00010
CATMA1a00080	GST5	GST5	At1g01100.1,At1g01100.2,At1g01100.3,At1g01100.4	60S acidic ribosomal protein P1 (RPP1A),Identical to 60S acidic ribosomal protein P1-1 (RPP1A) [Arabidopsis Thaliana] (GB:Q8LCW9;GB:Q9MAM5); Identical to 60S acidic ribosomal protein P1-3 (RPP1C) [Arabidopsis Thaliana] (GB:Q8LEQ0;GB:Q9FIK9); similar to 60S acidic ribosomal protein P1 (RPP1C) [Arabidopsis thaliana] (TAIR:AT5G47700.2); similar to acidic ribosomal protein P1a-like [Solanum tuberosum…	/
CATMA1a00090	GST1	GST5	/	/	EUG4#1#00012
CATMA1a00100	GST5	GST5	At1g01110.1	IQD18 (IQ-domain 18),similar to IQD17 (IQ-domain 17), calmodulin binding [Arabidopsis thaliana] (TAIR:AT4G00820.1); similar to putative SF16 protein [Oryza sativa (japonica cultivar-group)] (GB:AAV33309.1); similar to Os08g0115200 [Oryza sativa (japonica cultivar-group)] (GB:NP_001060851.1); similar to Os01g0833800 [Oryza sativa (japonica cultivar-group)] (GB:NP_001044716.1)	EUG4#1#00012
CATMA1a00110	GST5	GST5	At1g01120.1	KCS1 (3-KETOACYL-COA SYNTHASE 1); acyltransferase,Encodes a condensing enzyme (3-ketoacyl-CoA synthase) which is involved in the critical fatty acid elongation process in wax biosynthesis.	EUG4#1#00013
CATMA1a00130	GST5	GST5	At1g01140.1,At1g01140.2,At1g01140.3	CIPK9 (CBL-INTERACTING PROTEIN KINASE 9); kinase,Encodes a CBL-interacting protein kinase with similarity to SOS2	EUG4#1#00015
CATMA1a00140	GST5	GST5	At1g01150.1	DNA binding / zinc ion binding,similar to TRFL10 (TRF-LIKE 10), DNA binding [Arabidopsis thaliana] (TAIR:AT5G03780.1); similar to Os11g0160700 [Oryza sativa (japonica cultivar-group)] (GB:NP_001065819.1); similar to hypothetical protein [Oryza sativa (japonica cultivar-group)] (GB:AAX95463.1); contains InterPro domain Zinc finger, FYVE/PHD-type; (InterPro:IPR011011); contains InterPro domain Home…	EUG4#1#00016
CATMA1a00150	GST3	GST3	At1g01160.1,At1g01170.1,At1g01170.2	GIF2 (GRF1-INTERACTING FACTOR 2),Arabidopsis thaliana GRF1-interacting factor 2 (GIF2) mRNA @ ozone-responsive stress-related protein, putative,similar to ATOZI1 (Arabidopsis thaliana ozone-induced protein 1) [Arabidopsis thaliana] (TAIR:AT4G00860.1); similar to Os06g0115100 [Oryza sativa (japonica cultivar-group)] (GB:NP_001056609.1); similar to Os06g0114500 [Oryza sativa (japonica cultivar-grou…	EUG4#1#00018
CATMA1a00160	GST3	GST3	At1g01160.1,At1g01170.1,At1g01170.2	GIF2 (GRF1-INTERACTING FACTOR 2),Arabidopsis thaliana GRF1-interacting factor 2 (GIF2) mRNA @ ozone-responsive stress-related protein, putative,similar to ATOZI1 (Arabidopsis thaliana ozone-induced protein 1) [Arabidopsis thaliana] (TAIR:AT4G00860.1); similar to Os06g0115100 [Oryza sativa (japonica cultivar-group)] (GB:NP_001056609.1); similar to Os06g0114500 [Oryza sativa (japonica cultivar-grou…	EUG4#1#00018
CATMA1a00170	GST5	GST5	At1g01180.1	unknown protein,similar to unknown protein [Arabidopsis thaliana] (TAIR:AT5G19270.1); similar to hypothetical protein DshiDRAFT_0470 [Dinoroseobacter shibae DFL 12] (GB:ZP_01587119.1); similar to Os09g0518900 [Oryza sativa (japonica cultivar-group)] (GB:NP_001063691.1); contains domain no description (G3D.3.40.50.150); contains domain S-adenosyl-L-methionine-dependent methyltransferases (SSF53335)	EUG4#1#00019
CATMA1a00180	GST4	GST4	At1g01190.1	CYP78A8 (cytochrome P450, family 78, subfamily A, polypeptide 8); oxygen binding,member of CYP78A	EUG4#1#00020
CATMA1a00190	GST5	GST5	At1g01200.1	AtRABA3 (Arabidopsis Rab GTPase homolog A3); GTP binding,similar to SMG1 (SMALL MOLECULAR WEIGHT G-PROTEIN 1), GTP binding [Arabidopsis thaliana] (TAIR:AT5G47960.1); similar to RAB11B [Lotus japonicus] (GB:CAA98178.1); contains InterPro domain Small GTP-binding protein domain; (InterPro:IPR005225); contains InterPro domain Ras small GTPase, Rab type; (InterPro:IPR003579); contains InterPro domain…	EUG4#1#00021
CATMA1a00210	GST5	GST5	At1g01220.1	GHMP kinase-related,similar to GHMP kinase-related [Arabidopsis thaliana] (TAIR:AT5G14470.1); similar to Os03g0115100 [Oryza sativa (japonica cultivar-group)] (GB:NP_001048749.1); similar to GHMP kinases putative ATP-binding protein, expressed [Oryza sativa (japonica cultivar-group)] (GB:ABF93641.1); contains InterPro domain GHMP kinase, C terminal; (InterPro:IPR013750); contains InterPro domain …	EUG4#1#00023
CATMA1a00220	GST5	GST5	At1g01225.1	NC domain-containing protein-related,similar to unknown protein [Arabidopsis thaliana] (TAIR:AT4G00905.1); similar to Os09g0526800 [Oryza sativa (japonica cultivar-group)] (GB:NP_001063728.1); similar to unknown protein [Oryza sativa (japonica cultivar-group)] (GB:BAD09241.1); similar to Os08g0546900 [Oryza sativa (japonica cultivar-group)] (GB:NP_001062424.1); contains InterPro domain NC; (Inter…	EUG4#1#00024
CATMA1a00230	GST5	GST5	At1g01230.1	ORMDL family protein,similar to ORMDL family protein [Arabidopsis thaliana] (TAIR:AT5G42000.1); similar to Os02g0673600 [Oryza sativa (japonica cultivar-group)] (GB:NP_001047715.1); similar to unknown [Narcissus pseudonarcissus] (GB:AAL69388.1); similar to OSIGBa0103M18.2 [Oryza sativa (indica cultivar-group)] (GB:CAH66850.1); contains InterPro domain ORMDL; (InterPro:IPR007203)	/
CATMA1a00240	GST5	GST5	At1g01240.1,At1g01240.2,At1g01240.3	unknown protein,similar to unknown protein [Arabidopsis thaliana] (TAIR:AT2G46550.1); similar to Os09g0363500 [Oryza sativa (japonica cultivar-group)] (GB:NP_001062992.1); similar to Os08g0400300 [Oryza sativa (japonica cultivar-group)] (GB:NP_001061754.1); similar to hypothetical protein MtrDRAFT_AC145165g14v1 [Medicago truncatula] (GB:ABE91800.1)	EUG4#1#00025
CATMA1a00250	GST5	GST5	At1g01250.1	AP2 domain-containing transcription factor, putative,encodes a member of the DREB subfamily A-4 of ERF/AP2 transcription factor family. The protein contains one AP2 domain. There are 17 members in this subfamily including TINY.	EUG4#1#00026
CATMA1a00260	GST5	GST5	At1g01260.1,At1g01260.2	basic helix-loop-helix (bHLH) family protein,similar to basic helix-loop-helix (bHLH) family protein [Arabidopsis thaliana] (TAIR:AT2G46510.1); similar to Os01g0235700 [Oryza sativa (japonica cultivar-group)] (GB:NP_001042524.1); similar to bHLH protein -like [Oryza sativa (japonica cultivar-group)] (GB:BAD81265.1); contains InterPro domain Helix-loop-helix DNA-binding; (InterPro:IPR011598); cont…	EUG4#1#00027
CATMA1a00270	GST5	GST5	At1g01280.1	CYP703A2 (cytochrome P450, family 703, subfamily A, polypeptide 2); oxygen binding,member of CYP703A	EUG4#1#00028
CATMA1a00275	GST5	GST5	At1g01290.1	CNX3 (COFACTOR OF NITRATE REDUCTASE AND XANTHINE DEHYDROGENASE 3); catalytic,COFACTOR OF NITRATE REDUCTASE AND XANTHINE DEHYDROGENASE 3. Encodes a protein involved in molybdenum cofactor biosynthesis. Homologous to E.coli MoaC. Expression is low in all tissues examined, except in roots. Appears to have targeting signals for chloroplast or mitochondria	EUG4#1#00029
CATMA1a00280	GST5	GST5	At1g01300.1	aspartyl protease family protein,similar to aspartyl protease family protein [Arabidopsis thaliana] (TAIR:AT3G61820.1); similar to Os01g0598600 [Oryza sativa (japonica cultivar-group)] (GB:NP_001043485.1); similar to unknow protein [Oryza sativa (japonica cultivar-group)] (GB:AAT38006.1); similar to Os05g0590000 [Oryza sativa (japonica cultivar-group)] (GB:NP_001056485.1); contains InterPro domai…	EUG4#1#00030
CATMA1a00290	GST1	GST5	/	/	EUG4#1#00031
CATMA1a00300	GST5	GST5	At1g01310.1	allergen V5/Tpx-1-related family protein,similar to pathogenesis-related protein, putative [Arabidopsis thaliana] (TAIR:AT3G09590.1); similar to pathogenisis-related protein 1.2 [Triticum aestivum] (GB:CAA07474.1); contains InterPro domain Ves allergen; (InterPro:IPR002413); contains InterPro domain Allergen V5/Tpx-1 related; (InterPro:IPR001283)	EUG4#1#00032
CATMA1a00310	GST5	GST5	At1g01320.1	tetratricopeptide repeat (TPR)-containing protein,similar to binding [Arabidopsis thaliana] (TAIR:AT4G28080.1); similar to binding [Arabidopsis thaliana] (TAIR:AT1G15290.1); similar to putative tetratricopeptide repeat(TPR)-containing protein [Oryza sativa (japonica cultivar-group)] (GB:BAC84544.1); similar to TPR repeat [Medicago truncatula] (GB:ABE77904.1); similar to OSJNBa0070O11.2 [Oryza sat…	EUG4#1#00033
CATMA1a00320	GST5	GST5	At1g01340.1	ATCNGC10 (CYCLIC NUCLEOTIDE GATED CHANNEL 10); calmodulin binding / cyclic nucleotide binding / ion channel,member of Cyclic nucleotide gated channel family	EUG4#1#00034
CATMA1a00340	GST5	GST5	At1g01350.1	zinc finger (CCCH-type/C3HC4-type RING finger) family protein,similar to zinc finger (CCCH-type/C3HC4-type RING finger) family protein [Arabidopsis thaliana] (TAIR:AT5G06420.2); similar to Zinc finger C-x8-C-x5-C-x3-H type (and similar), putative [Medicago truncatula] (GB:ABE91004.1); contains InterPro domain Protein of unknown function DUF537; (InterPro:IPR007491); contains InterPro domain Zinc …	EUG4#1#00035
CATMA1a00350	GST5	GST5	At1g01360.1	unknown protein,similar to unknown protein [Arabidopsis thaliana] (TAIR:AT4G01026.1); similar to CAPIP1 [Capsicum annuum] (GB:AAT35532.1); contains domain Bet v1-like (SSF55961); contains domain no description (G3D.3.30.530.20)	EUG4#1#00036
CATMA1a00360	GST5	GST5	At1g01370.1,At1g01370.2	HTR12 (Centromeric histone H3); DNA binding,Encodes a centromere-identifying protein histone H3 variant. Localized at centromeres in both mitotic and meiotic cells.	/
CATMA1a00370	GST5	GST5	At1g01380.1	ETC1 (ENHANCER OF TRY AND CPC 1); DNA binding / transcription factor,ETC1 is involved in trichome and root hair patterning in Arabidopsis.	EUG4#1#00037
CATMA1a00380	GST5	GST5	At1g01390.1	UDP-glucoronosyl/UDP-glucosyl transferase family protein,similar to UDP-glucoronosyl/UDP-glucosyl transferase family protein [Arabidopsis thaliana] (TAIR:AT1G01420.1); similar to UDP-glucoronosyl/UDP-glucosyl transferase family protein [Arabidopsis thaliana] (TAIR:AT4G01070.1); similar to Hydroquinone glucosyltransferase (Arbutin synthase) (GB:Q9AR73); contains InterPro domain UDP-glucuronosyl/UD…	EUG4#1#00038
CATMA1a00390	GST5	GST5	At1g01400.1	unknown protein,	EUG4#1#00039
CATMA1a00400	GST5	GST5	At1g01410.1	APUM22 (ARABIDOPSIS PUMILIO 22); RNA binding / binding,similar to binding [Arabidopsis thaliana] (TAIR:AT5G64490.1); similar to pumilio protein 3 [Trypanosoma cruzi] (GB:AAQ84132.1); similar to pumilio/PUF RNA binding protein 3 [Trypanosoma cruzi strain CL Brener] (GB:XP_806089.1); contains InterPro domain Armadillo-like helical; (InterPro:IPR011989); contains InterPro domain Pumilio/Puf RNA-bind…	EUG4#1#00040
CATMA1a00410	GST5	GST5	At1g01420.1	UDP-glucoronosyl/UDP-glucosyl transferase family protein,similar to UDP-glucoronosyl/UDP-glucosyl transferase family protein [Arabidopsis thaliana] (TAIR:AT1G01390.1); similar to UDP-glucoronosyl/UDP-glucosyl transferase family protein [Arabidopsis thaliana] (TAIR:AT4G01070.1); similar to Hydroquinone glucosyltransferase (Arbutin synthase) (GB:Q9AR73); contains InterPro domain UDP-glucuronosyl/UD…	EUG4#1#00041
CATMA1a00420	GST5	GST5	At1g01430.1	unknown protein,similar to unknown protein [Arabidopsis thaliana] (TAIR:AT4G01080.1); similar to unknown protein Cr17 [Brassica napus] (GB:AAX51387.1); contains InterPro domain Protein of unknown function DUF231, plant; (InterPro:IPR004253)	EUG4#1#00042
CATMA1a00430	GST5	GST5	At1g01440.1	extra-large G-protein-related,similar to extra-large G-protein-related [Arabidopsis thaliana] (TAIR:AT4G01090.1); similar to unknown [Striga asiatica] (GB:ABE66402.1)	EUG4#1#00043
CATMA1a00433	GST5	GST5	At1g01450.1	protein kinase-related,similar to kinase [Arabidopsis thaliana] (TAIR:AT1G64300.2); similar to Os05g0585800 [Oryza sativa (japonica cultivar-group)] (GB:NP_001056458.1); similar to photoreceptor [Ceratodon purpureus] (GB:CAA71838.1); similar to Os01g0621600 [Oryza sativa (japonica cultivar-group)] (GB:NP_001043605.1); contains InterPro domain Serine/threonine protein kinase; (InterPro:IPR002290);…	/
CATMA1a00436	GST5	GST5	At1g01450.1	protein kinase-related,similar to kinase [Arabidopsis thaliana] (TAIR:AT1G64300.2); similar to Os05g0585800 [Oryza sativa (japonica cultivar-group)] (GB:NP_001056458.1); similar to photoreceptor [Ceratodon purpureus] (GB:CAA71838.1); similar to Os01g0621600 [Oryza sativa (japonica cultivar-group)] (GB:NP_001043605.1); contains InterPro domain Serine/threonine protein kinase; (InterPro:IPR002290);…	/
CATMA1a00440	GST1	GST5	/	/	EUG4#1#00046
CATMA1a00450	GST5	GST5	At1g01460.1	phosphatidylinositol-4-phosphate 5-kinase family protein,Type I phosphatidylinositol-4-phosphate 5-kinase, subfamily A.	EUG4#1#00047
CATMA1a00460	GST5	GST5	At1g01470.1	LEA14 (LATE EMBRYOGENESIS ABUNDANT 14),Encodes late-embryogenesis abundant protein whose mRNA levels are induced in response to wounding and light stress. Might be involved in protection against dessication.	EUG4#1#00048
CATMA1a00465	GST5	GST5	At1g01480.1,At1g01480.2	ACS2 (1-Amino-cyclopropane-1-carboxylate synthase 2),a member of the 1-aminocyclopropane-1-carboxylate (ACC) synthase (S-adenosyl-L-methionine methylthioadenosine-lyase, EC 4.4.1.14) gene family, isolated from a flower-specific cDNA library.	EUG4#1#00049
CATMA1a00470	GST5	GST5	At1g01490.1,At1g01490.2	heavy-metal-associated domain-containing protein,similar to heavy-metal-associated domain-containing protein [Arabidopsis thaliana] (TAIR:AT5G23760.1); similar to Unknown (protein for MGC:78286) [Mus musculus] (GB:AAH71252.1); contains InterPro domain Heavy metal transport/detoxification protein; (InterPro:IPR006121)	EUG4#1#00050
CATMA1a00480	GST5	GST5	At1g01500.1	unknown protein,similar to unknown protein [Arabidopsis thaliana] (TAIR:AT1G19400.2); similar to hypothetical protein [Oryza sativa (japonica cultivar-group)] (GB:AAN65010.1); similar to Os03g0775600 [Oryza sativa (japonica cultivar-group)] (GB:NP_001051432.1); contains domain 2-HYDROXYACID DEHYDROGENASE (PTHR10996:SF1); contains domain 2-HYDROXYACID DEHYDROGENASE (PTHR10996)	EUG4#1#00052
CATMA1a00490	GST5	GST5	At1g01510.1	AN (ANGUSTIFOLIA),Encodes a homolog of human CtBP. Mutant has longer and thicker leaves than wild type. Involved in controlling polar cell expansion in the leaf width direction.	EUG4#1#00053
CATMA1a00500	GST5	GST5	At1g01520.1	myb family transcription factor,similar to myb family transcription factor [Arabidopsis thaliana] (TAIR:AT4G01280.1); similar to MYB transcription factor MYB133 [Glycine max] (GB:ABH02857.1); contains InterPro domain Homeodomain-related; (InterPro:IPR012287); contains InterPro domain Homeodomain-like; (InterPro:IPR009057); contains InterPro domain Myb-like DNA-binding region, SHAQKYF class; (Inte…	/
CATMA1a00520	GST5	GST5	At1g01540.1,At1g01540.2	protein kinase family protein,similar to protein kinase family protein [Arabidopsis thaliana] (TAIR:AT4G01330.1); similar to Protein kinase [Medicago truncatula] (GB:ABE93550.1); similar to Os03g0125600 [Oryza sativa (japonica cultivar-group)] (GB:NP_001048818.1); contains InterPro domain Protein kinase-like; (InterPro:IPR011009); contains InterPro domain Protein kinase; (InterPro:IPR000719); con…	EUG4#1#00055
CATMA1a00530	GST5	GST5	At1g01550.1,At1g01550.2	BPS1 (BYPASS 1),BYPASS1, required to prevent constitutive production of a root-derived graft-transmissible signal	EUG4#1#00056
CATMA1a00550	GST5	GST5	At1g01570.1	fringe-related protein,similar to fringe-related protein [Arabidopsis thaliana] (TAIR:AT4G00300.1); similar to hypothetical protein [Trifolium pratense] (GB:BAE71200.1); contains InterPro domain Protein of unknown function DUF604; (InterPro:IPR006740)	EUG4#1#00058
CATMA1a00560	GST5	GST5	At1g01580.1	FRO2 (FERRIC REDUCTION OXIDASE 2); ferric-chelate reductase,Encodes the low-iron-inducible ferric chelate reductase responsible for reduction of iron at the root surface. It is likely to be the major Fe(III) chelate reductase in Arabidopsis iron metabolism. Coordinately regulated with IRT1, the major transporter responsible for high-affinity iron uptake from the soil, at both transcriptional and …	EUG4#1#00059
CATMA1a00570	GST5	GST5	At1g01590.1	FRO1 (FERRIC REDUCTION OXIDASE 1); ferric-chelate reductase,Encodes a ferric-chelate reductase that is expressed at extremely low levels in Fe deficiency-induced seedlings.	/
CATMA1a00580	GST5	GST5	At1g01600.1	CYP86A4 (cytochrome P450, family 86, subfamily A, polypeptide 4); oxygen binding,Encodes a member of the CYP86A subfamily of cytochrome p450 genes. Expressed significantly at highest level in mature stems and flowers.	/
CATMA1a00590	GST5	GST5	At1g01610.1	ATGPAT4/GPAT4 (GLYCEROL-3-PHOSPHATE ACYLTRANSFERASE 4); 1-acylglycerol-3-phosphate O-acyltransferase/ acyltransferase,Encodes a protein with glycerol-3-phosphate acyltransferase activity.	EUG4#1#00061
CATMA1a00600	GST5	GST5	At1g01630.1	SEC14 cytosolic factor, putative / phosphoglyceride transfer protein, putative,similar to SEC14 cytosolic factor family protein / phosphoglyceride transfer family protein [Arabidopsis thaliana] (TAIR:AT1G14820.3); similar to Cellular retinaldehyde binding/alpha-tocopherol transport; Cellular retinaldehyde-binding/triple function, N-terminal [Medicago truncatula] (GB:ABE80207.1); contains InterPro…	EUG4#1#00064
CATMA1a00610	GST5	GST5	At1g01640.1,At1g01640.2	speckle-type POZ protein-related,similar to speckle-type POZ protein-related [Arabidopsis thaliana] (TAIR:AT3G56230.1); similar to BTB/POZ [Medicago truncatula] (GB:ABE86049.1); contains InterPro domain BTB; (InterPro:IPR000210); contains InterPro domain BTB/POZ; (InterPro:IPR013069)	EUG4#1#00065
CATMA1a00620	GST5	GST5	At1g01650.1,At1g01650.2	peptidase,similar to protease-associated (PA) domain-containing protein [Arabidopsis thaliana] (TAIR:AT1G63690.1); similar to Protease-associated PA; Peptidase A22B, minor histocompatibility antigen H13 [Medicago truncatula] (GB:ABE91379.1); similar to Protease-associated PA; Peptidase A22B, minor histocompatibility antigen H13 [Medicago truncatula] (GB:ABD32820.1); similar to growth-on protein G…	EUG4#1#00066
CATMA1a00640	GST5	GST5	At1g01660.1	U-box domain-containing protein,similar to protein kinase family protein / U-box domain-containing protein [Arabidopsis thaliana] (TAIR:AT2G45910.1); similar to Protein kinase; U box [Medicago truncatula] (GB:ABD32822.1); contains InterPro domain U box; (InterPro:IPR003613)	EUG4#1#00068
CATMA1a00650	GST5	GST5	At1g01670.1	U-box domain-containing protein,similar to U-box domain-containing protein [Arabidopsis thaliana] (TAIR:AT3G61390.2); similar to putative arm repeat containing protein [Oryza sativa (japonica cultivar-group)] (GB:AAK43506.1); similar to Os10g0552400 [Oryza sativa (japonica cultivar-group)] (GB:NP_001065331.1); similar to Protein kinase; U box [Medicago truncatula] (GB:ABD32822.1); contains InterP…	EUG4#1#00068
CATMA1a00660	GST5	GST5	At1g01680.1	U-box domain-containing protein,similar to U-box domain-containing protein [Arabidopsis thaliana] (TAIR:AT1G01670.1); similar to Protein kinase; U box [Medicago truncatula] (GB:ABD32822.1); contains InterPro domain U box; (InterPro:IPR003613)	/
CATMA1a00670	GST5	GST5	At1g01690.1	unknown protein,similar to PAIR1 protein, putative, expressed [Oryza sativa (japonica cultivar-group)] (GB:ABF93534.1); contains domain PHOSPHATIDYLINOSITOL N-ACETYLGLUCOSAMINYLTRANSFERASE SUBUNIT P (DOWN SYNDROME CRITICAL REGION PROTEIN 5)-RELATED (PTHR21726); contains domain RNASE H1 SMALL SUBUNIT (AYP1)-RELATED (PTHR21726:SF4)	/
CATMA1a00680	GST1	GST5	/	/	EUG4#1#00071
CATMA1a00690	GST1	GST5	/	/	EUG4#1#00072
CATMA1a00700	GST2	GST5	/	/	EUG4#1#00073
CATMA1a00710	GST5	GST5	At1g01710.1	acyl-CoA thioesterase family protein,similar to acyl-CoA thioesterase [Arabidopsis thaliana] (TAIR:AT4G00520.2); similar to hypothetical protein PaerP_01005464 [Pseudomonas aeru (GB:ZP_01292630.1); similar to Os04g0558400 [Oryza sativa (japonica cultivar-group)] (GB:NP_001053533.1); similar to OSJNBa0065O17.11 [Oryza sativa (japonica cultivar-group)] (GB:CAE03486.2); contains InterPro domain Acyl…	EUG4#1#00074
CATMA1a00720	GST5	GST5	At1g01710.1	acyl-CoA thioesterase family protein,similar to acyl-CoA thioesterase [Arabidopsis thaliana] (TAIR:AT4G00520.2); similar to hypothetical protein PaerP_01005464 [Pseudomonas aeru (GB:ZP_01292630.1); similar to Os04g0558400 [Oryza sativa (japonica cultivar-group)] (GB:NP_001053533.1); similar to OSJNBa0065O17.11 [Oryza sativa (japonica cultivar-group)] (GB:CAE03486.2); contains InterPro domain Acyl…	/
CATMA1a00725	GST5	GST5	At1g01720.1	ATAF1 (Arabidopsis NAC domain containing protein 2); transcription factor,belongs to a large family of putative transcriptional activators with NAC domain. Transcript level increases in response to wounding.	EUG4#1#00075
CATMA1a00730	GST5	GST5	At1g01725.1	unknown protein,	EUG4#1#00076
CATMA1a00740	GST5	GST5	At1g01730.1	unknown protein,similar to unknown protein [Oryza sativa (japonica cultivar-group)] (GB:BAD28388.1)	EUG4#1#00077
CATMA1a00750	GST5	GST5	At1g01740.1	protein kinase family protein,similar to protein kinase family protein [Arabidopsis thaliana] (TAIR:AT4G00710.1); similar to Protein kinase [Medicago truncatula] (GB:ABE82930.1); similar to Protein kinase [Medicago truncatula] (GB:ABE92129.1); contains InterPro domain Serine/threonine protein kinase; (InterPro:IPR002290); contains InterPro domain Protein kinase-like; (InterPro:IPR011009); contain…	EUG4#1#00078
CATMA1a00760	GST5	GST5	At1g01750.1	actin-depolymerizing factor, putative,Identical to Actin-depolymerizing factor-like At1g01750 (ADF-like) [Arabidopsis Thaliana] (GB:Q9LQ81); similar to actin-depolymerizing factor, putative [Arabidopsis thaliana] (TAIR:AT4G00680.1); similar to Actin-depolymerizing factor (ADF) (GB:P30175); similar to Os02g0663800 [Oryza sativa (japonica cultivar-group)] (GB:NP_001047657.1); contains InterPro doma…	EUG4#1#00079
CATMA1a00770	GST5	GST5	At1g01760.1	RNA binding / adenosine deaminase,similar to OSJNBa0032F06.25 [Oryza sativa (japonica cultivar-group)] (GB:CAE03442.2); similar to H0306F12.5 [Oryza sativa (indica cultivar-group)] (GB:CAJ86175.1); contains InterPro domain Adenosine deaminase/editase; (InterPro:IPR002466)	EUG4#1#00080
CATMA1a00780	GST5	GST3	At1g01770.1	unknown protein,similar to Protein of unknown function DUF1446 [Rhodospirillum rubrum ATCC 11170] (GB:YP_426562.1); similar to Os07g0457300 [Oryza sativa (japonica cultivar-group)] (GB:NP_001059563.1); contains InterPro domain Protein of unknown function DUF1446; (InterPro:IPR010839)	EUG4#1#00081
CATMA1a00790	GST5	GST5	At1g01780.1	LIM domain-containing protein,similar to LIM domain-containing protein [Arabidopsis thaliana] (TAIR:AT2G45800.1); similar to LIM domain protein PLIM2a [Populus tremula x Populus alba] (GB:ABK58466.1); contains InterPro domain LIM, zinc-binding; (InterPro:IPR001781)	EUG4#1#00082
CATMA1a00800	GST4	GST4	At1g01790.1	KEA1 (K EFFLUX ANTIPORTER 1); potassium:hydrogen antiporter,K efflux antiporter KEA1	EUG4#1#00083
CATMA1a00810	GST1	GST1	/	/	/
CATMA1a00820	GST5	GST5	At1g01800.1,At1g01800.2	short-chain dehydrogenase/reductase (SDR) family protein,similar to short-chain dehydrogenase/reductase (SDR) family protein [Arabidopsis thaliana] (TAIR:AT3G61220.1); similar to Short-chain dehydrogenase/reductase SDR [Medicago truncatula] (GB:ABD28440.1); contains InterPro domain Short-chain dehydrogenase/reductase SDR; (InterPro:IPR002198); contains InterPro domain Glucose/ribitol dehydrogenas…	EUG4#1#00084
CATMA1a00830	GST5	GST5	At1g01810.1	unknown protein,	EUG4#1#00085
CATMA1a00840	GST5	GST5	At1g01820.1	peroxisomal biogenesis factor 11 family protein / PEX11 family protein,member of the peroxin11 (PEX11) gene family, integral to peroxisome membrane, controls peroxisome proliferation.	EUG4#1#00086
CATMA1a00850	GST5	GST5	At1g01830.1,At1g01830.2,At1g01830.3	armadillo/beta-catenin repeat family protein,similar to binding [Arabidopsis thaliana] (TAIR:AT2G45720.2); similar to IMP dehydrogenase/GMP reductase [Medicago truncatula] (GB:ABE88271.1); similar to putative arm repeat containing protein [Oryza sativa (japonica cultivar-group)] (GB:AAM92297.1); similar to Armadillo/beta-catenin-like repeat family protein, expressed [Oryza sativa (japonica cultiv…	EUG4#1#00087
CATMA1a00860	GST2	GST2	/	/	/
CATMA1a00870	GST5	GST5	At1g01840.1	unknown protein,	EUG4#1#00088
CATMA1a00875	GST3	GST3	At1g01860.1	PFC1 (PALEFACE 1),dimethyladenosine transferase	EUG4#1#00089
CATMA1a00880	GST5	GST5	At1g01880.1	DNA repair protein, putative,similar to UVH3 (ULTRAVIOLET HYPERSENSITIVE 3, UV REPAIR DEFECTIVE 1), nuclease [Arabidopsis thaliana] (TAIR:AT3G28030.1); similar to putative single-strand DNA endonuclease-1 [Oryza sativa (japonica cultivar-group)] (GB:BAD46702.1); contains InterPro domain XPG I; (InterPro:IPR006086); contains InterPro domain DNA repair protein (XPGC)/yeast Rad; (InterPro:IPR006084)…	EUG4#1#00090
CATMA1a00890	GST5	GST5	At1g01900.1	subtilase family protein,similar to subtilase family protein [Arabidopsis thaliana] (TAIR:AT5G51750.1); similar to ARA12, subtilase [Arabidopsis thaliana] (TAIR:AT5G67360.1); similar to Orn/DAP/Arg decarboxylase 2; Protease-associated PA; Proteinase inhibitor I9, subtilisin propeptide [Medicago truncatula] (GB:ABE87035.1); similar to OSIGBa0147H17.8 [Oryza sativa (indica cultivar-group)] (GB:CAH6…	EUG4#1#00091
CATMA1a00900	GST5	GST5	At1g01910.1,At1g01910.2,At1g01910.3,At1g01910.4	ATP binding,similar to anion-transporting ATPase family protein [Arabidopsis thaliana] (TAIR:AT5G60730.1); similar to arsenical pump-driving atpase [Aedes aegypti] (GB:EAT35519.1); similar to Os09g0521500 [Oryza sativa (japonica cultivar-group)] (GB:NP_001063707.1); contains InterPro domain Anion-transporting ATPase; (InterPro:IPR003348)	EUG4#1#00092
CATMA1a00910	GST5	GST5	At1g01920.1,At1g01920.2	SET domain-containing protein,similar to ribulose-1,5 bisphosphate carboxylase oxygenase large subunit N-methyltransferase, putative [Arabidopsis thaliana] (TAIR:AT1G14030.1); similar to Nuclear protein SET [Medicago truncatula] (GB:ABD28449.1); contains InterPro domain Nuclear protein SET; (InterPro:IPR001214)	EUG4#1#00094
CATMA1a00920	GST5	GST5	At1g01930.1	zinc finger protein-related,similar to unnamed protein product [Tetraodon nigroviridis] (GB:CAG09306.1); similar to Os04g0574600 [Oryza sativa (japonica cultivar-group)] (GB:NP_001053619.1); similar to OSJNBa0019K04.19 [Oryza sativa (japonica cultivar-group)] (GB:CAD41672.1); contains InterPro domain Ankyrin; (InterPro:IPR002110)	EUG4#1#00095
CATMA1a00930	GST5	GST5	At1g01940.1	peptidyl-prolyl cis-trans isomerase cyclophilin-type family protein,similar to peptidyl-prolyl cis-trans isomerase cyclophilin-type family protein [Arabidopsis thaliana] (TAIR:AT5G67530.1); similar to Peptidyl-prolyl cis-trans isomerase-like 3 (PPIase) (Rotamase) (GB:Q5KHA8); similar to Os06g0130500 [Oryza sativa (japonica cultivar-group)] (GB:NP_001056690.1); contains InterPro domain Peptidyl-pr…	EUG4#1#00096
CATMA1a00940	GST5	GST5	At1g01950.1	armadillo/beta-catenin repeat family protein / kinesin motor family protein,similar to PAK (PHOSPHATIDIC ACID KINASE), microtubule motor [Arabidopsis thaliana] (TAIR:AT1G12430.1); similar to Os06g0137100 [Oryza sativa (japonica cultivar-group)] (GB:NP_001056731.1); similar to Os03g0152900 [Oryza sativa (japonica cultivar-group)] (GB:NP_001048996.1); similar to Kinesin motor domain containing prot…	EUG4#1#00097
CATMA1a00950	GST5	GST5	At1g01960.1	EDA10 (embryo sac development arrest 10); guanyl-nucleotide exchange factor,similar to guanine nucleotide exchange family protein [Arabidopsis thaliana] (TAIR:AT3G60860.1); similar to guanine nucleotide exchange family protein [Arabidopsis thaliana] (TAIR:AT4G35380.1); similar to guanine nucleotide exchange family protein [Arabidopsis thaliana] (TAIR:AT4G38200.1); similar to putative guanine nucl…	EUG4#1#00098
CATMA1a00960	GST5	GST5	At1g01970.1	pentatricopeptide (PPR) repeat-containing protein,similar to pentatricopeptide (PPR) repeat-containing protein [Arabidopsis thaliana] (TAIR:AT1G19525.1); similar to pentatricopeptide repeat protein [Physcomitrella patens] (GB:BAF34329.1); similar to Os07g0661900 [Oryza sativa (japonica cultivar-group)] (GB:NP_001060542.1); similar to Os02g0611400 [Oryza sativa (japonica cultivar-group)] (GB:NP_00…	EUG4#1#00100
CATMA1a00970	GST5	GST5	At1g01980.1	ATSEC1A; electron carrier,member of Reticuline oxidase-like family	/
CATMA1a00980	GST5	GST5	At1g01990.1	unknown protein,similar to chloroplast lumen common family protein [Arabidopsis thaliana] (TAIR:AT5G02590.1); similar to conserved hypothetical protein [Medicago truncatula] (GB:ABE79208.1)	EUG4#1#00102
CATMA1a00990	GST5	GST5	At1g02000.1	GAE2 (UDP-D-GLUCURONATE 4-EPIMERASE 2); catalytic,UDP-D-glucuronate 4-epimerase	EUG4#1#00103
CATMA1a01000	GST5	GST5	At1g02010.1	SEC1A; protein transporter,member of KEULE Gene Family	EUG4#1#00104
CATMA1a01010	GST5	GST5	At1g02010.1	SEC1A; protein transporter,member of KEULE Gene Family	EUG4#1#00104
CATMA1a01020	GST5	GST5	At1g02020.1,At1g02020.2	nitroreductase family protein,similar to hypothetical protein [Oryza sativa (japonica cultivar-group)] (GB:AAM93466.1); contains domain no description (G3D.3.40.109.10); contains domain NADH oxidase/flavin reductase (SSF55469)	EUG4#1#00105
CATMA1a01030	GST5	GST5	At1g02030.1	zinc finger (C2H2 type) family protein,similar to zinc finger (C2H2 type) family protein [Arabidopsis thaliana] (TAIR:AT3G60580.1); similar to Cys2/His2 zinc-finger transcription factor [Silene latifolia] (GB:AAY40249.1); contains InterPro domain Zinc finger, C2H2-type; (InterPro:IPR007087)	EUG4#1#00106
CATMA1a01040	GST5	GST5	At1g02040.1	zinc finger (C2H2 type) family protein,similar to zinc finger (C2H2 type) family protein [Arabidopsis thaliana] (TAIR:AT2G17180.1); similar to PEThy;ZPT3-1 [Petunia x hybrida] (GB:BAA19112.1); contains InterPro domain Zinc finger, C2H2-type; (InterPro:IPR007087)	EUG4#1#00107
CATMA1a01050	GST5	GST5	At1g02050.1	chalcone and stilbene synthase family protein,similar to chalcone and stilbene synthase family protein [Arabidopsis thaliana] (TAIR:AT4G00040.1); similar to Type III polyketide synthase [Medicago truncatula] (GB:ABE89004.1); contains InterPro domain Chalcone and stilbene synthases, N-terminal; (InterPro:IPR001099); contains InterPro domain Type III polyketide synthase; (InterPro:IPR011141); conta…	EUG4#1#00108
CATMA1a01060	GST5	GST5	At1g02060.1	pentatricopeptide (PPR) repeat-containing protein,similar to pentatricopeptide (PPR) repeat-containing protein [Arabidopsis thaliana] (TAIR:AT2G37230.1); similar to Os02g0110400 [Oryza sativa (japonica cultivar-group)] (GB:NP_001045649.1); similar to Os02g0121900 [Oryza sativa (japonica cultivar-group)] (GB:NP_001045722.1); similar to Pentatricopeptide repeat [Medicago truncatula] (GB:ABE84479.1)…	EUG4#1#00109
CATMA1a01065	GST5	GST5	At1g02065.1,At1g02065.2	SPL8 (SQUAMOSA PROMOTER BINDING PROTEIN-LIKE 8); DNA binding,Encodes an SBP-box gene, a member of the SPL gene family. Mutants are affected in micro- and megasporogenesis, trichome formation on sepals, and stamen filament elongation.	/
CATMA1a01070	GST5	GST5	At1g02070.1	unknown protein,similar to zinc ion binding [Arabidopsis thaliana] (TAIR:AT3G60520.1); similar to Os04g0551600 [Oryza sativa (japonica cultivar-group)] (GB:NP_001053498.1); similar to unknown protein [Oryza sativa (japonica cultivar-group)] (GB:BAD25766.1); similar to Os02g0658200 [Oryza sativa (japonica cultivar-group)] (GB:NP_001047633.1)	EUG4#1#00111
CATMA1a01080	GST5	GST5	At1g02080.1	transcriptional regulator-related,similar to transcriptional regulator, putative, expressed [Oryza sativa (japonica cultivar-group)] (GB:AAP54975.2); similar to CCR4-Not complex component, Not1 [Medicago truncatula] (GB:ABE86980.1); similar to putative transcription regulatory protein [Oryza sativa (japonica cultivar-group)] (GB:AAK55455.1); contains InterPro domain CCR4-Not complex component, No…	EUG4#1#00112
CATMA1a01085	GST5	GST5	At1g02090.1,At1g02090.2,At1g02090.3	FUS5 (FUSCA 5); MAP kinase kinase,encodes a phosphoprotein that is a subunit of the COP9 signalosome. Mutants exhibit constitutive photomorphogenic phenotype.	EUG4#1#00113
CATMA1a01090	GST5	GST5	At1g02100.1,At1g02100.2,At1g02100.3	leucine carboxyl methyltransferase family protein,similar to Os06g0140100 [Oryza sativa (japonica cultivar-group)] (GB:NP_001056749.1); similar to hypothetical protein DDBDRAFT_0219323 [Dictyostelium discoideum AX4] (GB:XP_636813.1); contains InterPro domain Leucine carboxyl methyltransferase; (InterPro:IPR007213)	EUG4#1#00114
CATMA1a01100	GST5	GST5	At1g02110.1	proline-rich family protein,similar to DNA binding [Arabidopsis thaliana] (TAIR:AT3G60320.1); similar to Os10g0562700 [Oryza sativa (japonica cultivar-group)] (GB:NP_001065395.1); similar to bZIP transcription factor bZIP80 [Glycine max] (GB:ABI34654.1); contains InterPro domain Protein of unknown function DUF632; (InterPro:IPR006867); contains InterPro domain Protein of unknown function DUF630; …	EUG4#1#00115
CATMA1a01110	GST5	GST5	At1g02120.1	VAD1 (VASCULAR ASSOCIATED DEATH1),similar to C2 domain-containing protein / GRAM domain-containing protein [Arabidopsis thaliana] (TAIR:AT3G59660.1); similar to unnamed protein product [Ostreococcus tauri] (GB:CAL53388.1); contains InterPro domain GRAM; (InterPro:IPR004182)	EUG4#1#00116
CATMA1a01120	GST5	GST5	At1g02120.1	VAD1 (VASCULAR ASSOCIATED DEATH1),similar to C2 domain-containing protein / GRAM domain-containing protein [Arabidopsis thaliana] (TAIR:AT3G59660.1); similar to unnamed protein product [Ostreococcus tauri] (GB:CAL53388.1); contains InterPro domain GRAM; (InterPro:IPR004182)	/
CATMA1a01130	GST5	GST5	At1g02130.1	ATRAB1B (Arabidopsis thaliana responsive to abscisic acid 1B); GTP binding,Belongs to the Rab1 GTPase subfamily. This small GTP-binding protein is required in ER to Golgi transportation.	/
CATMA1a01140	GST5	GST5	At1g02140.1	MEE63 (maternal effect embryo arrest 63),Identical to Protein mago nashi homolog [Arabidopsis Thaliana] (GB:O23676); similar to mago nashi [Taiwania cryptomerioides] (GB:ABB91896.1); contains InterPro domain Mago nashi protein; (InterPro:IPR004023)	EUG4#1#00118
CATMA1a01160	GST5	GST5	At1g02150.1	pentatricopeptide (PPR) repeat-containing protein,similar to pentatricopeptide (PPR) repeat-containing protein [Arabidopsis thaliana] (TAIR:AT4G02820.1); similar to Tetratricopeptide-like helical [Medicago truncatula] (GB:ABD28679.1); similar to Os12g0527900 [Oryza sativa (japonica cultivar-group)] (GB:NP_001066910.1); similar to Os04g0544400 [Oryza sativa (japonica cultivar-group)] (GB:NP_001053…	EUG4#1#00120
CATMA1a01170	GST5	GST5	At1g02170.1	LOL3 (LSD ONE LIKE 3); caspase/ cysteine-type endopeptidase,Metacaspase AtMCP1b. Arginine/lysine-specific cysteine protease activity. Induces apoptosis in yeast. Contains Pfam profile PF00656: ICE-like protease (caspase) p20 domain	EUG4#1#00122
CATMA1a01180	GST5	GST5	At1g02180.1	ferredoxin-related,similar to Os08g0459300 [Oryza sativa (japonica cultivar-group)] (GB:NP_001061973.1); similar to Os02g0834300 [Oryza sativa (japonica cultivar-group)] (GB:NP_001048640.1); contains domain PR-1-like (SSF55797)	EUG4#1#00123
CATMA1a01183	GST4	GST4	At1g02190.1,At1g02190.2	CER1 protein, putative,similar to CER1 protein, putative [Arabidopsis thaliana] (TAIR:AT2G37700.1); similar to CER1 (ECERIFERUM 1) [Arabidopsis thaliana] (TAIR:AT1G02205.2); similar to Sterol desaturase [Medicago truncatula] (GB:ABD28316.1); similar to CER1 [Oryza sativa] (GB:AAD29719.1); similar to CER1 protein, putative, expressed [Oryza sativa (japonica cultivar-group)] (GB:ABG66132.1); contai…	EUG4#1#00124
CATMA1a01186	GST5	GST5	At1g02205.1,At1g02205.2	CER1 (ECERIFERUM 1),Expression of the CER1 gene associated with production of stem epicuticular wax and pollen fertility. Biochemical studies showed that cer1 mutants are blocked in the conversion of stem wax C30 aldehydes to C29 alkanes, and they also lack the secondary alcohols and ketones. These suggested the CER1 protein is a aldehyde decarbonylase.	EUG4#1#00125
CATMA1a01190	GST1	GST1	/	/	/
CATMA1a01200	GST5	GST5	At1g02220.1	ANAC003 (Arabidopsis NAC domain containing protein 3); transcription factor,similar to ANAC048 (Arabidopsis NAC domain containing protein 48), transcription factor [Arabidopsis thaliana] (TAIR:AT3G04420.1); similar to NAC5 protein [Glycine max] (GB:AAX85982.1); similar to Os08g0157900 [Oryza sativa (japonica cultivar-group)] (GB:NP_001061034.1); contains InterPro domain No apical meristem (NAM) p…	EUG4#1#00126
CATMA1a01220	GST5	GST5	At1g02250.1	ANAC005 (Arabidopsis NAC domain containing protein 5); transcription factor,similar to ANAC004 (Arabidopsis NAC domain containing protein 4), transcription factor [Arabidopsis thaliana] (TAIR:AT1G02230.1); similar to nam-like protein 1 [Petunia x hybrida] (GB:AAM47025.1); similar to Os08g0157900 [Oryza sativa (japonica cultivar-group)] (GB:NP_001061034.1); contains InterPro domain No apical meris…	EUG4#1#00128
CATMA1a01230	GST5	GST5	At1g02260.1	transmembrane protein, putative,similar to Os03g0147400 [Oryza sativa (japonica cultivar-group)] (GB:NP_001048962.1); similar to IMP dehydrogenase/GMP reductase [Medicago truncatula] (GB:ABE87631.1); contains InterPro domain Citrate transporter; (InterPro:IPR004680)	/
CATMA1a01240	GST5	GST5	At1g02270.1	endonuclease/exonuclease/phosphatase family protein / calcium-binding EF hand family protein,Identical to Putative uncharacterized calcium-binding protein At1g02270 [Arabidopsis Thaliana] (GB:O81916); similar to calcium ion binding [Arabidopsis thaliana] (TAIR:AT5G54130.2); similar to Calcium-binding EF-hand; Endonuclease/exonuclease/phosphatase [Medicago truncatula] (GB:ABE85174.1); contains Int…	EUG4#1#00130
CATMA1a01250	GST5	GST5	At1g02280.1	TOC33 (PLASTID PROTEIN IMPORT 1); GTP binding,Encodes a GTP-binding GTP-ase. Component of the chloroplast protein import machinery. Required for import of POR B into plastids. Toc33 phosphorylation may not play an important role in vivo.	EUG4#1#00131
CATMA1a01260	GST5	GST5	At1g02290.1	unknown protein,similar to unknown protein [Arabidopsis thaliana] (TAIR:AT3G45830.1); similar to Os08g0500500 [Oryza sativa (japonica cultivar-group)] (GB:NP_001062157.1); similar to unknow protein [Oryza sativa (japonica cultivar-group)] (GB:AAV44209.1)	EUG4#1#00132
CATMA1a01290	GST5	GST5	At1g02305.1	cathepsin B-like cysteine protease, putative,similar to cathepsin B-like cysteine protease, putative [Arabidopsis thaliana] (TAIR:AT1G02300.1); similar to Peptidase C1A, papain; Somatotropin hormone [Medicago truncatula] (GB:ABD32840.1); contains InterPro domain Peptidase, cysteine peptidase active site; (InterPro:IPR000169); contains InterPro domain Peptidase C1A, papain; (InterPro:IPR013128); c…	/
CATMA1a01300	GST5	GST5	At1g02310.1	glycosyl hydrolase family protein 5 / cellulase family protein / (1-4)-beta-mannan endohydrolase, putative,similar to (1-4)-beta-mannan endohydrolase, putative [Arabidopsis thaliana] (TAIR:AT5G66460.1); similar to (1-4)-beta-mannan endohydrolase [Coffea arabica] (GB:CAC08442.1); contains InterPro domain Glycoside hydrolase, family 5; (InterPro:IPR001547)	EUG4#1#00134
CATMA1a01310	GST5	GST5	At1g02330.1	unknown protein,similar to unknown protein [Arabidopsis thaliana] (TAIR:AT3G28770.1); similar to unnamed protein product [Tetraodon nigroviridis] (GB:CAF90174.1); similar to Os03g0374100 [Oryza sativa (japonica cultivar-group)] (GB:NP_001050211.1); contains InterPro domain Hepatocellular carcinoma-associated antigen 59; (InterPro:IPR010756)	EUG4#1#00135
CATMA1a01320	GST5	GST5	At1g02335.1	GL22 (GERMIN-LIKE PROTEIN SUBFAMILY 2 MEMBER 2 PRECURSOR.); manganese ion binding / metal ion binding / nutrient reservoir,Identical to Germin-like protein subfamily 2 member 2 precursor [Arabidopsis Thaliana] (GB:Q9FZ27); similar to GLP10 (GERMIN-LIKE PROTEIN 10), manganese ion binding / metal ion binding / nutrient reservoir [Arabidopsis thaliana] (TAIR:AT3G62020.1); similar to germin-like prot…	EUG4#1#00136
CATMA1a01330	GST5	GST5	At1g02340.1	HFR1 (LONG HYPOCOTYL IN FAR-RED); DNA binding / transcription factor,Encodes a light-inducible, nuclear bHLH protein involved in phytochrome signaling. Mutants exhibit a long-hypocotyl phenotype only under far-red light but not under red light and are defective in other phytochrome A-related responses. Mutants also show blue light response defects. HFR1 interacts with COP1, co-localizes to the nu…	EUG4#1#00137
CATMA1a01340	GST5	GST5	At1g02350.1	protoporphyrinogen oxidase-related,	EUG4#1#00138
CATMA1a01350	GST5	GST5	At1g02360.1	chitinase, putative,similar to chitinase, putative [Arabidopsis thaliana] (TAIR:AT4G01700.1); similar to chitinase precursor [Petroselinum crispum] (GB:AAD54935.1); contains InterPro domain Glycoside hydrolase, family 19; (InterPro:IPR000726)	EUG4#1#00139
CATMA1a01360	GST5	GST5	At1g02370.1	pentatricopeptide (PPR) repeat-containing protein,similar to pentatricopeptide (PPR) repeat-containing protein [Arabidopsis thaliana] (TAIR:AT4G01990.1); similar to H0107B07.5 [Oryza sativa (indica cultivar-group)] (GB:CAH66166.1); similar to Os01g0301000 [Oryza sativa (japonica cultivar-group)] (GB:NP_001042820.1); similar to Os04g0320200 [Oryza sativa (japonica cultivar-group)] (GB:NP_001052458…	EUG4#1#00140
CATMA1a01370	GST5	GST5	At1g02380.1	unknown protein,similar to unknown protein [Arabidopsis thaliana] (TAIR:AT4G01960.1); similar to hypothetical protein MtrDRAFT_AC153352g19v1 [Medicago truncatula] (GB:ABE87668.1)	EUG4#1#00141
CATMA1a01380	GST5	GST5	At1g02390.1	ATGPAT2/GPAT2 (GLYCEROL-3-PHOSPHATE ACYLTRANSFERASE 2); acyltransferase,Encodes a member of a family of proteins with glycerol-3-phosphate acyltransferase activity.	EUG4#1#00142
CATMA1a01390	GST5	GST5	At1g02400.1	ATGA2OX6/DTA1 (GIBBERELLIN 2-OXIDASE 6); gibberellin 2-beta-dioxygenase,Encodes a gibberellin 2-oxidase.	EUG4#1#00143
CATMA1a01400	GST5	GST5	At1g02400.1	ATGA2OX6/DTA1 (GIBBERELLIN 2-OXIDASE 6); gibberellin 2-beta-dioxygenase,Encodes a gibberellin 2-oxidase.	EUG4#1#00144
CATMA1a01410	GST5	GST5	At1g02405.1	proline-rich family protein,similar to proline-rich family protein [Arabidopsis thaliana] (TAIR:AT1G70990.1); similar to pherophorin [Volvox carteri f. nagariensis] (GB:BAC57890.1); contains domain PRICHEXTENSN (PR01217)	EUG4#1#00145
CATMA1a01420	GST5	GST5	At1g02410.1	cytochrome c oxidase assembly protein CtaG / Cox11 family,similar to Os03g0718600 [Oryza sativa (japonica cultivar-group)] (GB:NP_001051089.1); similar to Cytochrome c oxidase assembly protein CtaG / Cox11, putative [Medicago truncatula] (GB:ABE90151.1); contains InterPro domain Cytochrome c oxidase assembly protein CtaG/Cox11; (InterPro:IPR007533)	EUG4#1#00146
CATMA1a01430	GST5	GST5	At1g02420.1	pentatricopeptide (PPR) repeat-containing protein,similar to pentatricopeptide (PPR) repeat-containing protein [Arabidopsis thaliana] (TAIR:AT3G61360.1); similar to IMP dehydrogenase/GMP reductase [Medicago truncatula] (GB:ABE78833.1); contains InterPro domain Pentatricopeptide repeat; (InterPro:IPR002885); contains InterPro domain Tetratricopeptide-like helical; (InterPro:IPR011990)	EUG4#1#00147
CATMA1a01450	GST5	GST5	At1g02450.1	NIMIN-1/NIMIN1; protein binding,NIMIN1 modulates PR gene expression according the following model: NPR1 forms a ternary complex with NIMIN1 and TGA factors upon SAR induction that binds to a positive regulatory cis-element of the PR-1 promoter, termed LS7. This leads to PR-1 gene induction. NIMIN1 decreases transcriptional activation, possibly through its EAR motif, which results in fine-tuning o…	EUG4#1#00150
CATMA1a01460	GST5	GST5	At1g02460.1	glycoside hydrolase family 28 protein / polygalacturonase (pectinase) family protein,similar to glycoside hydrolase family 28 protein / polygalacturonase (pectinase) family protein [Arabidopsis thaliana] (TAIR:AT4G01890.1); similar to Ribosome-binding factor A; Glycoside hydrolase, family 28 [Medicago truncatula] (GB:ABE78820.1); contains InterPro domain Virulence factor, pectin lyase fold; (Inte…	EUG4#1#00151
CATMA1a01480	GST5	GST5	At1g02500.1,At1g02500.2	SAM1 (S-adenosylmethionine synthetase 1); methionine adenosyltransferase,encodes a S-adenosylmethionine synthetase. SAM1 is regulated by protein S-nitrosylation. The covalent binding of nitric oxide (NO) to the Cys114 residue inhibits the enzyme activity.	EUG4#1#00153
CATMA1a01490	GST5	GST5	At1g02510.1	KCO4 (Ca2+ activated outward rectifying K+ channel 4); outward rectifier potassium channel,Encodes AtTPK4, a member of the Arabidopsis thaliana K+ channel family of AtTPK/KCO proteins. AtTPK4 is targeted to the plasma membrane. In contrast other members of the AtTPK proteins are located in tonoplast. AtTPK4 forms a voltage-independent K+ channel that is blocked by extracellular calcium ions. May …	EUG4#1#00154
CATMA1a01500	GST5	GST5	At1g02520.1	PGP11 (P-GLYCOPROTEIN 11); ATPase, coupled to transmembrane movement of substances,Identical to Multidrug resistance protein 8 (P-glycoprotein 11) (MDR8) [Arabidopsis Thaliana] (GB:Q9FWX7); similar to MDR3 (P-GLYCOPROTEIN 3) [Arabidopsis thaliana] (TAIR:AT4G01820.1); similar to PGP5 (P-GLYCOPROTEIN 5), ATPase, coupled to transmembrane movement of substances [Arabidopsis thaliana] (TAIR:AT4G01830.…	EUG4#1#00155
CATMA1a01520	GST5	GST5	At1g02540.1	unknown protein,similar to hypothetical protein 17.t00039 [Entamoeba histolytica HM-1:IMSS] (GB:XP_656128.1)	EUG4#1#00157
CATMA1a01530	GST5	GST5	At1g02550.1	invertase/pectin methylesterase inhibitor family protein,similar to invertase/pectin methylesterase inhibitor family protein [Arabidopsis thaliana] (TAIR:AT2G47340.1); similar to Plant invertase/pectin methylesterase inhibitor family protein, expressed [Oryza sativa (japonica cultivar-group)] (GB:ABA95341.1); contains InterPro domain Plant invertase/pectin methylesterase inhibitor; (InterPro:IPR0…	EUG4#1#00158
CATMA1a01535	GST5	GST5	At1g02560.1	CLPP5 (NUCLEAR ENCODED CLP PROTEASE 1); endopeptidase Clp,One of several nuclear-encoded ClpPs (caseinolytic protease). Contains a highly conserved catalytic triad of Ser-type proteases (Ser-His-Asp). The name reflects nomenclature described in Adam et. al (2001).	EUG4#1#00159
CATMA1a01555	GST5	GST5	At1g02580.1	MEA (MEDEA); transcription factor,Encodes a putative transcription factor MEDEA (MEA) that negatively regulates seed development in the absence of fertilization. Mutations in this locus result in embryo lethality. MEA is a Polycomb group gene that is imprinted in the endosperm. The maternal allele is expressed and the paternal allele is silent. MEA is controlled by DEMETER (DME), a DNA glycosylas…	EUG4#1#00162
CATMA1a01570	GST5	GST5	At1g02620.1	GTP-binding protein (SAR1A),similar to ASAR1 (Arabidopsis thaliana secretion-associated RAS super family 2), GTP binding [Arabidopsis thaliana] (TAIR:AT4G02080.1); similar to GTP-binding protein SAR1A (GB:O04266); contains InterPro domain ARF/SAR superfamily; (InterPro:IPR006689); contains InterPro domain GTP-binding protein SAR1; (InterPro:IPR006687)	EUG4#1#00163
CATMA1a01580	GST5	GST5	At1g02630.1,At1g02630.2	equilibrative nucleoside transporter, putative (ENT8),similar to ENT1,AT (EQUILIBRATIVE NUCLEOTIDE TRANSPORTER 1), nucleoside transporter [Arabidopsis thaliana] (TAIR:AT1G70330.1); similar to equilibrative nucleoside transporter 1 [Oryza sativa (japonica cultivar-group)] (GB:BAD98465.1); contains InterPro domain Delayed-early response protein/equilibrative nucleoside transporter; (InterPro:IPR002…	EUG4#1#00164
CATMA1a01590	GST5	GST5	At1g02640.1	BXL2 (BETA-XYLOSIDASE 2); hydrolase, hydrolyzing O-glycosyl compounds,encodes a protein similar to a beta-xylosidase located in the extracellular matrix. This is a member of glycosyl hydrolase family 3 and has six other closely related members.	EUG4#1#00165
CATMA1a01600	GST5	GST5	At1g02650.1	DNAJ heat shock N-terminal domain-containing protein,similar to DNAJ heat shock N-terminal domain-containing protein [Arabidopsis thaliana] (TAIR:AT4G02100.1); similar to tetratricopeptide repeat, putative [Medicago truncatula] (GB:ABE90991.1); contains InterPro domain Tetratricopeptide-like helical; (InterPro:IPR011990); contains InterPro domain Heat shock protein DnaJ, N-terminal; (InterPro:IPR…	EUG4#1#00166
CATMA1a01610	GST5	GST5	At1g02660.1	lipase class 3 family protein,similar to lipase class 3 family protein [Arabidopsis thaliana] (TAIR:AT3G62590.1); similar to Lipase, class 3 [Medicago truncatula] (GB:ABE90993.1); contains InterPro domain Lipase, class 3; (InterPro:IPR002921)	EUG4#1#00167
CATMA1a01620	GST5	GST5	At1g02670.1	DNA repair protein, putative,similar to SNF2 domain-containing protein / helicase domain-containing protein / RING finger domain-containing protein [Arabidopsis thaliana] (TAIR:AT1G05120.1); similar to putative DNA repair protein rhp16 [Oryza sativa (japonica cultivar-group)] (GB:BAD31171.1); similar to Os07g0511500 [Oryza sativa (japonica cultivar-group)] (GB:NP_001059763.1); contains InterPro d…	EUG4#1#00168
CATMA1a01630	GST5	GST5	At1g02680.1	transcription initiation factor IID (TFIID) 18 kDa subunit (TAFII-18) family protein,similar to putative TAF13 [Oryza sativa (japonica cultivar-group)] (GB:BAD53935.1); contains InterPro domain Histone-fold; (InterPro:IPR009072); contains InterPro domain Transcription initiation factor IID, 18 kDa subunit; (InterPro:IPR003195)	/
CATMA1a01640	GST1	GST5	/	/	EUG4#1#00169
CATMA1a01650	GST5	GST5	At1g02690.1,At1g02690.2	importin alpha-2 subunit, putative,similar to importin alpha-1 subunit, putative (IMPA4) [Arabidopsis thaliana] (TAIR:AT1G09270.2); similar to ATIMPALPHA3/MOS6, protein transporter [Arabidopsis thaliana] (TAIR:AT4G02150.1); similar to AT-IMP (Arabidopsis thaliana importin alpha), protein transporter [Arabidopsis thaliana] (TAIR:AT3G06720.2); similar to Importin subunit alpha (Karyopherin subunit …	EUG4#1#00170
CATMA1a01660	GST5	GST5	At1g02700.1	unknown protein,similar to unknown protein [Arabidopsis thaliana] (TAIR:AT4G02140.1); similar to hypothetical protein MtrDRAFT_AC145329g27v1 [Medicago truncatula] (GB:ABE91001.1)	EUG4#1#00171
CATMA1a01670	GST5	GST5	At1g02710.1	glycine-rich protein,similar to ATGRP7 (COLD, CIRCADIAN RHYTHM, AND RNA BINDING 2), RNA binding / double-stranded DNA binding / single-stranded DNA binding [Arabidopsis thaliana] (TAIR:AT2G21660.1); similar to glycine-rich protein [Arabidopsis thaliana] (TAIR:AT5G46730.1); similar to conserved hypothetical protein [Burkholderia cenocepacia MC0-3] (GB:ZP_01559985.1)	EUG4#1#00172
CATMA1a01680	GST5	GST5	At1g02720.1,At1g02720.2	GATL5; polygalacturonate 4-alpha-galacturonosyltransferase/ transferase, transferring glycosyl groups / transferase, transferring hexosyl groups,Encodes a protein with putative galacturonosyltransferase activity.	EUG4#1#00173
CATMA1a01690	GST5	GST5	At1g02730.1	ATCSLD5 (Cellulose synthase-like D5); cellulose synthase,encodes a gene similar to cellulose synthase	EUG4#1#00174
CATMA1a01700	GST5	GST5	At1g02740.1	chromatin binding,similar to MRG family protein [Arabidopsis thaliana] (TAIR:AT4G37280.1); similar to MRG family protein, putative, expressed [Oryza sativa (japonica cultivar-group)] (GB:ABA94215.2); contains InterPro domain MRG; (InterPro:IPR008676); contains InterPro domain Chromo; (InterPro:IPR000953)	EUG4#1#00175
CATMA1a01705	GST5	GST5	At1g02750.1	unknown protein,similar to drought-responsive family protein [Arabidopsis thaliana] (TAIR:AT4G02200.1); similar to fiber protein Fb2 [Gossypium barbadense] (GB:AAN77145.1); contains InterPro domain Drought induced 19; (InterPro:IPR008598)	EUG4#1#00176
CATMA1a01710	GST5	GST5	At1g02750.1	unknown protein,similar to drought-responsive family protein [Arabidopsis thaliana] (TAIR:AT4G02200.1); similar to fiber protein Fb2 [Gossypium barbadense] (GB:AAN77145.1); contains InterPro domain Drought induced 19; (InterPro:IPR008598)	/
CATMA1a01715	GST5	GST5	At1g02770.1	unknown protein,similar to unknown protein [Arabidopsis thaliana] (TAIR:AT1G19060.1); contains InterPro domain Protein of unknown function DUF626, Arabidopsis thaliana; (InterPro:IPR006462)	EUG4#1#00177
CATMA1a01720	GST5	GST5	At1g02780.1	EMB2386 (EMBRYO DEFECTIVE 2386); structural constituent of ribosome,Identical to 60S ribosomal protein L19-1 (RPL19A) [Arabidopsis Thaliana] (GB:Q9SRX2); similar to 60S ribosomal protein L19 (RPL19C) [Arabidopsis thaliana] (TAIR:AT4G02230.1); similar to Ribosomal protein L19e [Medicago truncatula] (GB:ABE84969.1); contains InterPro domain Ribosomal protein L19e; (InterPro:IPR000196)	EUG4#1#00178
CATMA1a01723	GST5	GST5	At1g02790.1	PGA4 (POLYGALACTURONASE 4); polygalacturonase,encodes a exopolygalacturonase.	EUG4#1#00179
CATMA1a01726	GST5	GST5	At1g02800.1	ATCEL2 (Arabidopsis thaliana Cellulase 2); hydrolase, hydrolyzing O-glycosyl compounds,member of Glycoside Hydrolase Family 9	EUG4#1#00180
CATMA1a01730	GST5	GST5	At1g02810.1	pectinesterase family protein,similar to pectinesterase family protein [Arabidopsis thaliana] (TAIR:AT2G47550.1); similar to pectinesterase family protein [Arabidopsis thaliana] (TAIR:AT4G02330.1); similar to papillar cell-specific pectin methylesterase-like protein [Brassica napus] (GB:AAK84428.1); contains InterPro domain Virulence factor, pectin lyase fold; (InterPro:IPR011050); contains Inter…	EUG4#1#00181
CATMA1a01740	GST5	GST5	At1g02813.1	unknown protein,similar to unknown protein [Arabidopsis thaliana] (TAIR:AT4G02360.1); similar to Os05g0362300 [Oryza sativa (japonica cultivar-group)] (GB:NP_001055314.1); similar to Protein of unknown function, DUF538 [Oryza sativa (japonica cultivar-group)] (GB:AAX95409.1); similar to Os05g0362500 [Oryza sativa (japonica cultivar-group)] (GB:NP_001055315.1); contains InterPro domain Protein of …	EUG4#1#00182
CATMA1a01750	GST5	GST5	At1g02816.1	unknown protein,similar to unknown protein [Arabidopsis thaliana] (TAIR:AT4G02370.1); similar to Os05g0362300 [Oryza sativa (japonica cultivar-group)] (GB:NP_001055314.1); similar to Protein of unknown function, DUF538 [Oryza sativa (japonica cultivar-group)] (GB:AAX95409.1); similar to Os05g0362500 [Oryza sativa (japonica cultivar-group)] (GB:NP_001055315.1); contains InterPro domain Protein of …	EUG4#1#00183
CATMA1a01755	GST5	GST5	At1g02820.1	late embryogenesis abundant 3 family protein / LEA3 family protein,similar to SAG21 (SENESCENCE-ASSOCIATED GENE 21) [Arabidopsis thaliana] (TAIR:AT4G02380.1); similar to late embryogenis abundant protein 5 [Nicotiana tabacum] (GB:AAC06242.1); contains InterPro domain Late embryogenesis abundant protein 3; (InterPro:IPR004926)	EUG4#1#00184
CATMA1a01760	GST5	GST5	At1g02830.1	60S ribosomal protein L22 (RPL22A),Identical to Putative 60S ribosomal protein L22-1 (RPL22A) [Arabidopsis Thaliana] (GB:Q9SRX7); similar to 60S ribosomal protein L22 (RPL22C) [Arabidopsis thaliana] (TAIR:AT5G27770.1); similar to Ribosomal L22e protein [Medicago truncatula] (GB:ABE84977.1); contains InterPro domain Ribosomal L22e protein; (InterPro:IPR002671)	EUG4#1#00185
CATMA1a01765	GST5	GST5	At1g02840.1,At1g02840.2,At1g02840.3	SR1 (splicing factor 2); RNA binding,SR1 is a plant homologue of the human general/alternative splicing factor SF2/ASF.	/
CATMA1a01770	GST2	GST2	/	/	/
CATMA1a01780	GST5	GST5	At1g02850.1,At1g02850.2,At1g02850.3,At1g02850.4	glycosyl hydrolase family 1 protein,similar to glycosyl hydrolase family 1 protein [Arabidopsis thaliana] (TAIR:AT4G22100.1); similar to Glycoside hydrolase, family 1 [Medicago truncatula] (GB:ABE85054.1); contains InterPro domain 6-phospho-beta-galactosidase, eukaryotic; (InterPro:IPR011580); contains InterPro domain Glycoside hydrolase, family 1; (InterPro:IPR001360)	EUG4#1#00187
CATMA1a01790	GST5	GST5	At1g02860.1	SPX (SYG1/Pho81/XPR1) domain-containing protein / zinc finger (C3HC4-type RING finger) protein-related,similar to SPX (SYG1/Pho81/XPR1) domain-containing protein / zinc finger (C3HC4-type RING finger) protein-related [Arabidopsis thaliana] (TAIR:AT2G38920.1); similar to Zinc finger, RING-type; SPX, N-terminal [Medicago truncatula] (GB:ABE85047.1); contains InterPro domain SPX, N-terminal; (InterP…	EUG4#1#00188
CATMA1a01800	GST5	GST5	At1g02870.1	unknown protein,similar to hypothetical protein MtrDRAFT_AC161032g9v1 [Medicago truncatula] (GB:ABE85046.1)	EUG4#1#00189
CATMA1a01815	GST5	GST5	At1g02890.1	AAA-type ATPase family protein,similar to AAA-type ATPase family protein [Arabidopsis thaliana] (TAIR:AT1G62130.1); similar to AAA-type ATPase family protein [Arabidopsis thaliana] (TAIR:AT4G24860.1); similar to AAA-type ATPase family protein [Arabidopsis thaliana] (TAIR:AT4G02480.1); similar to AAA-type ATPase family protein, putative, expressed [Oryza sativa (japonica cultivar-group)] (GB:ABA95…	EUG4#1#00191
CATMA1a01820	GST5	GST5	At1g02900.1	RALFL1 (RALF-LIKE 1),Member of a diversely expressed predicted peptide family showing sequence similarity to tobacco Rapid Alkalinization Factor (RALF), and is believed to play an essential role in the physiology of Arabidopsis. Consists of a single exon and is characterized by a conserved C-terminal motif and N-terminal signal peptide.	EUG4#1#00192
CATMA1a01825	GST5	GST5	At1g02910.1	LPA1 (LOW PSII ACCUMULATION1); binding,Mutants defective in this gene were shown to have a reduced PSII content (overall reduction in the levels of several PSII subunits) and a disrupted grana stack structure. The N-terminal half of the protein contains two tetratricopeptide repeat (TPR) motifs that are arranged tandemly, each consisting of a 34-residue degenerate consensus sequence. The N-termin…	EUG4#1#00193
CATMA1a01836	GST5	GST5	At1g02940.1	ATGSTF5 (Arabidopsis thaliana Glutathione S-transferase (class phi) 5); glutathione transferase,Encodes glutathione transferase belonging to the phi class of GSTs. Naming convention according to Wagner et al. (2002).	EUG4#1#00196
CATMA1a01846	GST2	GST5	/	/	EUG4#1#00198
CATMA1a01853	GST1	GST1	/	/	/
CATMA1a01862	GST5	GST5	At1g02970.1	WEE1 (Arabidopsis wee1 kinase homolog); kinase/ protein kinase,Protein kinase that negatively regulates the entry into mitosis.	EUG4#1#00199
CATMA1a01864	GST5	GST5	At1g02980.1	CUL2 (cullin 2),encodes an Arabidopsis cullin	EUG4#1#00200
CATMA1a01866	GST5	GST5	At1g02990.1,At1g02990.2	unknown protein,similar to zinc ion binding [Arabidopsis thaliana] (TAIR:AT3G62900.1); similar to Subtilisin-like serine protease [Pediococcus pentosaceus ATCC 25745] (GB:YP_803612.1)	EUG4#1#00201
CATMA1a01868	GST5	GST5	At1g03000.1	PEX6 (PEROXIN6); ATPase,Encodes an apparent ATPase similar to yeast and human protein required for peroxisomal biogenesis. May facilitate recycling of PEX5, the peroxisomal matrix protein receptor, and thereby promote peroxisomal matrix protein import.	EUG4#1#00202
CATMA1a01870	GST5	GST5	At1g03010.1	phototropic-responsive NPH3 family protein,similar to phototropic-responsive NPH3 family protein [Arabidopsis thaliana] (TAIR:AT2G47860.1); similar to Os03g0347700 [Oryza sativa (japonica cultivar-group)] (GB:NP_001050100.1); similar to transposon protein, putative, Mutator sub-class, expressed [Oryza sativa (japonica cultivar-group)] (GB:ABA91176.1); contains InterPro domain NPH3; (InterPro:IPR0…	EUG4#1#00203
CATMA1a01880	GST5	GST5	At1g03020.1	glutaredoxin family protein,Identical to Putative monothiol glutaredoxin-S1 (AtGrxS1) (GRXS1) [Arabidopsis Thaliana] (GB:Q9SA68); similar to glutaredoxin family protein [Arabidopsis thaliana] (TAIR:AT3G62930.1); similar to Fgenesh protein 66 [Beta vulgaris] (GB:ABD83292.1); contains InterPro domain Thioredoxin-like fold; (InterPro:IPR012336); contains InterPro domain Glutaredoxin; (InterPro:IPR00…	EUG4#1#00204
CATMA1a01890	GST5	GST5	At1g03030.1	phosphoribulokinase/uridine kinase family protein,similar to Os12g0601200 [Oryza sativa (japonica cultivar-group)] (GB:NP_001067208.1); similar to phosphoribulokinase/uridine kinase family protein, putative, expressed [Oryza sativa (japonica cultivar-group)] (GB:ABA99792.2); contains domain URIDINE CYTIDINE KINASE I (PTHR10285:SF6); contains domain URIDINE KINASE RELATED (PTHR10285); contains dom…	EUG4#1#00205
CATMA1a01900	GST5	GST5	At1g03030.1	phosphoribulokinase/uridine kinase family protein,similar to Os12g0601200 [Oryza sativa (japonica cultivar-group)] (GB:NP_001067208.1); similar to phosphoribulokinase/uridine kinase family protein, putative, expressed [Oryza sativa (japonica cultivar-group)] (GB:ABA99792.2); contains domain URIDINE CYTIDINE KINASE I (PTHR10285:SF6); contains domain URIDINE KINASE RELATED (PTHR10285); contains dom…	EUG4#1#00205
CATMA1a01910	GST5	GST5	At1g03040.1	basic helix-loop-helix (bHLH) family protein,similar to UNE12 (unfertilized embryo sac 12), DNA binding [Arabidopsis thaliana] (TAIR:AT4G02590.2); similar to unknown [Solanum tuberosum] (GB:ABB16991.1); contains InterPro domain Helix-loop-helix DNA-binding; (InterPro:IPR011598); contains InterPro domain Basic helix-loop-helix dimerisation region bHLH; (InterPro:IPR001092)	EUG4#1#00206
CATMA1a01920	GST5	GST5	At1g03050.1	epsin N-terminal homology (ENTH) domain-containing protein / clathrin assembly protein-related,Identical to Putative clathrin assembly protein At1g03050 [Arabidopsis Thaliana] (GB:Q9SA65); similar to epsin N-terminal homology (ENTH) domain-containing protein / clathrin assembly protein-related [Arabidopsis thaliana] (TAIR:AT4G02650.1); similar to putative clathrin assembly protein [Oryza sativa (…	EUG4#1#00207
CATMA1a01930	GST5	GST5	At1g03055.1,At1g03055.2	unknown protein,similar to unknown protein [Arabidopsis thaliana] (TAIR:AT1G64680.1); similar to hypothetical protein LOC_Os11g37650 [Oryza sativa (japonica cultivar-group)] (GB:ABA94460.1)	EUG4#1#00208
CATMA1a01940	GST5	GST5	At1g03060.1	WD-40 repeat family protein / beige-related,similar to WD-40 repeat family protein / beige-related [Arabidopsis thaliana] (TAIR:AT4G02660.1); similar to WD-40 repeat family protein, putative, expressed [Oryza sativa (japonica cultivar-group)] (GB:ABF98825.1); similar to putative beige protein [Oryza sativa (japonica cultivar-group)] (GB:AAP12994.1); contains InterPro domain Armadillo-like helical…	EUG4#1#00209
CATMA1a01960	GST5	GST5	At1g03080.1	kinase interacting family protein,similar to kinase interacting family protein [Arabidopsis thaliana] (TAIR:AT3G22790.1); similar to M protein repeat-containing protein [Arabidopsis thaliana] (TAIR:AT4G14760.1); similar to kinase interacting family protein [Arabidopsis thaliana] (TAIR:AT4G02710.1); similar to Prefoldin [Medicago truncatula] (GB:ABE82954.1); similar to Prefoldin; tRNA-binding arm;…	EUG4#1#00211
CATMA1a01965	GST5	GST5	At1g03090.1,At1g03090.2	MCCA (3-methylcrotonyl-CoA carboxylase 1),MCCA is the biotinylated subunit of the dimer MCCase, which is involved in leucine degradation. Both subunits are nuclear coded and the active enzyme is located in the mitochondrion.	EUG4#1#00212
CATMA1a01970	GST3	GST3	At1g03090.1,At1g03090.2,At1g03100.1	MCCA (3-methylcrotonyl-CoA carboxylase 1),MCCA is the biotinylated subunit of the dimer MCCase, which is involved in leucine degradation. Both subunits are nuclear coded and the active enzyme is located in the mitochondrion. @ pentatricopeptide (PPR) repeat-containing protein,similar to pentatricopeptide (PPR) repeat-containing protein [Arabidopsis thaliana] (TAIR:AT1G69290.1); similar to Os07g04…	EUG4#1#00212,EUG4#1#00213
CATMA1a01980	GST5	GST5	At1g03103.1	protease inhibitor/seed storage/lipid transfer protein (LTP) family protein,similar to protease inhibitor/seed storage/lipid transfer protein (LTP) family protein [Arabidopsis thaliana] (TAIR:AT3G22600.1); similar to Plant lipid transfer protein/Par allergen [Medicago truncatula] (GB:ABE87133.1); contains InterPro domain Plant lipid transfer/seed storage/trypsin-alpha amylase inhibitor; (InterPro…	EUG4#1#00214
CATMA1a01990	GST5	GST5	At1g03110.1	transducin family protein / WD-40 repeat family protein,similar to WD-40 repeat family protein / katanin p80 subunit, putative [Arabidopsis thaliana] (TAIR:AT1G61210.1); similar to Os03g0746800 [Oryza sativa (japonica cultivar-group)] (GB:NP_001051253.1); similar to WD repeat protein WDR4 (ISS) [Ostreococcus tauri] (GB:CAL50543.1); contains InterPro domain WD-40 repeat; (InterPro:IPR001680)	EUG4#1#00215
CATMA1a02000	GST5	GST5	At1g03120.1	ATRAB28 (Arabidopsis thaliana responsive to abscisic acid 28),Atrab28 plays a role in the ion cell balance during late embryogenesis and germination.	EUG4#1#00216
CATMA1a02010	GST1	GST2	/	/	/
CATMA1a02030	GST5	GST5	At1g03140.1	splicing factor Prp18 family protein,similar to splicing factor Prp18 family protein [Arabidopsis thaliana] (TAIR:AT1G54590.1); similar to Prp18 domain, putative [Oryza sativa (japonica cultivar-group)] (GB:AAX95645.1); similar to Os07g0571900 [Oryza sativa (japonica cultivar-group)] (GB:NP_001060054.1); contains InterPro domain Prp18; (InterPro:IPR004098); contains InterPro domain Splicing facto…	EUG4#1#00218
CATMA1a02040	GST5	GST5	At1g03150.1	GCN5-related N-acetyltransferase (GNAT) family protein,similar to GCN5-related N-acetyltransferase, putative [Arabidopsis thaliana] (TAIR:AT5G13780.1); similar to hypothetical protein [Trifolium pratense] (GB:BAE71298.1); contains InterPro domain GCN5-related N-acetyltransferase; (InterPro:IPR000182)	EUG4#1#00219
CATMA1a02050	GST5	GST5	At1g03160.1,At1g03160.2	FZL (FZO-LIKE); GTP binding / GTPase/ thiamin-phosphate diphosphorylase,A new plant-specific member of the dynamin superfamily; defines a new protein class within the dynamin superfamily of membrane remodeling GTPases that regulates organization of the thylakoid network in plants. Targeted to chloroplasts and associated with thylakoid and envelope membranes as punctate structures. Knockout mutant…	EUG4#1#00220
CATMA1a02060	GST5	GST5	At1g03170.1	unknown protein,similar to unknown protein [Arabidopsis thaliana] (TAIR:AT4G02810.1); similar to hypothetical protein 12 [Plantago major] (GB:CAJ34820.1)	EUG4#1#00221
CATMA1a02070	GST5	GST5	At1g03180.1,At1g03180.2	unknown protein,similar to Os05g0251400 [Oryza sativa (japonica cultivar-group)] (GB:NP_001055029.1)	EUG4#1#00222
CATMA1a02075	GST5	GST5	At1g03190.1,At1g03190.2	UVH6 (ULTRAVIOLET HYPERSENSITIVE 6); ATP binding / ATP-dependent DNA helicase/ ATP-dependent helicase/ DNA binding / hydrolase, acting on acid anhydrides, in phosphorus-containing anhydrides / nucleic acid binding,UV damage and heat induce a common stress response in plants that leads to tissue death and reduced chloroplast function. The UVH6 product is suggested to be a negative regulator of thi…	EUG4#1#00222
CATMA1a02110	GST5	GST5	At1g03250.1	unknown protein,similar to At1g03250/F15K9_13 [Medicago truncatula] (GB:ABE77455.1); contains domain R3H domain (SSF82708)	EUG4#1#00228
CATMA1a02120	GST5	GST5	At1g03260.1	unknown protein,similar to unknown protein [Arabidopsis thaliana] (TAIR:AT5G19070.1); similar to DedA [Crocosphaera watsonii WH 8501] (GB:ZP_00516070.1); similar to Os07g0655900 [Oryza sativa (japonica cultivar-group)] (GB:NP_001060500.1); contains domain UNCHARACTERIZED (PTHR12677)	EUG4#1#00229
CATMA1a02130	GST5	GST5	At1g03270.1	unknown protein,similar to unknown protein [Arabidopsis thaliana] (TAIR:AT4G14240.1); similar to Os05g0395300 [Oryza sativa (japonica cultivar-group)] (GB:NP_001055462.1); similar to unknown protein [Oryza sativa (japonica cultivar-group)] (GB:AAT07635.1); contains InterPro domain Protein of unknown function DUF21; (InterPro:IPR002550); contains InterPro domain CBS; (InterPro:IPR000644)	EUG4#1#00230
CATMA1a02150	GST5	GST5	At1g03280.1	transcription initiation factor IIE (TFIIE) alpha subunit family protein / general transcription factor TFIIE family protein,similar to transcription initiation factor [Arabidopsis thaliana] (TAIR:AT4G20340.1); similar to Os08g0343300 [Oryza sativa (japonica cultivar-group)] (GB:NP_001061594.1); similar to transcription initiation factor IIE, putative [Oryza sativa (japonica cultivar-group)] (GB:…	EUG4#1#00231
CATMA1a02160	GST5	GST5	At1g03290.1	unknown protein,similar to unknown protein [Arabidopsis thaliana] (TAIR:AT4G02880.1); similar to conserved hypothetical protein [Medicago truncatula] (GB:ABE77463.1); contains InterPro domain UBA-like; (InterPro:IPR009060)	EUG4#1#00232
CATMA1a02170	GST5	GST5	At1g03300.1	agenet domain-containing protein,similar to agenet domain-containing protein [Arabidopsis thaliana] (TAIR:AT2G47230.1); similar to agenet domain-containing protein [Arabidopsis thaliana] (TAIR:AT1G26540.1); similar to Agenet domain containing protein [Brassica oleracea] (GB:ABD65016.1); contains InterPro domain Agenet; (InterPro:IPR008395); contains InterPro domain Protein of unknown function DUF…	EUG4#1#00233
CATMA1a02180	GST5	GST5	At1g03300.1	agenet domain-containing protein,similar to agenet domain-containing protein [Arabidopsis thaliana] (TAIR:AT2G47230.1); similar to agenet domain-containing protein [Arabidopsis thaliana] (TAIR:AT1G26540.1); similar to Agenet domain containing protein [Brassica oleracea] (GB:ABD65016.1); contains InterPro domain Agenet; (InterPro:IPR008395); contains InterPro domain Protein of unknown function DUF…	EUG4#1#00233
CATMA1a02190	GST5	GST5	At1g03310.1,At1g03310.2	ATISA2/BE2/DBE1/ISA2 (DEBRANCHING ENZYME 1); 1,4-alpha-glucan branching enzyme/ alpha-amylase/ isoamylase,Encodes a protein with strong similarity to isoamylase (EC:3.2.1.68) however lacks critical residues known to be important for activity. Appears to co localize with ISA1 in the chloroplast isoamylase complex. Mutations in this gene cause the loss of detectable isoamylase activity and the disr…	EUG4#1#00234
CATMA1a02200	GST5	GST5	At1g03320.1	unknown protein,	EUG4#1#00235
CATMA1a02210	GST5	GST5	At1g03330.1	small nuclear ribonucleoprotein D, putative / snRNP core SM-like protein, putative / U6 snRNA-associated Sm-like protein, putative,similar to putative snRNP core protein SMX5d [Oryza sativa (japonica cultivar-group)] (GB:BAC99422.1); contains InterPro domain Like-Sm ribonucleoprotein-related, core; (InterPro:IPR010920); contains InterPro domain Like-Sm ribonucleoprotein, core; (InterPro:IPR001163…	EUG4#1#00236
CATMA1a02220	GST5	GST5	At1g03340.1	unknown protein,similar to unknown protein [Arabidopsis thaliana] (TAIR:AT4G02920.1); similar to IMP dehydrogenase/GMP reductase [Medicago truncatula] (GB:ABE86673.1)	EUG4#1#00237
CATMA1a02230	GST5	GST5	At1g03350.1	BSD domain-containing protein,similar to BSD domain-containing protein [Arabidopsis thaliana] (TAIR:AT4G13110.1); similar to PREDICTED: similar to Bsdc1 protein, partial [Strongylocentrotus purpuratus] (GB:XP_787471.2); similar to PREDICTED: similar to Bsdc1 protein [Strongylocentrotus purpuratus] (GB:XP_001192532.1); similar to Os07g0647400 [Oryza sativa (japonica cultivar-group)] (GB:NP_0010604…	EUG4#1#00238
CATMA1a02240	GST5	GST5	At1g03360.1	ATRRP4; exonuclease,similar to Os04g0520000 [Oryza sativa (japonica cultivar-group)] (GB:NP_001053332.1); similar to hypothetical protein DDBDRAFT_0183814 [Dictyostelium discoideum AX4] (GB:XP_635135.1); contains InterPro domain Nucleic acid-binding, OB-fold, subgroup; (InterPro:IPR012340); contains InterPro domain Nucleic acid-binding, OB-fold; (InterPro:IPR008994); contains InterPro domain RNA …	EUG4#1#00239
CATMA1a02250	GST5	GST5	At1g03370.1	C2 domain-containing protein / GRAM domain-containing protein,similar to C2 domain-containing protein / GRAM domain-containing protein [Arabidopsis thaliana] (TAIR:AT5G50170.1); similar to protein binding / zinc ion binding [Arabidopsis thaliana] (TAIR:AT4G03000.2); similar to Os06g0297800 [Oryza sativa (japonica cultivar-group)] (GB:NP_001057439.1); similar to Os08g0492400 [Oryza sativa (japonic…	EUG4#1#00240
CATMA1a02260	GST5	GST5	At1g03370.1	C2 domain-containing protein / GRAM domain-containing protein,similar to C2 domain-containing protein / GRAM domain-containing protein [Arabidopsis thaliana] (TAIR:AT5G50170.1); similar to protein binding / zinc ion binding [Arabidopsis thaliana] (TAIR:AT4G03000.2); similar to Os06g0297800 [Oryza sativa (japonica cultivar-group)] (GB:NP_001057439.1); similar to Os08g0492400 [Oryza sativa (japonic…	EUG4#1#00241
CATMA1a02270	GST5	GST5	At1g03380.1	AtATG18g (Arabidopsis thaliana homolog of yeast autophagy 18 (ATG18) g),similar to AtATG18h (Arabidopsis thaliana homolog of yeast autophagy 18 (ATG18) h) [Arabidopsis thaliana] (TAIR:AT1G54710.1); similar to Os05g0405900 [Oryza sativa (japonica cultivar-group)] (GB:NP_001055510.1); similar to unknown protein [Oryza sativa (japonica cultivar-group)] (GB:AAT85085.1); contains InterPro domain WD-40…	/
CATMA1a02280	GST5	GST5	At1g03390.1	transferase family protein,similar to transferase family protein [Arabidopsis thaliana] (TAIR:AT5G41040.2); similar to Os11g0507200 [Oryza sativa (japonica cultivar-group)] (GB:NP_001067952.1); similar to putative hydroxyanthranilate hydroxycinnamoyltransferase [Oryza sativa (japonica cultivar-group)] (GB:BAD88037.1); contains InterPro domain Transferase; (InterPro:IPR003480)	EUG4#1#00243
CATMA1a02290	GST5	GST5	At1g03400.1	2-oxoglutarate-dependent dioxygenase, putative,A single copy gene that encodes a protein with sequence similarity to tomato E8 (ACC synthase, the last step in ethylene biosynthesis) involved in ethylene synthesis and fruit ripening in tomato. This gene is not induced by ethylene in siliques. The transcript is found in siliques, etiolated seedlings, leaves, stems and flowers.	EUG4#1#00244
CATMA1a02295	GST5	GST5	At1g03410.1	2A6,similar to 2-oxoglutarate-dependent dioxygenase, putative [Arabidopsis thaliana] (TAIR:AT1G03400.1); similar to unknown [Prunus armeniaca] (GB:AAD38147.1); contains InterPro domain 2OG-Fe(II) oxygenase; (InterPro:IPR005123)	EUG4#1#00245
CATMA1a02310	GST5	GST5	At1g03440.1	leucine-rich repeat family protein,similar to leucine-rich repeat family protein [Arabidopsis thaliana] (TAIR:AT4G03010.1); similar to putative leucine-rich repeat family protein [Oryza sativa (japonica cultivar-group)] (GB:AAV59431.1); similar to Os05g0406800 [Oryza sativa (japonica cultivar-group)] (GB:NP_001055516.1); contains InterPro domain Leucine-rich repeat; (InterPro:IPR001611); contains…	EUG4#1#00247
CATMA1a02320	GST5	GST5	At1g03445.1	BSU1 (BRASSINOSTEROID INSENSITIVE 1 suppressor 1); protein serine/threonine phosphatase,Arabidopsis thaliana BSU1 Ser/Thr phosphatase	EUG4#1#00248
CATMA1a02330	GST5	GST5	At1g03457.1,At1g03457.2	RNA-binding protein, putative,similar to RNA-binding protein, putative [Arabidopsis thaliana] (TAIR:AT4G03110.1); similar to Os01g0938200 [Oryza sativa (japonica cultivar-group)] (GB:NP_001045340.1); similar to Os05g0373400 [Oryza sativa (japonica cultivar-group)] (GB:NP_001055367.1); similar to 'unknown protein, contains RNA recognition motif,PF00076' [Oryza sativa (japonica cultivar-group)] (GB…	EUG4#1#00249
CATMA1a02340	GST5	GST5	At1g03470.1,At1g03470.2	kinase interacting family protein,similar to kinase interacting family protein [Arabidopsis thaliana] (TAIR:AT2G47920.1); similar to Prefoldin [Medicago truncatula] (GB:ABE82954.1); similar to Os07g0666600 [Oryza sativa (japonica cultivar-group)] (GB:NP_001060570.1); contains InterPro domain KIP1-like; (InterPro:IPR011684)	EUG4#1#00250
CATMA1a02350	GST5	GST5	At1g03475.1	LIN2 (LESION INITIATION 2); coproporphyrinogen oxidase,Encodes a protein (AtCPO-I) with coproporphyrinogen III oxidase activity.	EUG4#1#00251
CATMA1a02360	GST5	GST5	At1g03490.1	ANAC006 (Arabidopsis NAC domain containing protein 6); transcription factor,similar to transcription factor [Arabidopsis thaliana] (TAIR:AT1G19040.1); contains InterPro domain No apical meristem (NAM) protein; (InterPro:IPR003441)	EUG4#1#00252
CATMA1a02390	GST5	GST5	At1g03510.1	pentatricopeptide (PPR) repeat-containing protein,similar to pentatricopeptide (PPR) repeat-containing protein [Arabidopsis thaliana] (TAIR:AT2G20540.1); similar to hypothetical protein [Oryza sativa (japonica cultivar-group)] (GB:AAO20068.1); similar to Os03g0852000 [Oryza sativa (japonica cultivar-group)] (GB:NP_001051920.1); contains InterPro domain Pentatricopeptide repeat; (InterPro:IPR00288…	EUG4#1#00255
CATMA1a02400	GST5	GST5	At1g03520.1,At1g03520.2	glycosyltransferase family 14 protein / core-2/I-branching enzyme family protein,similar to glycosyltransferase family 14 protein / core-2/I-branching enzyme family protein [Arabidopsis thaliana] (TAIR:AT4G03340.1); similar to Os08g0143500 [Oryza sativa (japonica cultivar-group)] (GB:NP_001060977.1); similar to glycosyl transferase family 14 protein [Musa balbisiana] (GB:ABF70128.1); similar to O…	EUG4#1#00256
CATMA1a02410	GST5	GST3	At1g03530.1	unknown protein,similar to unknown protein [Arabidopsis thaliana] (TAIR:AT5G66540.1); similar to unnamed protein product [Kluyveromyces lactis] (GB:XP_456157.1); similar to Os05g0502800 [Oryza sativa (japonica cultivar-group)] (GB:NP_001055976.1); contains InterPro domain NAF1; (InterPro:IPR008696)	EUG4#1#00257,EUG4#1#00258
CATMA1a02420	GST5	GST5	At1g03530.1	unknown protein,similar to unknown protein [Arabidopsis thaliana] (TAIR:AT5G66540.1); similar to unnamed protein product [Kluyveromyces lactis] (GB:XP_456157.1); similar to Os05g0502800 [Oryza sativa (japonica cultivar-group)] (GB:NP_001055976.1); contains InterPro domain NAF1; (InterPro:IPR008696)	EUG4#1#00258
CATMA1a02430	GST5	GST5	At1g03540.1	pentatricopeptide (PPR) repeat-containing protein,similar to pentatricopeptide (PPR) repeat-containing protein [Arabidopsis thaliana] (TAIR:AT2G13600.1); similar to pentatricopeptide (PPR) repeat-containing protein-like [Oryza sativa (japonica cultivar-group)] (GB:BAD35499.1); similar to Os06g0611200 [Oryza sativa (japonica cultivar-group)] (GB:NP_001058058.1); contains InterPro domain Pentatrico…	EUG4#1#00259
CATMA1a02440	GST3	GST3	At1g03550.1	secretory carrier membrane protein (SCAMP) family protein,similar to secretory carrier membrane protein (SCAMP) family protein [Arabidopsis thaliana] (TAIR:AT2G20840.1); similar to similarity to SCAMP37 [Pisum sativum] (GB:AAC82326.1); similar to Os01g0780500 [Oryza sativa (japonica cultivar-group)] (GB:NP_001044437.1); similar to Os07g0564600 [Oryza sativa (japonica cultivar-group)] (GB:NP_00106…	EUG4#1#00260
CATMA1a02450	GST2	GST2	/	/	/
CATMA1a02460	GST5	GST5	At1g03560.1	pentatricopeptide (PPR) repeat-containing protein,similar to EMB2745 (EMBRYO DEFECTIVE 2745), binding [Arabidopsis thaliana] (TAIR:AT5G39710.1); similar to putative fertility restorer homologue [Oryza sativa (japonica cultivar-group)] (GB:BAC83297.1); contains InterPro domain Pentatricopeptide repeat; (InterPro:IPR002885); contains InterPro domain Protein prenyltransferase; (InterPro:IPR008940); …	EUG4#1#00262
CATMA1a02470	GST1	GST5	/	/	EUG4#1#00263
CATMA1a02490	GST5	GST5	At1g03600.1	photosystem II family protein,similar to photosystem II 11 kD protein [Thermosynechococcus elongatus BP-1] (GB:NP_683253.1); similar to Os03g0333400 [Oryza sativa (japonica cultivar-group)] (GB:NP_001050024.1)	EUG4#1#00265
CATMA1a02500	GST5	GST5	At1g03610.1	unknown protein,similar to unknown protein [Arabidopsis thaliana] (TAIR:AT4G03420.1); similar to Os10g0494000 [Oryza sativa (japonica cultivar-group)] (GB:NP_001064942.1); similar to hypothetical protein [Oryza sativa (japonica cultivar-group)] (GB:AAP46235.1); contains InterPro domain Protein of unknown function DUF789; (InterPro:IPR008507)	EUG4#1#00266
CATMA1a02520	GST5	GST5	At1g03630.1,At1g03630.2	POR C (PROTOCHLOROPHYLLIDE OXIDOREDUCTASE); NADPH dehydrogenase/ oxidoreductase/ protochlorophyllide reductase,Encodes for a protein with protochlorophyllide oxidoreductase activity. The enzyme is NADPH- and light-dependent.	EUG4#1#00268
CATMA1a02530	GST5	GST5	At1g03650.1	GCN5-related N-acetyltransferase (GNAT) family protein,similar to putative N-acetyltransferase [Oryza sativa (japonica cultivar-group)] (GB:AAM93678.1); similar to Os10g0500400 [Oryza sativa (japonica cultivar-group)] (GB:NP_001064979.1); contains InterPro domain GCN5-related N-acetyltransferase; (InterPro:IPR000182)	EUG4#1#00269
CATMA1a02535	GST5	GST5	At1g03660.1	unknown protein,similar to ankyrin repeat family protein [Arabidopsis thaliana] (TAIR:AT1G03670.1); contains domain ANK REPEAT-CONTAINING (PTHR18958:SF80); contains domain ANKYRIN REPEAT-CONTAINING (PTHR18958)	EUG4#1#00270
CATMA1a02540	GST5	GST5	At1g03670.1	ankyrin repeat family protein,similar to ankyrin repeat family protein [Arabidopsis thaliana] (TAIR:AT4G03500.1); similar to Ankyrin [Medicago truncatula] (GB:ABE77954.1); contains InterPro domain Ankyrin; (InterPro:IPR002110)	EUG4#1#00271
CATMA1a02545	GST5	GST5	At1g03680.1	ATHM1 (Arabidopsis thioredoxin M-type 1); thiol-disulfide exchange intermediate,encodes a chloroplast thioredoxin similar to prokaryotic thioredoxins.	EUG4#1#00272
CATMA1a02550	GST5	GST5	At1g03687.1,At1g03687.2	unknown protein,similar to COG3148: Uncharacterized conserved protein [Yersinia intermedia ATCC 29909] (GB:ZP_00833766.1); similar to Os06g0342600 [Oryza sativa (japonica cultivar-group)] (GB:NP_001057573.1); contains InterPro domain DTW; (InterPro:IPR005636)	EUG4#1#00273
CATMA1a02560	GST4	GST4	At1g03700.1	integral membrane family protein,similar to integral membrane family protein [Arabidopsis thaliana] (TAIR:AT4G03540.1); similar to Os05g0245300 [Oryza sativa (japonica cultivar-group)] (GB:NP_001055014.1); similar to unknown protein [Oryza sativa (japonica cultivar-group)] (GB:AAV43976.1); contains InterPro domain Protein of unknown function DUF588; (InterPro:IPR006702); contains InterPro domain …	EUG4#1#00274
CATMA1a02570	GST5	GST5	At1g03710.1	unknown protein,similar to unknown protein [Arabidopsis thaliana] (TAIR:AT4G03565.1); contains InterPro domain Arabidopsis thaliana cystatin-related protein; (InterPro:IPR006525)	EUG4#1#00275
CATMA1a02580	GST5	GST5	At1g03720.1	cathepsin-related,similar to cathepsin-related [Arabidopsis thaliana] (TAIR:AT5G17080.1); similar to Cathepsin L [Contains: Cathepsin L heavy chain; Cathepsin L light chain] (GB:Q10991); contains InterPro domain Peptidase C1A, papain; (InterPro:IPR013128); contains InterPro domain Peptidase C1A, papain C-terminal; (InterPro:IPR000668)	EUG4#1#00276
CATMA1a02590	GST5	GST5	At1g03730.1	unknown protein,similar to unknown protein [Arabidopsis thaliana] (TAIR:AT4G03600.1); similar to expressed protein [Oryza sativa (japonica cultivar-group)] (GB:ABA97787.1)	EUG4#1#00278
CATMA1a02595	GST5	GST3	At1g03740.1,At1g03740.2	kinase,similar to protein kinase family protein [Arabidopsis thaliana] (TAIR:AT5G44290.4); similar to Protein kinase [Medicago truncatula] (GB:ABE89394.1); similar to Os01g0201000 [Oryza sativa (japonica cultivar-group)] (GB:NP_001042320.1); contains InterPro domain Serine/threonine protein kinase; (InterPro:IPR002290); contains InterPro domain Protein kinase-like; (InterPro:IPR011009); contains …	EUG4#1#00279,EUG4#1#00280
CATMA1a02600	GST5	GST5	At1g03750.1	CHR9/SNF2/SWI2 (chromatin remodeling 9); helicase,similar to ATRAD54/CHR25 (ARABIDOPSIS HOMOLOG OF RAD54), ATP binding / DNA binding / helicase [Arabidopsis thaliana] (TAIR:AT3G19210.1); similar to Os05g0247900 [Oryza sativa (japonica cultivar-group)] (GB:NP_001055021.1); similar to hypothetical protein CIMG_04482 [Coccidioides immitis RS] (GB:XP_001245041.1); contains InterPro domain DEAD/DEAH b…	EUG4#1#00281
CATMA1a02610	GST5	GST5	At1g03760.1	prefoldin subunit family protein,similar to hypothetical protein DDBDRAFT_0188440 [Dictyostelium discoideum AX4] (GB:XP_636221.1); contains InterPro domain Prefoldin; (InterPro:IPR009053); contains InterPro domain Prefoldin alpha-like; (InterPro:IPR004127)	EUG4#1#00282
CATMA1a02620	GST5	GST5	At1g03770.1	protein binding / zinc ion binding,similar to protein binding / zinc ion binding [Arabidopsis thaliana] (TAIR:AT5G44280.1); similar to Os01g0796700 [Oryza sativa (japonica cultivar-group)] (GB:NP_001044517.1); similar to putative ring finger protein 1 [Oryza sativa (japonica cultivar-group)] (GB:BAD53026.1); contains InterPro domain Zinc finger, RING-type; (InterPro:IPR001841)	EUG4#1#00283
CATMA1a02630	GST5	GST5	At1g03780.1,At1g03780.2	targeting protein-related,similar to unknown protein [Arabidopsis thaliana] (TAIR:AT4G22860.1); similar to PREDICTED: similar to restricted expression proliferation associated protein-100 [Strongylocentrotus purpuratus] (GB:XP_798362.1); similar to Os07g0507200 [Oryza sativa (japonica cultivar-group)] (GB:NP_001059737.1); similar to restricted expression proliferation associated protein-100 [Gall…	EUG4#1#00284
CATMA1a02640	GST5	GST5	At1g03780.1,At1g03780.2	targeting protein-related,similar to unknown protein [Arabidopsis thaliana] (TAIR:AT4G22860.1); similar to PREDICTED: similar to restricted expression proliferation associated protein-100 [Strongylocentrotus purpuratus] (GB:XP_798362.1); similar to Os07g0507200 [Oryza sativa (japonica cultivar-group)] (GB:NP_001059737.1); similar to restricted expression proliferation associated protein-100 [Gall…	EUG4#1#00284
CATMA1a02650	GST5	GST5	At1g03790.1	zinc finger (CCCH-type) family protein,similar to zinc finger (CCCH-type) family protein [Arabidopsis thaliana] (TAIR:AT5G44260.1); similar to putative CCCH-type zinc finger transcription factor [Gossypium hirsutum] (GB:AAX20386.1); contains InterPro domain Zinc finger, CCCH-type; (InterPro:IPR000571)	EUG4#1#00285
CATMA1a02660	GST5	GST5	At1g03800.1	ATERF10/ERF10 (ERF domain protein 10); DNA binding / transcription factor/ transcriptional repressor,encodes a member of the ERF (ethylene response factor) subfamily B-1 of ERF/AP2 transcription factor family (ATERF-10). The protein contains one AP2 domain. There are 15 members in this subfamily including ATERF-3, ATERF-4, ATERF-7, and leafy petiole.	EUG4#1#00286
CATMA1a02670	GST5	GST5	At1g03810.1	DNA-binding protein-related,similar to DNA-binding protein-related [Arabidopsis thaliana] (TAIR:AT4G28440.1); similar to Os01g0238600 [Oryza sativa (japonica cultivar-group)] (GB:NP_001042538.1); similar to unknown [Medicago sativa] (GB:AAZ32857.1); similar to Os01g0754100 [Oryza sativa (japonica cultivar-group)] (GB:NP_001044277.1); contains InterPro domain Nucleic acid-binding, OB-fold, subgrou…	EUG4#1#00287
CATMA1a02680	GST5	GST5	At1g03820.1	unknown protein,similar to unknown protein [Arabidopsis thaliana] (TAIR:AT2G33850.1); similar to arabinogalactan-protein; AGP [Pyrus communis] (GB:AAB35283.1)	EUG4#1#00288
CATMA1a02690	GST5	GST5	At1g03830.1	guanylate-binding family protein,similar to GTP binding / GTPase [Arabidopsis thaliana] (TAIR:AT5G46070.1); similar to PREDICTED: similar to translocated promoter re (GB:XP_422300.2); similar to Os02g0307000 [Oryza sativa (japonica cultivar-group)] (GB:NP_001046641.1); contains InterPro domain Guanylate-binding protein; (InterPro:IPR003191)	EUG4#1#00289
CATMA1a02700	GST5	GST5	At1g03840.1,At1g03840.2	nucleic acid binding / zinc ion binding,similar to zinc finger (C2H2 type) family protein [Arabidopsis thaliana] (TAIR:AT5G44160.1); similar to Os01g0242200 [Oryza sativa (japonica cultivar-group)] (GB:NP_001042553.1); similar to Zinc finger, C2H2-type [Medicago truncatula] (GB:ABD28501.1); contains InterPro domain Zinc finger, C2H2-type; (InterPro:IPR007087)	EUG4#1#00290
CATMA1a02710	GST5	GST5	At1g03850.1,At1g03850.2	glutaredoxin family protein,Identical to Monothiol glutaredoxin-S13 (AtGrxS13) (GRXS13) [Arabidopsis Thaliana] (GB:Q84TF4;GB:Q94CA3;GB:Q9ZWA7); similar to glutaredoxin family protein [Arabidopsis thaliana] (TAIR:AT1G28480.1); similar to Os01g0667900 [Oryza sativa (japonica cultivar-group)] (GB:NP_001043812.1); similar to glutaredoxin-like protein [Oryza sativa (japonica cultivar-group)] (GB:BAC79…	EUG4#1#00291
CATMA1a02715	GST4	GST4	At1g03860.1,At1g03860.2,At1g03860.3	ATPHB2 (PROHIBITIN 2),prohibitin 2	EUG4#1#00292
CATMA1a02720	GST5	GST5	At1g03870.1	FLA9 (FLA9),fasciclin-like arabinogalactan-protein 9 (Fla9)	EUG4#1#00293
CATMA1a02730	GST5	GST5	At1g03880.1	CRU2 (CRUCIFERIN 2); nutrient reservoir,Identical to 12S seed storage protein CRB precursor [Contains: 12S seed storage protein CRB alpha chain (12S seed storage protein CRB acidic chain); 12S seed storage protein CRB beta chain (12S seed storage protein CRB basic chain)] (CRB) [Arabidopsis Thaliana] (GB:P15456;GB:Q9SAW0); similar to CRA1 (CRUCIFERINA), nutrient reservoir [Arabidopsis thaliana] (…	EUG4#1#00294
CATMA1a02740	GST5	GST5	At1g03890.1	cupin family protein,similar to CRU2 (CRUCIFERIN 2), nutrient reservoir [Arabidopsis thaliana] (TAIR:AT1G03880.1); similar to CRA1 (CRUCIFERINA), nutrient reservoir [Arabidopsis thaliana] (TAIR:AT5G44120.3); similar to Cruciferin BnC1 precursor (11S globulin) (12S storage protein) [Contains: Cruciferin BnC1 subunit alpha; Cruciferin BnC1 subunit beta] (GB:P33523); contains InterPro domain 11-S pl…	EUG4#1#00295
CATMA1a02750	GST5	GST5	At1g03900.1	ATNAP4 (ARABIDOPSIS THALIANA NON-INTRINSIC ABC PROTEIN 4),member of NAP family, an heterogeneous subfamily of the ATP-binding Cassette (ABC) superfamily of membrane transporters. The NAPs proteins are characterized by having only one nucleotide-binding folds (NBFs) domain.	EUG4#1#00296
CATMA1a02760	GST5	GST5	At1g03905.1	ABC transporter family protein,Identical to Non-intrinsic ABC protein 4 (GCN-related protein 2) (NAP4) [Arabidopsis Thaliana] (GB:Q3EDJ0;GB:Q9ZWB0); similar to POP1 [Arabidopsis thaliana] (TAIR:AT5G44110.1); similar to Lipid exporter ABCA1 and related proteins, ABC superfamily (ISS) [Ostreococcus tauri] (GB:CAL55166.1); similar to Os02g0810300 [Oryza sativa (japonica cultivar-group)] (GB:NP_00104…	EUG4#1#00297
CATMA1a02770	GST5	GST5	At1g03910.1	unknown protein,similar to unknown protein [Arabidopsis thaliana] (TAIR:AT5G53800.1); similar to unknown protein [Oryza sativa (japonica cultivar-group)] (GB:AAO37540.1); contains InterPro domain Transglutaminase, C-terminal; (InterPro:IPR008958)	EUG4#1#00298
CATMA1a02780	GST5	GST3	At1g03920.1	protein kinase, putative,similar to kinase [Arabidopsis thaliana] (TAIR:AT2G20470.1); similar to protein kinase, putative [Arabidopsis thaliana] (TAIR:AT3G23310.1); similar to protein kinase family protein [Arabidopsis thaliana] (TAIR:AT4G14350.3); similar to protein kinase MK6 [Mesembryanthemum crystallinum] (GB:CAB82852.1); similar to protein kinase [Nicotiana tabacum] (GB:CAA50374.1); similar …	EUG4#1#00299,EUG4#1#00300
CATMA1a02785	GST5	GST5	At1g03930.1	ADK1 (DUAL SPECIFICITY KINASE 1); kinase,Phosphorylates serine, threonine, and tyrosine	EUG4#1#00301
CATMA1a02790	GST5	GST5	At1g03930.1	ADK1 (DUAL SPECIFICITY KINASE 1); kinase,Phosphorylates serine, threonine, and tyrosine	EUG4#1#00301
CATMA1a02810	GST5	GST5	At1g03950.1	SNF7 family protein,similar to SNF7 family protein [Arabidopsis thaliana] (TAIR:AT5G44560.1); similar to Os10g0476400 [Oryza sativa (japonica cultivar-group)] (GB:NP_001064848.1); similar to BRI1-KD interacting protein 109 [Oryza sativa (japonica cultivar-group)] (GB:BAD11337.1); similar to Os03g0639800 [Oryza sativa (japonica cultivar-group)] (GB:NP_001050739.1); contains InterPro domain Snf7; (…	EUG4#1#00303
CATMA1a02820	GST5	GST5	At1g03960.1,At1g03960.2	calcium-binding EF hand family protein,similar to calcium-binding EF hand family protein [Arabidopsis thaliana] (TAIR:AT5G28900.1); similar to calcium-binding EF hand family protein, putative / protein phosphatase 2A 62 kDa B'' regulatory subunit, putative [Arabidopsis thaliana] (TAIR:AT5G44090.1); similar to calcium-binding EF hand family protein [Arabidopsis thaliana] (TAIR:AT5G28850.2); simila…	EUG4#1#00304
CATMA1a02830	GST2	GST2	/	/	/
CATMA1a02840	GST3	GST3	At1g03970.1,At1g03980.1	GBF4 (G-box binding factor 4); transcription factor,encodes a basic leucine zipper G-box binding factor that can bind to G-box motifs only as heterodimers with GBF2 or GBF3. A single amino acid change can confer G-box binding as homodimers. @ ATPCS2 (PHYTOCHELATIN SYNTHASE 2); glutathione gamma-glutamylcysteinyltransferase,Encodes a protein with phytochelatin synthase activity which binds Cd2+ an…	EUG4#1#00305
CATMA1a02850	GST5	GST5	At1g03980.1	ATPCS2 (PHYTOCHELATIN SYNTHASE 2); glutathione gamma-glutamylcysteinyltransferase,Encodes a protein with phytochelatin synthase activity which binds Cd2+ and Cd-glutathione complexes with high affinity. The protein has been postulated to be involved in Cd2+ tolerance. AtPCS2 expression appears to be less than that of AtPCS1, explaining the inability of endogenous AtPCS2 to substitute for AtPCS1 i…	EUG4#1#00306
CATMA1a02860	GST5	GST5	At1g03982.1	unknown protein,similar to unknown protein [Arabidopsis thaliana] (TAIR:AT4G28556.1); similar to desiccation-associated protein [Lilium lon (GB:AAQ05795.1); contains InterPro domain PAK-box/P21-Rho-binding; (InterPro:IPR000095); contains InterPro domain Wiscott-Aldrich syndrome, C-terminal; (InterPro:IPR011026)	EUG4#1#00307
CATMA1a02870	GST5	GST5	At1g03990.1	alcohol oxidase-related,similar to alcohol oxidase-related [Arabidopsis thaliana] (TAIR:AT4G28570.1); similar to alcohol oxidase-related [Arabidopsis thaliana] (TAIR:AT3G23410.1); similar to putative alcohol oxidase [Oryza sativa] (GB:AAL31024.1); similar to Os02g0621800 [Oryza sativa (japonica cultivar-group)] (GB:NP_001047464.1); similar to Os10g0474100 [Oryza sativa (japonica cultivar-group)] …	EUG4#1#00308
CATMA1a02880	GST5	GST5	At1g04000.1	unknown protein,similar to unknown protein [Arabidopsis thaliana] (TAIR:AT5G44060.1); similar to Os02g0621600 [Oryza sativa (japonica cultivar-group)] (GB:NP_001047462.1); similar to hypothetical protein LOC_Os10g33360 [Oryza sativa (japonica cultivar-group)] (GB:AAP54238.2); similar to hypothetical protein [Oryza sativa] (GB:AAG16859.1); contains InterPro domain Ankyrin; (InterPro:IPR002110)	EUG4#1#00309
CATMA1a02890	GST5	GST5	At1g04010.1	phosphatidylcholine-sterol O-acyltransferase,similar to ATPDAT (Arabidopsis thaliana phospholipid:diacylglycerol acyltransferase), phosphatidylcholine-sterol O-acyltransferase [Arabidopsis thaliana] (TAIR:AT5G13640.1); similar to phosphatidylcholine acyltransferase-like [Oryza sativa (japonica cultivar-group)] (GB:BAD21662.1); similar to putative sterol esterification protein [Citrus sinensis] (G…	EUG4#1#00311
CATMA1a02900	GST5	GST5	At1g04020.1,At1g04020.2	ATBARD1/BARD1 (BREAST CANCER ASSOCIATED RING 1); transcription coactivator,similar to ATBRCA1 (BREAST CANCER SUSCEPTIBILITY1), ubiquitin-protein ligase [Arabidopsis thaliana] (TAIR:AT4G21070.1); similar to Os04g0512400 [Oryza sativa (japonica cultivar-group)] (GB:NP_001053298.1); similar to OSIGBa0157K09-H0214G12.23 [Oryza sativa (indica cultivar-group)] (GB:CAH68012.1); similar to putative BRCT …	EUG4#1#00312
CATMA1a02910	GST5	GST5	At1g04030.1	unknown protein,similar to unknown protein [Arabidopsis thaliana] (TAIR:AT5G44040.1); similar to At1g04030 [Coffea canephora] (GB:ABD93477.2); similar to Os04g0511700 [Oryza sativa (japonica cultivar-group)] (GB:NP_001053294.1); similar to OSIGBa0157K09-H0214G12.18 [Oryza sativa (indica cultivar-group)] (GB:CAH68007.1)	EUG4#1#00313
CATMA1a02920	GST5	GST5	At1g04040.1	acid phosphatase class B family protein,similar to acid phosphatase class B family protein [Arabidopsis thaliana] (TAIR:AT5G44020.1); similar to Plant acid phosphatase [Medicago truncatula] (GB:ABE84853.1); contains InterPro domain Acid phosphatase (Class B); (InterPro:IPR005519); contains InterPro domain Plant acid phosphatase; (InterPro:IPR010028)	/
CATMA1a02930	GST5	GST5	At1g04050.1	SUVR1 (Arabidopsis homolog of SU(VAR)3-9 1); histone-lysine N-methyltransferase/ zinc ion binding,Encodes SUVR1, one of the four closely related Arabidopsis SUVR proteins that belong to the SU(VAR)3-9 subgroup of SET-domain proteins. Proteins containing the evolutionarily conserved SET domain are involved in regulation of eukaryotic gene expression and chromatin structure through their histone ly…	EUG4#1#00314
CATMA1a02940	GST5	GST5	At1g04070.1	TOM22-I (translocase of the outer mitochondrial membrane 22-I),Subunit of the TOM complex, a translocase in the outer mitochondrial membrane that selectively allows proteins with a mitochondrial targeting sequence to enter the mitochondrion.	EUG4#1#00315
CATMA1a02950	GST5	GST5	At1g04080.1	hydroxyproline-rich glycoprotein family protein,similar to binding [Arabidopsis thaliana] (TAIR:AT5G46400.1); similar to Protein prenyltransferase [Medicago truncatula] (GB:ABE92037.1); similar to Os03g0210400 [Oryza sativa (japonica cultivar-group)] (GB:NP_001049340.1); contains InterPro domain RNA-processing protein, HAT helix; (InterPro:IPR003107); contains InterPro domain Protein prenyltransf…	EUG4#1#00316
CATMA1a02960	GST5	GST5	At1g04090.1	unknown protein,similar to unknown protein [Arabidopsis thaliana] (TAIR:AT5G18490.1); similar to unknown protein [Arabidopsis thaliana] (TAIR:AT5G43950.1); similar to unknown protein [Arabidopsis thaliana] (TAIR:AT3G04350.1); similar to Protein of unknown function DUF946, plant [Medicago truncatula] (GB:ABE91890.1); similar to Protein of unknown function DUF946, plant [Medicago truncatula] (GB:AB…	EUG4#1#00317
CATMA1a02965	GST5	GST5	At1g04100.1	IAA10 (indoleacetic acid-induced protein 10); transcription factor,Auxin induced gene, IAA10 (IAA10).	EUG4#1#00318
CATMA1a02970	GST5	GST5	At1g04110.1	SDD1 (STOMATAL DENSITY AND DISTRIBUTION); subtilase,Initially identified as a mutation affecting stomatal development and distribution. Encodes a protein similar to serine proteases.	EUG4#1#00319
CATMA1a02980	GST5	GST5	At1g04120.1	ATMRP5 (Arabidopsis thaliana multidrug resistance-associated protein 5),member of MRP subfamily	EUG4#1#00320
CATMA1a02990	GST5	GST5	At1g04130.1	binding,similar to serine/threonine protein phosphatase-related [Arabidopsis thaliana] (TAIR:AT1G56440.1); similar to expressed protein [Oryza sativa (japonica cultivar-group)] (GB:AAR87266.1); contains InterPro domain Tetratricopeptide region; (InterPro:IPR013026); contains InterPro domain Tetratricopeptide TPR_1; (InterPro:IPR001440); contains InterPro domain Tetratricopeptide-like helical; (In…	EUG4#1#00322
CATMA1a03000	GST5	GST5	At1g04140.1,At1g04140.2	transducin family protein / WD-40 repeat family protein,similar to nucleotide binding [Arabidopsis thaliana] (TAIR:AT5G43930.3); similar to transducin family protein-like [Oryza sativa (japonica cultivar-group)] (GB:BAD33212.1); similar to Os02g0290300 [Oryza sativa (japonica cultivar-group)] (GB:NP_001046589.1); similar to hypothetical protein [Trifolium pratense] (GB:BAE71197.1); contains Inter…	EUG4#1#00323
CATMA1a03010	GST5	GST5	At1g04150.1	C2 domain-containing protein,similar to C2 domain-containing protein [Arabidopsis thaliana] (TAIR:AT1G22610.1); similar to C2 domain-containing protein [Arabidopsis thaliana] (TAIR:AT5G48060.1); similar to NTRB (NADPH-dependent thioredoxin reductase B) [Arabidopsis thaliana] (TAIR:AT4G11610.1); similar to C2 [Medicago truncatula] (GB:ABD33426.1); similar to C2 [Medicago truncatula] (GB:ABE89860.1…	EUG4#1#00324
CATMA1a03020	GST1	GST5	/	/	EUG4#1#00325
CATMA1a03040	GST5	GST5	At1g04170.1	EIF2 GAMMA (eukaryotic translation initiation factor 2 gamma subunit); translation factor, nucleic acid binding,protein synthesis initiation factor eIF2 gamma	/
CATMA1a03060	GST5	GST5	At1g04190.1	tetratricopeptide repeat (TPR)-containing protein,similar to stress-inducible protein, putative [Arabidopsis thaliana] (TAIR:AT1G62740.1); similar to stress-inducible protein STI1-like [Trypanosoma cruzi strain CL Brener] (GB:XP_804660.1); similar to Os12g0604800 [Oryza sativa (japonica cultivar-group)] (GB:NP_001067220.1); similar to stress-inducible protein STI1-like [Trypanosoma cruzi strain C…	EUG4#1#00329
CATMA1a03070	GST5	GST5	At1g04200.1	unknown protein,similar to PREDICTED: similar to dymeclin [Rattus norve (GB:XP_001054727.1); similar to Os01g0773100 [Oryza sativa (japonica cultivar-group)] (GB:NP_001044398.1); contains domain SUBFAMILY NOT NAMED (PTHR12895:SF1); contains domain FAMILY NOT NAMED (PTHR12895)	EUG4#1#00330
CATMA1a03080	GST5	GST5	At1g04210.1	leucine-rich repeat family protein / protein kinase family protein,similar to leucine-rich repeat family protein [Arabidopsis thaliana] (TAIR:AT2G17440.1); similar to Protein kinase domain containing protein, expressed [Oryza sativa (japonica cultivar-group)] (GB:ABF98821.1); similar to putative protein kinase [Oryza sativa (japonica cultivar-group)] (GB:AAP13008.1); contains InterPro domain Prot…	EUG4#1#00331
CATMA1a03090	GST3	GST3	At1g04220.1	beta-ketoacyl-CoA synthase, putative,Identical to 3-ketoacyl-CoA synthase 17 (EC 2.3.1.-) (KCS-17) (Very-long-chain fatty acid condensing enzyme 17) (VLCFA condensing enzyme 17) (KCS17) [Arabidopsis Thaliana] (GB:Q5XEP9;GB:O64485;GB:Q56WE1;GB:Q8VXW2); similar to very-long-chain fatty acid condensing enzyme, putative [Arabidopsis thaliana] (TAIR:AT2G16280.1); similar to beta-ketoacyl-CoA synthase,…	EUG4#1#00332
CATMA1a03100	GST5	GST5	At1g04230.1	unknown protein,similar to unknown protein [Arabidopsis thaliana] (TAIR:AT5G43720.1); similar to unnamed protein product [Ostreococcus tauri] (GB:CAL54460.1); similar to Os03g0797700 [Oryza sativa (japonica cultivar-group)] (GB:NP_001051564.1); contains InterPro domain Spectrin repeat; (InterPro:IPR002017)	EUG4#1#00334
CATMA1a03102	GST5	GST5	At1g04240.1	SHY2 (SHORT HYPOCOTYL 2); transcription factor,SHY2/IAA3 regulates multiple auxin responses in roots. It is induced rapidly by IAA, and has been shown to be phosphorylated by oat phytochrome A in vitro.	EUG4#1#00335
CATMA1a03107	GST5	GST5	At1g04250.1	AXR3 (AUXIN RESISTANT 3); transcription factor,Transcription regulator acting as repressor of auxin-inducible gene expression. Auxin-inducible AUX/IAA gene. Short-lived nuclear protein with four conserved domains. Domain III has homology to beta alpha alpha dimerization and DNA binding domains. Involved in auxin signaling. Auxin induces the degradation of the protein in a dosage-dependent manner …	EUG4#1#00336
CATMA1a03110	GST5	GST5	At1g04260.1	MPI7 (CAMV MOVEMENT PROTEIN INTERACTING PROTEIN 7),Encodes protein that interacts with CaMV movement protein. Colocalizes in the cytoplasm with the movement protein. Has similarity to mammalian proteins (such as the rat PRA1) which have been described as rab acceptors.	EUG4#1#00337
CATMA1a03115	GST5	GST5	At1g04270.1,At1g04270.2	RPS15 (RIBOSOMAL PROTEIN S15); structural constituent of ribosome,Encodes cytosolic ribosomal protein S15.	EUG4#1#00338
CATMA1a03120	GST5	GST5	At1g04280.1	unknown protein,similar to unknown protein [Arabidopsis thaliana] (TAIR:AT1G06750.1); similar to conserved hypothetical protein [Medicago truncatula] (GB:ABE83056.1); contains domain no description (G3D.3.40.50.300); contains domain P-loop containing nucleoside triphosphate hydrolases (SSF52540)	EUG4#1#00339
CATMA1a03130	GST5	GST5	At1g04290.1	thioesterase family protein,similar to thioesterase family protein [Arabidopsis thaliana] (TAIR:AT2G29590.1); similar to Os04g0436100 [Oryza sativa (japonica cultivar-group)] (GB:NP_001052851.1); similar to PREDICTED: hypothetical protein [Gallus gallus] (GB:XP_419092.1); contains InterPro domain Phenylacetic acid degradation-related protein; (InterPro:IPR003736); contains InterPro domain Thioest…	/
CATMA1a03140	GST5	GST5	At1g04300.1,At1g04300.2,At1g04300.3	unknown protein,similar to meprin and TRAF homology domain-containing protein / MATH domain-containing protein [Arabidopsis thaliana] (TAIR:AT5G43560.2); similar to MATH domain, putative [Medicago truncatula] (GB:ABE87963.1); contains InterPro domain TRAF-like; (InterPro:IPR008974); contains InterPro domain MATH; (InterPro:IPR002083); contains InterPro domain TRAF-type; (InterPro:IPR013322)	EUG4#1#00340
CATMA1a03150	GST5	GST5	At1g04310.1	ERS2 (ETHYLENE RESPONSE SENSOR 2); receptor,encodes an ethylene receptor related to bacterial two-component histidine kinases.	EUG4#1#00341
CATMA1a03160	GST5	GST5	At1g04330.1	unknown protein,similar to unknown protein [Arabidopsis thaliana] (TAIR:AT3G23170.1)	EUG4#1#00342
CATMA1a03170	GST5	GST5	At1g04340.1	lesion inducing protein-related,similar to lesion inducing protein-related [Arabidopsis thaliana] (TAIR:AT5G43460.1); similar to putative lesion-inducing protein [Capsicum annuum] (GB:AAR83861.1); contains InterPro domain Surfeit locus 4-related; (InterPro:IPR011592); contains InterPro domain HR-like lesion-inducer; (InterPro:IPR008637)	EUG4#1#00343
CATMA1a03180	GST5	GST5	At1g04350.1	2-oxoglutarate-dependent dioxygenase, putative,encodes a protein whose sequence is similar to 2-oxoglutarate-dependent dioxygenase	EUG4#1#00344
CATMA1a03190	GST5	GST5	At1g04360.1	zinc finger (C3HC4-type RING finger) family protein,Identical to RING-H2 finger protein ATL1A (ATL1A) [Arabidopsis Thaliana] (GB:P93823); similar to zinc finger (C3HC4-type RING finger) family protein [Arabidopsis thaliana] (TAIR:AT5G43420.1); similar to Zinc finger, RING-type [Medicago truncatula] (GB:ABE96713.1); contains InterPro domain Zinc finger, RING-type; (InterPro:IPR001841)	EUG4#1#00345
CATMA1a03200	GST5	GST5	At1g04370.1	ATERF14 (ETHYLENE-RESPONSIVE ELEMENT BINDING FACTOR 14); DNA binding / transcription factor,encodes a member of the ERF (ethylene response factor) subfamily B-3 of ERF/AP2 transcription factor family. The protein contains one AP2 domain. There are 18 members in this subfamily including ATERF-1, ATERF-2, AND ATERF-5.	EUG4#1#00346
CATMA1a03210	GST5	GST5	At1g04380.1	2-oxoglutarate-dependent dioxygenase, putative,encodes a protein similar to a 2-oxoglutarate-dependent dioxygenase	EUG4#1#00347
CATMA1a03220	GST5	GST5	At1g04390.1	binding / protein binding,similar to hypothetical protein [Oryza sativa (japonica cultivar-group)] (GB:BAD46540.1); similar to Os06g0674800 [Oryza sativa (japonica cultivar-group)] (GB:NP_001058343.1); contains InterPro domain Armadillo-like helical; (InterPro:IPR011989); contains InterPro domain BTB; (InterPro:IPR000210); contains InterPro domain BTB/POZ; (InterPro:IPR013069)	EUG4#1#00349
CATMA1a03230	GST1	GST5	/	/	EUG4#1#00350
CATMA1a03235	GST5	GST5	At1g04400.1,At1g04400.2	CRY2 (CRYPTOCHROME 2),Blue light receptor mediating blue-light regulated cotyledon expansion and flowering time. Positive regulator of the flowering-time gene CONSTANS. This gene possesses a light-induced CNT2 N-terminal homodimerisation domain.Involved in blue-light induced stomatal opening.	EUG4#1#00351
CATMA1a03240	GST5	GST5	At1g04410.1	malate dehydrogenase, cytosolic, putative,Identical to Malate dehydrogenase, cytoplasmic 1 (EC 1.1.1.37) [Arabidopsis Thaliana] (GB:P93819); similar to malate dehydrogenase, cytosolic, putative [Arabidopsis thaliana] (TAIR:AT5G43330.1); similar to malate dehydrogenase-like protein [Solanum tuberosum] (GB:ABC01890.1); contains InterPro domain Malate dehydrogenase; (InterPro:IPR008267); contains In…	EUG4#1#00352
CATMA1a03250	GST5	GST5	At1g04420.1	aldo/keto reductase family protein,similar to KAB1 (POTASSIUM CHANNEL BETA SUBUNIT), potassium channel [Arabidopsis thaliana] (TAIR:AT1G04690.1); similar to Aldo/keto reductase [Medicago truncatula] (GB:ABE91742.1); contains InterPro domain Aldo/keto reductase; (InterPro:IPR001395)	EUG4#1#00354
CATMA1a03260	GST5	GST5	At1g04430.1	dehydration-responsive protein-related,similar to dehydration-responsive protein-related [Arabidopsis thaliana] (TAIR:AT5G14430.1); similar to dehydration-responsive protein-related [Arabidopsis thaliana] (TAIR:AT3G23300.1); similar to dehydration-responsive protein-related [Arabidopsis thaliana] (TAIR:AT4G14360.2); similar to dehydration-responsive protein, putative, expressed [Oryza sativa (jap…	EUG4#1#00355
CATMA1a03270	GST5	GST5	At1g04440.1	CKL13 (CASEIN KINASE LIKE 13); casein kinase I/ kinase,similar to CKI1 (CASEIN KINASE I), casein kinase I/ kinase [Arabidopsis thaliana] (TAIR:AT4G14340.1); similar to CKL10 (Casein Kinase I-like 10), casein kinase I/ kinase [Arabidopsis thaliana] (TAIR:AT3G23340.1); similar to CKL8 (Casein Kinase I-like 8), casein kinase I/ kinase [Arabidopsis thaliana] (TAIR:AT5G43320.1); similar to Os02g081040…	EUG4#1#00356
CATMA1a03280	GST5	GST5	At1g04445.1	zinc finger (C2H2 type) family protein,contains InterPro domain Zinc finger, C2H2-type; (InterPro:IPR007087)	EUG4#1#00357
CATMA1a03290	GST5	GST5	At1g04450.1	RIC3 (ROP-INTERACTIVE CRIB MOTIF-CONTAINING PROTEIN 3),encodes a member of a novel protein family that contains contain a CRIB (for Cdc42/Rac-interactive binding) motif required for their specific interaction with GTP-bound Rop1 (plant-specific Rho GTPase). Interacts with Rop1 and is involved in pollen tube growth and function. Protein most similar to RIC1 (family subgroup III). Gene is expressed…	EUG4#1#00358
CATMA1a03310	GST5	GST5	At1g04470.1	unknown protein,similar to unknown protein [Arabidopsis thaliana] (TAIR:AT2G25800.1); similar to unknown protein [Arabidopsis thaliana] (TAIR:AT2G20010.2); similar to unknown protein [Arabidopsis thaliana] (TAIR:AT2G33420.1); similar to hypothetical protein LOC_Os03g04560 [Oryza sativa (japonica cultivar-group)] (GB:ABF93881.1); similar to expressed protein [Oryza sativa (japonica cultivar-group)…	EUG4#1#00359
CATMA1a03330	GST5	GST5	At1g04490.1,At1g04490.2	unknown protein,similar to unknown protein [Arabidopsis thaliana] (TAIR:AT2G33360.2); similar to Os03g0139200 [Oryza sativa (japonica cultivar-group)] (GB:NP_001048913.1); similar to Bromo adjacent re (GB:ABE92116.1); contains domain Transcriptional factor tubby, C-terminal domain (SSF54518)	EUG4#1#00361
CATMA1a03340	GST5	GST5	At1g04500.1	zinc finger CONSTANS-related,similar to unknown protein [Arabidopsis thaliana] (TAIR:AT2G33350.2); similar to CCT motif family protein, expressed [Oryza sativa (japonica cultivar-group)] (GB:ABF93890.1); contains InterPro domain CCT; (InterPro:IPR010402)	EUG4#1#00362
CATMA1a03350	GST5	GST5	At1g04510.1,At1g04510.2	nucleotide binding,similar to transducin family protein / WD-40 repeat family protein [Arabidopsis thaliana] (TAIR:AT2G33340.2); similar to Os10g0466300 [Oryza sativa (japonica cultivar-group)] (GB:NP_001064804.1); similar to hypothetical protein MtrDRAFT_AC146759g5v1 [Medicago truncatula] (GB:ABE87995.1); contains InterPro domain WD-40 repeat; (InterPro:IPR001680); contains InterPro domain WD40-…	EUG4#1#00364
CATMA1a03360	GST5	GST5	At1g04520.1	33 kDa secretory protein-related,similar to 33 kDa secretory protein-related [Arabidopsis thaliana] (TAIR:AT2G33330.1); similar to Domain of unknown function, putative [Medicago truncatula] (GB:ABE87977.1); contains InterPro domain Protein of unknown function DUF26; (InterPro:IPR002902)	EUG4#1#00365
CATMA1a03380	GST5	GST5	At1g04530.1	binding,similar to binding [Arabidopsis thaliana] (TAIR:AT4G17940.1); similar to Tetratricopeptide-like helical [Medicago truncatula] (GB:ABE92034.1); contains InterPro domain Tetratricopeptide region; (InterPro:IPR013026); contains InterPro domain Tetratricopeptide-like helical; (InterPro:IPR011990)	EUG4#1#00366
CATMA1a03390	GST5	GST5	At1g04540.1	C2 domain-containing protein,similar to C2 domain-containing protein [Arabidopsis thaliana] (TAIR:AT2G33320.1); similar to C2 calcium/lipid-binding re (GB:ABE92950.1); contains InterPro domain C2; (InterPro:IPR000008); contains InterPro domain C2 calcium/lipid-binding region, CaLB; (InterPro:IPR008973)	EUG4#1#00367
CATMA1a03395	GST5	GST5	At1g04550.1,At1g04550.2	IAA12 (AUXIN-INDUCED PROTEIN 12); transcription factor,IAA12/BDL plays a role in auxin-mediated processes of apical-basal patterning in the embryo. bdl mutants lack a primary root meristem	EUG4#1#00368
CATMA1a03400	GST5	GST5	At1g04555.1	unknown protein,similar to unknown protein [Arabidopsis thaliana] (TAIR:AT4G33380.1); similar to hypothetical protein MtrDRAFT_AC136679g3v1 [Medicago truncatula] (GB:ABE92935.1)	EUG4#1#00369
CATMA1a03410	GST5	GST5	At1g04560.1	AWPM-19-like membrane family protein,similar to AWPM-19-like membrane family protein [Arabidopsis thaliana] (TAIR:AT1G29520.1); similar to a Lea protein with hydrophobic domain, high pI value (11.6); 15kD protein; putative (GB:AAC37469.1); contains InterPro domain AWPM-19-like; (InterPro:IPR008390)	EUG4#1#00370
CATMA1a03420	GST5	GST5	At1g04570.1	integral membrane transporter family protein,similar to integral membrane transporter family protein [Arabidopsis thaliana] (TAIR:AT2G33280.1); similar to transporter, folate-biopterin transporter (FBT) family [Synechococcus sp. JA-3-3Ab] (GB:YP_476017.1); similar to folate/biopterin transporter [Synechococcus elongatus PCC 7942] (GB:YP_399216.1); similar to Os05g0389400 [Oryza sativa (japonica c…	EUG4#1#00371
CATMA1a03425	GST5	GST5	At1g04580.1	AAO4 (ALDEHYDE OXIDASE 4); aldehyde oxidase,Encodes aldehyde oxidase AAO4.	EUG4#1#00372
CATMA1a03430	GST5	GST5	At1g04590.1,At1g04590.2	EMB2748 (EMBRYO DEFECTIVE 2748),similar to pentatricopeptide (PPR) repeat-containing protein [Arabidopsis thaliana] (TAIR:AT4G18975.2); similar to Os07g0545900 [Oryza sativa (japonica cultivar-group)] (GB:NP_001059918.1); similar to Os11g0125500 [Oryza sativa (japonica cultivar-group)] (GB:NP_001065620.1); similar to Os12g0123100 [Oryza sativa (japonica cultivar-group)] (GB:NP_001066030.1); conta…	EUG4#1#00373
CATMA1a03440	GST5	GST5	At1g04600.1	XIA (Myosin-like protein XIA); motor/ protein binding,member of Myosin-like proteins	/
CATMA1a03450	GST5	GST5	At1g04610.1	flavin-containing monooxygenase / FMO (YUCCA3),similar to flavin-containing monooxygenase, putative / FMO, putative [Arabidopsis thaliana] (TAIR:AT2G33230.1); similar to Pyridine nucleotide-disulphide oxidoreductase, class I; FAD-dependent pyridine nucleotide-disulphide oxidoreductase [Medicago truncatula] (GB:ABE89940.1); contains InterPro domain Flavin-containing monooxygenase FMO; (InterPro:IP…	EUG4#1#00375
CATMA1a03460	GST5	GST5	At1g04620.1	coenzyme F420 hydrogenase family / dehydrogenase, beta subunit family,similar to OSJNBb0026L04.9 [Oryza sativa (japonica cultivar-group)] (GB:CAE01504.2); similar to OSJNBb0026L04.9 [Oryza sativa (ISS) [Ostreococcus tauri] (GB:CAL54311.1); similar to coenzyme F420 hydrogenase/dehydrogenase beta subunit-like [Trichodesmium erythraeum IMS101] (GB:YP_720646.1); contains InterPro domain Coenzyme F420…	EUG4#1#00376
CATMA1a03480	GST5	GST5	At1g04635.1	EMB1687 (EMBRYO DEFECTIVE 1687); ribonuclease P,Identical to Probable ribonuclease P protein subunit 2 (EC 3.1.26.5) [Arabidopsis Thaliana] (GB:Q6AWV1;GB:O23021); similar to unknown protein [Oryza sativa (japonica cultivar-group)] (GB:AAV67833.1); similar to Os04g0295100 [Oryza sativa (japonica cultivar-group)] (GB:NP_001052398.1); similar to OSJNBa0041M21.1 [Oryza sativa (japonica cultivar-group…	EUG4#1#00378
CATMA1a03485	GST5	GST5	At1g04640.1,At1g04640.2	LIP2 (LIPOYLTRANSFERASE 2),Lipoyltransferase, located in mitochondria but not found in chloroplasts	EUG4#1#00379
CATMA1a03490	GST5	GST5	At1g04650.1	unknown protein,similar to hypothetical protein MtrDRAFT_AC161864g27v1 [Medicago truncatula] (GB:ABE86678.1)	EUG4#1#00381
CATMA1a03500	GST5	GST5	At1g04660.1	glycine-rich protein,similar to glycine-rich protein [Arabidopsis thaliana] (TAIR:AT4G29020.1); similar to unnamed protein product [Triticum tur (GB:CAJ13547.1); contains InterPro domain Eggshell protein; (InterPro:IPR002952)	EUG4#1#00382
CATMA1a03510	GST5	GST5	At1g04670.1	unknown protein,	EUG4#1#00383
CATMA1a03520	GST5	GST5	At1g04680.1	pectate lyase family protein,Identical to Probable pectate lyase 1 precursor (EC 4.2.2.2) (Pectate lyase A1) [Arabidopsis Thaliana] (GB:Q940Q1;GB:O23017;GB:O23666); similar to pectate lyase family protein [Arabidopsis thaliana] (TAIR:AT5G48900.1); similar to pectate lyase family protein [Arabidopsis thaliana] (TAIR:AT3G07010.1); similar to pectate lyase family protein [Arabidopsis thaliana] (TAIR…	EUG4#1#00384
CATMA1a03525	GST5	GST5	At1g04690.1	KAB1 (POTASSIUM CHANNEL BETA SUBUNIT); potassium channel,similar to aldo/keto reductase family protein [Arabidopsis thaliana] (TAIR:AT1G60690.1); similar to K+ channel protein (GB:AAA87294.1); contains InterPro domain Aldo/keto reductase; (InterPro:IPR001395); contains InterPro domain KCNAB voltage-gated K+ channel, beta subunit; (InterPro:IPR005399)	EUG4#1#00385
CATMA1a03530	GST5	GST5	At1g04700.1	protein kinase family protein,similar to protein kinase family protein [Arabidopsis thaliana] (TAIR:AT3G24720.1); similar to Octicosapeptide/Phox/Bem1p; Protein kinase [Medicago truncatula] (GB:ABE86676.1); similar to Os12g0594300 [Oryza sativa (japonica cultivar-group)] (GB:NP_001067178.1); contains InterPro domain Serine/threonine protein kinase; (InterPro:IPR002290); contains InterPro domain P…	EUG4#1#00386
CATMA1a03540	GST5	GST5	At1g04710.1	acetyl-CoA C-acyltransferase, putative / 3-ketoacyl-CoA thiolase, putative,Identical to 3-ketoacyl-CoA thiolase 1, peroxisomal precursor (EC 2.3.1.16) (Beta- ketothiolase 1) (Acetyl-CoA acyltransferase 1) (Peroxisomal 3-oxoacyl- CoA thiolase 1) (KAT1) [Arabidopsis Thaliana] (GB:Q8LF48;GB:O23014;GB:Q8LPI4); similar to KAT5/PKT1/PKT2 (PEROXISOMAL 3-KETO-ACYL-COA THIOLASE 1, PEROXISOMAL 3-KETO-ACYL-…	EUG4#1#00387
CATMA1a03550	GST5	GST5	At1g04730.1	AAA-type ATPase family protein,similar to AAA-type ATPase family protein / BRCT domain-containing protein [Arabidopsis thaliana] (TAIR:AT5G22010.1); similar to ATPase, AAA family protein, expressed [Oryza sativa (japonica cultivar-group)] (GB:ABF95127.1); similar to unknown protein [Oryza sativa (japonica cultivar-group)] (GB:AAP06831.1); contains InterPro domain Replication factor C conserved re…	EUG4#1#00388
CATMA1a03555	GST5	GST5	At1g04750.1,At1g04750.2	VAMP7B (VESICLE-ASSOCIATED MEMBRANE PROTEIN 7B),vesicle-associated membrane protein 7B (At VAMP7B) mRNA,	EUG4#1#00389
CATMA1a03560	GST5	GST5	At1g04760.1	ATVAMP726 (VESICLE-ASSOCIATED MEMBRANE PROTEIN),member of Synaptobrevin -like protein family	EUG4#1#00390
CATMA1a03570	GST5	GST5	At1g04770.1	male sterility MS5 family protein,similar to male sterility MS5 family protein [Arabidopsis thaliana] (TAIR:AT5G48850.1); similar to Os05g0506000 [Oryza sativa (japonica cultivar-group)] (GB:NP_001055980.1); similar to unknown [Oryza sativa] (GB:AAC72543.1); contains InterPro domain Tetratricopeptide region; (InterPro:IPR013026); contains InterPro domain Tetratricopeptide TPR_1; (InterPro:IPR0014…	EUG4#1#00391
CATMA1a03580	GST5	GST5	At1g04778.1	unknown protein,	EUG4#1#00392
CATMA1a03590	GST5	GST5	At1g04780.1	ankyrin repeat family protein,similar to ankyrin repeat family protein [Arabidopsis thaliana] (TAIR:AT3G24210.1); similar to unknown protein [Arabidopsis thaliana] (TAIR:AT3G04470.1); similar to Os02g0810100 [Oryza sativa (japonica cultivar-group)] (GB:NP_001048467.1); similar to Os07g0436100 [Oryza sativa (japonica cultivar-group)] (GB:NP_001059505.1); similar to hypothetical protein [Oryza sati…	EUG4#1#00393
CATMA1a03600	GST5	GST5	At1g04790.1	zinc finger (C3HC4-type RING finger) family protein,similar to zinc finger (C3HC4-type RING finger) family protein [Arabidopsis thaliana] (TAIR:AT3G55530.1); similar to hypothetical protein DDBDRAFT_0204786 [Dictyostelium discoideum AX4] (GB:XP_640074.1); similar to Os04g0511600 [Oryza sativa (japonica cultivar-group)] (GB:NP_001053293.1); contains InterPro domain Zinc finger, RING-type; (InterPr…	EUG4#1#00394
CATMA1a03610	GST5	GST5	At1g04790.1	zinc finger (C3HC4-type RING finger) family protein,similar to zinc finger (C3HC4-type RING finger) family protein [Arabidopsis thaliana] (TAIR:AT3G55530.1); similar to hypothetical protein DDBDRAFT_0204786 [Dictyostelium discoideum AX4] (GB:XP_640074.1); similar to Os04g0511600 [Oryza sativa (japonica cultivar-group)] (GB:NP_001053293.1); contains InterPro domain Zinc finger, RING-type; (InterPr…	EUG4#1#00394
CATMA1a03620	GST1	GST4	At1g04800.1	glycine-rich protein,similar to unknown protein [Arabidopsis thaliana] (TAIR:AT4G01985.1); similar to glycine-rich protein [Brassica oleracea var. alboglabra] (GB:CAA99171.1); contains InterPro domain Eggshell protein; (InterPro:IPR002952)	EUG4#1#00395
CATMA1a03630	GST5	GST5	At1g04810.1	26S proteasome regulatory subunit, putative,similar to 26S proteasome regulatory subunit, putative [Arabidopsis thaliana] (TAIR:AT2G32730.1); similar to Armadillo-like helical [Medicago truncatula] (GB:ABE85726.1); similar to B0402A04.3 [Oryza sativa (indica cultivar-group)] (GB:CAH67136.1); similar to 26S proteasome subunit RPN2A [synthetic construct] (GB:AAP82172.1); contains InterPro domain Ar…	EUG4#1#00396
CATMA1a03640	GST5	GST5	At1g04820.1	TUA4 (tubulin alpha-4 chain),Encodes an alpha tubulin isoform that is expressed in roots, leaves and flowers.	EUG4#1#00397
CATMA1a03650	GST5	GST5	At1g04830.1	RabGAP/TBC domain-containing protein,similar to RabGAP/TBC domain-containing protein [Arabidopsis thaliana] (TAIR:AT4G13730.1); similar to RabGAP/TBC [Medicago truncatula] (GB:ABE83596.1); contains InterPro domain RabGAP/TBC; (InterPro:IPR000195)	EUG4#1#00398
CATMA1a03660	GST5	GST5	At1g04840.1	pentatricopeptide (PPR) repeat-containing protein,similar to pentatricopeptide (PPR) repeat-containing protein [Arabidopsis thaliana] (TAIR:AT1G08070.1); similar to Pancreatic ribonuclease; Tetratricopeptide-like helical [Medicago truncatula] (GB:ABE87347.1); contains InterPro domain Pentatricopeptide repeat; (InterPro:IPR002885); contains InterPro domain Protein prenyltransferase; (InterPro:IPR0…	EUG4#1#00399
CATMA1a03670	GST5	GST5	At1g04850.1	ubiquitin-associated (UBA)/TS-N domain-containing protein,similar to unknown protein [Arabidopsis thaliana] (TAIR:AT5G48690.1); similar to PUG; Zinc finger, C2H2-type; UBA-like [Medicago truncatula] (GB:ABE83604.1); contains InterPro domain UBA-like; (InterPro:IPR009060); contains InterPro domain PUG; (InterPro:IPR006567); contains InterPro domain Ubiquitin-associated; (InterPro:IPR000449)	EUG4#1#00400
CATMA1a03680	GST2	GST2	/	/	/
CATMA1a03690	GST5	GST5	At1g04860.1	UBP2 (UBIQUITIN-SPECIFIC PROTEASE 2); ubiquitin-specific protease,Encodes a ubiquitin-specific protease.	EUG4#1#00401
CATMA1a03700	GST5	GST5	At1g04870.1,At1g04870.2	protein arginine N-methyltransferase family protein,similar to protein arginine N-methyltransferase family protein [Arabidopsis thaliana] (TAIR:AT3G20020.1); similar to Os06g0142800 [Oryza sativa (japonica cultivar-group)] (GB:NP_001056772.1); similar to Ar (GB:CAL54346.1); contains InterPro domain SAM (and some other nucleotide) binding motif; (InterPro:IPR000051); contains InterPro domain Methy…	EUG4#1#00402
CATMA1a03710	GST5	GST5	At1g04880.1	high mobility group (HMG1/2) family protein / ARID/BRIGHT DNA-binding domain-containing protein,similar to high mobility group (HMG1/2) family protein / ARID/BRIGHT DNA-binding domain-containing protein [Arabidopsis thaliana] (TAIR:AT1G76110.1); similar to High mobility group proteins HMG1 and HMG2; AT-rich interaction re (GB:ABE91338.1); contains InterPro domain High mobility group box HMG1 and …	EUG4#1#00403
CATMA1a03720	GST5	GST5	At1g04890.1	unknown protein,similar to unknown protein [Arabidopsis thaliana] (TAIR:AT4G13630.1); similar to Os03g0708700 [Oryza sativa (japonica cultivar-group)] (GB:NP_001051039.1); similar to Protein of unknown function, DUF593, putative [Oryza sativa (japonica cultivar-group)] (GB:AAX95673.1); similar to Os04g0311500 [Oryza sativa (japonica cultivar-group)] (GB:NP_001052441.1); contains InterPro domain P…	EUG4#1#00404
CATMA1a03730	GST5	GST5	At1g04900.1	unknown protein,similar to hypothetical protein TTHERM_00446060 [Tetrahymena thermophila SB210] (GB:XP_001023370.1); contains InterPro domain Protein of unknown function DUF185; (InterPro:IPR003788)	EUG4#1#00405
CATMA1a03740	GST5	GST5	At1g04910.1	unknown protein,similar to unknown protein [Arabidopsis thaliana] (TAIR:AT1G22460.1); similar to Plant protein family protein, expressed [Oryza sativa (japonica cultivar-group)] (GB:ABA97941.2); similar to Os11g0481200 [Oryza sativa (japonica cultivar-group)] (GB:NP_001067896.1); similar to Plant protein family protein, expressed [Oryza sativa (japonica cultivar-group)] (GB:ABA93715.2); contains …	EUG4#1#00406
CATMA1a03750	GST5	GST5	At1g04920.1	ATSPS3F (sucrose phosphate synthase 3F); sucrose-phosphate synthase/ transferase, transferring glycosyl groups,Encodes a protein with putative sucrose-phosphate synthase activity.	EUG4#1#00407
CATMA1a03760	GST5	GST5	At1g04930.1	hydroxyproline-rich glycoprotein family protein,similar to proline-rich family protein [Arabidopsis thaliana] (TAIR:AT2G32840.1); similar to transposon protein, putative, unclassified, expressed [Oryza sativa (japonica cultivar-group)] (GB:ABF94827.1)	EUG4#1#00408
CATMA1a03770	GST5	GST5	At1g04940.1	TIC20; protein translocase,Tic20 is believed to function as a component of the protein-conducting channel at the inner envelope membrane. Genes AT1G04940 and AT1G04945 were switched for the TAIR7 genome release to give consistency with MIPs annotation.	EUG4#1#00409
CATMA1a03780	GST5	GST5	At1g04945.1,At1g04945.2	unknown protein,similar to Os01g0962500 [Oryza sativa (japonica cultivar-group)] (GB:NP_001045479.1); similar to PREDICTED: similar to CG1463-PA [Tribolium castaneum] (GB:XP_969070.1); contains InterPro domain Zinc finger, HIT-type; (InterPro:IPR007529)	EUG4#1#00410
CATMA1a03785	GST5	GST5	At1g04950.1,At1g04950.2,At1g04950.3	TAFII59 (TATA box associated factor II 59); transcription initiation factor,putative TBP-associated 59 kDa subunit protein (TAFII59)	EUG4#1#00411
CATMA1a03790	GST5	GST5	At1g04960.1,At1g04960.2	unknown protein,similar to bZIP family transcription factor [Arabidopsis thaliana] (TAIR:AT1G27000.1); similar to unknown [Striga asiatica] (GB:ABD98037.1); similar to Os05g0182700 [Oryza sativa (japonica cultivar-group)] (GB:NP_001054821.1); contains InterPro domain Protein of unknown function DUF1664; (InterPro:IPR012458)	/
CATMA1a03800	GST5	GST5	At1g04970.1,At1g04970.2	lipid-binding serum glycoprotein family protein,similar to lipid-binding serum glycoprotein family protein [Arabidopsis thaliana] (TAIR:AT3G20270.2); similar to Os06g0309200 [Oryza sativa (japonica cultivar-group)] (GB:NP_001057479.1); similar to LBP (LPS binding protein)/BPI (bactericidal/permeability-increasing protein) like-2 [Oncorhynchus mykiss] (GB:BAB91244.1); contains InterPro domain Lipi…	EUG4#1#00413
CATMA1a03810	GST5	GST5	At1g04980.1	ATPDIL2-2 (PDI-LIKE 2-2); thiol-disulfide exchange intermediate,Encodes a protein disulfide isomerase-like (PDIL) protein, a member of a multigene family within the thioredoxin (TRX) superfamily.	EUG4#1#00414
CATMA1a03820	GST5	GST5	At1g04985.1	unknown protein,similar to OSJNBa0043A12.17 [Oryza sativa (japonica cultivar-group)] (GB:CAE02812.1); similar to Os04g0669100 [Oryza sativa (japonica cultivar-group)] (GB:NP_001054200.1)	EUG4#1#00415
CATMA1a03830	GST5	GST5	At1g04990.1,At1g04990.2	zinc finger (CCCH-type) family protein,Identical to Zinc finger CCCH domain-containing protein ZFN-like 4 [Arabidopsis Thaliana] (GB:Q94AD9;GB:Q9MAU8); similar to ZFN2 (ZINC FINGER PROTEIN 2), nucleic acid binding [Arabidopsis thaliana] (TAIR:AT2G32930.1); similar to Zinc finger, CCCH-type; Sugar transporter superfamily [Medicago truncatula] (GB:ABD28369.1); contains InterPro domain Zinc finger, …	EUG4#1#00416
CATMA1a03840	GST5	GST5	At1g05000.1	tyrosine specific protein phosphatase family protein,Identical to Probable tyrosine-protein phosphatase At1g05000 (EC 3.1.3.48) [Arabidopsis Thaliana] (GB:Q9ZVN4); similar to tyrosine specific protein phosphatase family protein [Arabidopsis thaliana] (TAIR:AT2G32960.1); similar to tyrosine specific protein phosphatase family protein [Capsicum annuum] (GB:AAX20039.1); contains InterPro domain Puta…	/
CATMA1a03850	GST1	GST5	/	/	EUG4#1#00418
CATMA1a03855	GST4	GST4	At1g05010.1	EFE (ethylene forming enzyme),Encodes 1-aminocyclopropane-1-carboxylate oxidase	EUG4#1#00419
CATMA1a03860	GST5	GST5	At1g05020.1	epsin N-terminal homology (ENTH) domain-containing protein / clathrin assembly protein-related,Identical to Putative clathrin assembly protein At1g05020 [Arabidopsis Thaliana] (GB:Q9ZVN6); similar to epsin N-terminal homology (ENTH) domain-containing protein / clathrin assembly protein-related [Arabidopsis thaliana] (TAIR:AT4G02650.1); similar to Os03g0275500 [Oryza sativa (japonica cultivar-grou…	EUG4#1#00420
CATMA1a03870	GST5	GST5	At1g05030.1	hexose transporter, putative,Identical to Probable plastidic glucose transporter 1 [Arabidopsis Thaliana] (GB:Q0WVE9;GB:Q5XF02;GB:Q9ZVN7); similar to GLT1/PGLCT (GLUCOSE TRANSPORTER 1), carbohydrate transporter/ sugar porter [Arabidopsis thaliana] (TAIR:AT5G16150.3); similar to putative hexose transporter [Oryza sativa (japonica cultivar-group)] (GB:BAD26445.1); contains InterPro domain Sugar tra…	EUG4#1#00421
CATMA1a03880	GST5	GST5	At1g05040.1	unknown protein,similar to ubiquitin-associated (UBA)/TS-N domain-containing protein [Arabidopsis thaliana] (TAIR:AT2G33010.1); contains InterPro domain UBA-like; (InterPro:IPR009060)	EUG4#1#00422
CATMA1a03890	GST5	GST5	At1g05055.1	ATGTF2H2/GTF2H2 (GENERAL TRANSCRIPTION FACTOR IIH 2); general RNA polymerase II transcription factor,Member of transcription factor TFIIH complex. Involved in transcription and DNA repair and interacts with AtXPD.	EUG4#1#00423
CATMA1a03900	GST5	GST5	At1g05060.1	unknown protein,similar to conserved hypothetical protein [Medicago truncatula] (GB:ABE78856.1)	EUG4#1#00424
CATMA1a03910	GST5	GST5	At1g05065.1	CLE20 (CLAVATA3/ESR-RELATED 20); receptor binding,Member of a large family of putative ligands homologous to the Clavata3 gene. Consists of a single exon.	/
CATMA1a03920	GST5	GST3	At1g05070.1	unknown protein,similar to unknown protein [Arabidopsis thaliana] (TAIR:AT2G32580.1); similar to unknown protein [Phytophthora sojae] (GB:AAO24648.1); contains InterPro domain Protein of unknown function DUF1068; (InterPro:IPR010471)	EUG4#1#00425,EUG4#1#00426
CATMA1a03940	GST5	GST5	At1g05080.1	F-box family protein,similar to F-box family protein [Arabidopsis thaliana] (TAIR:AT1G22000.1); similar to Cyclin-like F-box; FBD [Medicago truncatula] (GB:ABE80758.1); contains InterPro domain FBD-like; (InterPro:IPR006566); contains InterPro domain Cyclin-like F-box; (InterPro:IPR001810); contains InterPro domain FBD; (InterPro:IPR013596); contains InterPro domain Leucine-rich repeat 2; (InterP…	EUG4#1#00427
CATMA1a03950	GST4	GST4	At1g05090.1,At4g20720.1	dentin sialophosphoprotein-related,similar to dentin sialophosphoprotein-related [Arabidopsis thaliana] (TAIR:AT4G20720.1); similar to putative dentin sialophosphoprotein precursor [Oryza sativa (japonica cultivar-group)] (GB:BAD09439.1) @ dentin sialophosphoprotein-related,similar to dentin sialophosphoprotein-related [Arabidopsis thaliana] (TAIR:AT1G05090.1); similar to putative dentin sialopho…	EUG4#1#00429,EUG4#4#02200
CATMA1a03970	GST5	GST5	At1g05100.1	MAPKKK18 (Mitogen-activated protein kinase kinase kinase 18); kinase,member of MEKK subfamily	EUG4#1#00430
CATMA1a03980	GST5	GST5	At1g05120.1	SNF2 domain-containing protein / helicase domain-containing protein / RING finger domain-containing protein,similar to DNA repair protein, putative [Arabidopsis thaliana] (TAIR:AT1G02670.1); similar to putative DNA repair protein rhp16 [Oryza sativa (japonica cultivar-group)] (GB:BAD31171.1); similar to Os07g0511500 [Oryza sativa (japonica cultivar-group)] (GB:NP_001059763.1); contains InterPro d…	EUG4#1#00431
CATMA1a03990	GST1	GST5	/	/	EUG4#1#00432
CATMA1a04000	GST5	GST5	At1g05140.1	membrane-associated zinc metalloprotease, putative,similar to membrane-associated zinc metalloprotease, putative [Arabidopsis thaliana] (TAIR:AT2G32480.1); similar to hypothetical protein slr1821 [Synechocystis sp. PCC 6803] (GB:NP_441081.1); similar to Os03g0579000 [Oryza sativa (japonica cultivar-group)] (GB:NP_001050547.1); contains InterPro domain Peptidase M50, putative membrane-associated z…	EUG4#1#00433
CATMA1a04010	GST5	GST3	At1g05150.1	calcium-binding EF hand family protein,similar to calcium-binding EF hand family protein [Arabidopsis thaliana] (TAIR:AT2G32450.1); similar to Os03g0263900 [Oryza sativa (japonica cultivar-group)] (GB:NP_001049638.1); similar to O-GlcNAc-transferase-like protein [Castanea sativa] (GB:AAL15891.1); contains InterPro domain Tetratricopeptide region; (InterPro:IPR013026); contains InterPro domain Tet…	EUG4#1#00434
CATMA1a04020	GST5	GST5	At1g05160.1	CYP88A3 (ENT-KAURENOIC ACID HYDROXYLASE 1); oxygen binding,Encodes an ent-kaurenoic acid hydroxylase, a member of the CYP88A cytochrome p450 family.	EUG4#1#00435
CATMA1a04030	GST5	GST3	At1g05170.1,At1g05170.2	galactosyltransferase family protein,similar to galactosyltransferase family protein [Arabidopsis thaliana] (TAIR:AT2G32430.1); similar to Os03g0577500 [Oryza sativa (japonica cultivar-group)] (GB:NP_001050543.1); similar to putative Avr9 elicitor response protein [Oryza sativa (japonica cultivar-group)] (GB:BAD25162.1); contains InterPro domain Pyruvate kinase, beta-barrel-like; (InterPro:IPR011…	EUG4#1#00436,EUG4#1#00437
CATMA1a04035	GST5	GST5	At1g05180.1,At1g05180.2,At1g05180.3	AXR1 (AUXIN RESISTANT 1); small protein activating enzyme,Encodes a subunit of the RUB1 activating enzyme that regulates the protein degradation activity of Skp1-Cullin-Fbox complexes, primarily, but not exclusively, affecting auxin responses. Acts alongside AS1 to exclude BP expression from leaves.	EUG4#1#00438
CATMA1a04040	GST5	GST5	At1g05190.1	EMB2394 (EMBRYO DEFECTIVE 2394); structural constituent of ribosome,Identical to 50S ribosomal protein L6, chloroplast precursor (RPL6) [Arabidopsis Thaliana] (GB:O23049); similar to ribosomal protein L6 family protein [Arabidopsis thaliana] (TAIR:AT2G18400.1); similar to Os03g0751400 [Oryza sativa (japonica cultivar-group)] (GB:NP_001051292.1); similar to putative ribosomal protein CtrL6e, 5'-pa…	EUG4#1#00439
CATMA1a04045	GST4	GST4	At1g05200.1,At1g05200.2	ATGLR3.4 (Arabidopsis thaliana glutamate receptor 3.4),member of Putative ligand-gated ion channel subunit family	EUG4#1#00440
CATMA1a04050	GST5	GST5	At1g05205.1	unknown protein,similar to unknown protein [Oryza sativa (japonica cultivar-group)] (GB:BAD45491.1)	/
CATMA1a04060	GST5	GST5	At1g05210.1	unknown protein,similar to unknown protein [Arabidopsis thaliana] (TAIR:AT2G32380.1); similar to hypothetical protein [Oryza sativa (japonica cultivar-group)] (GB:BAC57387.1); similar to Os07g0458700 [Oryza sativa (japonica cultivar-group)] (GB:NP_001059570.1)	EUG4#1#00441
CATMA1a04070	GST5	GST5	At1g05220.1	unknown protein,similar to unknown protein [Arabidopsis thaliana] (TAIR:AT1G05210.1); similar to hypothetical protein [Oryza sativa (japonica cultivar-group)] (GB:BAC57387.1); similar to Os07g0458700 [Oryza sativa (japonica cultivar-group)] (GB:NP_001059570.1)	EUG4#1#00442
CATMA1a04080	GST5	GST5	At1g05230.1,At1g05230.2	homeobox-leucine zipper family protein / lipid-binding START domain-containing protein,similar to PDF2 (PROTODERMAL FACTOR2), DNA binding / transcription factor [Arabidopsis thaliana] (TAIR:AT4G04890.1); similar to ATML1 (MERISTEM LAYER 1), DNA binding [Arabidopsis thaliana] (TAIR:AT4G21750.2); similar to homeobox-leucine zipper family protein / lipid-binding START domain-containing protein [Arab…	EUG4#1#00443
CATMA1a04085	GST4	GST4	At1g05240.1,At1g05250.1	peroxidase, putative,Identical to Peroxidase 1/2 precursor (EC 1.11.1.7) (Atperox P1/P2) (ATP11a) (PER2) [Arabidopsis Thaliana] (GB:Q96506); similar to peroxidase, putative [Arabidopsis thaliana] (TAIR:AT1G05250.1); similar to peroxidase [Spinacia oleracea] (GB:CAA76374.2); contains InterPro domain Haem peroxidase; (InterPro:IPR010255); contains InterPro domain Haem peroxidase, plant/fungal/bacte…	EUG4#1#00444,EUG4#1#00445
CATMA1a04090	GST4	GST4	At1g05240.1,At1g05250.1	peroxidase, putative,Identical to Peroxidase 1/2 precursor (EC 1.11.1.7) (Atperox P1/P2) (ATP11a) (PER2) [Arabidopsis Thaliana] (GB:Q96506); similar to peroxidase, putative [Arabidopsis thaliana] (TAIR:AT1G05250.1); similar to peroxidase [Spinacia oleracea] (GB:CAA76374.2); contains InterPro domain Haem peroxidase; (InterPro:IPR010255); contains InterPro domain Haem peroxidase, plant/fungal/bacte…	EUG4#1#00444,EUG4#1#00445
CATMA1a04113	GST5	GST5	At1g05260.1	RCI3 (RARE COLD INDUCIBLE GENE 3); peroxidase,Encodes a cold-inducible cationic peroxidase that is involved in the stress response. In response to low temperature, RCI3 transcripts accumulate in the aerial part and in roots of etiolated seedlings but only in roots of light-grown seedlings.	EUG4#1#00446
CATMA1a04120	GST5	GST5	At1g05270.1	TraB family protein,similar to TraB family protein [Arabidopsis thaliana] (TAIR:AT2G32340.1); similar to unknown protein [Oryza sativa (japonica cultivar-group)] (GB:AAT93860.1); similar to Os05g0499500 [Oryza sativa (japonica cultivar-group)] (GB:NP_001055957.1); contains InterPro domain TraB determinant; (InterPro:IPR002816)	EUG4#1#00447
CATMA1a04130	GST5	GST5	At1g05280.1	fringe-related protein,similar to fringe-related protein [Arabidopsis thaliana] (TAIR:AT4G15240.1); similar to hypothetical protein [Trifolium pratense] (GB:BAE71200.1); contains InterPro domain Protein of unknown function DUF604; (InterPro:IPR006740)	EUG4#1#00448
CATMA1a04140	GST5	GST5	At1g05290.1	transcription factor,similar to zinc finger (B-box type) family protein [Arabidopsis thaliana] (TAIR:AT3G21880.1); similar to Os06g0298200 [Oryza sativa (japonica cultivar-group)] (GB:NP_001057441.1); similar to putative zinc-finger protein [Oryza sativa (japonica cultivar-group)] (GB:BAD07833.1); similar to Os02g0724000 [Oryza sativa (japonica cultivar-group)] (GB:NP_001047975.1); contains Inter…	EUG4#1#00449
CATMA1a04150	GST1	GST5	/	/	EUG4#1#00450
CATMA1a04160	GST1	GST5	/	/	EUG4#1#00451
CATMA1a04170	GST5	GST5	At1g05300.1,At1g05300.2	ZIP5 (ZINC TRANSPORTER 5 PRECURSOR); cation transporter,member of Fe(II) transporter isolog family	EUG4#1#00452
CATMA1a04190	GST5	GST5	At1g05310.1	pectinesterase family protein,similar to pectinesterase family protein [Arabidopsis thaliana] (TAIR:AT2G36710.1); similar to Os05g0521600 [Oryza sativa (japonica cultivar-group)] (GB:NP_001056077.1); similar to pectin methylesterase precursor [Physcomitrella patens] (GB:CAH58712.1); similar to Os09g0571100 [Oryza sativa (japonica cultivar-group)] (GB:NP_001063991.1); contains InterPro domain Viru…	EUG4#1#00453
CATMA1a04200	GST5	GST5	At1g05320.1,At1g05320.2,At1g05320.3	unknown protein,similar to unknown protein [Arabidopsis thaliana] (TAIR:AT2G32240.1); similar to unnamed protein product [Candida glabrata] (GB:XP_445454.1); similar to OSIGBa0126B18.8 [Oryza sativa (indica cultivar-group)] (GB:CAH66915.1); similar to OSJNBa0008M17.5 [Oryza sativa (japonica cultivar-group)] (GB:CAE04334.2); contains domain MYOSIN HEAVY CHAIN-RELATED (PTHR23160)	EUG4#1#00454
CATMA1a04210	GST5	GST5	At1g05330.1	unknown protein,	EUG4#1#00455
CATMA1a04230	GST5	GST5	At1g05350.1	thiF family protein,similar to SAE2 (SUMO-ACTIVATING ENZYME 2) [Arabidopsis thaliana] (TAIR:AT2G21470.2); similar to Os02g0506500 [Oryza sativa (japonica cultivar-group)] (GB:NP_001046919.1); similar to putative Ubiquitin activating enzyme [Oryza sativa (japonica cultivar-group)] (GB:BAD23175.1); contains InterPro domain NAD-binding site; (InterPro:IPR000205); contains InterPro domain Molybdenum …	EUG4#1#00456
CATMA1a04240	GST5	GST5	At1g05350.1	thiF family protein,similar to SAE2 (SUMO-ACTIVATING ENZYME 2) [Arabidopsis thaliana] (TAIR:AT2G21470.2); similar to Os02g0506500 [Oryza sativa (japonica cultivar-group)] (GB:NP_001046919.1); similar to putative Ubiquitin activating enzyme [Oryza sativa (japonica cultivar-group)] (GB:BAD23175.1); contains InterPro domain NAD-binding site; (InterPro:IPR000205); contains InterPro domain Molybdenum …	EUG4#1#00456
CATMA1a04250	GST4	GST4	At1g05360.1	unknown protein,similar to unknown protein [Arabidopsis thaliana] (TAIR:AT4G14950.1); similar to conserved hypothetical protein [Medicago truncatula] (GB:ABE91712.1); contains domain VACUOLE MEMBRANE PROTEIN 1 (PTHR10281:SF1); contains domain MEMBRANE ASSOCIATED PROGESTERONE RECEPTOR-RELATED (PTHR10281)	EUG4#1#00457
CATMA1a04260	GST5	GST5	At1g05370.1	unknown protein,similar to unknown protein [Arabidopsis thaliana] (TAIR:AT3G22410.1); similar to Cellular retinaldehyde-binding/triple function, N-terminal [Medicago truncatula] (GB:ABE78877.1); similar to Os03g0219100 [Oryza sativa (japonica cultivar-group)] (GB:NP_001049398.1); similar to Os03g0724100 [Oryza sativa (japonica cultivar-group)] (GB:NP_001051120.1); contains InterPro domain Phospha…	EUG4#1#00458
CATMA1a04270	GST2	GST2	/	/	/
CATMA1a04280	GST5	GST5	At1g05380.1	DNA binding,similar to PHD finger transcription factor, putative [Arabidopsis thaliana] (TAIR:AT4G14920.1); similar to PHD finger transcription factor-like [Oryza sativa (japonica cultivar-group)] (GB:BAC83629.1); contains InterPro domain Zinc finger, FYVE/PHD-type; (InterPro:IPR011011); contains InterPro domain Zinc finger, PHD-type; (InterPro:IPR001965)	EUG4#1#00459
CATMA1a04290	GST5	GST5	At1g05385.1	photosystem II 11 kDa protein-related,similar to unknown protein [Oryza sativa (japonica cultivar-group)] (GB:AAK71543.1)	EUG4#1#00460
CATMA1a04300	GST5	GST5	At1g05400.1	unknown protein,similar to unknown protein [Arabidopsis thaliana] (TAIR:AT1G06810.1); similar to Os12g0162900 [Oryza sativa (japonica cultivar-group)] (GB:NP_001066226.1); similar to Os07g0637200 [Oryza sativa (japonica cultivar-group)] (GB:NP_001060400.1); contains InterPro domain Protein of unknown function DUF537; (InterPro:IPR007491)	/
CATMA1a04310	GST5	GST5	At1g05410.1,At1g05410.2	unknown protein,similar to protein binding / zinc ion binding [Arabidopsis thaliana] (TAIR:AT5G48160.2); similar to CDPK adapter protein 1 [Mesembryanthemum crystallinum] (GB:AAK69758.1); contains domain GAT domain (SSF89009)	EUG4#1#00462
CATMA1a04320	GST5	GST5	At1g05420.1	ATOFP12/OFP12 (Arabidopsis thaliana ovate family protein 12),similar to ATOFP16/OFP16 (Arabidopsis thaliana ovate family protein 16) [Arabidopsis thaliana] (TAIR:AT2G32100.1); similar to ethylene receptor [Litchi chinensis] (GB:AAQ56281.1); contains InterPro domain Protein of unknown function DUF623, plant; (InterPro:IPR006458)	EUG4#1#00463
CATMA1a04330	GST5	GST5	At1g05430.1	unknown protein,similar to hypothetical protein MtrDRAFT_AC135320g13v1 [Medicago truncatula] (GB:ABE82965.1)	EUG4#1#00464
CATMA1a04340	GST5	GST5	At1g05440.1	unknown protein,similar to Os03g0747100 [Oryza sativa (japonica cultivar-group)] (GB:NP_001051255.1)	EUG4#1#00465
CATMA1a04350	GST5	GST5	At1g05450.2	protease inhibitor/seed storage/lipid transfer protein (LTP)-related,Encodes a Protease inhibitor/seed storage/LTP family protein	EUG4#1#00466
CATMA1a04360	GST5	GST5	At1g05450.1,At1g05450.2	protease inhibitor/seed storage/lipid transfer protein (LTP)-related,Encodes a Protease inhibitor/seed storage/LTP family protein	/
CATMA1a04370	GST5	GST5	At1g05460.1	SDE3 (SILENCING DEFECTIVE),Encodes a protein with similarity to RNA helicases. Mutants are defective in post-transcriptional gene silencing.	EUG4#1#00467
CATMA1a04380	GST5	GST5	At1g05470.1	endonuclease/exonuclease/phosphatase family protein,Identical to Type I inositol-1,4,5-trisphosphate 5-phosphatase CVP2 (EC 3.1.3.56) (Cotyledon vascular pattern 2 protein) (CVP2) [Arabidopsis Thaliana] (GB:Q9LR47); similar to endonuclease/exonuclease/phosphatase family protein [Arabidopsis thaliana] (TAIR:AT2G32010.1); similar to putative inositol polyphosphate 5-phosphatase [Oryza sativa (japon…	/
CATMA1a04390	GST5	GST5	At1g05490.1	CHR31 (chromatin remodeling 31); ATP binding / ATP-dependent helicase/ DNA binding / helicase/ nucleic acid binding,similar to CHR40 (chromatin remodeling 40), ATP binding / DNA binding / helicase [Arabidopsis thaliana] (TAIR:AT3G24340.1); similar to SNF2 domain-containing protein-like [Oryza sativa (japonica cultivar-group)] (GB:BAD26561.1); contains InterPro domain DEAD/DEAH box helicase, N-ter…	EUG4#1#00470
CATMA1a04400	GST5	GST5	At1g05500.1	C2 domain-containing protein,similar to C2 domain-containing protein [Arabidopsis thaliana] (TAIR:AT5G11100.1); similar to putative C2 domain-containing protein [Oryza sativa (japonica cultivar-group)] (GB:BAD30714.1); similar to C2 [Medicago truncatula] (GB:ABE86343.1); similar to C2 [Medicago truncatula] (GB:ABE81789.1); contains InterPro domain C2; (InterPro:IPR000008); contains InterPro domai…	EUG4#1#00471
CATMA1a04410	GST5	GST5	At1g05510.1	unknown protein,similar to unknown protein [Arabidopsis thaliana] (TAIR:AT2G31985.1); similar to putative embryo-specific protein Ose731 [Oryza sativa (japonica cultivar-group)] (GB:AAT93933.1); similar to Os05g0569500 [Oryza sativa (japonica cultivar-group)] (GB:NP_001056364.1); contains InterPro domain Protein of unknown function DUF1264; (InterPro:IPR010686)	EUG4#1#00472
CATMA1a04420	GST5	GST5	At1g05520.1	transport protein, putative,similar to transport protein, putative [Arabidopsis thaliana] (TAIR:AT4G14160.2); similar to transport protein, putative [Arabidopsis thaliana] (TAIR:AT2G21630.1); similar to transport protein, putative [Arabidopsis thaliana] (TAIR:AT3G23660.1); similar to At1g05520/T25N20_16 [Oryza sativa (japonica cultivar-group)] (GB:AAX96396.1); similar to Vesicle coat complex COPI…	EUG4#1#00473
CATMA1a04430	GST5	GST5	At1g05530.1	UGT2/UGT75B2 (UDP-glucosyl transferase 75B2); UDP-glucosyltransferase/ UDP-glycosyltransferase/ abscisic acid glucosyltransferase/ transferase, transferring glycosyl groups,Encodes a protein with glucosyltransferase activity with high sequence homology to UGT1 (AT1G05560). It belongs to an UGT subfamily that binds UDP-glucose but not UDP-glucuronate, UDP-galactose, or UDP-rhamnose as the glycosyl…	EUG4#1#00474
CATMA1a04440	GST5	GST5	At1g05540.1	unknown protein,similar to unknown protein [Arabidopsis thaliana] (TAIR:AT1G30160.2); contains InterPro domain Protein of unknown function DUF295; (InterPro:IPR005174)	EUG4#1#00475
CATMA1a04450	GST5	GST5	At1g05540.1	unknown protein,similar to unknown protein [Arabidopsis thaliana] (TAIR:AT1G30160.2); contains InterPro domain Protein of unknown function DUF295; (InterPro:IPR005174)	EUG4#1#00475
CATMA1a04460	GST5	GST5	At1g05550.1	unknown protein,similar to unknown protein [Arabidopsis thaliana] (TAIR:AT1G05540.1); contains InterPro domain Protein of unknown function DUF295; (InterPro:IPR005174)	EUG4#1#00476
CATMA1a04470	GST2	GST5	/	/	EUG4#1#00476
CATMA1a04480	GST5	GST5	At1g05550.1	unknown protein,similar to unknown protein [Arabidopsis thaliana] (TAIR:AT1G05540.1); contains InterPro domain Protein of unknown function DUF295; (InterPro:IPR005174)	EUG4#1#00477
CATMA1a04500	GST5	GST5	At1g05570.1	CALS1 (CALLOSE SYNTHASE 1); transferase, transferring glycosyl groups,Encodes a callose synthase 1 catalytic subunit . Member of Glycosyltransferase Family- 48.	EUG4#1#00479
CATMA1a04510	GST1	GST5	/	/	EUG4#1#00481
CATMA1a04530	GST5	GST5	At1g05577.1	unknown protein,similar to unknown protein [Arabidopsis thaliana] (TAIR:AT5G59790.1); similar to 4D11_16 [Brassica rapa subsp. pekinensis] (GB:AAZ67530.1); contains InterPro domain Protein of unknown function DUF966; (InterPro:IPR010369)	EUG4#1#00483
CATMA1a04540	GST5	GST5	At1g05580.1,At1g05580.2	ATCHX23 (CATION/H+ EXCHANGER 23); monovalent cation:proton antiporter,member of Putative Na+/H+ antiporter family	EUG4#1#00484
CATMA1a04550	GST5	GST5	At1g05590.1	glycosyl hydrolase family 20 protein,similar to glycosyl hydrolase family 20 protein [Arabidopsis thaliana] (TAIR:AT3G55260.1); similar to Os07g0575500 [Oryza sativa (japonica cultivar-group)] (GB:NP_001060078.1); similar to Glycoside hydrolase, family 20 [Medicago truncatula] (GB:ABE82127.1); similar to Os03g0219400 [Oryza sativa (japonica cultivar-group)] (GB:NP_001049401.1); contains InterPro …	EUG4#1#00485
CATMA1a04560	GST5	GST5	At1g05600.1	pentatricopeptide (PPR) repeat-containing protein,similar to pentatricopeptide (PPR) repeat-containing protein [Arabidopsis thaliana] (TAIR:AT5G46100.1); similar to fertility restorer homologue-like [Oryza sativa (japonica cultivar-group)] (GB:BAD82447.1); similar to Os01g0913800 [Oryza sativa (japonica cultivar-group)] (GB:NP_001045173.1); contains InterPro domain Pentatricopeptide repeat; (Inte…	EUG4#1#00486
CATMA1a04570	GST5	GST5	At1g05610.1	APS2 (ADP-GLUCOSE PYROPHOSHORYLASE SMALL SUBUNIT 2); glucose-1-phosphate adenylyltransferase,Encodes the small subunit of ADP-glucose pyrophosphorylase. The small subunit is the catalytic isoform responsible for ADP-glucose pyrophosphorylase activity. The presence of the small subunit is required for large subunit stability. Two isoforms of the small subunit (ApS1 and ApS2) have been described. A…	EUG4#1#00487
CATMA1a04580	GST5	GST5	At1g05615.1	unknown protein,similar to unknown protein [Arabidopsis thaliana] (TAIR:AT2G24670.1); contains InterPro domain Protein of unknown function DUF313; (InterPro:IPR005508)	EUG4#1#00488
CATMA1a04590	GST5	GST5	At1g05615.1	unknown protein,similar to unknown protein [Arabidopsis thaliana] (TAIR:AT2G24670.1); contains InterPro domain Protein of unknown function DUF313; (InterPro:IPR005508)	/
CATMA1a04600	GST5	GST5	At1g05620.1	inosine-uridine preferring nucleoside hydrolase family protein,similar to inosine-uridine preferring nucleoside hydrolase family protein [Arabidopsis thaliana] (TAIR:AT2G36310.1); similar to Os03g0425200 [Oryza sativa (japonica cultivar-group)] (GB:NP_001050402.1); similar to putative inosine-uridine preferring nucleoside hydrolase, 3'-partial (with alternative splicing) [Oryza sativa (japonica c…	EUG4#1#00489
CATMA1a04610	GST5	GST5	At1g05630.1,At1g05630.2	5PTASE13/AT5PTASE13; inositol or phosphatidylinositol phosphatase,Encodes an inositol polyphosphate 5-phosphatase with phosphatase activity toward only Ins(1,4,5)P3. Induced in response to ABA and wounding treatments. Expressed in young seedlings and flowers, while no transcripts were detectable in maturated roots, stems, and rosette leaves Modulates the development of cotyledon veins through its…	EUG4#1#00490
CATMA1a04620	GST5	GST5	At1g05640.1	ankyrin repeat family protein,similar to ankyrin repeat family protein [Arabidopsis thaliana] (TAIR:AT2G31820.1); similar to Os08g0542700 [Oryza sativa (japonica cultivar-group)] (GB:NP_001062394.1); similar to ankyrin-like protein [Oryza sativa (japonica cultivar-group)] (GB:BAD08980.1); similar to Os09g0518500 [Oryza sativa (japonica cultivar-group)] (GB:NP_001063687.1); contains InterPro domai…	EUG4#1#00491
CATMA1a04660	GST5	GST5	At1g05670.1	UDP-glucoronosyl/UDP-glucosyl transferase family protein,similar to UDP-glucoronosyl/UDP-glucosyl transferase family protein [Arabidopsis thaliana] (TAIR:AT1G05680.1); similar to UDP-xylose phenolic glycosyltransferase [Solanum lycopersicum] (GB:CAI62049.1); similar to Os07g0513200 [Oryza sativa (japonica cultivar-group)] (GB:NP_001059770.1); contains InterPro domain UDP-glucuronosyl/UDP-glucosyl…	EUG4#1#00494
CATMA1a04670	GST2	GST5	/	/	EUG4#1#00495
CATMA1a04690	GST5	GST5	At1g05690.1	BT3 (BTB and TAZ domain protein 3); protein binding / transcription regulator,similar to BT4 (BTB AND TAZ DOMAIN PROTEIN 4), protein binding [Arabidopsis thaliana] (TAIR:AT5G67480.2); similar to Os01g0893400 [Oryza sativa (japonica cultivar-group)] (GB:NP_001045064.1); similar to Zinc finger, TAZ-type; BTB/POZ [Medicago truncatula] (GB:ABE77424.1); contains InterPro domain Zinc finger, TAZ-type; …	EUG4#1#00497
CATMA1a04700	GST5	GST5	At1g05700.1	leucine-rich repeat protein kinase, putative,similar to light repressible receptor protein kinase [Arabidopsis thaliana] (TAIR:AT4G29990.1); similar to leucine-rich repeat protein kinase, putative [Arabidopsis thaliana] (TAIR:AT2G19230.1); similar to leucine-rich repeat protein kinase, putative [Arabidopsis thaliana] (TAIR:AT2G19210.1); similar to Protein kinase [Medicago truncatula] (GB:ABE90328…	EUG4#1#00498
CATMA1a04710	GST5	GST5	At1g05710.1,At1g05710.2,At1g05710.3,At1g05710.4	ethylene-responsive protein, putative,similar to ethylene-responsive protein, putative [Arabidopsis thaliana] (TAIR:AT2G31730.1); similar to ER33 protein [Lycopersicon esculentum] (GB:AAD46413.1); contains InterPro domain Helix-loop-helix DNA-binding; (InterPro:IPR011598); contains InterPro domain Basic helix-loop-helix dimerisation region bHLH; (InterPro:IPR001092)	EUG4#1#00499
CATMA1a04720	GST5	GST5	At1g05720.1	selenoprotein family protein,similar to Os01g0894500 [Oryza sativa (japonica cultivar-group)] (GB:NP_001045069.1); similar to conserved hypothetical protein [Aedes aegypti] (GB:EAT34234.1); contains domain SUBFAMILY NOT NAMED (PTHR13077:SF1); contains domain FAMILY NOT NAMED (PTHR13077)	EUG4#1#00500
CATMA1a04730	GST5	GST5	At1g05730.1	unknown protein,similar to unknown protein [Arabidopsis thaliana] (TAIR:AT2G31725.1); similar to hypothetical protein LOC406709 [Danio rerio] (GB:NP_998565.1); similar to Os11g0256200 [Oryza sativa (japonica cultivar-group)] (GB:NP_001067634.1); contains InterPro domain Protein of unknown function DUF842, eukaryotic; (InterPro:IPR008560)	EUG4#1#00501
CATMA1a04750	GST5	GST5	At1g05750.1	PDE247 (PIGMENT DEFECTIVE 247); binding,similar to pentatricopeptide (PPR) repeat-containing protein [Arabidopsis thaliana] (TAIR:AT2G20540.1); similar to Tetratricopeptide-like helical [Medicago truncatula] (GB:ABD32761.1); contains InterPro domain Pentatricopeptide repeat; (InterPro:IPR002885); contains InterPro domain Protein prenyltransferase; (InterPro:IPR008940); contains InterPro domain Te…	EUG4#1#00503
CATMA1a04770	GST5	GST5	At1g05770.1	jacalin lectin family protein,similar to RTM1 (RESTRICTED TEV MOVEMENT 1) [Arabidopsis thaliana] (TAIR:AT1G05760.1); similar to unknown [Solanum tuberosum] (GB:ABA40466.1); contains InterPro domain Jacalin-related lectin; (InterPro:IPR001229)	EUG4#1#00505
CATMA1a04780	GST5	GST5	At1g05790.1,At1g05790.2	lipase class 3 family protein,similar to lipase class 3 family protein [Arabidopsis thaliana] (TAIR:AT2G42450.1); similar to OJ991113_30.24 [Oryza sativa (japonica cultivar-group)] (GB:CAD41339.2); contains InterPro domain Lipase, class 3; (InterPro:IPR002921)	/
CATMA1a04790	GST5	GST5	At1g05800.1	lipase class 3 family protein,similar to lipase class 3 family protein [Arabidopsis thaliana] (TAIR:AT2G31690.1); similar to Lipase, putative [Oryza sativa (japonica cultivar-group)] (GB:AAX96672.1); similar to Os11g0299300 [Oryza sativa (japonica cultivar-group)] (GB:NP_001067729.1); contains InterPro domain Lipase, class 3; (InterPro:IPR002921)	EUG4#1#00508
CATMA1a04800	GST5	GST5	At1g05805.1	basic helix-loop-helix (bHLH) family protein,similar to DNA binding / transcription factor [Arabidopsis thaliana] (TAIR:AT2G43140.1); similar to B1065G12.3 [Oryza sativa (japonica cultivar-group)] (GB:BAB90521.1); similar to Os01g0900800 [Oryza sativa (japonica cultivar-group)] (GB:NP_001045106.1); contains InterPro domain Helix-loop-helix DNA-binding; (InterPro:IPR011598); contains InterPro doma…	EUG4#1#00509
CATMA1a04820	GST1	GST5	/	/	EUG4#1#00511
CATMA1a04830	GST5	GST5	At1g05830.1,At1g05830.2	trithorax protein, putative / PHD finger family protein / SET domain-containing protein,Identical to Histone-lysine N-methyltransferase ATX2 (EC 2.1.1.43) (Trithorax- homolog protein 2) (TRX-homolog protein 2) (Protein SET DOMAIN GROUP 30) (ATX2) [Arabidopsis Thaliana] (GB:Q9MA43;GB:Q8RXL4); similar to ATX1 (ARABIDOPSIS HOMOLOGUE OF TRITHORAX), histone-lysine N-methyltransferase/ phosphatidylinos…	EUG4#1#00512
CATMA1a04840	GST2	GST5	/	/	EUG4#1#00513
CATMA1a04850	GST5	GST5	At1g05835.1	unknown protein,Identical to Histone-lysine N-methyltransferase ATX2 (EC 2.1.1.43) (Trithorax- homolog protein 2) (TRX-homolog protein 2) (Protein SET DOMAIN GROUP 30) (ATX2) [Arabidopsis Thaliana] (GB:Q9MA43;GB:Q8RXL4); similar to unknown protein [Arabidopsis thaliana] (TAIR:AT1G32583.1); contains domain PHD FINGER PROTEIN (PTHR13793:SF20); contains domain PHD FINGER PROTEINS (PTHR13793)	EUG4#1#00514
CATMA1a04860	GST5	GST5	At1g05840.1	aspartyl protease family protein,similar to aspartyl protease family protein [Arabidopsis thaliana] (TAIR:AT3G02740.1); similar to Os02g0473200 [Oryza sativa (japonica cultivar-group)] (GB:NP_001046837.1); similar to Eukaryotic aspartyl protease [Medicago truncatula] (GB:ABE89788.1); similar to OSJNBa0008A08.5 [Oryza sativa (japonica cultivar-group)] (GB:CAE01597.2); contains InterPro domain Pept…	EUG4#1#00515
CATMA1a04870	GST5	GST5	At1g05850.1	POM1 (POM-POM1); chitinase,Encodes an endo chitinase-like protein AtCTL1. Essential for tolerance to heat, salt and drought stresses. Also involved in root hair development, cell expansion and response to cytokinin. Allelic to erh2. 11 alleles described in Hauser (1995). Mutant is defective in acquired thermotolerance, appears semidwarf throughout its life cycle and has extra lateral branches. Th…	EUG4#1#00516
CATMA1a04880	GST5	GST5	At1g05860.1	unknown protein,similar to unknown protein [Arabidopsis thaliana] (TAIR:AT2G31600.1); similar to Os05g0304100 [Oryza sativa (japonica cultivar-group)] (GB:NP_001055141.1); similar to expressed protein [Oryza sativa (japonica cultivar-group)] (GB:ABA96319.2)	EUG4#1#00517
CATMA1a04890	GST5	GST5	At1g05870.1,At1g05870.2	unknown protein,similar to unknown protein [Arabidopsis thaliana] (TAIR:AT2G31560.2); similar to hypothetical protein [Oryza sativa (japonica cultivar-group)] (GB:BAB86085.1); similar to Os11g0282300 [Oryza sativa (japonica cultivar-group)] (GB:NP_001067693.1); similar to Os12g0230600 [Oryza sativa (japonica cultivar-group)] (GB:NP_001066444.1); contains InterPro domain Protein of unknown functio…	EUG4#1#00518
CATMA1a04900	GST5	GST5	At1g05880.1	zinc ion binding,similar to IBR domain-containing protein / ARIADNE-like protein ARI7 (ARI7) [Arabidopsis thaliana] (TAIR:AT2G31510.1); similar to Zinc finger, RING-type; Zinc finger, RanBP2-type; Zinc finger, C6HC-type [Medicago truncatula] (GB:ABE85988.1); contains InterPro domain Zinc finger, C6HC-type; (InterPro:IPR002867)	EUG4#1#00519
CATMA1a04910	GST5	GST5	At1g05880.1	zinc ion binding,similar to IBR domain-containing protein / ARIADNE-like protein ARI7 (ARI7) [Arabidopsis thaliana] (TAIR:AT2G31510.1); similar to Zinc finger, RING-type; Zinc finger, RanBP2-type; Zinc finger, C6HC-type [Medicago truncatula] (GB:ABE85988.1); contains InterPro domain Zinc finger, C6HC-type; (InterPro:IPR002867)	EUG4#1#00519
CATMA1a04920	GST5	GST5	At1g05890.1	zinc finger protein-related,similar to zinc finger protein-related [Arabidopsis thaliana] (TAIR:AT1G65430.1); similar to zinc finger protein-related [Arabidopsis thaliana] (TAIR:AT2G31760.1); similar to IBR domain-containing protein / ARIADNE-like protein ARI7 (ARI7) [Arabidopsis thaliana] (TAIR:AT2G31510.1); similar to OJ990528_30.1 [Oryza sativa (japonica cultivar-group)] (GB:CAE02043.2); simil…	EUG4#1#00521
CATMA1a04930	GST5	GST5	At1g05894.1	unknown protein,similar to unknown protein [Arabidopsis thaliana] (TAIR:AT2G31480.1)	EUG4#1#00522
CATMA1a04940	GST5	GST5	At1g05900.1,At1g05900.2	endonuclease-related,similar to endonuclease-related [Arabidopsis thaliana] (TAIR:AT2G31450.1); similar to HhH-GPD; Helix-hairpin-helix DNA-binding, class 1; Endonuclease III/Nth [Medicago truncatula] (GB:ABE85980.1); contains InterPro domain Helix-hairpin-helix motif; (InterPro:IPR000445); contains InterPro domain DNA glycosylase; (InterPro:IPR011257); contains InterPro domain Endonuclease III, …	EUG4#1#00523
CATMA1a04950	GST5	GST5	At1g05910.1	cell division cycle protein 48-related / CDC48-related,similar to AAA-type ATPase family protein [Arabidopsis thaliana] (TAIR:AT3G15120.1); similar to bromodomain protein 103 [Zea mays] (GB:AAN41251.1); similar to Os09g0515100 [Oryza sativa (japonica cultivar-group)] (GB:NP_001063664.1); contains InterPro domain AAA-protein subdomain; (InterPro:IPR003960); contains InterPro domain AAA ATPase; (In…	EUG4#1#00524
CATMA1a04960	GST5	GST5	At1g05920.1	DNA binding,similar to DNA binding [Arabidopsis thaliana] (TAIR:AT3G24850.1); similar to Protein of unknown function DUF313 [Medicago truncatula] (GB:ABE88646.1); contains InterPro domain Transcriptional factor B3; (InterPro:IPR003340); contains InterPro domain Protein of unknown function DUF313; (InterPro:IPR005508)	EUG4#1#00525
CATMA1a04970	GST5	GST5	At1g05930.1	DNA binding,similar to DNA binding [Arabidopsis thaliana] (TAIR:AT5G24050.1); contains InterPro domain Transcriptional factor B3; (InterPro:IPR003340); contains InterPro domain Protein of unknown function DUF313; (InterPro:IPR005508)	EUG4#1#00526
CATMA1a04980	GST5	GST5	At1g05940.1	CAT9 (CATIONIC AMINO ACID TRANSPORTER 9); cationic amino acid transporter,Arabidopsis thaliana amino acid permease family protein (At1g05940)	EUG4#1#00527
CATMA1a04990	GST5	GST5	At1g05950.1	unknown protein,similar to Double-stranded RNA binding; Fungal hydrophobin [Medicago truncatula] (GB:ABE90587.1); contains domain no description (G3D.3.30.160.20); contains domain dsRNA-binding domain-like (SSF54768)	EUG4#1#00528
CATMA1a05000	GST5	GST3	At1g05960.1	binding,similar to cyclin-related [Arabidopsis thaliana] (TAIR:AT2G41830.1); similar to At1g05960/T21E18_20 [Medicago truncatula] (GB:ABE90589.1); similar to hypothetical protein MtrDRAFT_AC136506g30v1 [Medicago truncatula] (GB:ABE82339.1); similar to Os01g0898300 [Oryza sativa (japonica cultivar-group)] (GB:NP_001045092.1); contains InterPro domain Armadillo-like helical; (InterPro:IPR011989)	EUG4#1#00529,EUG4#1#00530
CATMA1a05010	GST5	GST5	At1g05970.1,At1g05970.2	nucleotide binding,similar to hypothetical protein [Musa acuminata] (GB:AAR95999.1); contains InterPro domain Nucleotide-binding, alpha-beta plait; (InterPro:IPR012677)	EUG4#1#00531
CATMA1a05030	GST5	GST5	At1g06000.1	UDP-glucoronosyl/UDP-glucosyl transferase family protein,encodes a flavonol-7-O-rhamnosyltransferase involved in the formation of rhamnosylated flavonols	EUG4#1#00533
CATMA1a05040	GST2	GST2	/	/	/
CATMA1a05050	GST5	GST5	At1g06020.1	pfkB-type carbohydrate kinase family protein,Identical to Probable fructokinase-3 (EC 2.7.1.4) [Arabidopsis Thaliana] (GB:Q9LNE4); similar to pfkB-type carbohydrate kinase family protein [Arabidopsis thaliana] (TAIR:AT1G06030.1); similar to putative fructokinase 2; S2 self-incompatibility locus-linked 3.16 protein [Petunia integrifolia subsp. inflata] (GB:AAQ10000.1); similar to putative fructoki…	EUG4#1#00535
CATMA1a05065	GST5	GST5	At1g06040.1,At1g06040.2	STO (SALT TOLERANCE); transcription factor/ zinc ion binding,Fully complements calcineurin deficient yeast but does not encode a phosphoprotein phosphatase. Sequence has similarities to CONSTANS.	EUG4#1#00537
CATMA1a05070	GST5	GST5	At1g06050.1	unknown protein,similar to unknown protein [Arabidopsis thaliana] (TAIR:AT5G10750.1); similar to START domain-containing protein [Poa pratensis] (GB:CAH10188.1); similar to Os08g0152600 [Oryza sativa (japonica cultivar-group)] (GB:NP_001061005.1); similar to START domain-containing protein [Poa pratensis] (GB:CAH10187.1); contains InterPro domain Protein of unknown function DUF1336; (InterPro:IPR…	EUG4#1#00538
CATMA1a05080	GST5	GST5	At1g06060.1	RanBPM-related,similar to unknown protein [Arabidopsis thaliana] (TAIR:AT1G61150.6); similar to Os01g0775600 [Oryza sativa (japonica cultivar-group)] (GB:NP_001044411.1); similar to unknown protein [Oryza sativa (japonica cultivar-group)] (GB:BAD53233.1); contains InterPro domain CTLH, C-terminal to LisH motif; (InterPro:IPR006595); contains InterPro domain CT11-RanBPM; (InterPro:IPR013144); cont…	EUG4#1#00539
CATMA1a05090	GST5	GST5	At1g06070.1	bZIP transcription factor, putative (bZIP69),similar to DNA binding / transcription factor [Arabidopsis thaliana] (TAIR:AT2G31370.4); similar to Transcription factor RF2a (GB:Q69IL4); contains InterPro domain Eukaryotic transcription factor, DNA-binding; (InterPro:IPR008917); contains InterPro domain bZIP transcription factor, bZIP_1; (InterPro:IPR011616); contains InterPro domain Basic-leucine z…	EUG4#1#00540
CATMA1a05095	GST5	GST5	At1g06080.1	ADS1 (DELTA 9 DESATURASE 1); oxidoreductase,homologous to delta 9 acyl-lipid desaturases of cyanobacteria and acyl-CoA desaturases of yeast and mammals. expression down-regulated by cold temperature.	EUG4#1#00541
CATMA1a05120	GST5	GST5	At1g06110.1	SKIP16 (SKP1/ASK-INTERACTING PROTEIN 16),similar to Os11g0265200 [Oryza sativa (japonica cultivar-group)] (GB:NP_001067658.1); similar to expressed protein [Oryza sativa (japonica cultivar-group)] (GB:AAX96082.1); contains InterPro domain ApaG; (InterPro:IPR007474)	EUG4#1#00544
CATMA1a05140	GST5	GST5	At1g06130.1,At1g06130.2	GLX2-4 (GLYOXALASE 2-4); hydroxyacylglutathione hydrolase,similar to GLX2-5 (GLYOXALASE 2-5), hydroxyacylglutathione hydrolase [Arabidopsis thaliana] (TAIR:AT2G31350.2); similar to Os09g0516600 [Oryza sativa (japonica cultivar-group)] (GB:NP_001063673.1); similar to glyoxalase II [Pennisetum glaucum] (GB:AAM34273.1); contains InterPro domain Beta-lactamase-like; (InterPro:IPR001279)	EUG4#1#00546
CATMA1a05150	GST5	GST5	At1g06135.1	unknown protein,similar to unknown protein [Arabidopsis thaliana] (TAIR:AT2G31345.1)	EUG4#1#00547
CATMA1a05160	GST1	GST1	/	/	/
CATMA1a05170	GST5	GST5	At1g06140.1	pentatricopeptide (PPR) repeat-containing protein,similar to EMB2758 (EMBRYO DEFECTIVE 2758), binding [Arabidopsis thaliana] (TAIR:AT4G33990.1); similar to unknown [Sorghum bicolor] (GB:ABE77204.1); contains InterPro domain Pentatricopeptide repeat; (InterPro:IPR002885); contains InterPro domain Protein prenyltransferase; (InterPro:IPR008940); contains InterPro domain Tetratricopeptide-like helic…	EUG4#1#00548
CATMA1a05180	GST5	GST5	At1g06145.1	binding,similar to pentatricopeptide (PPR) repeat-containing protein [Arabidopsis thaliana] (TAIR:AT5G66520.1); similar to Asp/Glu racemase [Medicago truncatula] (GB:ABE92336.1); similar to Asp/Glu racemase; Polynucleotidyl transferase, Ribonuclease H fold [Medicago truncatula] (GB:ABE89255.1); contains InterPro domain Pentatricopeptide repeat; (InterPro:IPR002885); contains InterPro domain Tetra…	EUG4#1#00549
CATMA1a05190	GST5	GST5	At1g06150.1	EMB1444 (EMBRYO DEFECTIVE 1444); transcription factor,similar to basic helix-loop-helix (bHLH) protein-related [Arabidopsis thaliana] (TAIR:AT2G31280.1); similar to Prf interactor 30137 [Lycopersicon esculentum] (GB:AAV80420.1); contains InterPro domain Helix-loop-helix DNA-binding; (InterPro:IPR011598); contains InterPro domain Basic helix-loop-helix dimerisation region bHLH; (InterPro:IPR001092)	/
CATMA1a05200	GST5	GST5	At1g06160.1	ethylene-responsive factor, putative,encodes a member of the ERF (ethylene response factor) subfamily B-3 of ERF/AP2 transcription factor family. The protein contains one AP2 domain. There are 18 members in this subfamily including ATERF-1, ATERF-2, AND ATERF-5.	EUG4#1#00552
CATMA1a05210	GST5	GST5	At1g06170.1,At1g06170.2	basic helix-loop-helix (bHLH) family protein,similar to basic helix-loop-helix (bHLH) family protein [Arabidopsis thaliana] (TAIR:AT2G31220.1); similar to Os04g0599300 [Oryza sativa (japonica cultivar-group)] (GB:NP_001053749.1); similar to myc-like anthocyanin regulatory protein [Cornus cf. canadensis Xiang and Fan 20-1] (GB:AAS86284.1); similar to myc-like anthocyanin regulatory protein [Cornus…	EUG4#1#00553
CATMA1a05220	GST5	GST5	At1g06180.1	ATMYB13 (myb domain protein 13); DNA binding / transcription factor,member of MYB3R- and R2R3- type MYB- encoding genes	EUG4#1#00554
CATMA1a05230	GST5	GST5	At1g06190.1,At1g06190.2	ATP binding / ATPase, coupled to transmembrane movement of ions, phosphorylative mechanism,similar to ATP binding / ATPase, coupled to transmembrane movement of ions, phosphorylative mechanism [Arabidopsis thaliana] (TAIR:AT2G31150.1); similar to Os03g0183100 [Oryza sativa (japonica cultivar-group)] (GB:NP_001049178.1); similar to Putative plasma membrane proton ATPase [Oryza sativa] (GB:AAK92634…	/
CATMA1a05240	GST5	GST5	At1g06200.1	serine-type peptidase,similar to serine-type peptidase [Arabidopsis thaliana] (TAIR:AT2G31140.1); similar to Mitochondrial inner membrane protease, subunit IMP2 (ISS) [Ostreococcus tauri] (GB:CAL55762.1); similar to OSJNBa0068L06.9 [Oryza sativa (japonica cultivar-group)] (GB:CAE01583.2); contains InterPro domain Peptidase S26A, signal peptidase I; (InterPro:IPR000223); contains InterPro domain P…	EUG4#1#00555
CATMA1a05250	GST5	GST5	At1g06210.1,At1g06210.2	VHS domain-containing protein / GAT domain-containing protein,similar to VHS domain-containing protein / GAT domain-containing protein [Arabidopsis thaliana] (TAIR:AT5G16880.2); similar to hepatocyte growth factor-regulated tyrosine kinase substrate-like protein [Oryza sativa (japonica cultivar-group)] (GB:AAL58181.1); contains InterPro domain VHS; (InterPro:IPR002014); contains InterPro domain E…	EUG4#1#00556
CATMA1a05270	GST5	GST5	At1g06225.1	CLE3 (CLAVATA3/ESR-RELATED 3); receptor binding,Member of a large family of putative ligands homologous to the Clavata3 gene. Consists of a single exon.	/
CATMA1a05280	GST5	GST5	At1g06230.1,At1g06230.2	DNA-binding bromodomain-containing protein,similar to DNA-binding bromodomain-containing protein [Arabidopsis thaliana] (TAIR:AT1G17790.1); similar to Bromodomain [Medicago truncatula] (GB:ABE82885.1); contains InterPro domain Bromodomain; (InterPro:IPR001487)	EUG4#1#00558
CATMA1a05290	GST5	GST5	At1g06240.1	oxidoreductase/ transition metal ion binding,similar to oxidoreductase/ transition metal ion binding [Arabidopsis thaliana] (TAIR:AT5G04520.1); similar to unknown protein [Oryza sativa (japonica cultivar-group)] (GB:BAD73001.1); contains InterPro domain Ferritin/ribonucleotide reductase-like; (InterPro:IPR009078); contains InterPro domain Protein of unknown function DUF455; (InterPro:IPR007402)	EUG4#1#00559
CATMA1a05300	GST5	GST5	At1g06250.1	lipase class 3 family protein,similar to lipase class 3 family protein [Arabidopsis thaliana] (TAIR:AT4G18550.1); similar to Ipomoea nil Pn47p (GB:AAB07724.1); similar to Os05g0574000 [Oryza sativa (japonica cultivar-group)] (GB:NP_001056386.1); similar to Os05g0574100 [Oryza sativa (japonica cultivar-group)] (GB:NP_001056387.1); contains InterPro domain Lipase, class 3; (InterPro:IPR002921)	EUG4#1#00560
CATMA1a05310	GST5	GST5	At1g06260.1	cysteine proteinase, putative,similar to cysteine proteinase, putative / thiol protease, putative [Arabidopsis thaliana] (TAIR:AT3G19390.1); similar to Peptidase C1A, papain [Medicago truncatula] (GB:ABE80505.1); contains InterPro domain Peptidase, cysteine peptidase active site; (InterPro:IPR000169); contains InterPro domain Peptidase C1A, papain; (InterPro:IPR013128); contains InterPro domain P…	EUG4#1#00561
CATMA1a05320	GST5	GST5	At1g06270.1	pentatricopeptide (PPR) repeat-containing protein,similar to pentatricopeptide (PPR) repeat-containing protein [Arabidopsis thaliana] (TAIR:AT1G09900.1); similar to Tetratricopeptide-like helical [Medicago truncatula] (GB:ABE79475.1); contains InterPro domain Pentatricopeptide repeat; (InterPro:IPR002885); contains InterPro domain Protein prenyltransferase; (InterPro:IPR008940)	/
CATMA1a05330	GST5	GST5	At1g06280.1	LOB domain family protein / lateral organ boundaries domain family protein (LBD2),Identical to Putative LOB domain-containing protein 2 (LBD2) [Arabidopsis Thaliana] (GB:Q9LNB9); similar to LOB domain family protein / lateral organ boundaries domain family protein (LBD22) [Arabidopsis thaliana] (TAIR:AT3G13850.1); similar to Protein of unknown function DUF260 [Medicago truncatula] (GB:ABE80507.1)…	EUG4#1#00562
CATMA1a05350	GST2	GST5	/	/	EUG4#1#00564
CATMA1a05360	GST5	GST5	At1g06320.1	unknown protein,similar to hypothetical protein MtrDRAFT_AC140034g4v1 [Medicago truncatula] (GB:ABE80503.1)	/
CATMA1a05370	GST5	GST5	At1g06330.1	copper-binding family protein,similar to copper-binding family protein [Arabidopsis thaliana] (TAIR:AT1G29100.1); similar to copper-binding protein-like [Oryza sativa (japonica cultivar-group)] (GB:BAD87580.1); similar to Os01g0758000 [Oryza sativa (japonica cultivar-group)] (GB:NP_001044299.1); contains InterPro domain Heavy metal transport/detoxification protein; (InterPro:IPR006121)	EUG4#1#00565
CATMA1a05380	GST5	GST5	At1g06340.1	agenet domain-containing protein,similar to agenet domain-containing protein [Arabidopsis thaliana] (TAIR:AT1G09320.1); similar to Agenet [Medicago truncatula] (GB:ABE82901.1); contains InterPro domain Agenet; (InterPro:IPR008395)	EUG4#1#00566
CATMA1a05410	GST1	GST3	/	/	EUG4#1#00570,EUG4#1#00571
CATMA1a05420	GST5	GST5	At1g06380.1	ribosomal protein-related,similar to 60S ribosomal protein-related [Arabidopsis thaliana] (TAIR:AT2G42650.1); similar to 60S ribosomal protein-related (ISS) [Ostreococcus tauri] (GB:CAL54265.1); similar to Os05g0558000 [Oryza sativa (japonica cultivar-group)] (GB:NP_001056294.1); contains InterPro domain Ribosomal protein L1; (InterPro:IPR002143)	EUG4#1#00572
CATMA1a05430	GST5	GST5	At1g06390.1,At1g06390.2	GSK1 (GSK3/SHAGGY-LIKE PROTEIN KINASE 1); kinase,encodes a GSK3/shaggy-like protein kinase. Gene expression is induced by NaCl and ABA but not KCl, suggesting that this gene may be involved in response to osmotic stress.	EUG4#1#00573
CATMA1a05435	GST4	GST4	At1g06400.1	ARA2 (Arabidopsis Rab GTPase homolog A1a); GTP binding,small GTP-binding protein (ara-2)	EUG4#1#00574
CATMA1a05440	GST5	GST5	At1g06410.1	ATTPS7 (Arabidopsis thaliana trehalose-phosphatase/synthase 7); transferase, transferring glycosyl groups / trehalose-phosphatase,Encodes an enzyme putatively involved in trehalose biosynthesis. Though the protein has both trehalose-6-phosphate synthase (TPS)-like and trehalose-6-phosphate phosphatase (TPP)-like domains, neither activity has been detected in enzymatic assays nor has the protein b…	EUG4#1#00575
CATMA1a05450	GST5	GST5	At1g06420.1	unknown protein,similar to unknown protein [Arabidopsis thaliana] (TAIR:AT2G30960.1); similar to villin-related protein [Entamoeba histolytica HM-1:IMSS] (GB:XP_655822.1)	EUG4#1#00576
CATMA1a05460	GST5	GST5	At1g06430.1	FTSH8 (FtsH protease 8); ATP-dependent peptidase/ ATPase/ metallopeptidase/ zinc ion binding,encodes a FtsH protease that is localized to the chloroplast	EUG4#1#00577
CATMA1a05470	GST5	GST5	At1g06440.1	unknown protein,similar to unknown protein [Arabidopsis thaliana] (TAIR:AT5G45790.1); similar to Os10g0510300 [Oryza sativa (japonica cultivar-group)] (GB:NP_001065035.1); similar to Protein of unknown function DUF860, plant [Medicago truncatula] (GB:ABE79863.1); contains InterPro domain Protein of unknown function DUF860, plant; (InterPro:IPR008578)	EUG4#1#00578
CATMA1a05480	GST5	GST5	At1g06450.1	CCR4-NOT transcription complex protein, putative,similar to CCR4-NOT transcription complex protein, putative [Arabidopsis thaliana] (TAIR:AT3G44240.1); similar to putative CCR4-NOT transcription complex subunit 7 [Oryza sativa (japonica cultivar-group)] (GB:BAD19081.1); similar to Os02g0796300 [Oryza sativa (japonica cultivar-group)] (GB:NP_001048387.1); contains InterPro domain Ribonuclease CAF1…	EUG4#1#00579
CATMA1a05490	GST5	GST5	At1g06460.1	ACD32.1 (ALPHA-CRYSTALLIN DOMAIN 31.2),ACD32.1 encodes an alpha-crystallin domain containing protein with homology to small heat shock proteins.	/
CATMA1a05500	GST5	GST5	At1g06470.1,At1g06470.2	phosphate translocator-related,similar to transporter-related [Arabidopsis thaliana] (TAIR:AT3G14410.1); similar to Os06g0153200 [Oryza sativa (japonica cultivar-group)] (GB:NP_001056840.1); similar to Os01g0749900 [Oryza sativa (japonica cultivar-group)] (GB:NP_001044249.1); similar to phosphate translocator-related-like [Oryza sativa (japonica cultivar-group)] (GB:BAD86978.1); contains InterPro…	EUG4#1#00581
CATMA1a05510	GST5	GST5	At1g06475.1	unknown protein,similar to unknown protein [Arabidopsis thaliana] (TAIR:AT5G26790.1); similar to hypothetical protein MtrDRAFT_AC157648g13v1 [Medicago truncatula] (GB:ABE86474.1)	EUG4#1#00582
CATMA1a05520	GST5	GST5	At1g06490.1	ATGSL07 (GLUCAN SYNTHASE-LIKE 7); 1,3-beta-glucan synthase/ transferase, transferring glycosyl groups,encodes a gene similar to callose synthase	EUG4#1#00583
CATMA1a05530	GST3	GST3	At1g06500.1,At1g06500.2,At1g06500.3,At1g06500.4	unknown protein,	EUG4#1#00584
CATMA1a05540	GST5	GST5	At1g06510.1	unknown protein,	EUG4#1#00586
CATMA1a05550	GST5	GST5	At1g06520.1	ATGPAT1/GPAT1 (GLYCEROL-3-PHOSPHATE ACYLTRANSFERASE 1); 1-acylglycerol-3-phosphate O-acyltransferase/ acyltransferase,Encodes a membrane associated mitochondrial localized protein with glycerol-3-phosphate acyltransferase activity.Expressed in flower buds and siliques. Homozygous mutant plants are male sterile and have abnormal glycerolipid levels.	EUG4#1#00587
CATMA1a05560	GST5	GST5	At1g06530.1	myosin heavy chain-related,similar to unknown protein [Arabidopsis thaliana] (TAIR:AT3G58840.2); similar to Putative surface protein [Streptococcus pyogenes MGAS10750] (GB:YP_603188.1); contains InterPro domain Prefoldin; (InterPro:IPR009053)	EUG4#1#00589
CATMA1a05570	GST5	GST5	At1g06540.1	unknown protein,similar to unknown protein [Arabidopsis thaliana] (TAIR:AT2G30930.1)	EUG4#1#00590
CATMA1a05580	GST5	GST5	At1g06550.1	enoyl-CoA hydratase/isomerase family protein,similar to CHY1 (BETA-HYDROXYISOBUTYRYL-COA HYDROLASE 1), 3-hydroxyisobutyryl-CoA hydrolase [Arabidopsis thaliana] (TAIR:AT5G65940.1); similar to Os01g0752200 [Oryza sativa (japonica cultivar-group)] (GB:NP_001044263.1); similar to 3-hydroxyisobutyryl-coenzyme A hydrolase, putative, expressed [Oryza sativa (japonica cultivar-group)] (GB:ABA97000.2); si…	EUG4#1#00591
CATMA1a05590	GST5	GST5	At1g06550.1	enoyl-CoA hydratase/isomerase family protein,similar to CHY1 (BETA-HYDROXYISOBUTYRYL-COA HYDROLASE 1), 3-hydroxyisobutyryl-CoA hydrolase [Arabidopsis thaliana] (TAIR:AT5G65940.1); similar to Os01g0752200 [Oryza sativa (japonica cultivar-group)] (GB:NP_001044263.1); similar to 3-hydroxyisobutyryl-coenzyme A hydrolase, putative, expressed [Oryza sativa (japonica cultivar-group)] (GB:ABA97000.2); si…	EUG4#1#00591
CATMA1a05600	GST5	GST5	At1g06560.1	NOL1/NOP2/sun family protein,similar to nucleolar protein, putative [Arabidopsis thaliana] (TAIR:AT4G26600.1); similar to Os08g0365900 [Oryza sativa (japonica cultivar-group)] (GB:NP_001061645.1); similar to PREDICTED: similar to NOL1/NOP2/Sun domain family 6 [Rattus norve (GB:XP_225588.4); contains InterPro domain PUA; (InterPro:IPR002478); contains InterPro domain Bacterial Fmu (Sun)/eukaryotic…	EUG4#1#00592
CATMA1a05610	GST5	GST5	At1g06560.1	NOL1/NOP2/sun family protein,similar to nucleolar protein, putative [Arabidopsis thaliana] (TAIR:AT4G26600.1); similar to Os08g0365900 [Oryza sativa (japonica cultivar-group)] (GB:NP_001061645.1); similar to PREDICTED: similar to NOL1/NOP2/Sun domain family 6 [Rattus norve (GB:XP_225588.4); contains InterPro domain PUA; (InterPro:IPR002478); contains InterPro domain Bacterial Fmu (Sun)/eukaryotic…	EUG4#1#00592
CATMA1a05615	GST5	GST5	At1g06570.1	PDS1 (PHYTOENE DESATURATION 1),Mutation of the PDS1 locus disrupts the activity of p-hydroxyphenylpyruvate dioxygenase (HPPDase), the first committed step in the synthesis of both plastoquinone and tocopherols in plants.	EUG4#1#00593
CATMA1a05630	GST5	GST5	At1g06590.1	binding,similar to expressed protein [Oryza sativa (japonica cultivar-group)] (GB:ABA99493.2); similar to Os12g0626300 [Oryza sativa (japonica cultivar-group)] (GB:NP_001067324.1); contains InterPro domain Tetratricopeptide-like helical; (InterPro:IPR011990)	EUG4#1#00595
CATMA1a05640	GST5	GST5	At1g06590.1	binding,similar to expressed protein [Oryza sativa (japonica cultivar-group)] (GB:ABA99493.2); similar to Os12g0626300 [Oryza sativa (japonica cultivar-group)] (GB:NP_001067324.1); contains InterPro domain Tetratricopeptide-like helical; (InterPro:IPR011990)	EUG4#1#00595
CATMA1a05650	GST5	GST5	At1g06620.1	2-oxoglutarate-dependent dioxygenase, putative,encodes a protein whose sequence is similar to a 2-oxoglutarate-dependent dioxygenase	EUG4#1#00596
CATMA1a05660	GST5	GST5	At1g06630.1	F-box family protein,similar to F-box family protein [Arabidopsis thaliana] (TAIR:AT3G60040.1); similar to Cyclin-like F-box; FBD [Medicago truncatula] (GB:ABE84776.1); contains InterPro domain Cyclin-like F-box; (InterPro:IPR001810); contains InterPro domain Leucine-rich repeat 2; (InterPro:IPR013101)	EUG4#1#00597
CATMA1a05700	GST5	GST5	At1g06660.1	unknown protein,similar to unknown protein [Arabidopsis thaliana] (TAIR:AT2G30820.2); similar to hypothetical protein [Oryza sativa (japonica cultivar-group)] (GB:AAM19018.1)	EUG4#1#00601
CATMA1a05710	GST5	GST5	At1g06670.1	NIH (NUCLEAR DEIH-BOXHELICASE),nuclear DEIH-box helicase (NIH) encoding a putative RNA and/or DNA helicase homologous to a group of nucleic acid helicases from the DEAD/H family with nuclear DEIH-box helicase (NIH) distinct N- and C-terminal regions that differ from animal DEIH proteins	EUG4#1#00602
CATMA1a05720	GST5	GST5	At1g06680.1	PSBP-1 (OXYGEN-EVOLVING ENHANCER PROTEIN 2); calcium ion binding,Encodes a 23 kD extrinsic protein that is part of photosystem II and participates in the regulation of oxygen evolution.	EUG4#1#00603
CATMA1a05730	GST5	GST5	At1g06690.1	aldo/keto reductase family protein,similar to aldo/keto reductase family protein [Arabidopsis thaliana] (TAIR:AT5G53580.1); similar to Os07g0143000 [Oryza sativa (japonica cultivar-group)] (GB:NP_001058875.1); similar to aldo/keto reductase family-like protein [Oryza sativa (japonica cultivar-group)] (GB:BAC19952.1); contains InterPro domain Aldo/keto reductase; (InterPro:IPR001395)	EUG4#1#00604
CATMA1a05740	GST5	GST5	At1g06700.1,At1g06700.2	kinase,similar to serine/threonine protein kinase, putative [Arabidopsis thaliana] (TAIR:AT2G30740.1); similar to protein kinase Pti1 [Glycine max] (GB:AAO92595.1); contains InterPro domain Protein kinase-like; (InterPro:IPR011009); contains InterPro domain Protein kinase; (InterPro:IPR000719); contains InterPro domain Tyrosine protein kinase, active site; (InterPro:IPR008266); contains InterPro …	EUG4#1#00605
CATMA1a05750	GST5	GST5	At1g06710.1	pentatricopeptide (PPR) repeat-containing protein,similar to pentatricopeptide (PPR) repeat-containing protein [Arabidopsis thaliana] (TAIR:AT3G06920.1); similar to Os04g0488500 [Oryza sativa (japonica cultivar-group)] (GB:NP_001053152.1); similar to OJ991113_30.18 [Oryza sativa (japonica cultivar-group)] (GB:CAE02059.2); similar to Pentatricopeptide repeat [Medicago truncatula] (GB:ABE94700.1); …	EUG4#1#00606
CATMA1a05760	GST5	GST5	At1g06720.1	unknown protein,similar to unknown protein [Arabidopsis thaliana] (TAIR:AT1G42440.1); similar to PREDICTED: hypothetical protein LOC553241 isoform 2 [Danio rerio] (GB:XP_709801.1); similar to PREDICTED: hypothetical protein XP_679814 isoform 1 [Danio rerio] (GB:XP_684906.1); similar to unnamed protein product [Ostreococcus tauri] (GB:CAL57303.1); contains InterPro domain AARP2CN; (InterPro:IPR012…	EUG4#1#00607
CATMA1a05770	GST5	GST5	At1g06720.1	unknown protein,similar to unknown protein [Arabidopsis thaliana] (TAIR:AT1G42440.1); similar to PREDICTED: hypothetical protein LOC553241 isoform 2 [Danio rerio] (GB:XP_709801.1); similar to PREDICTED: hypothetical protein XP_679814 isoform 1 [Danio rerio] (GB:XP_684906.1); similar to unnamed protein product [Ostreococcus tauri] (GB:CAL57303.1); contains InterPro domain AARP2CN; (InterPro:IPR012…	EUG4#1#00608
CATMA1a05780	GST5	GST5	At1g06720.1	unknown protein,similar to unknown protein [Arabidopsis thaliana] (TAIR:AT1G42440.1); similar to PREDICTED: hypothetical protein LOC553241 isoform 2 [Danio rerio] (GB:XP_709801.1); similar to PREDICTED: hypothetical protein XP_679814 isoform 1 [Danio rerio] (GB:XP_684906.1); similar to unnamed protein product [Ostreococcus tauri] (GB:CAL57303.1); contains InterPro domain AARP2CN; (InterPro:IPR012…	EUG4#1#00608
CATMA1a05790	GST5	GST5	At1g06730.1	pfkB-type carbohydrate kinase family protein,similar to pfkB-type carbohydrate kinase family protein [Arabidopsis thaliana] (TAIR:AT3G59480.1); similar to Ribokinase (ISS) [Ostreococcus tauri] (GB:CAL55568.1); similar to Os03g0164700 [Oryza sativa (japonica cultivar-group)] (GB:NP_001049064.1); contains InterPro domain PfkB; (InterPro:IPR011611)	EUG4#1#00609
CATMA1a05800	GST1	GST5	/	/	EUG4#1#00610
CATMA1a05810	GST5	GST5	At1g06750.1	unknown protein,similar to unknown protein [Arabidopsis thaliana] (TAIR:AT2G30630.1); similar to conserved hypothetical protein [Medicago truncatula] (GB:ABE83048.1); contains domain no description (G3D.3.40.50.300); contains domain P-loop containing nucleoside triphosphate hydrolases (SSF52540)	EUG4#1#00611
CATMA1a05820	GST5	GST5	At1g06760.1	histone H1, putative,Identical to Histone H1.1 [Arabidopsis Thaliana] (GB:P26568); similar to histone H1.2 [Arabidopsis thaliana] (TAIR:AT2G30620.1); similar to histone H1 [Lathyrus sativus] (GB:AAK29452.1); similar to histone H1 (GB:AAC41651.1); similar to histone H1 [Lathyrus sativus] (GB:AAK29453.1); contains InterPro domain Linker histone, N-terminal; (InterPro:IPR003216); contains InterPro d…	EUG4#1#00612
CATMA1a05830	GST5	GST5	At1g06770.1,At1g06770.2	zinc finger (C3HC4-type RING finger) family protein,similar to zinc finger (C3HC4-type RING finger) family protein [Arabidopsis thaliana] (TAIR:AT2G30580.1); similar to Zinc finger, C3HC4 type family protein, expressed [Oryza sativa (japonica cultivar-group)] (GB:ABF97766.1); contains InterPro domain Zinc finger, RING-type; (InterPro:IPR001841)	EUG4#1#00613
CATMA1a05840	GST1	GST5	/	/	EUG4#1#00614
CATMA1a05870	GST5	GST5	At1g06790.1,At1g06790.2	RNA polymerase Rpb7 N-terminal domain-containing protein,similar to PREDICTED: similar to polymerase (RNA) III (DNA directed) polypeptide H [Tribolium castaneum] (GB:XP_971430.1); similar to Os07g0477000 [Oryza sativa (japonica cultivar-group)] (GB:NP_001059628.1); contains InterPro domain RNA polymerase III, subunit Rpc25; (InterPro:IPR013238); contains InterPro domain RNA polymerase Rpb7, N-ter…	EUG4#1#00616
CATMA1a05880	GST5	GST5	At1g06800.1,At1g06800.2	lipase class 3 family protein,similar to lipase class 3 family protein [Arabidopsis thaliana] (TAIR:AT2G30550.1); similar to Os01g0900400 [Oryza sativa (japonica cultivar-group)] (GB:NP_001045105.1); similar to putative DAD1 [Oryza sativa (japonica cultivar-group)] (GB:BAB89948.1); similar to Os05g0390000 [Oryza sativa (japonica cultivar-group)] (GB:NP_001055438.1); contains InterPro domain Ester…	EUG4#1#00617
CATMA1a05890	GST5	GST5	At1g06820.1	CRTISO (carotenoid isomerase); carotenoid isomerase,Encodes carotenoid isomerase. Catalyzes the isomerization of poly-cis-carotenoids to all-trans-carotenoids. Together with PDS and ZDS, CRTiso is required to complete the synthesis of lycopene from phytoene.	EUG4#1#00619
CATMA1a05910	GST5	GST5	At1g06840.1	leucine-rich repeat transmembrane protein kinase, putative,similar to ATP binding / kinase/ protein serine/threonine kinase [Arabidopsis thaliana] (TAIR:AT5G01950.1); similar to leucine-rich repeat transmembrane protein kinase, putative [Arabidopsis thaliana] (TAIR:AT5G37450.1); similar to leucine-rich repeat transmembrane protein kinase, putative [Arabidopsis thaliana] (TAIR:AT3G53590.1); simila…	EUG4#1#00621
CATMA1a05920	GST5	GST5	At1g06850.1,At1g06850.2	DNA binding,similar to bZIP transcription factor family protein [Arabidopsis thaliana] (TAIR:AT2G40620.1); similar to cAMP response element binding (CREB) protein [Medicago truncatula] (GB:ABE94130.1); contains InterPro domain Eukaryotic transcription factor, DNA-binding; (InterPro:IPR008917); contains InterPro domain Basic leucine zipper; (InterPro:IPR011700); contains InterPro domain Basic-leuc…	EUG4#1#00622
CATMA1a05930	GST5	GST5	At1g06870.1	signal peptidase, putative,similar to chloroplast thylakoidal processing peptidase [Arabidopsis thaliana] (TAIR:AT2G30440.1); similar to chloroplast thylakoidal processing peptidase [Medicago sativa] (GB:AAZ32902.1); similar to Os09g0453400 [Oryza sativa (japonica cultivar-group)] (GB:NP_001063344.1); similar to Os03g0765200 [Oryza sativa (japonica cultivar-group)] (GB:NP_001051375.1); contains I…	EUG4#1#00623
CATMA1a05940	GST5	GST5	At1g06890.1,At1g06890.2	transporter-related,similar to transporter-related [Arabidopsis thaliana] (TAIR:AT2G28315.1); similar to Os05g0168700 [Oryza sativa (japonica cultivar-group)] (GB:NP_001054756.1); similar to Os01g0167500 [Oryza sativa (japonica cultivar-group)] (GB:NP_001042121.1); similar to putative glucose-6-phosphate/phosphate-tranlocat or [Oryza sativa] (GB:BAB41206.1); contains InterPro domain Protein of un…	EUG4#1#00624
CATMA1a05960	GST5	GST5	At1g06900.1	metalloendopeptidase,similar to peptidase M16 family protein / insulinase family protein [Arabidopsis thaliana] (TAIR:AT2G41790.1); similar to PREDICTED: nardilysin (N-ar (GB:XP_001140801.1); similar to Os03g0336300 [Oryza sativa (japonica cultivar-group)] (GB:NP_001050040.1); contains InterPro domain Peptidase M16, C-terminal; (InterPro:IPR007863); contains InterPro domain Peptidase M16, zinc-bi…	EUG4#1#00625
CATMA1a05970	GST5	GST5	At1g06910.1	TRFL7 (TRF-LIKE 7); DNA binding / transcription factor,Arabidopsis thaliana myb family transcription factor (At1g06910)	EUG4#1#00627
CATMA1a05980	GST5	GST5	At1g06920.1	ATOFP4/OFP4 (ARABIDOPSIS THALIANA OVATE FAMILY PROTEIN 4),similar to ATOFP2/OFP2 (ARABIDOPSIS THALIANA OVATE FAMILY PROTEIN 2) [Arabidopsis thaliana] (TAIR:AT2G30400.1); similar to Os01g0823500 [Oryza sativa (japonica cultivar-group)] (GB:NP_001044660.1); similar to ovate family protein-like [Oryza sativa (japonica cultivar-group)] (GB:BAD87078.1); contains InterPro domain Protein of unknown func…	EUG4#1#00628
CATMA1a05990	GST5	GST5	At1g06923.1	unknown protein,similar to ATOFP17/OFP17 (Arabidopsis thaliana ovate family protein 17) [Arabidopsis thaliana] (TAIR:AT2G30395.1); similar to hypothetical protein [Oryza sativa (japonica cultivar-group)] (GB:BAC79546.1)	/
CATMA1a06000	GST5	GST5	At1g06930.1	unknown protein,similar to unknown protein [Arabidopsis thaliana] (TAIR:AT2G40475.1); similar to Epa5p [Candida glabrata] (GB:AAQ82687.1); similar to Epa4p [Candida glabrata] (GB:AAQ82688.1); similar to hypothetical protein SPBC215.13 [Schizosaccharomyces pombe 972h-] (GB:NP_596690.1)	EUG4#1#00629
CATMA1a06010	GST5	GST3	At1g06950.1	ATTIC110/TIC110 (TRANSLOCON AT THE INNER ENVELOPE MEMBRANE OF CHLOROPLASTS 110),Encodes a protein thought to be a part of the translocon at the chloroplast inner envelope. Involved in protein import into the chloroplast and chloroplast biogenesis.	EUG4#1#00630,EUG4#1#00631
CATMA1a06020	GST5	GST5	At1g06960.1,At1g06960.2,At1g06960.3	small nuclear ribonucleoprotein U2B, putative / spliceosomal protein, putative,similar to U2B'' (U2 small nuclear ribonucleoprotein B), RNA binding [Arabidopsis thaliana] (TAIR:AT2G30260.1); similar to spliceosomal protein (GB:AAA33847.1); contains InterPro domain Nucleotide-binding, alpha-beta plait; (InterPro:IPR012677); contains InterPro domain RNA-binding region RNP-1 (RNA recognition motif);…	/
CATMA1a06030	GST5	GST5	At1g06970.1	ATCHX14 (cation/hydrogen exchanger 14); monovalent cation:proton antiporter,member of Putative Na+/H+ antiporter family	EUG4#1#00633
CATMA1a06040	GST5	GST5	At1g06980.1	unknown protein,similar to unknown protein [Arabidopsis thaliana] (TAIR:AT2G30230.1); similar to hypothetical protein LOC_Os03g18660 [Oryza sativa (japonica cultivar-group)] (GB:ABF95458.1)	EUG4#1#00634
CATMA1a06050	GST5	GST5	At1g06990.1	GDSL-motif lipase/hydrolase family protein,similar to RXF26, carboxylic ester hydrolase [Arabidopsis thaliana] (TAIR:AT1G58430.1); similar to Os01g0827700 [Oryza sativa (japonica cultivar-group)] (GB:NP_001044683.1); similar to Lipolytic enzyme, G-D-S-L [Medicago truncatula] (GB:ABE88960.1); contains InterPro domain Lipolytic enzyme, G-D-S-L; (InterPro:IPR001087)	EUG4#1#00635
CATMA1a06060	GST5	GST5	At1g07000.1	ATEXO70B2 (exocyst subunit EXO70 family protein B2); protein binding,A member of EXO70 gene family, putative exocyst subunits, conserved in land plants. Arabidopsis thaliana contains 23 putative EXO70 genes, which can be classified into eight clusters on the phylogenetic tree.	EUG4#1#00636
CATMA1a06070	GST5	GST5	At1g07010.1	calcineurin-like phosphoesterase family protein,similar to calcineurin-like phosphoesterase family protein [Arabidopsis thaliana] (TAIR:AT1G18480.1); similar to putative protein-tyrosine-phosphatase [Oryza sativa (japonica cultivar-group)] (GB:AAM22720.1); contains InterPro domain Serine/threonine-specific protein phosphatase and bis(5-nucleosyl)-tetraphosphatase; (InterPro:IPR006186); contains I…	EUG4#1#00637
CATMA1a06080	GST3	GST3	At1g07020.1	unknown protein,similar to hypothetical protein [Oryza sativa (japonica cultivar-group)] (GB:BAD45080.1)	EUG4#1#00638
CATMA1a06090	GST5	GST5	At1g07025.1	mitochondrial substrate carrier family protein,similar to mitochondrial substrate carrier family protein [Arabidopsis thaliana] (TAIR:AT2G30160.1); similar to Mitochondrial carrier protein [Ribes nigrum] (GB:CAA07568.1); contains InterPro domain Mitochondrial substrate carrier; (InterPro:IPR001993)	EUG4#1#00639
CATMA1a06100	GST5	GST5	At1g07030.1	mitochondrial substrate carrier family protein,similar to mitochondrial substrate carrier family protein [Arabidopsis thaliana] (TAIR:AT2G30160.1); similar to Mitochondrial carrier protein [Ribes nigrum] (GB:CAA07568.1); contains InterPro domain Mitochondrial carrier protein; (InterPro:IPR002067); contains InterPro domain Mitochondrial substrate carrier; (InterPro:IPR001993)	EUG4#1#00640
CATMA1a06110	GST5	GST5	At1g07040.1	unknown protein,similar to unknown protein [Arabidopsis thaliana] (TAIR:AT1G27030.1); similar to unknown protein [Oryza sativa (japonica cultivar-group)] (GB:AAN05517.1); similar to Os10g0463800 [Oryza sativa (japonica cultivar-group)] (GB:NP_001064789.1)	EUG4#1#00641
CATMA1a06120	GST5	GST5	At1g07050.1	CONSTANS-like protein-related,similar to CIL [Arabidopsis thaliana] (TAIR:AT4G25990.1); similar to putative stress resistance-related protein [Oryza sativa (japonica cultivar-group)] (GB:ABF00989.1); similar to Os06g0264200 [Oryza sativa (japonica cultivar-group)] (GB:NP_001057333.1); contains InterPro domain CCT; (InterPro:IPR010402)	EUG4#1#00642
CATMA1a06130	GST1	GST5	/	/	EUG4#1#00643
CATMA1a06140	GST5	GST5	At1g07070.1	60S ribosomal protein L35a (RPL35aA),Identical to 60S ribosomal protein L35a-1 (RPL35AA) [Arabidopsis Thaliana] (GB:Q9LMK0); similar to 60S ribosomal protein L35a (RPL35aC) [Arabidopsis thaliana] (TAIR:AT1G74270.1); similar to ribosomal protein L33 [Castanea sativa] (GB:AAK25760.1); contains InterPro domain Ribosomal protein L35Ae; (InterPro:IPR001780)	EUG4#1#00644
CATMA1a06150	GST5	GST5	At1g07080.1	gamma interferon responsive lysosomal thiol reductase family protein / GILT family protein,similar to OSH1 (OAS HIGH ACCUMULATION 1), catalytic [Arabidopsis thaliana] (TAIR:AT5G01580.1); similar to Os03g0295800 [Oryza sativa (japonica cultivar-group)] (GB:NP_001049827.1); similar to Gamma interferon inducible lysosomal thiol reductase family protein, expressed [Oryza sativa (japonica cultivar-gro…	EUG4#1#00645
CATMA1a06160	GST5	GST5	At1g07090.1	unknown protein,similar to unknown protein [Arabidopsis thaliana] (TAIR:AT5G58500.1); similar to hypothetical protein [Oryza sativa (japonica cultivar-group)] (GB:BAB68109.1); contains InterPro domain Protein of unknown function DUF640; (InterPro:IPR006936)	EUG4#1#00646
CATMA1a06165	GST5	GST5	At1g07110.1	F2KP (FRUCTOSE-2,6-BISPHOSPHATASE); fructose-2,6-bisphosphate 2-phosphatase,Encodes the bifunctional enzyme fructose-6-phosphate 2-kinase/fructose-2,6-bisphosphatase.	EUG4#1#00647
CATMA1a06170	GST5	GST5	At1g07120.1	unknown protein,similar to proline-rich family protein [Arabidopsis thaliana] (TAIR:AT4G18570.1); similar to Os03g0294100 [Oryza sativa (japonica cultivar-group)] (GB:NP_001049814.1); similar to pherophorin, putative, expressed [Oryza sativa (japonica cultivar-group)] (GB:ABF95418.1)	EUG4#1#00648
CATMA1a06180	GST5	GST5	At1g07130.1	OB-fold nucleic acid binding domain-containing protein,similar to Os03g0366900 [Oryza sativa (japonica cultivar-group)] (GB:NP_001050181.1); similar to unnamed protein product [Ostreococcus tauri] (GB:CAL51547.1); contains InterPro domain Nucleic acid-binding, OB-fold, subgroup; (InterPro:IPR012340); contains InterPro domain Nucleic acid-binding, OB-fold; (InterPro:IPR008994); contains InterPro d…	EUG4#1#00650
CATMA1a06190	GST5	GST5	At1g07135.1	glycine-rich protein,similar to glycine-rich protein [Arabidopsis thaliana] (TAIR:AT3G04640.2); similar to RH06401p [Drosophila melanogaster] (GB:AAM29562.1)	EUG4#1#00651
CATMA1a06195	GST5	GST5	At1g07140.1	SIRANBP (Ran-binding protein 1a); Ran GTPase binding,Encodes a putative Ran-binding protein (siRanBP).	EUG4#1#00652
CATMA1a06200	GST5	GST5	At1g07150.1	MAPKKK13 (Mitogen-activated protein kinase kinase kinase 13); kinase,member of MEKK subfamily	EUG4#1#00653
CATMA1a06210	GST5	GST3	At1g07160.1	protein phosphatase 2C, putative / PP2C, putative,similar to protein phosphatase 2C, putative / PP2C, putative [Arabidopsis thaliana] (TAIR:AT2G30020.1); similar to protein phosphatase 2C [Medicago sativa] (GB:CAA72341.1); contains InterPro domain Protein phosphatase 2C; (InterPro:IPR000222); contains InterPro domain Protein phosphatase 2C-like; (InterPro:IPR001932)	EUG4#1#00654,EUG4#1#00655
CATMA1a06230	GST5	GST5	At1g07180.1	NDA1 (ALTERNATIVE NAD(P)H DEHYDROGENASE 1); NADH dehydrogenase,Internal NAD(P)H dehydrogenase in mitochondria. The predicted protein sequence has high homology with other designated NAD(P)H DHs from microorganisms; the capacity for matrix NAD(P)H oxidation via the rotenone-insensitive pathway is significantly reduced in the Atndi1 mutant plant line; the in vitro translation product of AtNDI1 is i…	EUG4#1#00657
CATMA1a06250	GST5	GST5	At1g07200.1,At1g07200.2	ATP-dependent Clp protease ClpB protein-related,similar to heat shock protein-related [Arabidopsis thaliana] (TAIR:AT2G29970.1); similar to IMP dehydrogenase/GMP reductase [Medicago truncatula] (GB:ABE86426.1); contains domain ATP-DEPENDENT CLP PROTEASE-RELATED (PTHR11638:SF2); contains domain ATP-DEPENDENT CLP PROTEASE (PTHR11638); contains domain no description (G3D.3.40.50.300); contains domai…	EUG4#1#00658
CATMA1a06260	GST5	GST5	At1g07210.1	30S ribosomal protein S18 family,similar to Mitochondrial/chloroplast ribosomal protein S18 (ISS) [Ostreococcus tauri] (GB:CAL56850.1); similar to Os10g0500500 [Oryza sativa (japonica cultivar-group)] (GB:NP_001064980.1); similar to Ribosomal protein S18 [Psychroflexus torquis ATCC 700755] (GB:ZP_01257753.1); contains InterPro domain Ribosomal protein S18; (InterPro:IPR001648)	EUG4#1#00659
CATMA1a06270	GST5	GST5	At1g07220.1	unknown protein,similar to unknown protein [Arabidopsis thaliana] (TAIR:AT5G23850.1); similar to OSIGBa0159I10.7 [Oryza sativa (indica cultivar-group)] (GB:CAH67462.1); similar to Os02g0642700 [Oryza sativa (japonica cultivar-group)] (GB:NP_001047557.1); similar to Lipopolysaccharide-modifying protein [Medicago truncatula] (GB:ABD33425.1); contains InterPro domain Lipopolysaccharide-modifying pro…	EUG4#1#00660
CATMA1a06280	GST5	GST5	At1g07230.1	phosphoesterase family protein,similar to phosphoesterase family protein [Arabidopsis thaliana] (TAIR:AT2G26870.1); similar to Os03g0826600 [Oryza sativa (japonica cultivar-group)] (GB:NP_001051765.1); similar to putative phospholipase [Oryza sativa] (GB:AAK82449.1); contains InterPro domain Phosphoesterase; (InterPro:IPR007312)	EUG4#1#00661
CATMA1a06290	GST5	GST5	At1g07240.1	UDP-glucoronosyl/UDP-glucosyl transferase family protein,similar to UDP-glucoronosyl/UDP-glucosyl transferase family protein [Arabidopsis thaliana] (TAIR:AT1G07250.1); similar to Chain A, Crystal Structure Of Medicago Truncatula Ugt71g1 Complexed With Udp-Glucose (GB:2ACW); contains InterPro domain UDP-glucuronosyl/UDP-glucosyltransferase; (InterPro:IPR002213)	EUG4#1#00662
CATMA1a06300	GST5	GST5	At1g07250.1	UDP-glucoronosyl/UDP-glucosyl transferase family protein,similar to UDP-glucoronosyl/UDP-glucosyl transferase family protein [Arabidopsis thaliana] (TAIR:AT1G07260.1); similar to Chain A, Crystal Structure Of Medicago Truncatula Ugt71g1 (GB:2ACV); similar to Chain A, Crystal Structure Of Medicago Truncatula Ugt71g1 Complexed With Udp-Glucose (GB:2ACW); contains InterPro domain UDP-glucuronosyl/UD…	EUG4#1#00663
CATMA1a06310	GST5	GST5	At1g07260.1	UDP-glucoronosyl/UDP-glucosyl transferase family protein,similar to UDP-glucoronosyl/UDP-glucosyl transferase family protein [Arabidopsis thaliana] (TAIR:AT2G29740.1); similar to UDP-glucoronosyl/UDP-glucosyl transferase family protein [Arabidopsis thaliana] (TAIR:AT2G29750.1); similar to Chain A, Crystal Structure Of Medicago Truncatula Ugt71g1 (GB:2ACV); similar to Chain A, Crystal Structure Of…	EUG4#1#00664
CATMA1a06320	GST5	GST5	At1g07270.1	cell division control protein CDC6b, putative (CDC6b),similar to CDC6 (CDC6) [Arabidopsis thaliana] (TAIR:AT2G29680.2); similar to Os01g0856000 [Oryza sativa (japonica cultivar-group)] (GB:NP_001044845.1); similar to putative cell division control protein 6 [Oryza sativa (japonica cultivar-group)] (GB:BAD82304.1); contains InterPro domain Winged helix repressor DNA-binding; (InterPro:IPR011991)	EUG4#1#00665
CATMA1a06330	GST5	GST5	At1g07280.1,At1g07280.2	binding,similar to binding [Arabidopsis thaliana] (TAIR:AT2G29670.1); similar to Os05g0447700 [Oryza sativa (japonica cultivar-group)] (GB:NP_001055695.1); similar to Os01g0855200 [Oryza sativa (japonica cultivar-group)] (GB:NP_001044840.1); similar to putative peroxidase [Oryza sativa (japonica cultivar-group)] (GB:AAM93690.1); contains InterPro domain Tetratricopeptide region; (InterPro:IPR0130…	EUG4#1#00666
CATMA1a06340	GST5	GST5	At1g07280.1,At1g07280.2	binding,similar to binding [Arabidopsis thaliana] (TAIR:AT2G29670.1); similar to Os05g0447700 [Oryza sativa (japonica cultivar-group)] (GB:NP_001055695.1); similar to Os01g0855200 [Oryza sativa (japonica cultivar-group)] (GB:NP_001044840.1); similar to putative peroxidase [Oryza sativa (japonica cultivar-group)] (GB:AAM93690.1); contains InterPro domain Tetratricopeptide region; (InterPro:IPR0130…	EUG4#1#00667
CATMA1a06350	GST5	GST5	At1g07290.1	nucleotide-sugar transporter family protein,similar to GONST1 (GOLGI NUCLEOTIDE SUGAR TRANSPORTER 1) [Arabidopsis thaliana] (TAIR:AT2G13650.2); similar to GONST2 Gol (GB:ABF99644.1); similar to putative lipophosphoglycan biosynthetic [Oryza sativa] (GB:AAK82435.1); contains domain SOLUTE CARRIER FAMILY 35 MEMBER D (PTHR11132:SF13); contains domain SOLUTE CARRIER FAMILY 35 (PTHR11132)	EUG4#1#00668
CATMA1a06360	GST1	GST1	/	/	/
CATMA1a06370	GST5	GST5	At1g07300.1	josephin protein-related,similar to josephin family protein [Arabidopsis thaliana] (TAIR:AT2G29640.1); contains domain FAMILY NOT NAMED (PTHR13291); contains domain SUBFAMILY NOT NAMED (PTHR13291:SF1)	EUG4#1#00669
CATMA1a06380	GST5	GST5	At1g07310.1	C2 domain-containing protein,similar to C2 domain-containing protein [Arabidopsis thaliana] (TAIR:AT5G23950.1); similar to C2 domain-containing protein [Hordeum vulgare subsp. vulgare] (GB:CAI58613.1); similar to Os09g0571200 [Oryza sativa (japonica cultivar-group)] (GB:NP_001063992.1); similar to Os01g0853800 [Oryza sativa (japonica cultivar-group)] (GB:NP_001044834.1); contains InterPro domain …	EUG4#1#00670
CATMA1a06385	GST5	GST5	At1g07320.1,At1g07320.2,At1g07320.4	RPL4 (ribosomal protein L4); structural constituent of ribosome,encodes a plastid ribosomal protein L4	EUG4#1#00671
CATMA1a06390	GST5	GST5	At1g07330.1	unknown protein,similar to unknown protein [Arabidopsis thaliana] (TAIR:AT2G29620.1); similar to H+-transporting two-sector ATPase, alpha/beta subunit, central re (GB:ABE91554.1); similar to hypothetical protein [Glycine max] (GB:BAB41198.1)	EUG4#1#00672
CATMA1a06400	GST5	GST5	At1g07340.1	ATSTP2 (SUGAR TRANSPORTER 2); carbohydrate transporter/ sugar porter,Identical to Sugar transport protein 2 (Hexose transporter 2) (STP2) [Arabidopsis Thaliana] (GB:Q9LNV3;GB:Q9SMV5); similar to sugar transporter, putative [Arabidopsis thaliana] (TAIR:AT5G26250.1); similar to Sugar transport protein 2 (Hexose transporter 2) (GB:Q9LNV3); contains InterPro domain Sugar transporter; (InterPro:IPR003…	EUG4#1#00673
CATMA1a06410	GST5	GST5	At1g07350.1,At1g07350.2	transformer serine/arginine-rich ribonucleoprotein, putative,similar to transformer serine/arginine-rich ribonucleoprotein, putative [Arabidopsis thaliana] (TAIR:AT4G35785.1); similar to RNA recognition motif family protein, expressed [Oryza sativa (japonica cultivar-group)] (GB:ABF95136.1); contains InterPro domain Nucleotide-binding, alpha-beta plait; (InterPro:IPR012677); contains InterPro dom…	EUG4#1#00674
CATMA1a06420	GST5	GST5	At1g07350.1,At1g07350.2	transformer serine/arginine-rich ribonucleoprotein, putative,similar to transformer serine/arginine-rich ribonucleoprotein, putative [Arabidopsis thaliana] (TAIR:AT4G35785.1); similar to RNA recognition motif family protein, expressed [Oryza sativa (japonica cultivar-group)] (GB:ABF95136.1); contains InterPro domain Nucleotide-binding, alpha-beta plait; (InterPro:IPR012677); contains InterPro dom…	EUG4#1#00674
CATMA1a06430	GST5	GST5	At1g07360.1	zinc finger (CCCH-type) family protein / RNA recognition motif (RRM)-containing protein,similar to zinc finger (CCCH-type) family protein / RNA recognition motif (RRM)-containing protein [Arabidopsis thaliana] (TAIR:AT2G29580.1); similar to RRM-containing RNA-binding protein-like protein [Solanum tuberosum] (GB:ABC01900.1); similar to RRM-containing RNA-binding protein-like protein [Solanum tuber…	EUG4#1#00675
CATMA1a06435	GST5	GST5	At1g07370.1	PCNA1 (PROLIFERATING CELLULAR NUCLEAR ANTIGEN); DNA binding / DNA polymerase processivity factor,Encodes putative proliferating cell nuclear antigen involved in cell cycle regulation.	EUG4#1#00676
CATMA1a06440	GST5	GST5	At1g07380.1	ceramidase family protein,similar to ceramidase family protein [Arabidopsis thaliana] (TAIR:AT5G58980.1); similar to ceramidase family protein [Arabidopsis thaliana] (TAIR:AT2G38010.1); similar to Os01g0624000 [Oryza sativa (japonica cultivar-group)] (GB:NP_001043618.1); similar to Neutral/alkaline nonlysosomal ceramidase [Medicago truncatula] (GB:ABE89511.1); contains InterPro domain Neutral/alk…	EUG4#1#00677
CATMA1a06450	GST5	GST5	At1g07380.1	ceramidase family protein,similar to ceramidase family protein [Arabidopsis thaliana] (TAIR:AT5G58980.1); similar to ceramidase family protein [Arabidopsis thaliana] (TAIR:AT2G38010.1); similar to Os01g0624000 [Oryza sativa (japonica cultivar-group)] (GB:NP_001043618.1); similar to Neutral/alkaline nonlysosomal ceramidase [Medicago truncatula] (GB:ABE89511.1); contains InterPro domain Neutral/alk…	EUG4#1#00677
CATMA1a06460	GST5	GST5	At1g07390.1	protein binding,similar to leucine-rich repeat family protein [Arabidopsis thaliana] (TAIR:AT1G74170.1); similar to H0821G03.10 [Oryza sativa (indica cultivar-group)] (GB:CAJ86059.1); contains InterPro domain Leucine-rich repeat; (InterPro:IPR001611); contains InterPro domain Leucine-rich repeat, typical subtype; (InterPro:IPR003591); contains InterPro domain Leucine-rich repeat, plant specific; …	EUG4#1#00678
CATMA1a06470	GST5	GST5	At1g07400.1	17.8 kDa class I heat shock protein (HSP17.8-CI),similar to 17.6 kDa class I heat shock protein (HSP17.6A-CI) [Arabidopsis thaliana] (TAIR:AT1G59860.1); similar to 17.5 kDa class I heat shock protein [Carica papaya] (GB:AAR25848.1); contains InterPro domain HSP20-like chaperone; (InterPro:IPR008978); contains InterPro domain Heat shock protein Hsp20; (InterPro:IPR002068)	EUG4#1#00679
CATMA1a06480	GST4	GST4	At1g07410.1	AtRABA2b (Arabidopsis Rab GTPase homolog A2b); GTP binding,similar to AtRABA2d (Arabidopsis Rab GTPase homolog A2d), GTP binding [Arabidopsis thaliana] (TAIR:AT5G59150.1); similar to Ras-related protein Rab2BV (GB:Q39434); contains InterPro domain GTP-binding nuclear protein Ran; (InterPro:IPR002041); contains InterPro domain Ras small GTPase, Rho type; (InterPro:IPR003578); contains InterPro dom…	/
CATMA1a06490	GST5	GST5	At1g07420.1,At1g07420.2	SMO2-2 (sterol 4-alpha-methyl-oxidase 2); C-4 methylsterol oxidase,Arabidopsis thaliana sterol 4-alpha-methyl-oxidase mRNA	EUG4#1#00680
CATMA1a06500	GST5	GST5	At1g07430.1	protein phosphatase 2C, putative / PP2C, putative,similar to protein phosphatase 2C, putative / PP2C, putative [Arabidopsis thaliana] (TAIR:AT2G29380.1); similar to protein phosphatase 2C [Nicotiana tabacum] (GB:CAC10358.1); contains InterPro domain Protein phosphatase 2C-like; (InterPro:IPR001932)	EUG4#1#00681
CATMA1a06520	GST5	GST5	At1g07450.1	tropinone reductase, putative / tropine dehydrogenase, putative,similar to tropinone reductase, putative / tropine dehydrogenase, putative [Arabidopsis thaliana] (TAIR:AT2G29330.1); similar to Tropinone reductase, putative, expressed [Oryza sativa (japonica cultivar-group)] (GB:ABF95188.1); contains InterPro domain Short-chain dehydrogenase/reductase SDR; (InterPro:IPR002198); contains InterPro d…	/
CATMA1a06530	GST5	GST5	At1g07460.1	legume lectin family protein,similar to lectin protein kinase, putative [Arabidopsis thaliana] (TAIR:AT2G29220.1); similar to lectin-like receptor kinase 7;2 [Medicago truncatula] (GB:AAR11299.1); contains InterPro domain Concanavalin A-like lectin/glucanase, subgroup; (InterPro:IPR013320); contains InterPro domain Concanavalin A-like lectin/glucanase; (InterPro:IPR008985); contains InterPro doma…	EUG4#1#00685
CATMA1a06550	GST5	GST5	At1g07473.1	unknown protein,similar to unknown protein [Arabidopsis thaliana] (TAIR:AT1G07476.1); similar to hypothetical protein MtrDRAFT_AC157503g19v1 [Medicago truncatula] (GB:ABD33141.1)	EUG4#1#00687
CATMA1a06570	GST3	GST3	At1g07485.1,At1g07490.1	unknown protein, @ DVL9/RTFL3 (ROTUNDIFOLIA LIKE 3),similar to DVL13/RTFL2 (ROTUNDIFOLIA LIKE 2) [Arabidopsis thaliana] (TAIR:AT2G29125.1); similar to hypothetical protein MtrDRAFT_AC135467g8v1 [Medicago truncatula] (GB:ABE81994.1); contains InterPro domain DVL; (InterPro:IPR012552)	EUG4#1#00690
CATMA1a06580	GST5	GST5	At1g07500.1	unknown protein,	EUG4#1#00691
CATMA1a06590	GST5	GST5	At1g07510.1	FTSH10 (FtsH protease 10); ATPase,encodes an FtsH protease that is localized to the mitochondrion	EUG4#1#00692
CATMA1a06600	GST5	GST5	At1g07520.1	scarecrow transcription factor family protein,similar to scarecrow transcription factor family protein [Arabidopsis thaliana] (TAIR:AT2G29060.1); similar to SCARECROW-like protein [Lilium lon (GB:BAC77269.2); contains InterPro domain GRAS transcription factor; (InterPro:IPR005202)	EUG4#1#00693
CATMA1a06610	GST5	GST5	At1g07530.1	scarecrow-like transcription factor 14 (SCL14),similar to scarecrow transcription factor family protein [Arabidopsis thaliana] (TAIR:AT2G29060.1); similar to SCARECROW-like protein [Lilium lon (GB:BAC77269.2); contains InterPro domain GRAS transcription factor; (InterPro:IPR005202)	EUG4#1#00694
CATMA1a06620	GST5	GST5	At1g07540.1	TRFL2 (TRF-LIKE 2); DNA binding,Arabidopsis thaliana telomere-binding protein, putative (At1g07540)	EUG4#1#00695
CATMA1a06630	GST2	GST5	/	/	EUG4#1#00696
CATMA1a06640	GST5	GST5	At1g07550.1	leucine-rich repeat protein kinase, putative,similar to leucine-rich repeat protein kinase, putative [Arabidopsis thaliana] (TAIR:AT2G14510.1); similar to leucine-rich repeat protein kinase, putative [Arabidopsis thaliana] (TAIR:AT2G14440.1); similar to leucine-rich repeat protein kinase, putative [Arabidopsis thaliana] (TAIR:AT1G07560.1); similar to Protein kinase [Medicago truncatula] (GB:ABE90…	EUG4#1#00696
CATMA1a06650	GST5	GST5	At1g07560.1	leucine-rich repeat protein kinase, putative,similar to leucine-rich repeat protein kinase, putative [Arabidopsis thaliana] (TAIR:AT3G21340.1); similar to MEE39 (maternal effect embryo arrest 39), kinase [Arabidopsis thaliana] (TAIR:AT3G46330.1); similar to leucine-rich repeat protein kinase, putative [Arabidopsis thaliana] (TAIR:AT1G51820.1); similar to Protein kinase [Medicago truncatula] (GB:A…	/
CATMA1a06670	GST5	GST5	At1g07570.1,At1g07570.2	APK1A (Arabidopsis protein kinase 1A); kinase,Protein kinase capable of phosphorylating tyrosine, serine, and threonine residues	EUG4#1#00697
CATMA1a06680	GST5	GST5	At1g07590.1	pentatricopeptide (PPR) repeat-containing protein,similar to DNA-binding protein, putative [Arabidopsis thaliana] (TAIR:AT1G80270.3); similar to DNA-binding protein [Triticum aestivum] (GB:AAF32491.1); contains InterPro domain Pentatricopeptide repeat; (InterPro:IPR002885); contains InterPro domain Protein prenyltransferase; (InterPro:IPR008940); contains InterPro domain Tetratricopeptide-like he…	EUG4#1#00698
CATMA1a06690	GST5	GST5	At1g07615.1	GTP binding,similar to GTP1/OBG family protein [Arabidopsis thaliana] (TAIR:AT5G18570.1); similar to Os11g0704300 [Oryza sativa (japonica cultivar-group)] (GB:NP_001068543.1); similar to F22G5.1-related [Oryza sativa (japonica cultivar-group)] (GB:AAX95356.1); contains InterPro domain GTP-binding protein, HSR1-related; (InterPro:IPR002917); contains InterPro domain GTP1/OBG; (InterPro:IPR006073);…	EUG4#1#00701
CATMA1a06700	GST5	GST5	At1g07630.1	PLL5 (POL-like 5); protein phosphatase type 2C,Encodes a protein phosphatase 2C like gene, similar to POL. Involved in leaf development. Knockout mutants have abnormally shaped leaves.	EUG4#1#00703
CATMA1a06705	GST5	GST5	At1g07640.1,At1g07640.2,At1g07640.3	OBP2 (OBF BINDING PROTEIN 2); DNA binding,A member of the DOF transcription factors. Prominently expressed in the phloem of leaves and other organs. Expression is induced by wounding, MeJA and insect feeding. Upregulates glucosinolate biosynthesis.	/
CATMA1a06710	GST5	GST5	At1g07650.1	leucine-rich repeat transmembrane protein kinase, putative,similar to leucine-rich repeat family protein / protein kinase family protein [Arabidopsis thaliana] (TAIR:AT1G53430.1); similar to leucine-rich repeat family protein / protein kinase family protein [Arabidopsis thaliana] (TAIR:AT1G53440.1); similar to leucine-rich repeat family protein / protein kinase family protein [Arabidopsis thalian…	EUG4#1#00705
CATMA1a06715	GST5	GST3	At1g07650.1	leucine-rich repeat transmembrane protein kinase, putative,similar to leucine-rich repeat family protein / protein kinase family protein [Arabidopsis thaliana] (TAIR:AT1G53430.1); similar to leucine-rich repeat family protein / protein kinase family protein [Arabidopsis thaliana] (TAIR:AT1G53440.1); similar to leucine-rich repeat family protein / protein kinase family protein [Arabidopsis thalian…	EUG4#1#00705,EUG4#1#00706
CATMA1a06720	GST5	GST5	At1g07645.1	lactoylglutathione lyase family protein / glyoxalase I family protein,similar to glyoxalase family protein, expressed [Oryza sativa (japonica cultivar-group)] (GB:ABF95269.1); similar to Os03g0277500 [Oryza sativa (japonica cultivar-group)] (GB:NP_001049720.1); contains InterPro domain Glyoxalase/bleomycin resistance protein/dioxygenase; (InterPro:IPR004360)	EUG4#1#00707
CATMA1a06743	GST5	GST5	At1g07680.1	unknown protein,	EUG4#1#00710
CATMA1a06746	GST5	GST5	At1g07690.1	unknown protein,similar to unknown protein [Arabidopsis thaliana] (TAIR:AT1G54950.1)	/
CATMA1a06750	GST5	GST5	At1g07700.1,At1g07700.2,At1g07700.3	thioredoxin family protein,similar to Os02g0567100 [Oryza sativa (japonica cultivar-group)] (GB:NP_001047177.1); contains InterPro domain Thioredoxin-like fold; (InterPro:IPR012336); contains InterPro domain Thioredoxin domain 2; (InterPro:IPR006663); contains InterPro domain Thioredoxin domain; (InterPro:IPR013766)	EUG4#1#00711
CATMA1a06760	GST5	GST5	At1g07705.1,At1g07705.2	transcription regulator,similar to VIP2 (VIRE2 INTERACTING PROTEIN2), transcription regulator [Arabidopsis thaliana] (TAIR:AT5G59710.1); similar to NOT2/NOT3/NOT5 [Medicago truncatula] (GB:ABE93791.1); similar to NOT2/NOT3/NOT5 family protein, expressed [Oryza sativa (japonica cultivar-group)] (GB:ABF98742.1); similar to VIP2 [Nicotiana benthamiana] (GB:AAY15746.1); contains InterPro domain NOT2/…	EUG4#1#00712
CATMA1a06770	GST5	GST5	At1g07710.1	ankyrin repeat family protein,similar to ankyrin repeat family protein [Arabidopsis thaliana] (TAIR:AT5G60070.1); similar to Os03g0281100 [Oryza sativa (japonica cultivar-group)] (GB:NP_001049741.1); similar to Ankyrin [Medicago truncatula] (GB:ABE80012.1); similar to Ankyrin [Medicago truncatula] (GB:ABE93792.1); contains InterPro domain Ankyrin; (InterPro:IPR002110)	EUG4#1#00713
CATMA1a06780	GST5	GST5	At1g07720.1	beta-ketoacyl-CoA synthase family protein,Identical to 3-ketoacyl-CoA synthase 3 (EC 2.3.1.-) (KCS-3) (Very-long-chain fatty acid condensing enzyme 3) (VLCFA condensing enzyme 3) (KCS3) [Arabidopsis Thaliana] (GB:Q9LQP8); similar to beta-ketoacyl-CoA synthase family protein [Arabidopsis thaliana] (TAIR:AT2G28630.1); similar to 3-ketoacyl-CoA synthase 3 (KCS-3) (Very-long-chain fatty acid condensi…	EUG4#1#00714
CATMA1a06790	GST5	GST5	At1g07725.1	ATEXO70H6 (exocyst subunit EXO70 family protein H6); protein binding,A member of EXO70 gene family, putative exocyst subunits, conserved in land plants. Arabidopsis thaliana contains 23 putative EXO70 genes, which can be classified into eight clusters on the phylogenetic tree.	EUG4#1#00715
CATMA1a06800	GST3	GST3	At1g07730.2,At1g07740.1	disease resistance-responsive family protein,similar to disease resistance-responsive family protein / fibroin-related [Arabidopsis thaliana] (TAIR:AT2G28670.1); similar to hypothetical protein [Oryza sativa (japonica cultivar-group)] (GB:BAB64642.1); contains InterPro domain Plant disease resistance response protein; (InterPro:IPR004265) @ pentatricopeptide (PPR) repeat-containing protein,simila…	EUG4#1#00716,EUG4#1#00717
CATMA1a06802	GST5	GST5	At1g07740.1	pentatricopeptide (PPR) repeat-containing protein,similar to pentatricopeptide (PPR) repeat-containing protein [Arabidopsis thaliana] (TAIR:AT5G16420.1); similar to Peptidase S8 and S53, subtilisin, kexin, sedolisin; Tetratricopeptide-like helical [Medicago truncatula] (GB:ABD32710.1); similar to Os05g0548600 [Oryza sativa (japonica cultivar-group)] (GB:NP_001056228.1); contains InterPro domain P…	EUG4#1#00717
CATMA1a06805	GST5	GST5	At1g07745.1,At1g07745.2	ATRAD51D/RAD51D (Arabidopsis homolog of RAD51 D),Is a suppressor of SNI1. Encodes a member of the RecA/RAD51 family of DNA recombination and repair proteins. Both RAD51 and SNI1 have a dual role in pathogen-related gene transcription and somatic homologous recombination.	EUG4#1#00718
CATMA1a06807	GST5	GST5	At1g07745.1,At1g07745.2	ATRAD51D/RAD51D (Arabidopsis homolog of RAD51 D),Is a suppressor of SNI1. Encodes a member of the RecA/RAD51 family of DNA recombination and repair proteins. Both RAD51 and SNI1 have a dual role in pathogen-related gene transcription and somatic homologous recombination.	/
CATMA1a06820	GST5	GST5	At1g07750.1	cupin family protein,similar to cupin family protein [Arabidopsis thaliana] (TAIR:AT2G28680.1); similar to Os05g0116000 [Oryza sativa (japonica cultivar-group)] (GB:NP_001054469.1); similar to legumin-like protein [Zea mays] (GB:AAO63267.1); contains InterPro domain 11-S plant seed storage protein; (InterPro:IPR006044); contains InterPro domain Cupin 1; (InterPro:IPR006045); contains InterPro dom…	EUG4#1#00719
CATMA1a06840	GST5	GST5	At1g07790.1	histone H2B, putative,Identical to Histone H2B.1 (HTB1) [Arabidopsis Thaliana] (GB:Q9LQQ4;GB:Q8L950); similar to histone H2B [Arabidopsis thaliana] (TAIR:AT3G45980.1); similar to Histone H2B (GB:O22582); contains InterPro domain Histone-fold; (InterPro:IPR009072); contains InterPro domain Histone core; (InterPro:IPR007125); contains InterPro domain Histone-fold/TFIID-TAF/NF-Y; (InterPro:IPR007124…	EUG4#1#00722
CATMA1a06842	GST5	GST5	At1g07795.1	unknown protein,similar to unknown protein [Arabidopsis thaliana] (TAIR:AT2G28725.1); similar to Thioredoxin-related [Medicago truncatula] (GB:ABD32198.1)	EUG4#1#00723
CATMA1a06845	GST1	GST1	/	/	/
CATMA1a06847	GST5	GST5	At1g07810.1	ECA1 ("calcium-transporting ATPase 1, endoplasmic reticulum-type"); calcium-transporting ATPase,Encodes an ER-type Ca2+-pumping ATPase.	EUG4#1#00724
CATMA1a06850	GST5	GST5	At1g07820.1,At1g07820.2	histone H4,Identical to Histone H4 [Arabidopsis Thaliana] (GB:P59259;GB:P02308); similar to histone H4 [Arabidopsis thaliana] (TAIR:AT5G59690.1); similar to histone H4 [Arabidopsis thaliana] (TAIR:AT5G59970.1); similar to histone H4 [Arabidopsis thaliana] (TAIR:AT3G53730.1); similar to histone H4 [Nicotiana tabacum] (GB:BAF36442.1); similar to Os01g0835900 [Oryza sativa (japonica cultivar-group)]…	EUG4#1#00725
CATMA1a06860	GST5	GST5	At1g07830.1	ribosomal protein L29 family protein,similar to Mitochondrial/chloroplast ribosomal protein L4/L29 (ISS) [Ostreococcus tauri] (GB:CAL53798.1); similar to Os06g0128500 [Oryza sativa (japonica cultivar-group)] (GB:NP_001056673.1); contains InterPro domain Ribosomal protein L47, mitochondrial; (InterPro:IPR010729); contains InterPro domain Ribosomal protein L29; (InterPro:IPR001854)	EUG4#1#00726
CATMA1a06862	GST5	GST5	At1g07840.1,At1g07840.2,At1g07840.3	leucine zipper factor-related,similar to Sas10/U3 ribonucleoprotein (Utp) family protein [Arabidopsis thaliana] (TAIR:AT2G43650.1); similar to neuroguidin isoform 1 [Homo sapiens] (GB:NP_001036100.1); similar to PREDICTED: neuroguidin isoform 5 [Pan troglodytes] (GB:XP_001163084.1); similar to Os01g0911000 [Oryza sativa (japonica cultivar-group)] (GB:NP_001045157.1); contains InterPro domain Sas1…	EUG4#1#00727
CATMA1a06865	GST5	GST5	At1g07850.1	fringe-related protein,similar to fringe-related protein [Arabidopsis thaliana] (TAIR:AT4G23490.1); similar to Protein of unknown function DUF604 [Medicago truncatula] (GB:ABE81721.1); contains InterPro domain Protein of unknown function DUF604; (InterPro:IPR006740)	EUG4#1#00728
CATMA1a06867	GST5	GST5	At1g07860.1	unknown protein,	/
CATMA1a06870	GST5	GST5	At1g07870.1	protein kinase family protein,Identical to Probable serine/threonine-protein kinase RLCKVII (EC 2.7.11.1) [Arabidopsis Thaliana] (GB:Q9LQQ8); similar to protein kinase family protein [Arabidopsis thaliana] (TAIR:AT2G28590.1); similar to protein kinase 1 [Populus nigra] (GB:BAA94509.1); contains InterPro domain Protein kinase-like; (InterPro:IPR011009); contains InterPro domain Protein kinase; (In…	EUG4#1#00729
CATMA1a06872	GST4	GST4	At1g07880.1,At1g07880.2	ATMPK13 (ARABIDOPSIS THALIANA MAP KINASE 13); MAP kinase/ kinase,member of MAP Kinase	EUG4#1#00730
CATMA1a06874	GST5	GST5	At1g07890.1,At1g07890.2,At1g07890.3,At1g07890.4,At1g07890.5,At1g07890.6,At1g07890.7	APX1 (ASCORBATE PEROXIDASE 1, MATERNAL EFFECT EMBRYO ARREST 6),Encodes a cytosolic ascorbate peroxidase APX1. Ascorbate peroxidases are enzymes that scavenge hydrogen peroxide in plant cells. Eight types of APX have been described for Arabidopsis: three cytosolic (APX1, APX2, APX6), two chloroplastic types (stromal sAPX, thylakoid tAPX), and three microsomal (APX3, APX4, APX5) isoforms. At least …	EUG4#1#00731
CATMA1a06876	GST5	GST3	At1g07890.1,At1g07890.2,At1g07890.3,At1g07890.4,At1g07890.5,At1g07890.6,At1g07890.7	APX1 (ASCORBATE PEROXIDASE 1, MATERNAL EFFECT EMBRYO ARREST 6),Encodes a cytosolic ascorbate peroxidase APX1. Ascorbate peroxidases are enzymes that scavenge hydrogen peroxide in plant cells. Eight types of APX have been described for Arabidopsis: three cytosolic (APX1, APX2, APX6), two chloroplastic types (stromal sAPX, thylakoid tAPX), and three microsomal (APX3, APX4, APX5) isoforms. At least …	EUG4#1#00731,EUG4#1#00732
CATMA1a06878	GST2	GST2	/	/	/
CATMA1a06880	GST5	GST5	At1g07910.1	ATRNL/RNL (ARABIDOPSIS THALIANA RNA LIGASE); 2',3'-cyclic-nucleotide 3'-phosphodiesterase/ RNA ligase (ATP)/ polynucleotide kinase,Encodes a tRNA ligase that resembles the yeast Trl1 RNA ligase in structure and function but very different in sequence. Like Trl1, AtRNL consists of two domains ù an N-terminal ligase component and a C-terminal 5'-kinase/2',3'-cyclic phosphodiesterase (CPD) component…	EUG4#1#00734
CATMA1a06900	GST5	GST5	At1g07930.1,At1g07930.2	elongation factor 1-alpha / EF-1-alpha,Identical to Elongation factor 1-alpha (EF-1-alpha) (eEF-1A) (A4) [Arabidopsis Thaliana] (GB:P13905); similar to calmodulin binding / translation elongation factor [Arabidopsis thaliana] (TAIR:AT1G07940.2); similar to elongation factor 1-alpha / EF-1-alpha [Arabidopsis thaliana] (TAIR:AT1G07920.1); similar to calmodulin binding / translation elongation facto…	EUG4#1#00736
CATMA1a06910	GST5	GST5	At1g07940.1,At1g07940.2	calmodulin binding / translation elongation factor,Identical to Elongation factor 1-alpha (EF-1-alpha) (eEF-1A) (A4) [Arabidopsis Thaliana] (GB:P13905); similar to elongation factor 1-alpha / EF-1-alpha [Arabidopsis thaliana] (TAIR:AT5G60390.1); similar to elongation factor 1-alpha / EF-1-alpha [Arabidopsis thaliana] (TAIR:AT1G07920.1); similar to elongation factor 1-alpha / EF-1-alpha [Arabidops…	/
CATMA1a06920	GST5	GST5	At1g07950.1	surfeit locus protein 5 family protein / SURF5 family protein,similar to surfeit locus protein 5 family protein / SURF5 family protein [Arabidopsis thaliana] (TAIR:AT1G16430.1); similar to Surfeit locus 5 [Medicago truncatula] (GB:ABE86906.1); contains InterPro domain Surfeit locus 5; (InterPro:IPR009332)	EUG4#1#00738
CATMA1a06925	GST5	GST5	At1g07960.1,At1g07960.2,At1g07960.3	ATPDIL5-1 (PDI-LIKE 5-1); thiol-disulfide exchange intermediate,Encodes a protein disulfide isomerase-like (PDIL) protein, a member of a multigene family within the thioredoxin (TRX) superfamily.	/
CATMA1a06930	GST5	GST5	At1g07970.1	unknown protein,similar to MGC83764 protein [Xenopus laevis] (GB:AAH76809.1); similar to Os03g0288800 [Oryza sativa (japonica cultivar-group)] (GB:NP_001049788.1); contains domain FAMILY NOT NAMED (PTHR21780); contains domain gb def: T6D22.6 (PTHR21780:SF1)	EUG4#1#00739
CATMA1a06940	GST5	GST5	At1g07980.1	histone-like transcription factor (CBF/NF-Y) family protein,similar to Transcription factor CBF/NF-Y/archaeal histone [Medicago truncatula] (GB:ABE80077.1); similar to Os03g0852300 [Oryza sativa (japonica cultivar-group)] (GB:NP_001051922.1); contains InterPro domain Histone-fold; (InterPro:IPR009072); contains InterPro domain Transcription factor CBF/NF-Y/archaeal histone; (InterPro:IPR003958); …	EUG4#1#00740
CATMA1a06950	GST5	GST5	At1g07985.1	unknown protein,similar to expressed protein [Oryza sativa (japonica cultivar-group)] (GB:ABF97687.1); similar to hypothetical protein [Oryza sativa (japonica cultivar-group)] (GB:AAR89048.1); similar to Os03g0623100 [Oryza sativa (japonica cultivar-group)] (GB:NP_001050687.1)	EUG4#1#00741
CATMA1a06960	GST5	GST5	At1g07990.1	SIT4 phosphatase-associated family protein,similar to SIT4 phosphatase-associated family protein [Arabidopsis thaliana] (TAIR:AT2G28360.1); similar to SIT4 phosphatase-associated family protein [Arabidopsis thaliana] (TAIR:AT3G45190.1); similar to SIT4 phosphatase-associated family protein [Arabidopsis thaliana] (TAIR:AT1G30470.1); similar to Os05g0592500 [Oryza sativa (japonica cultivar-group)] …	EUG4#1#00742
CATMA1a06990	GST5	GST5	At1g08010.1,At1g08010.2	zinc finger (GATA type) family protein,Identical to GATA transcription factor 6 (AtGATA-6) (GATA6) [Arabidopsis Thaliana] (GB:Q6DBP8;GB:Q9LN07); similar to zinc finger (GATA type) family protein [Arabidopsis thaliana] (TAIR:AT1G08000.2); similar to GATA-1 zinc finger protein [Nicotiana tabacum] (GB:CAC28528.1); contains InterPro domain Zinc finger, GATA-type; (InterPro:IPR000679)	EUG4#1#00744
CATMA1a07000	GST5	GST5	At1g08030.1	unknown protein,	EUG4#1#00745
CATMA1a07010	GST5	GST5	At1g08035.1	unknown protein,similar to unknown protein [Arabidopsis thaliana] (TAIR:AT2G28330.1)	EUG4#1#00746
CATMA1a07020	GST5	GST5	At1g08040.1,At1g08040.2	unknown protein,similar to unknown protein [Arabidopsis thaliana] (TAIR:AT2G28310.2); similar to Protein of unknown function DUF707 [Medicago truncatula] (GB:ABE91787.1); contains InterPro domain Protein of unknown function DUF707; (InterPro:IPR007877)	/
CATMA1a07030	GST5	GST5	At1g08050.1	zinc finger (C3HC4-type RING finger) family protein,similar to zinc finger (C3HC4-type RING finger) family protein [Arabidopsis thaliana] (TAIR:AT5G60710.1); similar to Os02g0806700 [Oryza sativa (japonica cultivar-group)] (GB:NP_001048450.1); similar to Hypothetical protein protein containing a von Willebrand factor type A domain [Oryza sativa] (GB:AAK98695.1); contains InterPro domain von Wille…	EUG4#1#00747
CATMA1a07035	GST5	GST3	At1g08060.1,At1g08060.2	MOM (MAINTENANCE OF METHYLATION),similar to CHR4/MI-2-LIKE (chromatin remodeling 4), ATP binding / DNA binding / chromatin binding / helicase [Arabidopsis thaliana] (TAIR:AT5G44800.1); similar to unnamed protein product [Candida glabrata] (GB:XP_449279.1); similar to Os07g0497000 [Oryza sativa (japonica cultivar-group)] (GB:NP_001059705.1); contains InterPro domain Protein kinase-like; (InterPro:…	EUG4#1#00748,EUG4#1#00749
CATMA1a07050	GST5	GST5	At1g08070.1	pentatricopeptide (PPR) repeat-containing protein,similar to pentatricopeptide (PPR) repeat-containing protein [Arabidopsis thaliana] (TAIR:AT2G29760.1); similar to Pancreatic ribonuclease; Tetratricopeptide-like helical [Medicago truncatula] (GB:ABE87347.1); contains InterPro domain Pentatricopeptide repeat; (InterPro:IPR002885); contains InterPro domain Protein prenyltransferase; (InterPro:IPR0…	EUG4#1#00751
CATMA1a07063	GST5	GST5	At1g08090.1	ATNRT2:1 (Arabidopsis thaliana high affinity nitrate transporter 2.1); nitrate transporter,High-affinity nitrate transporter. Up-regulated by nitrate. Functions as a repressor of lateral root initiation independently of nitrate uptake.	EUG4#1#00753
CATMA1a07066	GST5	GST5	At1g08100.1	ATNRT2.2 (Arabidopsis thaliana high-affinity nitrate transporter 2.2); nitrate transporter,Encodes a high-affinity nitrate transporter.	EUG4#1#00754
CATMA1a07080	GST5	GST5	At1g08110.1,At1g08110.2,At1g08110.3,At1g08110.4	calmodulin binding / lactoylglutathione lyase,Identical to Lactoylglutathione lyase (EC 4.4.1.5) (Methylglyoxalase) (Aldoketomutase) (Glyoxalase I) (Glx I) (Ketone-aldehyde mutase) (S-D- lactoylglutathione methylglyoxal lyase) [Arabidopsis Thaliana] (GB:Q8H0V3;GB:Q9LMZ7); similar to lactoylglutathione lyase, putative / glyoxalase I, putative [Arabidopsis thaliana] (TAIR:AT1G67280.2); similar to g…	EUG4#1#00755
CATMA1a07100	GST5	GST5	At1g08125.1	unknown protein,similar to unknown protein [Arabidopsis thaliana] (TAIR:AT1G73320.1); similar to DNA ligase-like [Oryza sativa (japonica cultivar-group)] (GB:BAD22961.1); contains domain no description (G3D.3.40.50.150); contains domain S-adenosyl-L-methionine-dependent methyltransferases (SSF53335); contains domain UNCHARACTERIZED (PTHR14614)	EUG4#1#00758
CATMA1a07105	GST5	GST5	At1g08130.1	ATLIG1 (ARABIDOPSIS THALIANA DNA LIGASE 1); ATP binding / DNA ligase (ATP),Encodes the Arabidopsis DNA ligase 1 that provides the major DNA ligase activity in cells and plays a key role in both DNA replication and excision repair pathways. Indispensable for cell viability. AtLIG1 expresses one major and two minor mRNA transcripts differing only in the length of the 5' untranslated leader sequence…	EUG4#1#00760
CATMA1a07110	GST5	GST5	At1g08135.1	ATCHX6B/CHX6B (CATION/H+ EXCHANGER 6B); monovalent cation:proton antiporter,similar to ATCHX6a (CATION/H+ EXCHANGER 6A), monovalent cation:proton antiporter [Arabidopsis thaliana] (TAIR:AT1G08140.1); similar to Na+/H+ antiporter-like protein, putative [Medicago truncatula] (GB:ABE89964.1); contains InterPro domain Sodium/hydrogen exchanger; (InterPro:IPR006153)	EUG4#1#00761
CATMA1a07120	GST5	GST5	At1g08140.1	ATCHX6a (CATION/H+ EXCHANGER 6A); monovalent cation:proton antiporter,member of Putative Na+/H+ antiporter family	EUG4#1#00762
CATMA1a07130	GST5	GST5	At1g08150.1	ATCHX5 (CATION/H+ EXCHANGER 5); monovalent cation:proton antiporter,member of Putative Na+/H+ antiporter family	EUG4#1#00763
CATMA1a07140	GST5	GST5	At1g08160.1	harpin-induced protein-related / HIN1-related / harpin-responsive protein-related,similar to harpin-induced protein-related / HIN1-related / harpin-responsive protein-related [Arabidopsis thaliana] (TAIR:AT5G22870.1); similar to hypothetical protein [Ipomoea trifida] (GB:AAS79600.1); contains InterPro domain Harpin-induced 1; (InterPro:IPR010847)	EUG4#1#00764
CATMA1a07150	GST1	GST5	/	/	EUG4#1#00765
CATMA1a07160	GST5	GST5	At1g08170.1	histone H2B family protein,Identical to Histone H2B.2 (HTB8) [Arabidopsis Thaliana] (GB:Q9SGE3); similar to histone H2B [Arabidopsis thaliana] (TAIR:AT5G59910.1); similar to histone H2B, putative [Arabidopsis thaliana] (TAIR:AT1G07790.1); similar to PREDICTED: similar to nadrin [Danio rerio] (GB:XP_683155.1); contains InterPro domain Histone-fold; (InterPro:IPR009072); contains InterPro domain Hi…	EUG4#1#00766
CATMA1a07170	GST5	GST5	At1g08180.1	unknown protein,similar to unknown protein [Arabidopsis thaliana] (TAIR:AT5G02420.1)	EUG4#1#00767
CATMA1a07180	GST5	GST5	At1g08190.1	vacuolar assembly protein, putative (VPS41),Identical to Vacuolar protein sorting-associated protein 41 homolog (VPS41) [Arabidopsis Thaliana] (GB:P93043;GB:Q9SGE1); similar to hypothetical protein [Ipomoea trifida] (GB:BAF36333.1); similar to Vacuolar protein sorting-associated protein 41 homolog (GB:P93231); similar to putative vacuolar assembling protein [Ipomoea trifida] (GB:AAS79596.1); cont…	EUG4#1#00768
CATMA1a07190	GST5	GST5	At1g08200.1	AXS2 (UDP-D-APIOSE/UDP-D-XYLOSE SYNTHASE 2),Encodes a putative UDP-D-apiose/UPD-D-xylose synthetase.	/
CATMA1a07200	GST5	GST5	At1g08210.1	aspartyl protease family protein,similar to aspartyl protease family protein [Arabidopsis thaliana] (TAIR:AT5G22850.1); similar to putative aspartic proteinase nepenthesin II [Oryza sativa (japonica cultivar-group)] (GB:BAD53242.1); contains InterPro domain Peptidase A1, pepsin; (InterPro:IPR001461); contains InterPro domain Peptidase aspartic, catalytic; (InterPro:IPR009007)	EUG4#1#00771
CATMA1a07210	GST5	GST5	At1g08220.1,At1g08220.2	unknown protein,similar to Os05g0176500 [Oryza sativa (japonica cultivar-group)] (GB:NP_001054790.1); similar to hypothetical protein DDBDRAFT_0217212 [Dictyostelium discoideum AX4] (GB:XP_644415.1); contains InterPro domain ATP10; (InterPro:IPR007849)	EUG4#1#00772
CATMA1a07220	GST5	GST5	At1g08230.2	unknown protein,similar to amino acid transporter family protein [Arabidopsis thaliana] (TAIR:AT5G41800.1); similar to Os05g0586500 [Oryza sativa (japonica cultivar-group)] (GB:NP_001056462.1); similar to Amino acid/polyamine transporter II [Medicago truncatula] (GB:ABE81500.1); similar to Os01g0857400 [Oryza sativa (japonica cultivar-group)] (GB:NP_001044853.1); contains InterPro domain Amino ac…	EUG4#1#00773
CATMA1a07230	GST5	GST5	At1g08230.2	unknown protein,similar to amino acid transporter family protein [Arabidopsis thaliana] (TAIR:AT5G41800.1); similar to Os05g0586500 [Oryza sativa (japonica cultivar-group)] (GB:NP_001056462.1); similar to Amino acid/polyamine transporter II [Medicago truncatula] (GB:ABE81500.1); similar to Os01g0857400 [Oryza sativa (japonica cultivar-group)] (GB:NP_001044853.1); contains InterPro domain Amino ac…	EUG4#1#00774
CATMA1a07240	GST5	GST5	At1g08250.1	prephenate dehydratase family protein,similar to PD1 (PREPHENATE DEHYDRATASE 1), prephenate dehydratase [Arabidopsis thaliana] (TAIR:AT2G27820.1); similar to prephenate dehydratase [Ipomoea trifida] (GB:AAS79603.1); contains InterPro domain Prephenate dehydratase; (InterPro:IPR001086)	EUG4#1#00775
CATMA1a07250	GST5	GST5	At1g08260.1	EMB2284/POL2A/TIL1 (EMBRYO DEFECTIVE 2284); DNA-directed DNA polymerase,Similar to POL2A, DNA polymerase epsilon catalytic subunit. Essential for Arabidopsis growth. Null homozygotes are embryo lethal, partial loss of function alleles show embryo patterning defects such as root pole displacement. Delayed progression through cell cycle results in embryos with smaller numbers of larger cells.	EUG4#1#00777
CATMA1a07270	GST5	GST5	At1g08280.1	glycosyl transferase family 29 protein / sialyltransferase family protein,similar to sialyltransferase-like protein [Gossypium raimondii] (GB:CAJ15145.1); contains InterPro domain Glycosyl transferase, family 29; (InterPro:IPR001675)	EUG4#1#00780
CATMA1a07280	GST5	GST5	At1g08290.1	zinc finger (C2H2 type) protein (WIP3),similar to TT1 (TRANSPARENT TESTA 1), transcription factor [Arabidopsis thaliana] (TAIR:AT1G34790.1); similar to Os05g0444200 [Oryza sativa (japonica cultivar-group)] (GB:NP_001055679.1); similar to Zinc finger, C2H2-type [Medicago truncatula] (GB:ABE93767.1); contains InterPro domain Zinc finger, C2H2-type; (InterPro:IPR007087)	/
CATMA1a07290	GST5	GST5	At1g08300.1	unknown protein,similar to EMB2597 (EMBRYO DEFECTIVE 2597) [Arabidopsis thaliana] (TAIR:AT4G13740.1); similar to conserved hypothetical protein [Medicago truncatula] (GB:ABE91506.1)	EUG4#1#00781
CATMA1a07300	GST5	GST5	At1g08310.1,At1g08310.2	esterase/lipase/thioesterase family protein,similar to esterase/lipase/thioesterase family protein [Arabidopsis thaliana] (TAIR:AT5G22460.2); similar to Os12g0152100 [Oryza sativa (japonica cultivar-group)] (GB:NP_001066173.1); similar to hydrolase, alpha/beta fold family protein, putative, expressed [Oryza sativa (japonica cultivar-group)] (GB:ABA95828.1); contains InterPro domain Esterase/lipas…	EUG4#1#00782
CATMA1a07310	GST5	GST5	At1g08315.1	armadillo/beta-catenin repeat family protein,similar to armadillo/beta-catenin repeat family protein / U-box domain-containing protein [Arabidopsis thaliana] (TAIR:AT2G23140.1); similar to Armadillo [Medicago truncatula] (GB:ABE83790.1); contains InterPro domain Armadillo; (InterPro:IPR000225); contains InterPro domain Armadillo-like helical; (InterPro:IPR011989)	EUG4#1#00783
CATMA1a07320	GST5	GST5	At1g08320.1,At1g08320.2,At1g08320.3	DNA binding,similar to bZIP family transcription factor [Arabidopsis thaliana] (TAIR:AT5G06839.1); similar to Os01g0859500 [Oryza sativa (japonica cultivar-group)] (GB:NP_001044868.1); similar to TGACG-sequence-specific DNA-binding protein TGA-2.1, putative, expressed [Oryza sativa (japonica cultivar-group)] (GB:ABA95838.1); similar to Os12g0152900 [Oryza sativa (japonica cultivar-group)] (GB:NP_…	EUG4#1#00784
CATMA1a07330	GST5	GST5	At1g08340.1	rac GTPase activating protein, putative,similar to rac GTPase activating protein, putative [Arabidopsis thaliana] (TAIR:AT5G22400.1); similar to RhoGAP1 [Nicotiana tabacum] (GB:ABG85154.1); contains InterPro domain PAK-box/P21-Rho-binding; (InterPro:IPR000095); contains InterPro domain Rho GTPase activation protein; (InterPro:IPR008936); contains InterPro domain Wiscott-Aldrich syndrome, C-termin…	EUG4#1#00786
CATMA1a07340	GST5	GST5	At1g08350.1,At1g08350.2	endomembrane protein 70 family protein,similar to transporter [Arabidopsis thaliana] (TAIR:AT5G37310.1); similar to Putative endosomal protein [Oryza sativa (japonica cultivar-group)] (GB:AAK52585.1); similar to Os10g0112600 [Oryza sativa (japonica cultivar-group)] (GB:NP_001064040.1); similar to Os03g0237000 [Oryza sativa (japonica cultivar-group)] (GB:NP_001049492.1); contains InterPro domain N…	EUG4#1#00787
CATMA1a07350	GST5	GST5	At1g08360.1	60S ribosomal protein L10A (RPL10aA),Identical to 60S ribosomal protein L10a-1 (RPL10AA) [Arabidopsis Thaliana] (GB:Q8VZB9;GB:Q9SJF4); similar to 60S ribosomal protein L10A (RPL10aB) [Arabidopsis thaliana] (TAIR:AT2G27530.2); similar to Os02g0321900 [Oryza sativa (japonica cultivar-group)] (GB:NP_001046690.1); similar to Ribosomal protein L1 [Medicago truncatula] (GB:ABE94025.1); contains InterPr…	/
CATMA1a07355	GST5	GST5	At1g08370.1	DCP1 (DECAPPING 1),Encodes DCP1 involved in mRNA decapping. DCP1 forms a mRNA decapping complex with DCP2 (At5g13570) and VCS (VARICOSE) (At3g13300). However, unlike DCP2, DCP1 itself does not have mRNA decapping activity in vitro. DCP1, DCP2 and VCS colocalize in cytoplasmic loci, which are putative Arabidopsis mRNA processing bodies. Null mutants of DCP1, DCP2, and VCS accumulate capped mRNAs w…	EUG4#1#00789
CATMA1a07360	GST5	GST5	At1g08380.1	PSAO (photosystem I subunit O),Encodes subunit O of photosystem I.	EUG4#1#00790
CATMA1a07370	GST5	GST5	At1g08390.1	nucleic acid binding,similar to hypothetical protein [Ipomoea trifida] (GB:BAF36320.1); contains InterPro domain Nucleic acid-binding, OB-fold, subgroup; (InterPro:IPR012340); contains InterPro domain Nucleic acid-binding, OB-fold; (InterPro:IPR008994); contains InterPro domain nucleic acid binding, OB-fold, tRNA/helicase-type; (InterPro:IPR004365)	EUG4#1#00791
CATMA1a07380	GST5	GST5	At1g08400.1	chromosome structural maintenance protein-related,similar to MAG2 [Arabidopsis thaliana] (TAIR:AT3G47700.1); similar to Os02g0748100 [Oryza sativa (japonica cultivar-group)] (GB:NP_001048119.1); similar to Os07g0686700 [Oryza sativa (japonica cultivar-group)] (GB:NP_001060686.1); similar to PREDICTED: similar to RAD50-interacting protein 1 [Gallus gallus] (GB:XP_425422.2); contains InterPro domai…	EUG4#1#00792
CATMA1a07390	GST5	GST5	At1g08410.1	GTP-binding family protein,similar to GTP-binding family protein [Arabidopsis thaliana] (TAIR:AT2G27200.1); similar to expressed protein [Oryza sativa (japonica cultivar-group)] (GB:AAU89192.1); similar to GTP1/OBG [Medicago truncatula] (GB:ABE78155.1); similar to Os12g0618300 [Oryza sativa (japonica cultivar-group)] (GB:NP_001067291.1); contains InterPro domain GTP-binding protein, HSR1-related;…	EUG4#1#00793
CATMA1a07400	GST5	GST5	At1g08420.1	kelch repeat-containing protein / serine/threonine phosphoesterase family protein,similar to kelch repeat-containing serine/threonine phosphoesterase family protein [Arabidopsis thaliana] (TAIR:AT4G03080.1); similar to kelch repeat-containing serine/threonine phosphoesterase family protein [Arabidopsis thaliana] (TAIR:AT2G27210.1); similar to kelch repeat-containing serine/threonine phosphoestera…	EUG4#1#00794
CATMA1a07410	GST5	GST5	At1g08430.1	ALMT1/ATALMT1 (AL-ACTIVATED MALATE TRANSPORTER 1); malate transporter,Encodes a Al-activated malate efflux transporter. Is essential for aluminum tolerance but does not represent the major Al tolerance QTL.	EUG4#1#00795
CATMA1a07425	GST5	GST5	At1g08450.1	CRT3 (CALRETICULIN 3); calcium ion binding,Encodes calreticulin CRT3.	/
CATMA1a07430	GST5	GST5	At1g08460.1	HDA08 (histone deacetylase 8); histone deacetylase,similar to HDA15 (histone deacetylase 15), histone deacetylase [Arabidopsis thaliana] (TAIR:AT3G18520.2); similar to Histone deacetylase superfamily [Medicago truncatula] (GB:ABD32780.1); contains InterPro domain Histone deacetylase superfamily; (InterPro:IPR000286)	EUG4#1#00799
CATMA1a07435	GST5	GST5	At1g08465.1	YAB2 (YABBY 2); transcription factor,Member of the YABBY family of Arabidopsis proteins involved in the abaxial cell fate specification in lateral organs	EUG4#1#00800
CATMA1a07440	GST5	GST5	At1g08470.1	strictosidine synthase family protein,similar to strictosidine synthase family protein [Arabidopsis thaliana] (TAIR:AT5G22020.1); similar to putative strictosidine synthase [Oryza sativa (japonica cultivar-group)] (GB:AAR87254.1); similar to Os03g0750700 [Oryza sativa (japonica cultivar-group)] (GB:NP_001051286.1); contains InterPro domain Strictosidine synthase; (InterPro:IPR004141)	EUG4#1#00801
CATMA1a07450	GST5	GST5	At1g08480.1	unknown protein,similar to hypothetical protein 13 [Plantago major] (GB:CAJ34821.1)	/
CATMA1a07460	GST5	GST5	At1g08490.1	ATCPNIFS/ATNFS2/ATSUFS/CPNIFS/SUFS (CHLOROPLASTIC NIFS-LIKE CYSTEINE DESULFURASE); cysteine desulfurase/ selenocysteine lyase/ transaminase,Chloroplastic NifS-like protein that can catalyze the conversion of cysteine into alanine and elemental sulfur (S(0)) and of selenocysteine into alanine and elemental Se (Se(0)). Overexpression enhances selenium tolerance and accumulation.	EUG4#1#00802
CATMA1a07465	GST5	GST5	At1g08500.1	plastocyanin-like domain-containing protein,similar to plastocyanin-like domain-containing protein [Arabidopsis thaliana] (TAIR:AT3G20570.1); similar to Os01g0281600 [Oryza sativa (japonica cultivar-group)] (GB:NP_001042760.1); similar to Plastocyanin-like domain containing protein [Oryza sativa (japonica cultivar-group)] (GB:ABA93859.1); similar to Os12g0454600 [Oryza sativa (japonica cultivar-g…	EUG4#1#00803
CATMA1a07475	GST5	GST5	At1g08510.1	FATB (FATTY ACYL-ACP THIOESTERASES B); acyl carrier/ acyl-ACP thioesterase,Encodes an acyl-acyl carrier protein thioesterase. Hydrolyzes primarily saturated acyl-ACPs with chain lengths that vary between 8 and 18 carbons. Involved in saturated fatty acid synthesis. Nuclear-encoded, plastid-targeted globular protein that is functional as dimer.	EUG4#1#00804
CATMA1a07480	GST5	GST3	At1g08520.1	CHLD/PDE166 (PIGMENT DEFECTIVE 166); ATP binding / magnesium chelatase/ nucleoside-triphosphatase/ nucleotide binding,Identical to Magnesium-chelatase subunit chlD, chloroplast precursor (EC 6.6.1.1) (Mg-protoporphyrin IX chelatase) (Mg-chelatase subunit D) (CHLD) [Arabidopsis Thaliana] (GB:Q9SJE1;GB:Q9SWY5); similar to CHLI1 (CHLORINA 42), magnesium chelatase [Arabidopsis thaliana] (TAIR:AT4G184…	EUG4#1#00805,EUG4#1#00806
CATMA1a07490	GST5	GST5	At1g08530.1	unknown protein,similar to unknown protein [Arabidopsis thaliana] (TAIR:AT5G09995.3); similar to conserved hypothetical protein [Medicago truncatula] (GB:ABE89404.1)	EUG4#1#00807
CATMA1a07491	GST5	GST5	At1g08540.1	SIGB (SIGMA FACTOR B); DNA binding / DNA-directed RNA polymerase/ transcription factor,Subunit of chloroplast RNA polymerase, confers the ability to recognize promoter sequences on the core enzyme	EUG4#1#00808
CATMA1a07493	GST5	GST5	At1g08550.1,At1g08550.2	NPQ1 (NON-PHOTOCHEMICAL QUENCHING 1),Violaxanthin deepoxidase involved in xanthophyll cycle.Two major consequences of the npq1 mutation are the absence of zeaxanthin formation in strong light and the partial inhibition of the quenching of singlet excited chlorophylls in the photosystem II light-harvesting complex	EUG4#1#00809
CATMA1a07495	GST5	GST5	At1g08560.1	SYP111 (syntaxin 111); t-SNARE,member of SYP11 Gene Family	EUG4#1#00810
CATMA1a07498	GST5	GST3	At1g08570.1,At1g08570.2	thioredoxin family protein,Identical to Thioredoxin-like 1 [Arabidopsis Thaliana] (GB:O64654); similar to thioredoxin family protein [Arabidopsis thaliana] (TAIR:AT2G33270.1); similar to thioredoxin (GB:AAA33400.1); contains InterPro domain Thioredoxin-like fold; (InterPro:IPR012336); contains InterPro domain Thioredoxin-related; (InterPro:IPR006662); contains InterPro domain Thioredoxin domain 2…	EUG4#1#00811,EUG4#1#00812
CATMA1a07500	GST5	GST5	At1g08580.1	unknown protein,similar to Pm52 [Prunus mume] (GB:BAE48663.1)	EUG4#1#00813
CATMA1a07510	GST5	GST5	At1g08590.1	CLAVATA1 receptor kinase (CLV1),similar to CLV1-like leucine rich repeat transmembrane receptor-like protein kinase (Ipomoea nil) (U77888)	EUG4#1#00814
CATMA1a07520	GST5	GST5	At1g08600.1	ATRX/CHR20; ATP binding / DNA binding / helicase,similar to ATRAD54/CHR25 (ARABIDOPSIS HOMOLOG OF RAD54), ATP binding / DNA binding / helicase [Arabidopsis thaliana] (TAIR:AT3G19210.1); similar to Os10g0457700 [Oryza sativa (japonica cultivar-group)] (GB:NP_001064765.1); similar to SNF2 domain-containing protein, putative, expressed [Oryza sativa (japonica cultivar-group)] (GB:ABB47753.2); simila…	/
CATMA1a07530	GST5	GST5	At1g08610.1	pentatricopeptide (PPR) repeat-containing protein,similar to pentatricopeptide (PPR) repeat-containing protein [Arabidopsis thaliana] (TAIR:AT1G09900.1); similar to Os10g0476900 [Oryza sativa (japonica cultivar-group)] (GB:NP_001064852.1); similar to putative pentatricopeptide (PPR) repeat-containing protein [Oryza sativa (japonica cultivar-group)] (GB:BAD15828.1); contains InterPro domain Pentat…	/
CATMA1a07540	GST5	GST5	At1g08620.1	transcription factor jumonji (jmj) family protein / zinc finger (C5HC2 type) family protein,similar to transcription factor jumonji (jmj) family protein / zinc finger (C5HC2 type) family protein [Arabidopsis thaliana] (TAIR:AT4G20400.2); similar to Os05g0302300 [Oryza sativa (japonica cultivar-group)] (GB:NP_001055137.1); similar to Os05g0196500 [Oryza sativa (japonica cultivar-group)] (GB:NP_001…	/
CATMA1a07550	GST5	GST5	At1g08630.1,At1g08630.2,At1g08630.3,At1g08630.4,At1g08630.5	THA1 (THREONINE ALDOLASE 1),Encodes a threonine aldolase, involved in threonine degradation to glycine. Primarily expressed in seeds and seedlings.	EUG4#1#00819
CATMA1a07560	GST5	GST5	At1g08640.1	heat shock protein binding,similar to Os10g0478100 [Oryza sativa (japonica cultivar-group)] (GB:NP_001064859.1); similar to Os08g0127600 [Oryza sativa (japonica cultivar-group)] (GB:NP_001060904.1); similar to unknown protein [Oryza sativa] (GB:AAG13571.1); contains InterPro domain Heat shock protein DnaJ, N-terminal; (InterPro:IPR001623)	EUG4#1#00820
CATMA1a07565	GST5	GST5	At1g08650.1	PPCK1 (PHOSPHOENOLPYRUVATE CARBOXYLASE KINASE); kinase,Encodes a phosphoenolpyruvate carboxylase kinase that is expressed at highest levels in leaves. Expression is induced by light.	EUG4#1#00821
CATMA1a07570	GST5	GST5	At1g08660.1,At1g08660.2	glycosyl transferase family 29 protein / sialyltransferase family protein,similar to glycosyl transferase family 29 protein / sialyltransferase family protein [Arabidopsis thaliana] (TAIR:AT3G48820.1); similar to sialyltransferase like protein [Aquile (GB:CAJ44461.1); similar to sialyltransferase-like protein [Solanum lycopersicum] (GB:CAJ15147.2); similar to sialyltransferase-like protein [Solan…	EUG4#1#00822
CATMA1a07580	GST5	GST3	At1g08660.1,At1g08660.2	glycosyl transferase family 29 protein / sialyltransferase family protein,similar to glycosyl transferase family 29 protein / sialyltransferase family protein [Arabidopsis thaliana] (TAIR:AT3G48820.1); similar to sialyltransferase like protein [Aquile (GB:CAJ44461.1); similar to sialyltransferase-like protein [Solanum lycopersicum] (GB:CAJ15147.2); similar to sialyltransferase-like protein [Solan…	EUG4#1#00822,EUG4#1#00823
CATMA1a07590	GST5	GST5	At1g08670.1	epsin N-terminal homology (ENTH) domain-containing protein / clathrin assembly protein-related,similar to epsin N-terminal homology (ENTH) domain-containing protein / clathrin assembly protein-related [Arabidopsis thaliana] (TAIR:AT3G46540.1); similar to hypothetical protein CC1G_03419 [Coprinopsis cinerea okayama7#130] (GB:EAU86208.1); similar to Os01g0841000 [Oryza sativa (japonica cultivar-gro…	EUG4#1#00825
CATMA1a07600	GST5	GST5	At1g08680.1,At1g08680.2,At1g08680.3	ZIGA4 (ARF GAP-LIKE ZINC FINGER-CONTAINING PROTEIN ZIGA4); DNA binding,A member of ARF GAP domain (AGD), A thaliana has 15 members, grouped into four classes. AGD14 belongs to the class 4, together with AGD15.	EUG4#1#00826
CATMA1a07610	GST5	GST5	At1g08700.1	presenilin family protein,Identical to Presenilin-like protein At1g08700 [Arabidopsis Thaliana] (GB:O64668;GB:Q8L9V0); similar to presenilin family protein [Arabidopsis thaliana] (TAIR:AT2G29900.1); similar to putative presenilin [Oryza sativa (japonica cultivar-group)] (GB:BAD81114.1); contains InterPro domain Peptidase A22, presenilin signal peptide; (InterPro:IPR006639); contains InterPro doma…	EUG4#1#00827
CATMA1a07620	GST5	GST5	At1g08710.1,At1g08710.2	F-box family protein,similar to Os01g0814700 [Oryza sativa (japonica cultivar-group)] (GB:NP_001044610.1); contains domain no description (G3D.3.80.10.10); contains domain F-box domain (SSF81383)	EUG4#1#00828
CATMA1a07630	GST5	GST5	At1g08720.1	EDR1 (ENHANCED DISEASE RESISTANCE 1); kinase/ protein threonine/tyrosine kinase,enhanced disease resistance 1 (EDR1) confers resistance to powdery mildew disease caused by the fungus Erysiphe cichoracearum	EUG4#1#00829
CATMA1a07640	GST2	GST2	/	/	/
CATMA1a07650	GST5	GST5	At1g08730.1	XIC (Myosin-like protein XIC); motor/ protein binding,Class XI myosin gene	EUG4#1#00831
CATMA1a07660	GST5	GST5	At1g08750.1,At1g08750.2,At1g08750.3	GPI-anchor transamidase, putative,similar to ALPHA-VPE (ALPHA-VACUOLAR PROCESSING ENZYME), cysteine-type endopeptidase [Arabidopsis thaliana] (TAIR:AT2G25940.1); similar to hypothetical protein DDBDRAFT_0186511 [Dictyostelium discoideum AX4] (GB:XP_638069.1); similar to Os02g0219400 [Oryza sativa (japonica cultivar-group)] (GB:NP_001046312.1); contains InterPro domain Peptidase C13, legumain; (In…	EUG4#1#00832
CATMA1a07670	GST5	GST5	At1g08760.1	unknown protein,similar to unknown protein [Arabidopsis thaliana] (TAIR:AT4G13370.1); similar to Os09g0516700 [Oryza sativa (japonica cultivar-group)] (GB:NP_001063674.1); similar to unknown protein [Oryza sativa (japonica cultivar-group)] (GB:BAD44860.1); similar to Os08g0541500 [Oryza sativa (japonica cultivar-group)] (GB:NP_001062388.1); contains InterPro domain Nucleic acid-binding, OB-fold; …	EUG4#1#00833
CATMA1a07680	GST5	GST5	At1g08770.1	prenylated rab acceptor (PRA1) family protein,similar to prenylated rab acceptor (PRA1) family protein [Arabidopsis thaliana] (TAIR:AT1G55190.1); similar to putative prenylated rab acceptor protein [Oryza sativa (japonica cultivar-group)] (GB:AAR87293.1); similar to Os03g0741600 [Oryza sativa (japonica cultivar-group)] (GB:NP_001051225.1); similar to Os03g0798400 [Oryza sativa (japonica cultivar-…	EUG4#1#00834
CATMA1a07690	GST5	GST5	At1g08780.1	prefoldin, putative,Identical to Probable prefoldin subunit 4 (ABI3-interacting protein 3) (API3) [Arabidopsis Thaliana] (GB:Q9M4B5); similar to VIP3 protein [Zea mays] (GB:CAC35070.1); similar to Os03g0628900 [Oryza sativa (japonica cultivar-group)] (GB:NP_001050709.1); contains InterPro domain Prefoldin; (InterPro:IPR009053); contains InterPro domain Prefoldin beta-like; (InterPro:IPR002777)	EUG4#1#00835
CATMA1a07700	GST5	GST5	At1g08790.1	unknown protein,similar to unknown protein [Arabidopsis thaliana] (TAIR:AT5G28690.1); similar to Os04g0282200 [Oryza sativa (japonica cultivar-group)] (GB:NP_001052367.1); similar to Os02g0766600 [Oryza sativa (japonica cultivar-group)] (GB:NP_001048224.1); similar to hypothetical protein [Oryza sativa (japonica cultivar-group)] (GB:BAD19985.1); contains InterPro domain Protein of unknown functio…	EUG4#1#00836
CATMA1a07710	GST5	GST5	At1g08800.1	unknown protein,similar to unknown protein [Arabidopsis thaliana] (TAIR:AT2G30690.1); similar to Os10g0414800 [Oryza sativa (japonica cultivar-group)] (GB:NP_001064597.1); similar to Os01g0775200 [Oryza sativa (japonica cultivar-group)] (GB:NP_001044407.1); similar to Hypothetical protein [Oryza sativa (japonica cultivar-group)] (GB:AAM15784.1); contains InterPro domain Protein of unknown functio…	EUG4#1#00837
CATMA1a07720	GST5	GST5	At1g08800.1	unknown protein,similar to unknown protein [Arabidopsis thaliana] (TAIR:AT2G30690.1); similar to Os10g0414800 [Oryza sativa (japonica cultivar-group)] (GB:NP_001064597.1); similar to Os01g0775200 [Oryza sativa (japonica cultivar-group)] (GB:NP_001044407.1); similar to Hypothetical protein [Oryza sativa (japonica cultivar-group)] (GB:AAM15784.1); contains InterPro domain Protein of unknown functio…	EUG4#1#00837
CATMA1a07725	GST5	GST5	At1g08810.1,At1g08810.2	MYB60 (myb domain protein 60); DNA binding,putative transcription factor of the R2R3-MYB gene family. Transcript increases under conditions that promote stomatal opening (white and blue light, abi1-1 mutation) and decreases under conditions that trigger stomatal closure (ABA, desiccation, darkness), with the exception of elevated CO2. Expressed exclusively in guard cells of all tissues. It is req…	EUG4#1#00838
CATMA1a07730	GST5	GST5	At1g08820.1,At1g08820.2	VAP27-2 (VAMP/SYNAPTOBREVIN-ASSOCIATED PROTEIN 27-2); structural molecule,Encodes VAP33-like protein that interacts with cowpea mosaic virus protein 60K. Is a SNARE-like protein that may be involved in vesicular transport to or from the ER.	EUG4#1#00839
CATMA1a07735	GST5	GST5	At1g08830.1,At1g08830.2	CSD1 (copper/zinc superoxide dismutase 1),Encodes a cytosolic copper/zinc superoxide dismutase CSD1 that can detoxify superoxide radicals. Its expression is affected by miR398-directed mRNA cleavage.	EUG4#1#00840
CATMA1a07740	GST5	GST5	At1g08840.1	EMB2411 (EMBRYO DEFECTIVE 2411); ATP-dependent DNA helicase,similar to DNA-binding protein, putative [Arabidopsis thaliana] (TAIR:AT2G03270.1); similar to OSJNBb0016D16.17 [Oryza sativa (japonica cultivar-group)] (GB:CAE04326.1); similar to hypothetical protein MG02491.4 [Magnaporthe grisea 70-15] (GB:XP_365789.1); similar to Os04g0588200 [Oryza sativa (japonica cultivar-group)] (GB:NP_001053694.…	EUG4#1#00841
CATMA1a07750	GST5	GST5	At1g08845.1	structural constituent of ribosome,similar to structural constituent of ribosome [Arabidopsis thaliana] (TAIR:AT3G22450.1); similar to Os10g0559900 [Oryza sativa (japonica cultivar-group)] (GB:NP_001065375.1); similar to unknown protein [Oryza sativa (japonica cultivar-group)] (GB:BAD07676.1); contains InterPro domain Ribosomal protein L18P/L5E; (InterPro:IPR005484)	EUG4#1#00842
CATMA1a07760	GST5	GST5	At1g08860.1	BON3 (BONZAI 3),Encodes a copine-like protein, which is a member of a newly identified class of calcium-dependent, phospholipid binding proteins that are present in a wide range of organisms. Overexpression of this gene suppresses bon1-1 phenotypes. Double mutant analyses with bon1-1 suggest that BON1 and BON3 have overlapping functions in maintaining cellular homeostasis and inhibiting cell deat…	EUG4#1#00843
CATMA1a07770	GST5	GST5	At1g08880.1	histone H2A, putative,Identical to Probable histone H2AXb (HTA3) [Arabidopsis Thaliana] (GB:Q9S9K7); Identical to Probable histone H2AXa (HTA5) [Arabidopsis Thaliana] (GB:O04848;GB:Q8LAC0); similar to histone H2A, putative [Arabidopsis thaliana] (TAIR:AT1G54690.1); similar to Histone H2AX (GB:O65759); contains InterPro domain Histone-fold; (InterPro:IPR009072); contains InterPro domain Histone co…	EUG4#1#00844
CATMA1a07790	GST5	GST5	At1g08910.1	EMB3001 (EMBRYO DEFECTIVE 3001); zinc ion binding,similar to zinc ion binding [Arabidopsis thaliana] (TAIR:AT5G41580.1); similar to transcription factor [Vicia faba var. minor] (GB:CAA66482.1); contains InterPro domain Zinc finger, MIZ-type; (InterPro:IPR004181)	EUG4#1#00848
CATMA1a07793	GST5	GST5	At1g08920.1,At1g08920.2	carbohydrate transporter/ sugar porter,Identical to Sugar transporter ERD6-like 3 (Sugar transporter-like protein 2) (SUGTL2) [Arabidopsis Thaliana] (GB:Q94KE0;GB:O04037;GB:Q9SCW9); similar to ERD6 (EARLY RESPONSE TO DEHYDRATION 6), carbohydrate transporter/ sugar porter [Arabidopsis thaliana] (TAIR:AT1G08930.2); similar to putative sugar transporter [Solanum lycopersicum] (GB:CAC00697.2); contai…	EUG4#1#00849
CATMA1a07796	GST5	GST5	At1g08930.1,At1g08930.2	ERD6 (EARLY RESPONSE TO DEHYDRATION 6); carbohydrate transporter/ sugar porter,encodes a putative sucrose transporter whose gene expression is induced by dehydration and cold.	EUG4#1#00850
CATMA1a07800	GST5	GST5	At1g08940.1	phosphoglycerate/bisphosphoglycerate mutase family protein,similar to phosphoglycerate/bisphosphoglycerate mutase family protein [Arabidopsis thaliana] (TAIR:AT3G05170.1); similar to Os05g0141700 [Oryza sativa (japonica cultivar-group)] (GB:NP_001054606.1); similar to unnamed protein product [Ostreococcus tauri] (GB:CAL53035.1); similar to Os06g0109000 [Oryza sativa (japonica cultivar-group)] (GB…	EUG4#1#00851
CATMA1a07810	GST5	GST5	At1g08960.1	CAX11 (cation exchanger 11); cation:cation antiporter,member of Potassium-dependent sodium-calcium exchanger like-family	EUG4#1#00852
CATMA1a07815	GST5	GST5	At1g08970.1,At1g08970.3	HAP5C (HEME ACTIVATED PROTEIN 5C); DNA binding,heme activated protein (HAP5c)	EUG4#1#00853
CATMA1a07820	GST5	GST5	At1g08980.1	ATAMI1 (AMIDASE-LIKE PROTEIN 1); amidase,Encodes an enzyme with similarity to bacterial acylamidohydrolases and exhibits indole-3-acetamide amidohydrolase activity in vitro. This enzyme may be involved in the in vivo biosynthesis of indole-acetic acid from indole-3-acetamide, a native metabolite of A. thaliana.	EUG4#1#00854
CATMA1a07830	GST5	GST5	At1g08990.1	glycogenin glucosyltransferase (glycogenin)-related,similar to glycogenin glucosyltransferase (glycogenin)-related [Arabidopsis thaliana] (TAIR:AT1G54940.1); similar to glycogenin glucosyltransferase, putative, expressed [Oryza sativa (japonica cultivar-group)] (GB:ABF94346.1); similar to Putative glycogenin [Oryza sativa] (GB:AAK92624.1); similar to Os03g0184300 [Oryza sativa (japonica cultivar-…	EUG4#1#00856
CATMA1a07835	GST5	GST5	At1g09000.1	ANP1 (NPK1-RELATED PROTEIN KINASE 1S); kinase,NPK1-related protein kinase 1S	EUG4#1#00857
CATMA1a07840	GST5	GST5	At1g09010.1	glycoside hydrolase family 2 protein,Identical to Mannosylglycoprotein endo-beta-mannosidase (EC 3.2.1.152) (Endo-beta- mannosidase) (AtEBM) [Contains: Mannosylglycoprotein endo-beta- mannosidase 31 kDa subunit; Mannosylglycoprotein endo-beta-mannosidase 28 kDa subunit; Mannosylglycoprotein endo-beta-mannosidase 42 kDa subunit] (EBM) [Arabidopsis Thaliana] (GB:Q75W54;GB:O04029); similar to endo-b…	EUG4#1#00858
CATMA1a07850	GST5	GST5	At1g09020.1	SNF4 (Sucrose NonFermenting 4),putative activator subunit of SNF1-related protein kinase	EUG4#1#00859
CATMA1a07860	GST5	GST5	At1g09030.1	histone-like transcription factor (CBF/NF-Y) family protein,Identical to Nuclear transcription factor Y subunit B-4 (AtNF-YB-4) (Transcriptional activator HAP3D) (NFYB4) [Arabidopsis Thaliana] (GB:O04027); similar to histone-like transcription factor (CBF/NF-Y) family protein [Arabidopsis thaliana] (TAIR:AT2G47810.1); similar to Transcription factor CBF/NF-Y/archaeal histone [Medicago truncatula]…	EUG4#1#00860
CATMA1a07890	GST5	GST5	At1g09060.1,At1g09060.2,At1g09060.3	transcription factor,similar to transcription factor jumonji (jmjC) domain-containing protein [Arabidopsis thaliana] (TAIR:AT4G00990.1); similar to Zinc finger, RING-type; Transcription factor jumonji, jmjC [Medicago truncatula] (GB:ABE86658.1); similar to jmjC domain containing protein, expressed [Oryza sativa (japonica cultivar-group)] (GB:ABF95907.1); contains InterPro domain Transcription fac…	EUG4#1#00863
CATMA1a07895	GST5	GST5	At1g09070.1	(AT)SRC2/SRC2 (SOYBEAN GENE REGULATED BY COLD-2); protein binding,SRC2 specifically binds the peptide PIEPPPHH, and moves from ER to a vacuole fraction where it gets internalized. Involved in Protein Storage Vacuole targeting.	EUG4#1#00864
CATMA1a07900	GST5	GST5	At1g09080.1	luminal binding protein 3 (BiP-3) (BP3),similar to BIP (LUMINAL BINDING PROTEIN), ATP binding [Arabidopsis thaliana] (TAIR:AT5G42020.1); similar to luminal binding protein 1 (BiP-1) (BP1) [Arabidopsis thaliana] (TAIR:AT5G28540.1); similar to HSP70B (heat shock protein 70B), ATP binding [Arabidopsis thaliana] (TAIR:AT1G16030.1); similar to luminal binding protein [Pseudotsuga menziesii] (GB:CAA898…	EUG4#1#00865
CATMA1a07910	GST5	GST5	At1g09090.1,At1g09090.2	ATRBOHB (RESPIRATORY BURST OXIDASE HOMOLOG B); FAD binding / calcium ion binding / iron ion binding / oxidoreductase,similar to RBOHD (RESPIRATORY BURST OXIDASE PROTEIN D) [Arabidopsis thaliana] (TAIR:AT5G47910.1); similar to ATRBOHA (RESPIRATORY BURST OXIDASE HOMOLOG A), FAD binding / calcium ion binding / iron ion binding / oxidoreductase [Arabidopsis thaliana] (TAIR:AT5G07390.1); similar to RH…	EUG4#1#00866
CATMA1a07920	GST5	GST5	At1g09100.1	RPT5B (26S PROTEASOME AAA-ATPASE SUBUNIT RPT5B); ATPase/ calmodulin binding,This subunit was shown to interact with the gene product of hexokinase1 (ATHXK1). This interaction, however, is solely restricted to the nucleus.	/
CATMA1a07930	GST5	GST5	At1g09130.1,At1g09130.2	ATP-dependent Clp protease proteolytic subunit, putative,similar to CLPR1 (Clp protease proteolytic subunit 5), endopeptidase Clp [Arabidopsis thaliana] (TAIR:AT1G49970.1); similar to Peptidase S14, ClpP [Medicago truncatula] (GB:ABE92867.1); contains InterPro domain Peptidase S14, ClpP; (InterPro:IPR001907)	EUG4#1#00868
CATMA1a07940	GST2	GST2	/	/	/
CATMA1a07950	GST5	GST5	At1g09150.1	pseudouridine synthase and archaeosine transglycosylase (PUA) domain-containing protein,similar to eukaryotic translation initiation factor SUI1 family protein [Arabidopsis thaliana] (TAIR:AT1G71350.1); similar to MLL [Hordeum vulgare subsp. vulgare] (GB:AAV80392.1); similar to Os01g0314300 [Oryza sativa (japonica cultivar-group)] (GB:NP_001042871.1); contains InterPro domain Uncharacterized doma…	EUG4#1#00870
CATMA1a07960	GST5	GST5	At1g09155.1	ATPP2-B15 (Phloem protein 2-B15),similar to ATPP2-B13 (Phloem protein 2-B13) [Arabidopsis thaliana] (TAIR:AT1G56240.1); similar to Cyclin-like F-box [Medicago truncatula] (GB:ABE85685.1); contains domain no description (G3D.1.20.58.140); contains domain F-box domain (SSF81383)	EUG4#1#00871
CATMA1a07980	GST5	GST5	At1g09160.1,At1g09160.2	protein phosphatase 2C-related / PP2C-related,similar to protein phosphatase type 2C [Arabidopsis thaliana] (TAIR:AT1G68410.2); similar to Protein phosphatase 2C-like [Medicago truncatula] (GB:ABD28356.1); similar to Protein phosphatase 2C-like [Medicago truncatula] (GB:ABE85667.1); contains InterPro domain Protein phosphatase 2C-like; (InterPro:IPR001932)	EUG4#1#00873
CATMA1a07990	GST5	GST5	At1g09170.1	kinesin motor protein-related,similar to microtubule motor [Arabidopsis thaliana] (TAIR:AT2G47500.1); similar to ATK4 (ARABIDOPSIS THALIANA KINESIN 4), microtubule motor [Arabidopsis thaliana] (TAIR:AT5G27000.1); similar to Kinesin-4, putative, expressed [Oryza sativa (japonica cultivar-group)] (GB:ABF95490.1); similar to Calponin-like actin-binding; Kinesin, motor re (GB:ABE84966.1); similar to …	EUG4#1#00874
CATMA1a08000	GST1	GST5	/	/	EUG4#1#00875
CATMA1a08010	GST2	GST5	/	/	EUG4#1#00875
CATMA1a08020	GST1	GST5	/	/	EUG4#1#00876
CATMA1a08030	GST5	GST5	At1g09190.1	pentatricopeptide (PPR) repeat-containing protein,similar to pentatricopeptide (PPR) repeat-containing protein [Arabidopsis thaliana] (TAIR:AT5G56310.1); similar to Pentatricopeptide repeat [Medicago truncatula] (GB:ABE84263.1); contains InterPro domain Pentatricopeptide repeat; (InterPro:IPR002885); contains InterPro domain Protein prenyltransferase; (InterPro:IPR008940); contains InterPro domai…	EUG4#1#00877
CATMA1a08060	GST1	GST5	/	/	EUG4#1#00880
CATMA1a08070	GST5	GST5	At1g09230.1	RNA recognition motif (RRM)-containing protein,similar to Os03g0326600 [Oryza sativa (japonica cultivar-group)] (GB:NP_001049993.1); similar to RNA-binding re (GB:NP_001016017.1); contains InterPro domain Nucleotide-binding, alpha-beta plait; (InterPro:IPR012677); contains InterPro domain RNA-binding region RNP-1 (RNA recognition motif); (InterPro:IPR000504)	EUG4#1#00881
CATMA1a08080	GST5	GST5	At1g09240.1	nicotianamine synthase, putative,Identical to Nicotianamine synthase 3 (EC 2.5.1.43) (S-adenosyl-L-methionine:S- adenosyl-L-methionine:S-adenosyl-methionine 3-amino-3- carboxypropyltransferase 3) (AtNAS3) (NAS3) [Arabidopsis Thaliana] (GB:O80483); similar to nicotianamine synthase, putative [Arabidopsis thaliana] (TAIR:AT1G56430.1); similar to nicotianamine synthase [Thlaspi caerulescens] (GB:CAC…	EUG4#1#00882
CATMA1a08090	GST5	GST5	At1g09250.1	transcription factor,similar to unknown protein [Arabidopsis thaliana] (TAIR:AT3G06590.2); similar to Os03g0311600 [Oryza sativa (japonica cultivar-group)] (GB:NP_001049922.1); similar to bHLH protein-like [Oryza sativa (japonica cultivar-group)] (GB:BAC21355.1); contains InterPro domain Helix-loop-helix DNA-binding; (InterPro:IPR011598); contains InterPro domain Basic helix-loop-helix dimerisati…	EUG4#1#00884
CATMA1a08100	GST5	GST5	At1g09260.1	DNAJ heat shock N-terminal domain-containing protein,similar to DNAJ heat shock N-terminal domain-containing protein [Arabidopsis thaliana] (TAIR:AT2G25560.1); similar to OSIGBa0096P03.4 [Oryza sativa (indica cultivar-group)] (GB:CAH66430.1); similar to Aminotransferase, class-II; Heat shock protein DnaJ [Medicago truncatula] (GB:ABE78703.1); similar to OSJNBa0053B21.9 [Oryza sativa (japonica cul…	EUG4#1#00885
CATMA1a08110	GST5	GST5	At1g09270.1,At1g09270.2,At1g09270.3	importin alpha-1 subunit, putative (IMPA4),similar to importin alpha-2 subunit, putative [Arabidopsis thaliana] (TAIR:AT1G02690.1); similar to ATIMPALPHA3/MOS6, protein transporter [Arabidopsis thaliana] (TAIR:AT4G02150.1); similar to AT-IMP (Arabidopsis thaliana importin alpha), protein transporter [Arabidopsis thaliana] (TAIR:AT3G06720.2); similar to putative importin alpha [Trifolium pratense]…	EUG4#1#00886
CATMA1a08120	GST5	GST5	At1g09280.1	unknown protein,similar to rhodanese-like domain-containing protein [Arabidopsis thaliana] (TAIR:AT2G40760.1); similar to Os12g0563400 [Oryza sativa (japonica cultivar-group)] (GB:NP_001067036.1); similar to Phospholipase/Carboxylesterase family protein, expressed [Oryza sativa (japonica cultivar-group)] (GB:ABA98960.2); contains InterPro domain Rhodanese-like; (InterPro:IPR001763); contains Inte…	EUG4#1#00887
CATMA1a08130	GST5	GST5	At1g09280.1	unknown protein,similar to rhodanese-like domain-containing protein [Arabidopsis thaliana] (TAIR:AT2G40760.1); similar to Os12g0563400 [Oryza sativa (japonica cultivar-group)] (GB:NP_001067036.1); similar to Phospholipase/Carboxylesterase family protein, expressed [Oryza sativa (japonica cultivar-group)] (GB:ABA98960.2); contains InterPro domain Rhodanese-like; (InterPro:IPR001763); contains Inte…	EUG4#1#00887
CATMA1a08140	GST5	GST5	At1g09290.1	unknown protein,similar to Os02g0672400 [Oryza sativa (japonica cultivar-group)] (GB:NP_001047705.1); contains domain FAD/NAD-linked reductases, dimerisation (C-terminal) domain (SSF55424)	EUG4#1#00888
CATMA1a08150	GST5	GST5	At1g09300.1	metallopeptidase M24 family protein,similar to X-Pro dipeptidase [Arabidopsis thaliana] (TAIR:AT4G29490.1); similar to metallopeptidase family M24 containing protein, expressed [Oryza sativa (japonica cultivar-group)] (GB:ABA98962.2); similar to Os12g0563500 [Oryza sativa (japonica cultivar-group)] (GB:NP_001067037.1); contains InterPro domain Peptidase M24; (InterPro:IPR000994); contains InterPr…	/
CATMA1a08160	GST5	GST5	At1g09310.1	unknown protein,similar to unknown protein [Arabidopsis thaliana] (TAIR:AT1G56580.1); similar to Os12g0563600 [Oryza sativa (japonica cultivar-group)] (GB:NP_001067038.1); similar to hypothetical protein [Oryza sativa (japonica cultivar-group)] (GB:BAC10818.1); similar to Os11g0683600 [Oryza sativa (japonica cultivar-group)] (GB:NP_001068462.1); contains InterPro domain Protein of unknown functio…	EUG4#1#00890
CATMA1a08170	GST5	GST5	At1g09320.1	agenet domain-containing protein,similar to agenet domain-containing protein [Arabidopsis thaliana] (TAIR:AT3G06520.1); similar to hypothetical protein [Oryza sativa (japonica cultivar-group)] (GB:AAU44232.1); contains InterPro domain Agenet; (InterPro:IPR008395)	EUG4#1#00891
CATMA1a08172	GST5	GST5	At1g09330.1	unknown protein,Identical to FAM18-like protein At1g09330 [Arabidopsis Thaliana] (GB:Q8LEK2;GB:Q9ZPZ2); similar to Os01g0331900 [Oryza sativa (japonica cultivar-group)] (GB:NP_001042930.1); similar to Os05g0159100 [Oryza sativa (japonica cultivar-group)] (GB:NP_001054714.1); similar to FAM18-like protein CG5021 (GB:Q8IQC1); contains InterPro domain Protein of unknown function DUF846, eukaryotic; …	/
CATMA1a08175	GST5	GST5	At1g09340.1	catalytic/ coenzyme binding,similar to mRNA-binding protein, putative [Arabidopsis thaliana] (TAIR:AT3G63140.1); similar to 38 kDa ribosome-associated protein precursor [Chlamydomonas reinhardtii] (GB:AAO22242.1); similar to Os12g0420200 [Oryza sativa (japonica cultivar-group)] (GB:NP_001066657.1); contains InterPro domain NAD-dependent epimerase/dehydratase; (InterPro:IPR001509)	EUG4#1#00892
CATMA1a08180	GST5	GST5	At1g09350.1	ATGOLS3 (ARABIDOPSIS THALIANA GALACTINOL SYNTHASE 3); transferase, transferring glycosyl groups / transferase, transferring hexosyl groups,similar to ATGOLS2 (ARABIDOPSIS THALIANA GALACTINOL SYNTHASE 2), transferase, transferring glycosyl groups / transferase, transferring hexosyl groups [Arabidopsis thaliana] (TAIR:AT1G56600.1); similar to galactinol synthase-like protein [Thellun (GB:AAM19710.1…	EUG4#1#00893
CATMA1a08190	GST5	GST5	At1g09360.1	invertase/pectin methylesterase inhibitor family protein,similar to enzyme inhibitor/ pectinesterase [Arabidopsis thaliana] (TAIR:AT1G09370.1); contains InterPro domain Plant invertase/pectin methylesterase inhibitor; (InterPro:IPR007186); contains InterPro domain Pectinesterase inhibitor; (InterPro:IPR006501)	EUG4#1#00894
CATMA1a08200	GST5	GST5	At1g09370.1	enzyme inhibitor/ pectinesterase,similar to invertase/pectin methylesterase inhibitor family protein [Arabidopsis thaliana] (TAIR:AT1G09360.1); contains InterPro domain Plant invertase/pectin methylesterase inhibitor; (InterPro:IPR007186); contains InterPro domain Pectinesterase inhibitor; (InterPro:IPR006501)	EUG4#1#00895
CATMA1a08210	GST5	GST5	At1g09380.1	integral membrane family protein / nodulin MtN21-related,similar to nodulin MtN21 family protein [Arabidopsis thaliana] (TAIR:AT5G07050.1); similar to nodulin-like protein [Gossypium hirsutum] (GB:AAO60108.1); contains InterPro domain Protein of unknown function DUF6, transmembrane; (InterPro:IPR000620)	EUG4#1#00896
CATMA1a08220	GST5	GST5	At1g09390.1	GDSL-motif lipase/hydrolase family protein,similar to GDSL-motif lipase/hydrolase family protein [Arabidopsis thaliana] (TAIR:AT1G56670.1); similar to Os01g0329900 [Oryza sativa (japonica cultivar-group)] (GB:NP_001042924.1); similar to hypothetical protein [Oryza sativa (japonica cultivar-group)] (GB:AAT85172.1); contains InterPro domain Lipolytic enzyme, G-D-S-L; (InterPro:IPR001087)	EUG4#1#00897
CATMA1a08240	GST5	GST5	At1g09410.1	pentatricopeptide (PPR) repeat-containing protein,similar to pentatricopeptide (PPR) repeat-containing protein [Arabidopsis thaliana] (TAIR:AT1G56690.1); similar to pentatricopeptide (PPR) repeat-containing protein [Arabidopsis thaliana] (TAIR:AT4G02750.1); similar to hypothetical protein MtrDRAFT_AC139526g18v1 [Medicago truncatula] (GB:ABE80149.1); similar to pentatricopeptide, putative [Oryza s…	EUG4#1#00899
CATMA1a08250	GST5	GST5	At1g09415.1	NIMIN-3 (NIM1-INTERACTING 3),encodes a kinase that physically interacts with NPR1/NIM1	/
CATMA1a08260	GST5	GST5	At1g09420.1	G6PD4 (GLUCOSE-6-PHOSPHATE DEHYDROGENASE 4); glucose-6-phosphate 1-dehydrogenase,Encodes a protein similar to glucose-6-phosphate dehydrogenase but, based on amino acid differences in the active site and lack of activity, does not encode a functional G6PDH. The amino acid sequence for the consensus sequence of the G6PDH active site (DHYLGKE) differs in three places in this protein. gc exon splice…	EUG4#1#00900
CATMA1a08270	GST5	GST5	At1g09420.1	G6PD4 (GLUCOSE-6-PHOSPHATE DEHYDROGENASE 4); glucose-6-phosphate 1-dehydrogenase,Encodes a protein similar to glucose-6-phosphate dehydrogenase but, based on amino acid differences in the active site and lack of activity, does not encode a functional G6PDH. The amino acid sequence for the consensus sequence of the G6PDH active site (DHYLGKE) differs in three places in this protein. gc exon splice…	EUG4#1#00900
CATMA1a08280	GST5	GST5	At1g09430.1	ACLA-3 (ATP-citrate lyase A-3),Encodes subunit A of the heteromeric enzyme ATP citrate lyase (ACL). In animals, ACL is encoded by a single gene; ACL in Arabidopsis is composed of two polypeptides, ACLA (encoded by 3 genes) and ACLB (encoded by 2 genes). The holoenzyme has an A(4)B(4)stoichiometry. Expression of both ACLA and ACLB but not of either of the subunits alone results in ACL activity.	EUG4#1#00901
CATMA1a08290	GST5	GST5	At1g09440.1	protein kinase family protein,similar to protein kinase family protein [Arabidopsis thaliana] (TAIR:AT1G56720.3); similar to putative receptor-like protein kinase 3 [Glycine max] (GB:AAU10525.1); contains InterPro domain Serine/threonine protein kinase; (InterPro:IPR002290); contains InterPro domain Protein kinase-like; (InterPro:IPR011009); contains InterPro domain Protein kinase; (InterPro:IPR0…	EUG4#1#00902
CATMA1a08300	GST5	GST5	At1g09450.1	haspin-related,similar to haploid germ cell-specific nuclear protein kinase-like protein [Oryza sativa (japonica cultivar-group)] (GB:BAC16406.1); contains InterPro domain Protein kinase-like; (InterPro:IPR011009); contains InterPro domain Protein kinase; (InterPro:IPR000719)	EUG4#1#00903
CATMA1a08310	GST5	GST5	At1g09460.1	glucan endo-1,3-beta-glucosidase-related,similar to unknown protein [Arabidopsis thaliana] (TAIR:AT1G29380.1); similar to expressed protein [Oryza sativa (japonica cultivar-group)] (GB:ABF99730.1); similar to expressed protein [Oryza sativa (japonica cultivar-group)] (GB:ABF99731.1); contains InterPro domain X8; (InterPro:IPR012946)	/
CATMA1a08320	GST5	GST5	At1g09470.1	unknown protein,similar to unknown protein [Arabidopsis thaliana] (TAIR:AT5G26770.1); similar to hypothetical protein [Oryza sativa (japonica cultivar-group)] (GB:BAD86886.1); similar to Os05g0135900 [Oryza sativa (japonica cultivar-group)] (GB:NP_001054577.1); contains InterPro domain Prefoldin; (InterPro:IPR009053)	EUG4#1#00905
CATMA1a08380	GST5	GST5	At1g09510.1	cinnamyl-alcohol dehydrogenase family / CAD family,similar to Eucalyptus gunnii alcohol dehydrogenase of unknown physiological function (GI:1143445), Vigna unguiculata (gi:1854445), NOT a cinnamyl-alcohol dehydrogenase	EUG4#1#00909
CATMA1a08390	GST5	GST5	At1g09520.1	unknown protein,similar to PHD finger family protein [Arabidopsis thaliana] (TAIR:AT3G17460.1); similar to hypothetical protein [Oryza sativa (japonica cultivar-group)] (GB:AAS98415.1)	EUG4#1#00910
CATMA1a08395	GST5	GST5	At1g09530.1,At1g09530.2	PIF3 (PHYTOCHROME INTERACTING FACTOR 3); DNA binding / transcription factor/ transcription regulator,Transcription factor interacting with photoreceptors phyA and phyB. Forms a ternary complex in vitro with G-box element of the promoters of LHY, CCA1. Acts as a negative regulator of phyB signalling. It degrades rapidly after irradiation of dark grown seedlings in a process controlled by phytochro…	EUG4#1#00911
CATMA1a08400	GST5	GST5	At1g09540.1	MYB61 (myb domain protein 61); DNA binding / transcription factor,Encodes putative transcription factor. Mutants lack of mucilage extrusion from the seeds during imbibition. Reduced quantities of mucilage are deposited during the development of the seed coat epidermis in myb61 mutants. Expressed in guard cells,loss of function mutations show an increase in stomatal pore opening suggesting a role …	EUG4#1#00912
CATMA1a08410	GST5	GST5	At1g09550.1	pectinacetylesterase, putative,similar to carboxylic ester hydrolase [Arabidopsis thaliana] (TAIR:AT1G57590.1); similar to Pectinacetylesterase [Medicago truncatula] (GB:ABD33181.1); contains InterPro domain Pectinacetylesterase; (InterPro:IPR004963)	EUG4#1#00913
CATMA1a08413	GST5	GST5	At1g09560.1	GLP5 (GERMIN-LIKE PROTEIN 5); manganese ion binding / metal ion binding / nutrient reservoir,germin-like protein (GLP5)	EUG4#1#00914
CATMA1a08416	GST5	GST5	At1g09570.1	PHYA (PHYTOCHROME A); G-protein coupled photoreceptor/ signal transducer,Light-labile cytoplasmic red/far-red light photoreceptor involved in the regulation of photomorphogenesis. It exists in two inter-convertible forms: Pr and Pfr (active) and functions as a dimer.The N terminus carries a single tetrapyrrole chromophore, and the C terminus is involved in dimerization. It is the sole photorecept…	EUG4#1#00915
CATMA1a08420	GST5	GST5	At1g09575.1	unknown protein,similar to unknown protein [Arabidopsis thaliana] (TAIR:AT1G57610.2); similar to Os12g0122100 [Oryza sativa (japonica cultivar-group)] (GB:NP_001066028.1); similar to hypothetical protein LOC_Os11g03130 [Oryza sativa (japonica cultivar-group)] (GB:ABA91271.1); similar to Os01g0817000 [Oryza sativa (japonica cultivar-group)] (GB:NP_001044621.1); contains InterPro domain Protein of …	EUG4#1#00916
CATMA1a08430	GST5	GST5	At1g09580.1	emp24/gp25L/p24 family protein,similar to emp24/gp25L/p24 family protein [Arabidopsis thaliana] (TAIR:AT1G57620.1); similar to Os06g0210100 [Oryza sativa (japonica cultivar-group)] (GB:NP_001057112.1); similar to emp24 protein [Hyacinthus orientalis] (GB:AAT08688.1); contains InterPro domain emp24/gp25L/p24; (InterPro:IPR000348); contains InterPro domain GOLD; (InterPro:IPR009038)	EUG4#1#00917
CATMA1a08445	GST5	GST5	At1g09600.1	protein kinase family protein,similar to protein kinase family protein [Arabidopsis thaliana] (TAIR:AT1G57700.1); similar to protein kinase family protein [Arabidopsis thaliana] (TAIR:AT1G53050.1); similar to Os08g0112500 [Oryza sativa (japonica cultivar-group)] (GB:NP_001060831.1); similar to transposon protein, putative, unclassified, expressed [Oryza sativa (japonica cultivar-group)] (GB:ABA96…	EUG4#1#00919
CATMA1a08450	GST5	GST5	At1g09610.1	unknown protein,similar to unknown protein [Arabidopsis thaliana] (TAIR:AT1G33800.1); similar to Os12g0204500 [Oryza sativa (japonica cultivar-group)] (GB:NP_001066378.1); similar to hypothetical protein MA4_111B14.64 [Musa acuminata] (GB:ABF72010.1); contains InterPro domain Protein of unknown function DUF579, plant; (InterPro:IPR006514)	EUG4#1#00920
CATMA1a08460	GST5	GST5	At1g09620.1	ATP binding / aminoacyl-tRNA ligase,similar to EMB2369 (EMBRYO DEFECTIVE 2369), ATP binding / aminoacyl-tRNA ligase [Arabidopsis thaliana] (TAIR:AT4G04350.1); similar to Leucyl-tRNA synthetase (ISS) [Ostreococcus tauri] (GB:CAL51574.1); similar to PREDICTED: similar to Leucyl-tRNA synthetase, cytoplasmic (Leucine--tRNA ligase) (LeuRS) [Canis familiaris] (GB:XP_535229.1); similar to PREDICTED: sim…	EUG4#1#00921
CATMA1a08470	GST5	GST5	At1g09625.1	unknown protein,	EUG4#1#00922
CATMA1a08480	GST5	GST5	At1g09630.1	ATRAB11C (ARABIDOPSIS RAB GTPASE HOMOLOG A2A); GTP binding,Encodes a putative GTP-binding protein.	EUG4#1#00923
CATMA1a08490	GST5	GST5	At1g09640.1	elongation factor 1B-gamma, putative / eEF-1B gamma, putative,Identical to Probable elongation factor 1-gamma 1 (EF-1-gamma 1) (eEF-1B gamma 1) [Arabidopsis Thaliana] (GB:O04487); similar to translation elongation factor [Arabidopsis thaliana] (TAIR:AT1G57720.2); similar to Elongation factor 1-gamma (EF-1-gamma) (eEF-1B gamma) (GB:Q9FUM1); similar to Elongation factor 1, gamma chain; Glutathione …	EUG4#1#00924
CATMA1a08510	GST5	GST5	At1g09650.1	F-box family protein,similar to F-box family protein-related [Arabidopsis thaliana] (TAIR:AT1G12490.1); similar to predicted F-box and bHLH containing protein [Overexpression vector pFC12860OE] (GB:ABK41847.1); contains InterPro domain Cyclin-like F-box; (InterPro:IPR001810); contains InterPro domain Galactose oxidase, central; (InterPro:IPR011043); contains InterPro domain F-box associated type …	EUG4#1#00926
CATMA1a08520	GST5	GST5	At1g09660.1,At1g09660.2	KH domain-containing quaking protein, putative,similar to KH domain-containing protein [Arabidopsis thaliana] (TAIR:AT4G26480.1); similar to Os05g0419500 [Oryza sativa (japonica cultivar-group)] (GB:NP_001055572.1); similar to KH [Medicago truncatula] (GB:ABE91933.1); similar to Os01g0886300 [Oryza sativa (japonica cultivar-group)] (GB:NP_001045029.1); contains InterPro domain KH; (InterPro:IPR00…	EUG4#1#00927
CATMA1a08530	GST5	GST5	At1g09665.1	Toll-Interleukin-Resistance (TIR) domain-containing protein,similar to Toll-Interleukin-Resistance (TIR) domain-containing protein [Arabidopsis thaliana] (TAIR:AT1G60320.1); similar to Leucine Rich Repeat, putative [Medicago truncatula] (GB:ABE91519.1); contains InterPro domain Toll-Interleukin receptor; (InterPro:IPR000157)	EUG4#1#00928
CATMA1a08540	GST5	GST5	At1g09680.1	pentatricopeptide (PPR) repeat-containing protein,similar to EMB2745 (EMBRYO DEFECTIVE 2745), binding [Arabidopsis thaliana] (TAIR:AT5G39710.1); similar to B1358B12.18 [Oryza sativa (japonica cultivar-group)] (GB:CAE76009.1); contains InterPro domain Pentatricopeptide repeat; (InterPro:IPR002885); contains InterPro domain Protein prenyltransferase; (InterPro:IPR008940); contains InterPro domain T…	EUG4#1#00929
CATMA1a08550	GST5	GST5	At1g09690.1	60S ribosomal protein L21 (RPL21C),Identical to 60S ribosomal protein L21-1 (RPL21C) [Arabidopsis Thaliana] (GB:Q43291); similar to 60S ribosomal protein L21 (RPL21A) [Arabidopsis thaliana] (TAIR:AT1G09590.1); similar to 60S ribosomal protein L21, putative, expressed [Oryza sativa (japonica cultivar-group)] (GB:ABF93903.1); contains InterPro domain Ribosomal protein L6; (InterPro:IPR000702); cont…	EUG4#1#00930
CATMA1a08560	GST5	GST5	At1g09700.1	HYL1 (HYPONASTIC LEAVES 1),Encodes a nuclear dsRNA binding protein. Involved in mRNA cleavage. The mutant is characterized by shorter stature, delayed flowering, leaf hyponasty, reduced fertility, decreased rate of root growth, and an altered root gravitropic response. It also exhibits less sensitivity to auxin and cytokinin.	EUG4#1#00931
CATMA1a08570	GST5	GST5	At1g09710.1	DNA binding,similar to myb family transcription factor [Arabidopsis thaliana] (TAIR:AT1G58220.1); similar to Os02g0551400 [Oryza sativa (japonica cultivar-group)] (GB:NP_001047100.1); similar to putative Myb-family transcription factor [Oryza sativa (japonica cultivar-group)] (GB:CAD23060.1); contains InterPro domain Homeodomain-related; (InterPro:IPR012287); contains InterPro domain Homeodomain-…	EUG4#1#00932
CATMA1a08580	GST5	GST5	At1g09720.1	kinase interacting family protein,similar to EMB1674 (EMBRYO DEFECTIVE 1674) [Arabidopsis thaliana] (TAIR:AT1G58210.1); similar to unknown [Lycopersicon esculentum] (GB:AAK84476.1); contains InterPro domain Prefoldin; (InterPro:IPR009053); contains InterPro domain KIP1-like; (InterPro:IPR011684)	EUG4#1#00933
CATMA1a08590	GST5	GST5	At1g09730.1	Ulp1 protease family protein,similar to Ulp1 protease family protein [Arabidopsis thaliana] (TAIR:AT4G33620.1); similar to hypothetical protein DDBDRAFT_0191980 [Dictyostelium discoideum AX4] (GB:XP_629102.1); similar to Os05g0207900 [Oryza sativa (japonica cultivar-group)] (GB:NP_001054903.1); contains InterPro domain Peptidase C48, SUMO/Sentrin/Ubl1; (InterPro:IPR003653)	EUG4#1#00934
CATMA1a08600	GST5	GST5	At1g09740.1	ethylene-responsive protein, putative,similar to universal stress protein (USP) family protein [Arabidopsis thaliana] (TAIR:AT3G11930.1); similar to ER6 protein [Lycopersicon esculentum] (GB:AAD46412.1); contains InterPro domain Universal stress protein (Usp); (InterPro:IPR006015); contains InterPro domain UspA; (InterPro:IPR006016)	EUG4#1#00936
CATMA1a08610	GST5	GST5	At1g09750.1	chloroplast nucleoid DNA-binding protein-related,similar to aspartyl protease family protein [Arabidopsis thaliana] (TAIR:AT3G54400.1); similar to hypothetical protein [Trifolium pratense] (GB:BAE71208.1); contains InterPro domain Peptidase A1, pepsin; (InterPro:IPR001461); contains InterPro domain Peptidase aspartic, catalytic; (InterPro:IPR009007)	EUG4#1#00937
CATMA1a08613	GST5	GST5	At1g09760.1	U2A' (U2 small nuclear ribonucleoprotein A); protein binding,Identical to U2 small nuclear ribonucleoprotein A' (U2 snRNP-A') [Arabidopsis Thaliana] (GB:P43333;GB:O04497); similar to leucine-rich repeat family protein [Arabidopsis thaliana] (TAIR:AT3G50690.1); similar to unknown [Solanum tuberosum] (GB:ABA81870.1); contains InterPro domain Leucine-rich repeat; (InterPro:IPR001611); contains Inter…	EUG4#1#00938
CATMA1a08616	GST5	GST5	At1g09770.1	ATCDC5 (Arabidopsis thaliana homolog of cdc5); DNA binding / transcription factor,member of MYB3R- and R2R3- type MYB- encoding genes	EUG4#1#00939
CATMA1a08620	GST5	GST5	At1g09780.1	2,3-biphosphoglycerate-independent phosphoglycerate mutase, putative / phosphoglyceromutase, putative,Identical to 2,3-bisphosphoglycerate-independent phosphoglycerate mutase 1 (EC 5.4.2.1) (Phosphoglyceromutase 1) (BPG-independent PGAM 1) (PGAM-I 1) (PGM1) [Arabidopsis Thaliana] (GB:O04499;GB:Q8LD62); similar to 2,3-biphosphoglycerate-independent phosphoglycerate mutase, putative / phosphoglycer…	EUG4#1#00940
CATMA1a08630	GST5	GST5	At1g09790.1	phytochelatin synthetase-related,Identical to COBRA-like protein 6 precursor (COBL6) [Arabidopsis Thaliana] (GB:O04500); similar to phytochelatin synthetase family protein / COBRA cell expansion protein COBL3 [Arabidopsis thaliana] (TAIR:AT3G02210.1); similar to phytochelatin synthetase-like protein 2 [Sorghum bicolor] (GB:AAO17706.1); contains InterPro domain Phytochelatin synthetase-like conser…	EUG4#1#00941
CATMA1a08635	GST5	GST5	At1g09795.1	ATATP-PRT2 (ATP PHOSPHORIBOSYL TRANSFERASE 2); ATP phosphoribosyltransferase,ATP phosphoribosyl transferase, catalyses first step of histidine biosynthesis	EUG4#1#00942
CATMA1a08640	GST5	GST5	At1g09800.1	tRNA pseudouridine synthase family protein,similar to tRNA pseudouridine synthase family protein [Arabidopsis thaliana] (TAIR:AT3G06950.1); similar to Os12g0194800 [Oryza sativa (japonica cultivar-group)] (GB:NP_001066352.1); similar to tRNA pseudouridine synthase [Medicago truncatula] (GB:ABE79574.1); contains InterPro domain tRNA pseudouridine synthase; (InterPro:IPR001406)	EUG4#1#00943
CATMA1a08650	GST5	GST5	At1g09810.1	ECT11 (evolutionarily conserved C-terminal region 11),similar to ECT8 (evolutionarily conserved C-terminal region 8) [Arabidopsis thaliana] (TAIR:AT1G79270.1); similar to YT521-B-like protein [Medicago truncatula] (GB:ABE79575.1); contains InterPro domain YT521-B-like protein; (InterPro:IPR007275)	EUG4#1#00944
CATMA1a08660	GST2	GST2	/	/	/
CATMA1a08670	GST5	GST5	At1g09815.1	DNA polymerase delta subunit 4 family,similar to Os09g0520100 [Oryza sativa (japonica cultivar-group)] (GB:NP_001063696.1); similar to hypothetical protein [Oryza sativa (japonica cultivar-group)] (GB:BAD09725.1); contains InterPro domain DNA polymerase delta, subunit 4; (InterPro:IPR007218)	/
CATMA1a08680	GST5	GST5	At1g09820.1	pentatricopeptide (PPR) repeat-containing protein,similar to EMB2745 (EMBRYO DEFECTIVE 2745), binding [Arabidopsis thaliana] (TAIR:AT5G39710.1); similar to Pentatricopeptide repeat [Medicago truncatula] (GB:ABE84479.1); contains InterPro domain Pentatricopeptide repeat; (InterPro:IPR002885); contains InterPro domain Protein prenyltransferase; (InterPro:IPR008940); contains InterPro domain Tetratr…	EUG4#1#00946
CATMA1a08685	GST5	GST5	At1g09830.1	phosphoribosylamine--glycine ligase (PUR2),glycinamide ribonucleotide synthetase (GAR synthetase) that catalyzes the conversion of phosphoribosyl amine to phosphoribosyl glycineamide	EUG4#1#00947
CATMA1a08700	GST3	GST3	At1g09850.1	XBCP3 (XYLEM BARK CYSTEINE PEPTIDASE 3); cysteine-type peptidase,Arabidopsis thaliana papain-like cysteine peptidase	EUG4#1#00949
CATMA1a08710	GST5	GST5	At1g09860.1	ATPUP16 (Arabidopsis thaliana purine permease 16); purine transporter,Member of a family of proteins related to PUP1, a purine transporter. May be involved in the transport of purine and purine derivatives such as cytokinins, across the plasma membrane.	EUG4#1#00950
CATMA1a08720	GST5	GST5	At1g09870.1	histidine acid phosphatase family protein,similar to alkaline phytase isoform 2 [Lilium lon (GB:ABD96176.1); contains InterPro domain Histidine acid phosphatase; (InterPro:IPR000560)	/
CATMA1a08730	GST5	GST5	At1g09880.1	lyase,similar to lyase [Arabidopsis thaliana] (TAIR:AT2G22620.1); similar to lyase [Arabidopsis thaliana] (TAIR:AT4G38030.1); similar to lyase [Arabidopsis thaliana] (TAIR:AT1G09910.1); similar to putative MYST1 [Oryza sativa (japonica cultivar-group)] (GB:BAD10227.1); similar to LG27/30-like gene, putative, expressed [Oryza sativa (japonica cultivar-group)] (GB:ABA96404.1); similar to putative r…	EUG4#1#00953
CATMA1a08740	GST5	GST5	At1g09880.1	lyase,similar to lyase [Arabidopsis thaliana] (TAIR:AT2G22620.1); similar to lyase [Arabidopsis thaliana] (TAIR:AT4G38030.1); similar to lyase [Arabidopsis thaliana] (TAIR:AT1G09910.1); similar to putative MYST1 [Oryza sativa (japonica cultivar-group)] (GB:BAD10227.1); similar to LG27/30-like gene, putative, expressed [Oryza sativa (japonica cultivar-group)] (GB:ABA96404.1); similar to putative r…	/
CATMA1a08750	GST1	GST5	/	/	EUG4#1#00954
CATMA1a08760	GST5	GST5	At1g09890.1	lyase,similar to lyase [Arabidopsis thaliana] (TAIR:AT1G09910.1); similar to Os08g0554100 [Oryza sativa (japonica cultivar-group)] (GB:NP_001062464.1); similar to putative MYST1 [Oryza sativa (japonica cultivar-group)] (GB:BAD10227.1); contains InterPro domain Rhamnogalacturonate lyase; (InterPro:IPR010325)	EUG4#1#00954
CATMA1a08770	GST5	GST5	At1g09900.1	pentatricopeptide (PPR) repeat-containing protein,similar to pentatricopeptide (PPR) repeat-containing protein [Arabidopsis thaliana] (TAIR:AT3G04760.1); similar to putative pentatricopeptide (PPR) repeat-containing protein [Oryza sativa (japonica cultivar-group)] (GB:BAD15828.1); contains InterPro domain Pentatricopeptide repeat; (InterPro:IPR002885); contains InterPro domain Protein prenyltrans…	/
CATMA1a08780	GST5	GST5	At1g09910.1	lyase,similar to lyase [Arabidopsis thaliana] (TAIR:AT2G22620.1); similar to lyase [Arabidopsis thaliana] (TAIR:AT1G09880.1); similar to lyase [Arabidopsis thaliana] (TAIR:AT4G37950.1); similar to putative MYST1 [Oryza sativa (japonica cultivar-group)] (GB:BAD10227.1); similar to LG27/30-like gene, putative, expressed [Oryza sativa (japonica cultivar-group)] (GB:ABA96404.1); similar to putative r…	EUG4#1#00956
CATMA1a08790	GST5	GST5	At1g09920.1	TRAF-type zinc finger-related,similar to PRLI-interacting factor K [Arabidopsis thaliana] (TAIR:AT4G15420.1); similar to TRAF-type zinc finger, putative, expressed [Oryza sativa (japonica cultivar-group)] (GB:ABF96034.1); contains domain SUBFAMILY NOT NAMED (PTHR16295:SF6); contains domain FAMILY NOT NAMED (PTHR16295); contains domain Glucocorticoid receptor-like (DNA-binding domain) (SSF57716); …	/
CATMA1a08800	GST5	GST5	At1g09930.1	ATOPT2 (oligopeptide transporter 2); oligopeptide transporter,oligopeptide transporter	EUG4#1#00959
CATMA1a08810	GST5	GST5	At1g09935.1	phosphoglycerate/bisphosphoglycerate mutase family protein,similar to unknown protein [Arabidopsis thaliana] (TAIR:AT1G58280.1); similar to phosphoglycerate mutase-like protein [Glycine max] (GB:AAG38144.1); contains InterPro domain Phosphoglycerate mutase; (InterPro:IPR013078)	/
CATMA1a08820	GST5	GST5	At1g09940.1	HEMA2; glutamyl-tRNA reductase,Encodes glutamyl-tRNA reductase.Involved in heme biosynthesis in non-photosynthetic tissues and induced by oxidative stress in photosynthetic tissues to supply heme for defensive hemoproteins	EUG4#1#00960
CATMA1a08830	GST5	GST5	At1g09950.1	transcription factor-related,similar to ZW2 [Arabidopsis thaliana] (TAIR:AT1G58330.1); similar to tumor-related protein, putative [Medicago truncatula] (GB:ABE86163.1)	EUG4#1#00961
CATMA1a08835	GST5	GST5	At1g09960.1	SUT4 (SUCROSE TRANSPORTER 4); carbohydrate transporter/ sucrose:hydrogen symporter/ sugar porter,low affinity (10mM) sucrose transporter in sieve elements (phloem)	EUG4#1#00962
CATMA1a08840	GST5	GST5	At1g09970.1,At1g09970.2	leucine-rich repeat transmembrane protein kinase, putative,similar to IKU2 (HAIKU2), ATP binding / protein kinase [Arabidopsis thaliana] (TAIR:AT3G19700.1); similar to leucine-rich repeat transmembrane protein kinase, putative [Arabidopsis thaliana] (TAIR:AT5G49660.1); similar to HSL1 (HAESA-LIKE 1), ATP binding / kinase/ protein serine/threonine kinase [Arabidopsis thaliana] (TAIR:AT1G28440.1); …	EUG4#1#00963
CATMA1a08860	GST5	GST5	At1g10000.1	nucleic acid binding / ribonuclease H,similar to unknown protein [Arabidopsis thaliana] (TAIR:AT2G06845.1); similar to hypothetical protein 27.t00122 [Brassica oleracea] (GB:ABD65056.1); contains InterPro domain Ribonuclease H; (InterPro:IPR002156); contains InterPro domain Polynucleotidyl transferase, Ribonuclease H fold; (InterPro:IPR012337)	EUG4#1#00965
CATMA1a08870	GST5	GST5	At1g10010.1	AAP8 (amino acid permease 8); amino acid permease,Encodes a high affinity amino acid transporter that is probably responsible for import of organic nitrogen into developing seeds. One of eight gene family members that encode amino acid permeases. Most closely related to AAP1 (75%) identity.	EUG4#1#00967
CATMA1a08880	GST5	GST5	At1g10020.1	unknown protein,similar to unknown protein [Arabidopsis thaliana] (TAIR:AT4G29310.1); similar to IMP dehydrogenase/GMP reductase [Medicago truncatula] (GB:ABE93135.1); contains InterPro domain Protein of unknown function DUF1005; (InterPro:IPR010410)	EUG4#1#00968
CATMA1a08890	GST5	GST5	At1g10030.1	ERG28 (ARABIDOPSIS HOMOLOG OF YEAST ERGOSTEROL28),Identical to Probable ergosterol biosynthetic protein 28 [Arabidopsis Thaliana] (GB:O80594); similar to Protein of unknown function UPF0143 [Medicago truncatula] (GB:ABE93132.1); similar to Os12g0633200 [Oryza sativa (japonica cultivar-group)] (GB:NP_001067350.1); contains InterPro domain Erg28-like; (InterPro:IPR005352)	EUG4#1#00969
CATMA1a08900	GST5	GST5	At1g10040.1,At1g10040.2	unknown protein,similar to unknown protein [Arabidopsis thaliana] (TAIR:AT4G25770.1); similar to Putative serine esterase (DUF676), putative [Medicago truncatula] (GB:ABE90399.1); contains InterPro domain Esterase/lipase/thioesterase; (InterPro:IPR000379); contains InterPro domain Protein of unknown function DUF676, hydrolase-like; (InterPro:IPR007751)	EUG4#1#00970
CATMA1a08910	GST5	GST5	At1g10050.1	glycosyl hydrolase family 10 protein / carbohydrate-binding domain-containing protein,Encodes a putative glycosyl hydrolase family 10 protein (xylanase).	EUG4#1#00971
CATMA1a08913	GST5	GST5	At1g10060.1,At1g10060.2	ATBCAT-1; branched-chain-amino-acid transaminase/ catalytic,encodes a mitochondrial branched-chain amino acid aminotransferase. Complements the yeast leu/iso-leu/val auxotrophy mutant.	EUG4#1#00972
CATMA1a08916	GST5	GST5	At1g10070.1,At1g10070.2,At1g10070.3	ATBCAT-2; branched-chain-amino-acid transaminase/ catalytic,Encodes a chloroplast branched-chain amino acid aminotransferase. Complements the yeast leu/iso-leu/val auxotrophy mutant.	EUG4#1#00973
CATMA1a08920	GST3	GST3	At1g10090.1	unknown protein,similar to RXW8 [Arabidopsis thaliana] (TAIR:AT1G58520.1); similar to Os12g0633600 [Oryza sativa (japonica cultivar-group)] (GB:NP_001067352.1); similar to Protein of unknown function DUF221 [Medicago truncatula] (GB:ABE86757.1); similar to Os03g0673800 [Oryza sativa (japonica cultivar-group)] (GB:NP_001050880.1); contains InterPro domain Protein of unknown function DUF221; (Inter…	EUG4#1#00974
CATMA1a08930	GST4	GST3	At1g10090.1	unknown protein,similar to RXW8 [Arabidopsis thaliana] (TAIR:AT1G58520.1); similar to Os12g0633600 [Oryza sativa (japonica cultivar-group)] (GB:NP_001067352.1); similar to Protein of unknown function DUF221 [Medicago truncatula] (GB:ABE86757.1); similar to Os03g0673800 [Oryza sativa (japonica cultivar-group)] (GB:NP_001050880.1); contains InterPro domain Protein of unknown function DUF221; (Inter…	EUG4#1#00974,EUG4#1#00975
CATMA1a08950	GST5	GST5	At1g10095.1	protein prenyltransferase,similar to FTA (FARNESYLTRANSFERASE A), protein prenyltransferase [Arabidopsis thaliana] (TAIR:AT3G59380.1); similar to Os01g0684200 [Oryza sativa (japonica cultivar-group)] (GB:NP_001043891.1); similar to Os01g0684800 [Oryza sativa (japonica cultivar-group)] (GB:NP_001043892.1); similar to protein prenyltransferase alpha subunit-like [Oryza sativa (japonica cultivar-gro…	EUG4#1#00976
CATMA1a08960	GST5	GST5	At1g10095.1	protein prenyltransferase,similar to FTA (FARNESYLTRANSFERASE A), protein prenyltransferase [Arabidopsis thaliana] (TAIR:AT3G59380.1); similar to Os01g0684200 [Oryza sativa (japonica cultivar-group)] (GB:NP_001043891.1); similar to Os01g0684800 [Oryza sativa (japonica cultivar-group)] (GB:NP_001043892.1); similar to protein prenyltransferase alpha subunit-like [Oryza sativa (japonica cultivar-gro…	EUG4#1#00976
CATMA1a08970	GST5	GST5	At1g10095.1	protein prenyltransferase,similar to FTA (FARNESYLTRANSFERASE A), protein prenyltransferase [Arabidopsis thaliana] (TAIR:AT3G59380.1); similar to Os01g0684200 [Oryza sativa (japonica cultivar-group)] (GB:NP_001043891.1); similar to Os01g0684800 [Oryza sativa (japonica cultivar-group)] (GB:NP_001043892.1); similar to protein prenyltransferase alpha subunit-like [Oryza sativa (japonica cultivar-gro…	/
CATMA1a08980	GST5	GST5	At1g10110.1	F-box family protein,similar to F-box family protein [Arabidopsis thaliana] (TAIR:AT4G22060.1); contains InterPro domain Protein of unknown function DUF295; (InterPro:IPR005174)	EUG4#1#00978
CATMA1a08990	GST5	GST5	At1g10120.1	DNA binding / transcription factor,similar to basic helix-loop-helix (bHLH) family protein [Arabidopsis thaliana] (TAIR:AT1G68920.2); similar to Os03g0728900 [Oryza sativa (japonica cultivar-group)] (GB:NP_001051150.1); similar to Os09g0474100 [Oryza sativa (japonica cultivar-group)] (GB:NP_001063455.1); similar to Helix-loop-helix DNA-binding domain containing protein, expressed [Oryza sativa (j…	EUG4#1#00979
CATMA1a08995	GST5	GST5	At1g10130.1	ECA3 (ENDOPLASMIC RETICULUM-TYPE CALCIUM-TRANSPORTING ATPASE 3); calcium-transporting ATPase/ calmodulin binding,type IIA Ca2+-ATPase	EUG4#1#00980
CATMA1a09000	GST5	GST5	At1g10140.1	unknown protein,similar to unknown protein [Arabidopsis thaliana] (TAIR:AT1G58420.1); similar to Os07g0123800 [Oryza sativa (japonica cultivar-group)] (GB:NP_001058800.1); similar to Os03g0769700 [Oryza sativa (japonica cultivar-group)] (GB:NP_001051398.1); similar to hypothetical protein MtrDRAFT_AC140720g19v1 [Medicago truncatula] (GB:ABE79597.1)	EUG4#1#00981
CATMA1a09010	GST3	GST3	At1g10150.1	ATPP2-A10 (Phloem protein 2-A10),similar to CF9 [Arabidopsis thaliana] (TAIR:AT1G59510.1); similar to hypothetical protein [Oryza sativa (japonica cultivar-group)] (GB:AAT85053.1); similar to Os03g0769900 [Oryza sativa (japonica cultivar-group)] (GB:NP_001051400.1); similar to expressed protein [Oryza sativa (japonica cultivar-group)] (GB:AAR87321.1); contains InterPro domain Growth factor, recep…	EUG4#1#00983
CATMA1a09020	GST4	GST4	At1g10155.1	unknown protein,similar to ATPP2-A9 (Phloem protein 2-A9) [Arabidopsis thaliana] (TAIR:AT1G31200.1); similar to lectin-like protein [Cicer arietinum] (GB:CAB71030.1)	/
CATMA1a09030	GST1	GST5	/	/	EUG4#1#00985
CATMA1a09040	GST5	GST5	At1g10170.1	NF-X1 type zinc finger family protein,similar to transcription factor [Arabidopsis thaliana] (TAIR:AT5G05660.1); similar to putative TF-like protein [Oryza sativa (japonica cultivar-group)] (GB:BAD46154.1); similar to TF-like protein [Oryza sativa (japonica cultivar-group)] (GB:AAO72621.1); similar to Zinc finger, NF-X1-type; Single-stranded nucleic acid binding R3H; Zinc finger, RING-type; Zinc …	EUG4#1#00986
CATMA1a09050	GST5	GST5	At1g10180.1	unknown protein,similar to unknown protein [Arabidopsis thaliana] (TAIR:AT5G49830.1); similar to Os07g0568000 [Oryza sativa (japonica cultivar-group)] (GB:NP_001060025.1); similar to AT5g49830/K21G20_4 [Medicago truncatula] (GB:ABE86338.1); contains domain SUBFAMILY NOT NAMED (PTHR21426:SF2); contains domain FAMILY NOT NAMED (PTHR21426)	EUG4#1#00986
CATMA1a09070	GST5	GST5	At1g10200.1	transcription factor LIM, putative,similar to LIM domain-containing protein [Arabidopsis thaliana] (TAIR:AT2G39900.1); similar to LIM-domain protein [Brassica napus] (GB:ABB51614.1); contains InterPro domain LIM, zinc-binding; (InterPro:IPR001781); contains InterPro domain Bacterial enterotoxin; (InterPro:IPR008992)	EUG4#1#00988
CATMA1a09075	GST4	GST4	At1g10210.1,At1g10210.2	ATMPK1 (MITOGEN-ACTIVATED PROTEIN KINASE 1); MAP kinase/ kinase,Encodes ATMPK1.	EUG4#1#00989
CATMA1a09080	GST5	GST5	At1g10220.1	unknown protein,similar to ZCF37 [Arabidopsis thaliana] (TAIR:AT1G59590.1)	EUG4#1#00990
CATMA1a09090	GST5	GST5	At1g10220.1	unknown protein,similar to ZCF37 [Arabidopsis thaliana] (TAIR:AT1G59590.1)	EUG4#1#00991
CATMA1a09100	GST5	GST5	At1g10230.1	ASK18 (ARABIDOPSIS SKP1-LIKE 18); protein binding / ubiquitin-protein ligase,similar to ASK15 (ARABIDOPSIS SKP1-LIKE 15), ubiquitin-protein ligase [Arabidopsis thaliana] (TAIR:AT3G25650.1); similar to kinetochore protein [Brassica juncea] (GB:BAB85607.1); contains InterPro domain SKP1 component; (InterPro:IPR001232)	/
CATMA1a09110	GST5	GST5	At1g10240.1	FRS11 (FAR1-RELATED SEQUENCE 11); zinc ion binding,similar to FRS10 (FAR1-RELATED SEQUENCE 10), zinc ion binding [Arabidopsis thaliana] (TAIR:AT5G28530.1); similar to P0041A24.3 [Oryza sativa (japonica cultivar-group)] (GB:CAE01491.1); similar to FAR1 [Medicago truncatula] (GB:ABE91851.1); similar to FAR1; Zinc finger, SWIM-type [Medicago truncatula] (GB:ABE78949.1); contains InterPro domain Zinc…	EUG4#1#00993
CATMA1a09130	GST5	GST5	At1g10270.1	GRP23 (GLUTAMINE-RICH PROTEIN23); binding,similar to EMB1796 (EMBRYO DEFECTIVE 1796), binding [Arabidopsis thaliana] (TAIR:AT3G49240.1); similar to Tetratricopeptide-like helical [Medicago truncatula] (GB:ABE81249.1); similar to ACT11D09.4 [Cucumis melo] (GB:AAS80150.1); contains InterPro domain Tetratricopeptide region; (InterPro:IPR013026); contains InterPro domain Pentatricopeptide repeat; (In…	EUG4#1#00994
CATMA1a09140	GST5	GST5	At1g10280.1	unknown protein,similar to unknown protein [Arabidopsis thaliana] (TAIR:AT3G21310.1); similar to Protein of unknown function DUF266, plant [Medicago truncatula] (GB:ABE91847.1); contains InterPro domain Protein of unknown function DUF266, plant; (InterPro:IPR004949)	EUG4#1#00995
CATMA1a09145	GST5	GST5	At1g10290.1	ADL6 (DYNAMIN-LIKE PROTEIN 6),involved in trafficking from the trans-Golgi Network to the central vacuole.	EUG4#1#00997
CATMA1a09150	GST5	GST5	At1g10300.1	GTP-binding protein-related,similar to GTP-binding protein-related [Arabidopsis thaliana] (TAIR:AT1G50920.1); similar to GTP-binding protein CRFG/NOG1 (ODN superfamily) (ISS) [Ostreococcus tauri] (GB:CAL52519.1); similar to putative GTP binding protein [Oryza sativa (japonica cultivar-group)] (GB:BAC06946.1); similar to putative nucleolar GTP-binding protein [Oryza sativa (japonica cultivar-group…	EUG4#1#00998
CATMA1a09160	GST5	GST5	At1g10310.1	short-chain dehydrogenase/reductase (SDR) family protein,similar to short-chain dehydrogenase/reductase (SDR) family protein [Arabidopsis thaliana] (TAIR:AT3G55290.2); similar to Os02g0557700 [Oryza sativa (japonica cultivar-group)] (GB:NP_001047141.1); similar to Short-chain dehydrogenase/reductase SDR [Medicago truncatula] (GB:ABE85956.1); contains InterPro domain Short-chain dehydrogenase/redu…	EUG4#1#00999
CATMA1a09170	GST5	GST5	At1g10320.1	U2 snRNP auxiliary factor-related,similar to ATU2AF35A, RNA binding [Arabidopsis thaliana] (TAIR:AT1G27650.1); similar to RNA-binding re (GB:ABE91954.1); contains InterPro domain U2 auxiliary factor small subunit; (InterPro:IPR009145); contains InterPro domain RNA recognition, region 1; (InterPro:IPR003954); contains InterPro domain Concanavalin A-like lectin/glucanase; (InterPro:IPR008985); cont…	EUG4#1#01001
CATMA1a09180	GST5	GST5	At1g10330.1	pentatricopeptide (PPR) repeat-containing protein,similar to pentatricopeptide (PPR) repeat-containing protein [Arabidopsis thaliana] (TAIR:AT5G66520.1); similar to Pentatricopeptide repeat [Medicago truncatula] (GB:ABE89006.1); contains InterPro domain Pentatricopeptide repeat; (InterPro:IPR002885); contains InterPro domain Protein prenyltransferase; (InterPro:IPR008940); contains InterPro domai…	EUG4#1#01002
CATMA1a09190	GST5	GST5	At1g10340.1,At1g10340.2	ankyrin repeat family protein,similar to ankyrin repeat family protein [Arabidopsis thaliana] (TAIR:AT2G24600.3); similar to Ankyrin [Medicago truncatula] (GB:ABE80931.1); contains InterPro domain Ankyrin; (InterPro:IPR002110)	EUG4#1#01003
CATMA1a09200	GST5	GST5	At1g10350.1	DNAJ heat shock protein, putative,similar to DNAJ heat shock protein, putative [Arabidopsis thaliana] (TAIR:AT1G59725.1); similar to potyviral capsid protein interacting protein 2a [Nicotiana tabacum] (GB:AAQ82702.1); contains InterPro domain HSP40/DnaJ peptide-binding; (InterPro:IPR008971); contains InterPro domain Chaperone DnaJ, C-terminal; (InterPro:IPR002939); contains InterPro domain Heat s…	EUG4#1#01004
CATMA1a09230	GST5	GST5	At1g10380.1	unknown protein,similar to unknown protein [Arabidopsis thaliana] (TAIR:AT3G17350.1); similar to Os05g0409100 [Oryza sativa (japonica cultivar-group)] (GB:NP_001055526.1); similar to Os06g0364500 [Oryza sativa (japonica cultivar-group)] (GB:NP_001057608.1); similar to unknown protein [Oryza sativa (japonica cultivar-group)] (GB:AAV44115.1)	EUG4#1#01007
CATMA1a09240	GST5	GST5	At1g10385.1	unknown protein,similar to unknown protein [Arabidopsis thaliana] (TAIR:AT5G49830.1); similar to expressed protein (with alternative splicing) [Oryza sativa (japonica cultivar-group)] (GB:AAS07222.1); similar to AT5g49830/K21G20_4 [Medicago truncatula] (GB:ABE86338.1); similar to Os07g0200000 [Oryza sativa (japonica cultivar-group)] (GB:NP_001059127.1); contains domain gb def: F14N23.28 (PTHR2142…	EUG4#1#01008
CATMA1a09250	GST5	GST5	At1g10390.1,At1g10390.2	nucleoporin family protein,similar to nucleoporin family protein [Arabidopsis thaliana] (TAIR:AT1G59660.1); similar to Os12g0166000 [Oryza sativa (japonica cultivar-group)] (GB:NP_001066246.1); similar to Nucleoporin autopeptidase family protein, expressed [Oryza sativa (japonica cultivar-group)] (GB:ABA95896.1); similar to Nucleoporin autopeptidase family protein, expressed [Oryza sativa (japoni…	EUG4#1#01009
CATMA1a09260	GST5	GST5	At1g10400.1	UDP-glucoronosyl/UDP-glucosyl transferase family protein,similar to transferase, transferring glycosyl groups [Arabidopsis thaliana] (TAIR:AT5G14860.1); similar to Os09g0329700 [Oryza sativa (japonica cultivar-group)] (GB:NP_001062898.1); similar to putative UDP-glucose glucosyltransferase [Oryza sativa (japonica cultivar-group)] (GB:BAD54417.1); contains InterPro domain UDP-glucuronosyl/UDP-gluc…	/
CATMA1a09270	GST5	GST3	At1g10410.1	unknown protein,similar to CW14 [Arabidopsis thaliana] (TAIR:AT1G59650.1); similar to expressed protein [Oryza sativa (japonica cultivar-group)] (GB:ABF98316.1); contains InterPro domain Protein of unknown function DUF1336; (InterPro:IPR009769)	EUG4#1#01012,EUG4#1#01013
CATMA1a09275	GST5	GST5	At1g10420.1	unknown protein,	/
CATMA1a09280	GST1	GST1	/	/	/
CATMA1a09285	GST5	GST5	At1g10430.1	PP2A-2 (protein phosphatase 2a-2); protein phosphatase type 2A,Encodes one of two isoforms of the catalytic subunit of protein phosphatase 2A.	EUG4#1#01015
CATMA1a09290	GST5	GST5	At1g10450.1	paired amphipathic helix repeat-containing protein,similar to paired amphipathic helix repeat-containing protein [Arabidopsis thaliana] (TAIR:AT1G70060.1); similar to ATSIN3/SIN3 (Arabidopsis thaliana sin3 homolog) [Arabidopsis thaliana] (TAIR:AT1G24190.1); similar to paired amphipathic helix repeat-containing protein [Arabidopsis thaliana] (TAIR:AT1G59890.1); similar to transcriptional repressor…	EUG4#1#01016
CATMA1a09300	GST5	GST5	At1g10450.1	paired amphipathic helix repeat-containing protein,similar to paired amphipathic helix repeat-containing protein [Arabidopsis thaliana] (TAIR:AT1G70060.1); similar to ATSIN3/SIN3 (Arabidopsis thaliana sin3 homolog) [Arabidopsis thaliana] (TAIR:AT1G24190.1); similar to paired amphipathic helix repeat-containing protein [Arabidopsis thaliana] (TAIR:AT1G59890.1); similar to transcriptional repressor…	/
CATMA1a09310	GST5	GST5	At1g10455.1	unknown protein,similar to unknown protein [Arabidopsis thaliana] (TAIR:AT1G51970.1)	/
CATMA1a09320	GST5	GST5	At1g10460.1	GLP7 (GERMIN-LIKE PROTEIN 7); manganese ion binding / metal ion binding / nutrient reservoir,germin-like protein (GLP7)	EUG4#1#01017
CATMA1a09322	GST5	GST5	At1g10470.1	ARR4 (RESPONSE REGULATOR 4); transcription regulator/ two-component response regulator,Encodes a two-component response regulator. Acts redundantly with ARR3 in the control of circadian period in a cytokinin-independent manner.	EUG4#1#01018
CATMA1a09327	GST5	GST5	At1g10480.1	ZFP5 (ZINC FINGER PROTEIN 5); nucleic acid binding / transcription factor/ zinc ion binding,Encodes a zinc finger protein containing only a single zinc finger.	EUG4#1#01019
CATMA1a09330	GST5	GST5	At1g10490.1	unknown protein,Identical to UPF0202 protein At1g10490 [Arabidopsis Thaliana] (GB:Q9XIK4); similar to unknown protein [Arabidopsis thaliana] (TAIR:AT3G57940.1); similar to DEAD/DEAH box helicase, N-terminal [Medicago truncatula] (GB:ABE87709.1); similar to PREDICTED: similar to N-acetyltransferase-like protein isoform 2 [Canis familiaris] (GB:XP_849122.1); similar to PREDICTED: similar to N-acety…	EUG4#1#01020
CATMA1a09335	GST5	GST5	At1g10500.1	ATCPISCA (CHLOROPLAST-LOCALIZED ISCA-LIKE PROTEIN); structural molecule,Involved in chloroplast Fe-S cluster assembly. Located in the chloroplast stroma. Expressed preferentially in green tissues.	EUG4#1#01021
CATMA1a09340	GST5	GST5	At1g10510.1	EMB2004 (EMBRYO DEFECTIVE 2004); protein binding,similar to RANGAP1 (RAN GTPASE ACTIVATING PROTEIN 1), RAN GTPase activator [Arabidopsis thaliana] (TAIR:AT3G63130.1); similar to deliriumA-like [Oryza sativa (japonica cultivar-group)] (GB:BAD37894.1); contains InterPro domain Leucine-rich repeat, ribonuclease inhibitor type; (InterPro:IPR007091); contains InterPro domain Leucine-rich repeat; (Inte…	EUG4#1#01022
CATMA1a09350	GST5	GST5	At1g10520.1	DNA polymerase lambda (POLL),similar to DNA polymerase lambda [Oryza sativa (japonica cultivar-group)] (GB:BAD18976.1); contains InterPro domain BRCT; (InterPro:IPR001357); contains InterPro domain DNA-directed DNA polymerase X, beta-like; (InterPro:IPR002008); contains InterPro domain DNA polymerase beta, N-terminal-like; (InterPro:IPR010996); contains InterPro domain DNA polymerase X; (InterPro…	EUG4#1#01023
CATMA1a09360	GST5	GST5	At1g10522.1,At1g10522.2	unknown protein,similar to conserved hypothetical protein [Medicago truncatula] (GB:ABE91480.1); similar to Os09g0382400 [Oryza sativa (japonica cultivar-group)] (GB:NP_001063064.1)	EUG4#1#01024
CATMA1a09370	GST5	GST5	At1g10530.1	unknown protein,similar to unknown protein [Arabidopsis thaliana] (TAIR:AT1G60010.1); similar to T10O24.15, related [Lycopersicon esculentum] (GB:AAX95759.1)	EUG4#1#01025
CATMA1a09380	GST2	GST2	/	/	/
CATMA1a09400	GST5	GST5	At1g10540.1	xanthine/uracil permease family protein,Identical to Nucleobase-ascorbate transporter 8 (AtNAT8) (NAT8) [Arabidopsis Thaliana] (GB:Q8VZQ5;GB:Q9XIJ8); similar to xanthine/uracil permease family protein [Arabidopsis thaliana] (TAIR:AT5G49990.1); similar to permease [Arabidopsis thaliana] (TAIR:AT5G62890.3); similar to xanthine/uracil permease family protein [Arabidopsis thaliana] (TAIR:AT1G60030.1)…	EUG4#1#01026
CATMA1a09410	GST5	GST5	At1g10550.1	XTH33 (xyloglucan:xyloglucosyl transferase 33); hydrolase, acting on glycosyl bonds,predicted to function in cell wall modification	EUG4#1#01027
CATMA1a09420	GST5	GST5	At1g10560.1	armadillo/beta-catenin repeat family protein / U-box domain-containing protein,similar to armadillo/beta-catenin repeat family protein / U-box domain-containing protein [Arabidopsis thaliana] (TAIR:AT1G60190.1); similar to putative Avr9/Cf-9 rapidly elicited protein 276 [Oryza sativa (japonica cultivar-group)] (GB:BAD26073.1); similar to Os09g0378700 [Oryza sativa (japonica cultivar-group)] (GB:N…	EUG4#1#01028
CATMA1a09430	GST5	GST5	At1g10570.1,At1g10570.2	Ulp1 protease family protein,similar to cysteine-type peptidase [Arabidopsis thaliana] (TAIR:AT1G60220.1); similar to Os06g0487900 [Oryza sativa (japonica cultivar-group)] (GB:NP_001057669.1); similar to Ulp1 protease family, C-terminal catalytic domain containing protein, expressed [Oryza sativa (japonica cultivar-group)] (GB:ABA99256.1); contains InterPro domain Peptidase C48, SUMO/Sentrin/Ubl1…	EUG4#1#01029
CATMA1a09440	GST5	GST5	At1g10580.1	transducin family protein / WD-40 repeat family protein,similar to WD-40 repeat family protein [Arabidopsis thaliana] (TAIR:AT5G54520.1); similar to hypothetical protein LOC514003 [Bos taurus] (GB:NP_001069111.1); similar to Os03g0397500 [Oryza sativa (japonica cultivar-group)] (GB:NP_001050302.1); contains InterPro domain WD-40 repeat; (InterPro:IPR001680); contains InterPro domain WD40-like; (I…	EUG4#1#01030
CATMA1a09460	GST5	GST5	At1g10590.1,At1g10590.2,At1g10590.3	DNA-binding protein-related,similar to DNA-binding protein-related [Arabidopsis thaliana] (TAIR:AT1G23750.1); similar to unknown [Medicago sativa] (GB:AAZ32857.1); contains InterPro domain Nucleic acid-binding, OB-fold, subgroup; (InterPro:IPR012340); contains InterPro domain Nucleic acid-binding, OB-fold; (InterPro:IPR008994); contains InterPro domain nucleic acid binding, OB-fold, tRNA/helicase…	EUG4#1#01033
CATMA1a09470	GST5	GST5	At1g10600.1,At1g10600.2,At1g10600.3	unknown protein,similar to mov34 family protein [Arabidopsis thaliana] (TAIR:AT1G48790.1); similar to Os01g0661500 [Oryza sativa (japonica cultivar-group)] (GB:NP_001043779.1); similar to ALM beta-like [Oryza sativa (japonica cultivar-group)] (GB:BAD72364.1); contains InterPro domain Mov34/MPN/PAD-1; (InterPro:IPR000555); contains InterPro domain Mov34-1; (InterPro:IPR003639)	/
CATMA1a09480	GST5	GST5	At1g10610.1	DNA binding / transcription factor,similar to AMS (ABORTED MICROSPORES), DNA binding / transcription factor [Arabidopsis thaliana] (TAIR:AT2G16910.1); similar to bHLH transcription factor [Brassica napus] (GB:CAD54298.1); contains InterPro domain Helix-loop-helix DNA-binding; (InterPro:IPR011598); contains InterPro domain Basic helix-loop-helix dimerisation region bHLH; (InterPro:IPR001092)	EUG4#1#01034
CATMA1a09490	GST5	GST5	At1g10620.1	protein kinase family protein,similar to protein kinase family protein [Arabidopsis thaliana] (TAIR:AT1G23540.1); similar to protein kinase, putative [Arabidopsis thaliana] (TAIR:AT1G70460.1); similar to protein kinase family protein [Musa balbisiana] (GB:ABF70139.1); contains InterPro domain Serine/threonine protein kinase; (InterPro:IPR002290); contains InterPro domain Protein kinase-like; (Int…	EUG4#1#01035
CATMA1a09500	GST5	GST5	At1g10630.1	ADP-ribosylation factor, putative,A member of ARF GTPase family. A thaliana has 21 members of this family, known to be essential for vesicle coating and uncoating and functions in GTP-binding. Gene encoding ADP-ribosylation factor and similar to other ARFs and ARF-like proteins. The gene is shown to play a role in cell division, cell expansion and cellulose production using antisense construct.	EUG4#1#01037
CATMA1a09510	GST1	GST5	/	/	EUG4#1#01038
CATMA1a09520	GST5	GST5	At1g10650.1	protein binding / zinc ion binding,similar to protein binding / zinc ion binding [Arabidopsis thaliana] (TAIR:AT1G60610.2); similar to Os02g0130300 [Oryza sativa (japonica cultivar-group)] (GB:NP_001045784.1); similar to putative S-ribonuclease binding protein SBP1 [Oryza sativa (japonica cultivar-group)] (GB:BAD07738.1); contains InterPro domain Zinc finger, RING-type; (InterPro:IPR001841)	EUG4#1#01039
CATMA1a09530	GST5	GST5	At1g10660.1,At1g10660.2,At1g10660.3,At1g10660.4	unknown protein,similar to unknown protein [Arabidopsis thaliana] (TAIR:AT5G62960.1); similar to hypothetical protein MtrDRAFT_AC124952g40v1 [Medicago truncatula] (GB:ABE93571.1)	EUG4#1#01041
CATMA1a09540	GST5	GST5	At1g10670.1,At1g10670.2	ACLA-1 (ATP-citrate lyase A-1),One of the three genes encoding subunit A of the trimeric protein ATP Citrate Lyase. Antisense ACLA-1 plants cause a reduction in cytosolic acetyl-CoA metabolism and have upregulation of stress-related genes and down-regulation of primary metabolism and growth genes, suggesting the mutation restricts normal growth and developmental processes and puts the plant into …	EUG4#1#01042
CATMA1a09550	GST5	GST5	At1g10680.1	PGP10 (P-GLYCOPROTEIN 10); ATPase, coupled to transmembrane movement of substances,Identical to Multidrug resistance protein 10 (P-glycoprotein 10) (MDR10) [Arabidopsis Thaliana] (GB:Q9SGY1); similar to PGP2 (P-GLYCOPROTEIN 2), ATPase, coupled to transmembrane movement of substances [Arabidopsis thaliana] (TAIR:AT4G25960.1); similar to PGP13 (P-GLYCOPROTEIN 13), ATPase, coupled to transmembrane m…	EUG4#1#01043
CATMA1a09570	GST5	GST5	At1g10690.1	unknown protein,similar to unknown protein [Arabidopsis thaliana] (TAIR:AT5G40460.1); similar to hypothetical protein MtrDRAFT_AC146560g4v1 [Medicago truncatula] (GB:ABE87926.1)	EUG4#1#01045
CATMA1a09580	GST5	GST5	At1g10700.1	ribose-phosphate pyrophosphokinase 3 / phosphoribosyl diphosphate synthetase 3 (PRS3),Identical to Ribose-phosphate pyrophosphokinase 3 (EC 2.7.6.1) (Phosphoribosyl pyrophosphate synthetase 3) (PRS3) [Arabidopsis Thaliana] (GB:Q93Z66;GB:Q9SAD2;GB:Q9SGY0;GB:Q9XFR3); similar to ribose-phosphate pyrophosphokinase 4 / phosphoribosyl diphosphate synthetase 4 (PRS4) [Arabidopsis thaliana] (TAIR:AT2G429…	EUG4#1#01046
CATMA1a09590	GST5	GST5	At1g10710.1,At1g10710.2	unknown protein,Encodes a Maternally expressed gene (MEG) family protein	EUG4#1#01047
CATMA1a09600	GST5	GST5	At1g10720.1	BSD domain-containing protein,similar to BSD domain-containing protein [Arabidopsis thaliana] (TAIR:AT3G49800.1); similar to putative BSD domain containing protein [Oryza sativa (japonica cultivar-group)] (GB:AAO38477.1); contains InterPro domain BSD; (InterPro:IPR005607)	EUG4#1#01048
CATMA1a09620	GST5	GST5	At1g10740.1,At1g10740.2	unknown protein,similar to unknown protein [Arabidopsis thaliana] (TAIR:AT1G23330.1); similar to Os05g0408300 [Oryza sativa (japonica cultivar-group)] (GB:NP_001055523.1); similar to Lipase precursor (Triacylglycerol lipase) [Contains: Lipase 86 kDa form; Lipase 46 kDa form] (GB:P04635); contains domain no description (G3D.3.40.50.1820); contains domain alpha/beta-Hydrolases (SSF53474)	EUG4#1#01050
CATMA1a09630	GST5	GST5	At1g10750.1	unknown protein,similar to unknown protein [Arabidopsis thaliana] (TAIR:AT1G70550.1); similar to unknown protein [Arabidopsis thaliana] (TAIR:AT1G23340.2); similar to putative carboxyl-terminal proteinase [Gossypium hirsutum] (GB:AAK84952.2); contains InterPro domain Protein of unknown function DUF239, plant; (InterPro:IPR004314)	EUG4#1#01051
CATMA1a09640	GST5	GST5	At1g10760.1	SEX1 (STARCH EXCESS 1),Encodes an &#945;-glucan, water dikinase required for starch degradation. Involved in cold-induced freezing tolerance. Mutations that eliminate the GWD protein or affect the dikinase domain of the enzyme dramatically reduce both the amount of phosphate in the amylopectin and the rate of starch degradation. Mature leaves of these mutants accumulate amounts of starch up to se…	EUG4#1#01052
CATMA1a09650	GST5	GST5	At1g10770.1	invertase/pectin methylesterase inhibitor family protein,similar to invertase/pectin methylesterase inhibitor family protein [Arabidopsis thaliana] (TAIR:AT1G60760.1); similar to pectin methylesterase inhibitor [Brassica oleracea var. botrytis] (GB:AAZ20131.1); contains InterPro domain Plant invertase/pectin methylesterase inhibitor; (InterPro:IPR007186); contains InterPro domain Pectinesterase i…	EUG4#1#01053
CATMA1a09660	GST5	GST5	At1g10780.1	F-box family protein,similar to F-box family protein [Arabidopsis thaliana] (TAIR:AT1G67190.1); similar to Os09g0454300 [Oryza sativa (japonica cultivar-group)] (GB:NP_001063351.1); similar to Os08g0469500 [Oryza sativa (japonica cultivar-group)] (GB:NP_001062012.1); similar to Cyclin-like F-box [Medicago truncatula] (GB:ABE77844.1); contains InterPro domain Cyclin-like F-box; (InterPro:IPR001810)	EUG4#1#01054
CATMA1a09670	GST5	GST5	At1g10790.1	unknown protein,similar to hydroxyproline-rich glycoprotein family protein [Arabidopsis thaliana] (TAIR:AT3G56590.1); similar to zinc finger (C3HC4-type RING finger) family protein [Arabidopsis thaliana] (TAIR:AT3G10810.1); similar to Os09g0454200 [Oryza sativa (japonica cultivar-group)] (GB:NP_001063350.1); similar to Os01g0938600 [Oryza sativa (japonica cultivar-group)] (GB:NP_001045342.1); sim…	EUG4#1#01055
CATMA1a09680	GST5	GST5	At1g10800.1	unknown protein,similar to hypothetical protein MtrDRAFT_AC146632g32v2 [Medicago truncatula] (GB:ABE85810.1)	EUG4#1#01056
CATMA1a09690	GST5	GST5	At1g10810.1	aldo/keto reductase family protein,similar to aldo/keto reductase family protein [Arabidopsis thaliana] (TAIR:AT1G60730.1); similar to OSIGBa0115A19.4 [Oryza sativa (indica cultivar-group)] (GB:CAH66623.1); similar to aldo/keto reductase AKR [Manihot esculenta] (GB:AAX84672.1); contains InterPro domain Aldo/keto reductase; (InterPro:IPR001395)	/
CATMA1a09700	GST5	GST5	At1g10820.1,At1g10820.2	unknown protein,similar to unknown protein [Arabidopsis thaliana] (TAIR:AT1G60670.2); similar to Os04g0523100 [Oryza sativa (japonica cultivar-group)] (GB:NP_001053344.1); similar to H0322F07.7 [Oryza sativa (indica cultivar-group)] (GB:CAH67770.1); similar to OSIGBa0153E02-OSIGBa0093I20.5 [Oryza sativa (indica cultivar-group)] (GB:CAH67876.1); contains InterPro domain Homeodomain-like; (InterPro…	EUG4#1#01058
CATMA1a09710	GST1	GST1	/	/	/
CATMA1a09720	GST5	GST5	At1g10830.1	sodium symporter-related,similar to Os12g0405200 [Oryza sativa (japonica cultivar-group)] (GB:NP_001066625.1); similar to NnrU [Medicago truncatula] (GB:ABE92591.1); contains InterPro domain NnrU; (InterPro:IPR009915); contains InterPro domain Pleckstrin homology-type; (InterPro:IPR011993)	EUG4#1#01059
CATMA1a09730	GST5	GST5	At1g10840.1,At1g10840.2	TIF3H1 (eukaryotic translation initiation factor 3 subunit H1); translation initiation factor,Encodes eukaryotic initiation factor 3H1 subunit (TIF3H1).	EUG4#1#01060
CATMA1a09740	GST5	GST3	At1g10850.1	ATP binding / protein serine/threonine kinase,similar to leucine-rich repeat family protein [Arabidopsis thaliana] (TAIR:AT1G60630.1); similar to putative receptor kinase [Malus x domestica] (GB:ABA82080.1); contains InterPro domain Serine/threonine protein kinase; (InterPro:IPR002290); contains InterPro domain Protein kinase-like; (InterPro:IPR011009); contains InterPro domain Leucine-rich repea…	EUG4#1#01061,EUG4#1#01062
CATMA1a09750	GST5	GST5	At1g10865.1	unknown protein,similar to ENSANGP00000020123 [Anopheles gambiae str. PEST] (GB:XP_320694.3); similar to Os09g0518800 [Oryza sativa (japonica cultivar-group)] (GB:NP_001063690.1)	EUG4#1#01063
CATMA1a09755	GST5	GST5	At1g10870.1	AGD4 (ARF-GAP DOMAIN 4); protein binding,A member of ARF GAP domain (AGD), A thaliana has 15 members, grouped into four classes. AGD4 belongs to the Class 1, together with AGD1, AGD2, and AGD3.	EUG4#1#01064
CATMA1a09760	GST5	GST5	At1g10880.1	unknown protein,similar to unknown protein [Arabidopsis thaliana] (TAIR:AT5G11730.1); similar to expressed protein [Oryza sativa (japonica cultivar-group)] (GB:AAT77886.1); contains InterPro domain Protein of unknown function DUF266, plant; (InterPro:IPR004949)	/
CATMA1a09770	GST5	GST5	At1g10880.1	unknown protein,similar to unknown protein [Arabidopsis thaliana] (TAIR:AT5G11730.1); similar to expressed protein [Oryza sativa (japonica cultivar-group)] (GB:AAT77886.1); contains InterPro domain Protein of unknown function DUF266, plant; (InterPro:IPR004949)	EUG4#1#01065
CATMA1a09780	GST5	GST5	At1g10890.1	F-box family protein,similar to F-box family protein [Arabidopsis thaliana] (TAIR:AT4G17200.1); similar to expressed protein [Oryza sativa (japonica cultivar-group)] (GB:ABB47085.2); contains InterPro domain Cyclin-like F-box; (InterPro:IPR001810); contains InterPro domain F-box associated type 1; (InterPro:IPR006527)	EUG4#1#01067
CATMA1a09795	GST5	GST5	At1g10900.1	phosphatidylinositol-4-phosphate 5-kinase family protein,Identical to Phosphatidylinositol-4-phosphate 5-kinase 7 (EC 2.7.1.68) (AtPIP5K7) (1-phosphatidylinositol-4-phosphate kinase 7) (PtdIns(4)P-5-kinase 7) (Diphosphoinositide kinase 7) (AtP5K2) (PIP5K7) [Arabidopsis Thaliana] (GB:Q9SUI2;GB:O04095); similar to PIP5K9 (PHOSPHATIDYL INOSITOL MONOPHOSPHATE 5 KINASE), 1-phosphatidylinositol-4-phosp…	EUG4#1#01068
CATMA1a09800	GST5	GST5	At1g10910.1	unknown protein,similar to PTAC2 (PLASTID TRANSCRIPTIONALLY ACTIVE2), binding [Arabidopsis thaliana] (TAIR:AT1G74850.1); similar to Os01g0559500 [Oryza sativa (japonica cultivar-group)] (GB:NP_001043343.1); similar to putative PPR protein [Oryza sativa (japonica cultivar-group)] (GB:BAD87953.1); contains InterPro domain Pentatricopeptide repeat; (InterPro:IPR002885); contains InterPro domain Tetr…	EUG4#1#01069
CATMA1a09810	GST5	GST5	At1g10910.1	unknown protein,similar to PTAC2 (PLASTID TRANSCRIPTIONALLY ACTIVE2), binding [Arabidopsis thaliana] (TAIR:AT1G74850.1); similar to Os01g0559500 [Oryza sativa (japonica cultivar-group)] (GB:NP_001043343.1); similar to putative PPR protein [Oryza sativa (japonica cultivar-group)] (GB:BAD87953.1); contains InterPro domain Pentatricopeptide repeat; (InterPro:IPR002885); contains InterPro domain Tetr…	EUG4#1#01070
CATMA1a09820	GST5	GST5	At1g10920.1	disease resistance protein (CC-NBS-LRR class), putative,Identical to Putative disease resistance protein RPP8-like protein 1 (RPP8L1) [Arabidopsis Thaliana] (GB:O04093); similar to RPP8 (RECOGNITION OF PERONOSPORA PARASITICA 8) [Arabidopsis thaliana] (TAIR:AT5G43470.2); similar to disease resistance protein (CC-NBS-LRR class), putative [Arabidopsis thaliana] (TAIR:AT1G53350.1); similar to disease…	EUG4#1#01071
CATMA1a09830	GST5	GST5	At1g10930.1	ATSGS1/RECQL4A; ATP-dependent helicase,DNA helicase involved in the maintenance of genome stability by modulation of the DNA damage response and suppression of homologous recombination.	EUG4#1#01072
CATMA1a09835	GST5	GST5	At1g10940.1	ASK1 (ARABIDOPSIS SERINE/THREONINE KINASE 1); kinase,Encodes a plant protein kinase similar to the calcium/calmodulin-dependent protein kinase subfamily and the SNF1 kinase subfamily (SnRK2) whose activity is activated by ionic (salt) and non-ionic (mannitol) osmotic stress. Kinase activity of its homolog in tobacco is induced by hyperosmotic condition within 1 minute.	EUG4#1#01073
CATMA1a09840	GST5	GST5	At1g10950.1	endomembrane protein 70, putative,similar to transporter [Arabidopsis thaliana] (TAIR:AT5G37310.1); similar to Nonaspanin (TM9SF) [Medicago truncatula] (GB:ABE87730.1); similar to Nonaspanin (TM9SF) [Medicago truncatula] (GB:ABE89676.1); similar to Endomembrane protein 70 [Oryza sativa (japonica cultivar-group)] (GB:AAX96186.1); contains InterPro domain Nonaspanin (TM9SF); (InterPro:IPR004240)	EUG4#1#01075
CATMA1a09850	GST5	GST5	At1g10960.1	ATFD1 (FERREDOXIN 1); electron carrier/ iron ion binding,Identical to Ferredoxin-2, chloroplast precursor (PETF2) [Arabidopsis Thaliana] (GB:O04090); similar to FED A (FERREDOXIN 2), electron carrier/ iron ion binding [Arabidopsis thaliana] (TAIR:AT1G60950.1); similar to Ferredoxin-1, chloroplast precursor (Ferredoxin I) (GB:O04683); contains InterPro domain 2Fe-2S Ferredoxin-like fold; (InterPro…	EUG4#1#01076
CATMA1a09860	GST5	GST5	At1g10970.1	ZIP4 (ZINC TRANSPORTER 4 PRECURSOR); cation transporter,A member of Zrt- and Irt-related protein (ZIP) family. transcript is induced in response to zinc deficiency in the root and shoot. Expression is regulated by copper, but response to copper deficiency is detected only after three weeks of deficiency.	EUG4#1#01077
CATMA1a09870	GST5	GST5	At1g10980.1	unknown protein,similar to unknown protein [Arabidopsis thaliana] (TAIR:AT1G61670.1); similar to 12246 (GB:AAD21413.1); contains InterPro domain Lung seven transmembrane receptor; (InterPro:IPR009637)	EUG4#1#01077
CATMA1a09880	GST5	GST5	At1g10990.1,At1g10990.2	unknown protein,	EUG4#1#01078
CATMA1a09890	GST5	GST5	At1g11000.1	MLO4 (MILDEW RESISTANCE LOCUS O 4); calmodulin binding,A member of a large family of seven-transmembrane domain proteins specific to plants, homologs of the barley mildew resistance locus o (MLO) protein. The Arabidopsis genome contains 15 genes encoding MLO proteins, with localization in plasma membrane. Phylogenetic analysis revealed four clades of closely-related AtMLO genes. ATMLO4 belongs to…	EUG4#1#01079
CATMA1a09900	GST5	GST5	At1g11020.1	zinc finger (C3HC4-type RING finger) family protein,similar to protein binding / zinc ion binding [Arabidopsis thaliana] (TAIR:AT2G22120.1); similar to zinc finger, C3HC4 type [Tetrahymena thermophila SB210] (GB:XP_001015280.1); similar to Os01g0610700 [Oryza sativa (japonica cultivar-group)] (GB:NP_001043547.1); similar to Os08g0384900 [Oryza sativa (japonica cultivar-group)] (GB:NP_001061703.1)…	EUG4#1#01080
CATMA1a09910	GST5	GST5	At1g11040.1	DNAJ chaperone C-terminal domain-containing protein,similar to DNAJ chaperone C-terminal domain-containing protein [Arabidopsis thaliana] (TAIR:AT1G44160.1); similar to pollen-specific DnaJ-like protein [Lilium lon (GB:AAR12906.1); contains InterPro domain HSP40/DnaJ peptide-binding; (InterPro:IPR008971); contains InterPro domain Chaperone DnaJ, C-terminal; (InterPro:IPR002939); contains InterPro…	EUG4#1#01081
CATMA1a09920	GST5	GST5	At1g11050.1	protein kinase family protein,similar to RKF3 (RECEPTOR-LIKE KINASE IN IN FLOWERS 3), kinase [Arabidopsis thaliana] (TAIR:AT2G48010.1); similar to Os05g0423500 [Oryza sativa (japonica cultivar-group)] (GB:NP_001055591.1); similar to SHR5-receptor-like kinase [Saccharum hybrid cultivar] (GB:AAY67902.1); similar to Os01g0883000 [Oryza sativa (japonica cultivar-group)] (GB:NP_001045011.1); contains …	EUG4#1#01082
CATMA1a09930	GST5	GST5	At1g11060.1	unknown protein,similar to unknown protein [Arabidopsis thaliana] (TAIR:AT1G61030.1); similar to Os10g0497000 [Oryza sativa (japonica cultivar-group)] (GB:NP_001064956.1); similar to putative dentin phosphoryn protein [Oryza sativa (japonica cultivar-group)] (GB:AAL58277.1); contains domain ARM repeat (SSF48371); contains domain gb def: Hypothetical protein T19D16.5 (PTHR22100:SF10); contains dom…	/
CATMA1a09940	GST5	GST5	At1g11070.1	hydroxyproline-rich glycoprotein family protein,similar to proline-rich family protein [Arabidopsis thaliana] (TAIR:AT1G61080.1); similar to diaphanous protein [Entamoeba histolytica HM-1:IMSS] (GB:XP_653752.1); contains domain DIAPHANOUS HOMOLOG 1 (PTHR23213:SF17); contains domain FORMIN-RELATED (PTHR23213)	EUG4#1#01084
CATMA1a09950	GST5	GST5	At1g11080.1	SCPL31 (serine carboxypeptidase-like 31); serine carboxypeptidase,similar to SCPL30 (serine carboxypeptidase-like 30), serine carboxypeptidase [Arabidopsis thaliana] (TAIR:AT4G15100.1); similar to serine carboxypeptidase S10 family protein [Arabidopsis thaliana] (TAIR:AT1G61130.1); similar to Os01g0332500 [Oryza sativa (japonica cultivar-group)] (GB:NP_001042932.1); similar to Os05g0158500 [Oryza…	EUG4#1#01086
CATMA1a09960	GST5	GST5	At1g11090.1	hydrolase, alpha/beta fold family protein,similar to hydrolase, alpha/beta fold family protein [Arabidopsis thaliana] (TAIR:AT5G16120.1); similar to esterase/lipase/thioesterase family protein [Arabidopsis thaliana] (TAIR:AT2G39420.1); similar to Os05g0363100 [Oryza sativa (japonica cultivar-group)] (GB:NP_001055317.1); similar to Os07g0565700 [Oryza sativa (japonica cultivar-group)] (GB:NP_00106…	EUG4#1#01087
CATMA1a09970	GST5	GST5	At1g11100.1	SNF2 domain-containing protein / helicase domain-containing protein / zinc finger protein-related,similar to SNF2 domain-containing protein / helicase domain-containing protein / RING finger domain-containing protein [Arabidopsis thaliana] (TAIR:AT1G50410.1); similar to EDA16 (embryo sac development arrest 16), ATP binding / DNA binding / helicase/ protein binding / zinc ion binding [Arabidopsis …	EUG4#1#01088
CATMA1a09990	GST1	GST1	/	/	/
CATMA1a10000	GST5	GST5	At1g11120.1	unknown protein,similar to unknown protein [Arabidopsis thaliana] (TAIR:AT1G61170.1); similar to CK25 [Nicotiana tabacum] (GB:ABE01833.1)	EUG4#1#01090
CATMA1a10010	GST2	GST2	/	/	/
CATMA1a10020	GST5	GST5	At1g11120.1	unknown protein,similar to unknown protein [Arabidopsis thaliana] (TAIR:AT1G61170.1); similar to CK25 [Nicotiana tabacum] (GB:ABE01833.1)	EUG4#1#01091
CATMA1a10030	GST5	GST5	At1g11130.1	SUB (STRUBBELIG); protein binding,Encodes a receptor-like kinase protein with a predicted extracellular domain of six leucine-rich repeats and an intracellular serine-threonine kinase domain expressed throughout the developing root. Regulates expression of GLABRA2, CAPRICE, WEREWOLF, and ENHANCER OF GLABRA3.	EUG4#1#01092
CATMA1a10040	GST5	GST5	At1g11145.1	unknown protein,similar to unknown protein [Arabidopsis thaliana] (TAIR:AT5G01130.1); contains InterPro domain Protein of unknown function DUF674; (InterPro:IPR007750)	/
CATMA1a10050	GST1	GST1	/	/	/
CATMA1a10060	GST5	GST5	At1g11160.1	WD-40 repeat family protein / katanin p80 subunit, putative,similar to WD-40 repeat family protein / katanin p80 subunit, putative [Arabidopsis thaliana] (TAIR:AT1G61210.1); similar to H0801D08.1 [Oryza sativa (indica cultivar-group)] (GB:CAJ86243.1); similar to H0402C08.11 [Oryza sativa (indica cultivar-group)] (GB:CAJ86235.1); similar to OSJNBa0064G10.18 [Oryza sativa (japonica cultivar-group)]…	EUG4#1#01094
CATMA1a10070	GST5	GST3	At1g11170.1,At1g11170.2	unknown protein,similar to unknown protein [Arabidopsis thaliana] (TAIR:AT1G61240.3); similar to putative lysine ketoglutarate reductase trans-splicing related 1 [Oryza sativa (japonica cultivar-group)] (GB:BAD62500.1); similar to Os07g0564800 [Oryza sativa (japonica cultivar-group)] (GB:NP_001060006.1); similar to Os06g0731900 [Oryza sativa (japonica cultivar-group)] (GB:NP_001058667.1); contain…	EUG4#1#01095,EUG4#1#01096
CATMA1a10080	GST1	GST1	/	/	/
CATMA1a10090	GST5	GST5	At1g11180.1	secretory carrier membrane protein (SCAMP) family protein,similar to SC3 (SECRETORY CARRIER 3), carrier [Arabidopsis thaliana] (TAIR:AT1G61250.1); similar to similarity to SCAMP37 [Pisum sativum] (GB:AAC82326.1); similar to Os01g0780500 [Oryza sativa (japonica cultivar-group)] (GB:NP_001044437.1); similar to Os07g0564600 [Oryza sativa (japonica cultivar-group)] (GB:NP_001060004.1); contains Inter…	EUG4#1#01097
CATMA1a10100	GST1	GST5	/	/	EUG4#1#01098
CATMA1a10110	GST5	GST5	At1g11190.1	BFN1 (BIFUNCTIONAL NUCLEASE I); nucleic acid binding,bifunctional nuclease that acts on both RNA and DNA involved in nucleic acid degradation to facilitate nucleotide and phosphate recovery during senescence	/
CATMA1a10120	GST5	GST5	At1g11200.1	unknown protein,similar to unknown protein [Arabidopsis thaliana] (TAIR:AT4G21570.1); similar to unknown [Medicago sativa] (GB:AAZ32885.1); similar to Os07g0506000 [Oryza sativa (japonica cultivar-group)] (GB:NP_001059733.1); contains InterPro domain Protein of unknown function DUF300; (InterPro:IPR005178)	EUG4#1#01099
CATMA1a10130	GST5	GST5	At1g11210.1	unknown protein,similar to unknown protein [Arabidopsis thaliana] (TAIR:AT1G11220.1); similar to fiber expressed protein [Gossypium hirsutum] (GB:AAY85179.1); similar to cotton fiber expressed protein 1 [Gossypium hirsutum] (GB:AAC33276.1); contains InterPro domain Protein of unknown function DUF761, plant; (InterPro:IPR008480)	EUG4#1#01100
CATMA1a10140	GST5	GST5	At1g11220.1	unknown protein,similar to unknown protein [Arabidopsis thaliana] (TAIR:AT1G11230.1); similar to cotton fiber expressed protein 1 [Gossypium hirsutum] (GB:AAC33276.1); contains InterPro domain Protein of unknown function DUF761, plant; (InterPro:IPR008480)	EUG4#1#01101
CATMA1a10150	GST5	GST5	At1g11230.1	unknown protein,similar to unknown protein [Arabidopsis thaliana] (TAIR:AT1G11220.1); similar to cotton fiber expressed protein 1 [Gossypium hirsutum] (GB:AAC33276.1); contains InterPro domain Protein of unknown function DUF761, plant; (InterPro:IPR008480)	EUG4#1#01102
CATMA1a10160	GST5	GST5	At1g11240.1	unknown protein,similar to GTP binding / RNA binding [Arabidopsis thaliana] (TAIR:AT5G55660.1); similar to Os03g0353500 [Oryza sativa (japonica cultivar-group)] (GB:NP_001050128.1); similar to hypothetical protein SPAC29A4.09 [Schizosaccharomyces pombe 972h-] (GB:NP_594873.1); contains domain gb def: Hypothetical protein (PTHR14577:SF5); contains domain FAMILY NOT NAMED (PTHR14577)	/
CATMA1a10175	GST5	GST3	At1g11260.1	STP1 (SUGAR TRANSPORTER 1); carbohydrate transporter/ sugar porter,Encodes a H+/hexose cotransporter.	EUG4#1#01105,EUG4#1#01106
CATMA1a10190	GST5	GST5	At1g11280.1,At1g11280.2,At1g11280.3,At1g11280.4	S-locus protein kinase, putative,similar to S-locus protein kinase, putative [Arabidopsis thaliana] (TAIR:AT1G61480.1); similar to S-locus protein kinase, putative [Arabidopsis thaliana] (TAIR:AT1G61390.1); similar to S-locus protein kinase, putative [Arabidopsis thaliana] (TAIR:AT1G61380.1); similar to Protein kinase; S-locus glycoprotein; Curculin-like (mannose-binding) lectin; Apple-like [Medi…	EUG4#1#01108
CATMA1a10200	GST5	GST5	At1g11280.1,At1g11280.2,At1g11280.3,At1g11280.4	S-locus protein kinase, putative,similar to S-locus protein kinase, putative [Arabidopsis thaliana] (TAIR:AT1G61480.1); similar to S-locus protein kinase, putative [Arabidopsis thaliana] (TAIR:AT1G61390.1); similar to S-locus protein kinase, putative [Arabidopsis thaliana] (TAIR:AT1G61380.1); similar to Protein kinase; S-locus glycoprotein; Curculin-like (mannose-binding) lectin; Apple-like [Medi…	EUG4#1#01108
CATMA1a10210	GST5	GST5	At1g11290.1	pentatricopeptide (PPR) repeat-containing protein,similar to pentatricopeptide (PPR) repeat-containing protein [Arabidopsis thaliana] (TAIR:AT3G57430.1); similar to Os06g0112000 [Oryza sativa (japonica cultivar-group)] (GB:NP_001056590.1); similar to PPR986-12 [Physcomitrella patens] (GB:BAD67155.1); contains InterPro domain Pentatricopeptide repeat; (InterPro:IPR002885); contains InterPro domain…	EUG4#1#01109
CATMA1a10240	GST5	GST5	At1g11310.1	MLO2 (MILDEW RESISTANCE LOCUS O 2); calmodulin binding,A member of a large family of seven-transmembrane domain proteins specific to plants, homologs of the barley mildew resistance locus o (MLO) protein. The Arabidopsis genome contains 15 genes encoding MLO proteins, with localization in plasma membrane. Phylogenetic analysis revealed four clades of closely-related AtMLO genes. ATMLO2 belongs to…	EUG4#1#01112
CATMA1a10250	GST5	GST5	At1g11320.1	unknown protein,similar to expressed protein [Oryza sativa (japonica cultivar-group)] (GB:AAP53947.1); similar to Os06g0724200 [Oryza sativa (japonica cultivar-group)] (GB:NP_001058610.1)	EUG4#1#01113
CATMA1a10260	GST5	GST5	At1g11330.1	S-locus lectin protein kinase family protein,similar to carbohydrate binding / kinase [Arabidopsis thaliana] (TAIR:AT1G11300.1); similar to B120, protein kinase/ sugar binding [Arabidopsis thaliana] (TAIR:AT4G21390.1); similar to S-locus lectin protein kinase family protein [Arabidopsis thaliana] (TAIR:AT1G11350.1); similar to Protein kinase; S-locus glycoprotein; Curculin-like (mannose-binding) …	/
CATMA1a10270	GST5	GST5	At1g11340.1	S-locus lectin protein kinase family protein,similar to S-locus protein kinase, putative [Arabidopsis thaliana] (TAIR:AT1G11410.1); similar to ARK3 (Arabidopsis Receptor Kinase 3), kinase [Arabidopsis thaliana] (TAIR:AT4G21380.1); similar to ARK2 (Arabidopsis Receptor Kinase 2), kinase [Arabidopsis thaliana] (TAIR:AT1G65800.1); similar to putative receptor protein kinase [Oryza sativa (japonica c…	EUG4#1#01115
CATMA1a10280	GST5	GST5	At1g11350.1	S-locus lectin protein kinase family protein,similar to carbohydrate binding / kinase [Arabidopsis thaliana] (TAIR:AT1G11300.1); similar to B120, protein kinase/ sugar binding [Arabidopsis thaliana] (TAIR:AT4G21390.1); similar to S-locus lectin protein kinase family protein [Arabidopsis thaliana] (TAIR:AT1G11330.1); similar to Protein kinase; S-locus glycoprotein; Curculin-like (mannose-binding) …	/
CATMA1a10290	GST5	GST5	At1g11360.1,At1g11360.2	universal stress protein (USP) family protein,similar to universal stress protein (USP) family protein [Arabidopsis thaliana] (TAIR:AT4G27320.1); similar to Os07g0551400 [Oryza sativa (japonica cultivar-group)] (GB:NP_001059943.1); similar to CHP-rich zinc finger protein-like [Oryza sativa (japonica cultivar-group)] (GB:BAC65369.1); similar to Os01g0783500 [Oryza sativa (japonica cultivar-group)]…	EUG4#1#01117
CATMA1a10300	GST5	GST5	At1g11370.1	pectinesterase family protein,similar to pectin methylesterase, putative [Arabidopsis thaliana] (TAIR:AT1G11580.1); similar to pectin methylesterase [Sesbania rostrata] (GB:CAD29733.1); contains InterPro domain Virulence factor, pectin lyase fold; (InterPro:IPR011050); contains InterPro domain Pectinesterase; (InterPro:IPR000070)	EUG4#1#01119
CATMA1a10310	GST5	GST5	At1g11370.1	pectinesterase family protein,similar to pectin methylesterase, putative [Arabidopsis thaliana] (TAIR:AT1G11580.1); similar to pectin methylesterase [Sesbania rostrata] (GB:CAD29733.1); contains InterPro domain Virulence factor, pectin lyase fold; (InterPro:IPR011050); contains InterPro domain Pectinesterase; (InterPro:IPR000070)	EUG4#1#01119
CATMA1a10320	GST5	GST5	At1g11380.1	unknown protein,similar to unknown protein [Arabidopsis thaliana] (TAIR:AT5G05350.1); similar to Uncharacterized Cys-rich domain [Medicago truncatula] (GB:ABD32347.1); contains InterPro domain Protein of unknown function Cys-rich; (InterPro:IPR006461)	EUG4#1#01120
CATMA1a10330	GST5	GST5	At1g11390.1	ABC1 family protein,similar to ABC1 family protein [Arabidopsis thaliana] (TAIR:AT1G61640.1); similar to H0112G12.2 [Oryza sativa (indica cultivar-group)] (GB:CAH67057.1); similar to putative 62.8 kDa protein [Oryza sativa (japonica cultivar-group)] (GB:AAL87193.1); similar to Protein kinase-like [Medicago truncatula] (GB:ABD32343.1); contains InterPro domain Protein kinase-like; (InterPro:IPR011…	EUG4#1#01121
CATMA1a10340	GST5	GST5	At1g11400.1,At1g11400.2,At1g11400.3	PYM (PARTNER OF Y14-MAGO),similar to hypothetical protein [Oryza sativa (japonica cultivar-group)] (GB:AAP06846.1); contains domain gb def: T23J18.7 (Hypothetical protein At1g11400) (PTHR22959:SF2); contains domain FAMILY NOT NAMED (PTHR22959)	EUG4#1#01122
CATMA1a10350	GST5	GST5	At1g11410.1	S-locus protein kinase, putative,similar to S-locus lectin protein kinase family protein [Arabidopsis thaliana] (TAIR:AT1G11340.1); similar to ARK3 (Arabidopsis Receptor Kinase 3), kinase [Arabidopsis thaliana] (TAIR:AT4G21380.1); similar to ARK2 (Arabidopsis Receptor Kinase 2), kinase [Arabidopsis thaliana] (TAIR:AT1G65800.1); similar to serine/threonine kinase [Brassica oleracea] (GB:CAA73134.1…	EUG4#1#01123
CATMA1a10360	GST5	GST5	At1g11420.1	agenet domain-containing protein,similar to agenet domain-containing protein [Arabidopsis thaliana] (TAIR:AT2G47230.1); similar to Agenet domain containing protein [Brassica oleracea] (GB:ABD65016.1); contains InterPro domain Agenet; (InterPro:IPR008395); contains InterPro domain Protein of unknown function DUF724; (InterPro:IPR007930)	EUG4#1#01124
CATMA1a10370	GST5	GST5	At1g11430.1	plastid developmental protein DAG, putative,similar to plastid developmental protein DAG, putative [Arabidopsis thaliana] (TAIR:AT3G06790.2); similar to DAG protein, chloroplast precursor (GB:Q38732); contains InterPro domain Proteinase inhibitor, propeptide; (InterPro:IPR009020)	EUG4#1#01125
CATMA1a10380	GST5	GST5	At1g11440.1	unknown protein,similar to glycine-rich protein [Arabidopsis thaliana] (TAIR:AT3G29075.1); similar to Os06g0232000 [Oryza sativa (japonica cultivar-group)] (GB:NP_001057224.1); similar to Stress protein DDR48 , related [Medicago truncatula] (GB:ABE86766.1)	EUG4#1#01126
CATMA1a10390	GST5	GST5	At1g11450.1,At1g11450.2	nodulin MtN21 family protein,similar to nodulin MtN21 family protein [Arabidopsis thaliana] (TAIR:AT1G11460.1); similar to Os02g0103600 [Oryza sativa (japonica cultivar-group)] (GB:NP_001045606.1); similar to Protein of unknown function DUF6, transmembrane [Medicago truncatula] (GB:ABE82165.1); contains InterPro domain Protein of unknown function DUF6, transmembrane; (InterPro:IPR000620)	EUG4#1#01127
CATMA1a10410	GST5	GST5	At1g11470.1	unknown protein,similar to pentatricopeptide (PPR) repeat-containing protein [Arabidopsis thaliana] (TAIR:AT1G02370.1)	EUG4#1#01128
CATMA1a10420	GST2	GST5	/	/	EUG4#1#01129
CATMA1a10430	GST5	GST5	At1g11475.1	DNA-directed RNA polymerase II, putative,similar to DNA-directed RNA polymerase II, putative (RPB10) [Arabidopsis thaliana] (TAIR:AT1G61700.1); similar to DNA-directed RNA polymerase II 8.2 kDa polypeptide (RPB10) (RP10) (ABC10) (GB:Q39290); contains InterPro domain RNA polymerases N/8 Kd subunits; (InterPro:IPR000268); contains InterPro domain Homeodomain-related; (InterPro:IPR012287)	/
CATMA1a10440	GST5	GST5	At1g11480.1,At1g11480.2	eukaryotic translation initiation factor-related,similar to Os07g0546100 [Oryza sativa (japonica cultivar-group)] (GB:NP_001059920.1)	EUG4#1#01130
CATMA1a10450	GST5	GST5	At1g11480.1,At1g11480.2	eukaryotic translation initiation factor-related,similar to Os07g0546100 [Oryza sativa (japonica cultivar-group)] (GB:NP_001059920.1)	EUG4#1#01130
CATMA1a10460	GST5	GST5	At1g11490.1	zinc finger (C2H2 type) family protein,similar to zinc finger (C2H2 type) family protein [Arabidopsis thaliana] (TAIR:AT4G27240.1); similar to Zinc finger, C2H2-type [Medicago truncatula] (GB:ABE93174.1); contains domain ADP-ribosylation (SSF56399)	EUG4#1#01132
CATMA1a10470	GST5	GST5	At1g11500.1	unknown protein,similar to unknown protein [Arabidopsis thaliana] (TAIR:AT4G21310.1); similar to Os07g0545100 [Oryza sativa (japonica cultivar-group)] (GB:NP_001059913.1); contains InterPro domain Protein of unknown function DUF1218; (InterPro:IPR009606)	/
CATMA1a10480	GST5	GST5	At1g11510.1	DNA-binding storekeeper protein-related,similar to DNA-binding storekeeper protein-related [Arabidopsis thaliana] (TAIR:AT1G61730.1); similar to storekeeper protein [Solanum tuberosum] (GB:CAC39398.1); contains InterPro domain Protein of unknown function DUF573; (InterPro:IPR007592)	EUG4#1#01133
CATMA1a10495	GST5	GST5	At1g11530.1	ATCXXS1 (C-TERMINAL CYSTEINE RESIDUE IS CHANGED TO A SERINE 1); thiol-disulfide exchange intermediate,Encodes a single cysteine active site thioredoxin-related protein, similar to thioredoxin H-type from Arabidopsis thaliana SP:P29448, Nicotiana tabacum SP:Q07090; contains Pfam profile: PF00085 Thioredoxin;	EUG4#1#01135
CATMA1a10500	GST5	GST5	At1g11540.1	unknown protein,similar to unknown protein [Arabidopsis thaliana] (TAIR:AT1G61740.1); similar to membrane protein-like [Oryza sativa (japonica cultivar-group)] (GB:BAD53257.1); similar to Os01g0786800 [Oryza sativa (japonica cultivar-group)] (GB:NP_001044474.1); contains domain Multidrug efflux transporter AcrB transmembrane domain (SSF82866); contains domain SUBFAMILY NOT NAMED (PTHR14255:SF10);…	EUG4#1#01136
CATMA1a10510	GST5	GST3	At1g11545.1	xyloglucan:xyloglucosyl transferase, putative / xyloglucan endotransglycosylase, putative / endo-xyloglucan transferase, putative,Identical to Probable xyloglucan endotransglucosylase/hydrolase protein 8 precursor (EC 2.4.1.207) (At-XTH8) (XTH-8) (XTH8) [Arabidopsis Thaliana] (GB:Q8L9A9;GB:Q9LPY1); similar to xyloglucan:xyloglucosyl transferase, putative / xyloglucan endotransglycosylase, putativ…	EUG4#1#01137,EUG4#1#01138
CATMA1a10520	GST5	GST5	At1g11560.1	OST3/OST6 family protein,similar to OST3/OST6 family protein [Arabidopsis thaliana] (TAIR:AT1G61790.1); similar to unknown [Brassica rapa] (GB:ABB97041.1); contains InterPro domain OST3/OST6; (InterPro:IPR006844)	EUG4#1#01139
CATMA1a10530	GST5	GST5	At1g11570.1	NTL (NTF2-LIKE); protein transporter,similar to NTF2B (NUCLEAR TRANSPORT FACTOR 2B) [Arabidopsis thaliana] (TAIR:AT1G27970.2); similar to NTF2A (NUCLEAR TRANSPORT FACTOR 2A), Ran GTPase binding / protein transporter [Arabidopsis thaliana] (TAIR:AT1G27310.1); similar to Os01g0788200 [Oryza sativa (japonica cultivar-group)] (GB:NP_001044479.1); similar to hypothetical protein FG08477.1 [Gibberella …	EUG4#1#01139
CATMA1a10540	GST5	GST5	At1g11572.1	unknown protein,Encodes a Plant thionin family protein	/
CATMA1a10550	GST5	GST5	At1g11580.1	pectin methylesterase, putative,similar to pectin methylesterase, putative [Arabidopsis thaliana] (TAIR:AT1G11590.1); similar to pectin methylesterase [Sesbania rostrata] (GB:CAD29733.1); contains InterPro domain Virulence factor, pectin lyase fold; (InterPro:IPR011050); contains InterPro domain Plant invertase/pectin methylesterase inhibitor; (InterPro:IPR007186); contains InterPro domain Pectin…	EUG4#1#01140
CATMA1a10590	GST5	GST5	At1g11600.1	CYP77B1 (cytochrome P450, family 77, subfamily B, polypeptide 1); oxygen binding,member of CYP77B	EUG4#1#01143
CATMA1a10600	GST1	GST1	/	/	/
CATMA1a10620	GST5	GST5	At1g11620.1	F-box family protein,similar to F-box family protein-related [Arabidopsis thaliana] (TAIR:AT1G31510.1); similar to Cyclin-like F-box; F-box protein interaction domain; Galactose oxidase, central [Medicago truncatula] (GB:ABE83881.1); contains InterPro domain Cyclin-like F-box; (InterPro:IPR001810); contains InterPro domain Galactose oxidase, central; (InterPro:IPR011043); contains InterPro domain…	/
CATMA1a10630	GST5	GST5	At1g11630.1	pentatricopeptide (PPR) repeat-containing protein,similar to pentatricopeptide (PPR) repeat-containing protein [Arabidopsis thaliana] (TAIR:AT1G61870.1); similar to putative drought-inducible protein 1OS [Oryza sativa (japonica cultivar-group)] (GB:BAB89045.1); contains InterPro domain Pentatricopeptide repeat; (InterPro:IPR002885); contains InterPro domain Protein prenyltransferase; (InterPro:IP…	EUG4#1#01145
CATMA1a10640	GST5	GST5	At1g11650.1,At1g11650.2	ATRBP45B; RNA binding,similar to RNA-binding protein 45 (RBP45), putative [Arabidopsis thaliana] (TAIR:AT4G27000.1); similar to putative RNA Binding Protein 45 [Oryza sativa (japonica cultivar-group)] (GB:BAD05744.1); similar to Os08g0190200 [Oryza sativa (japonica cultivar-group)] (GB:NP_001061165.1); contains InterPro domain Nucleotide-binding, alpha-beta plait; (InterPro:IPR012677); contains I…	EUG4#1#01147
CATMA1a10650	GST5	GST5	At1g11655.1	unknown protein,similar to unknown protein [Arabidopsis thaliana] (TAIR:AT4G04745.1)	EUG4#1#01148
CATMA1a10660	GST5	GST5	At1g11660.1,At1g11660.2	ATP binding,similar to heat shock protein 70, putative / HSP70, putative [Arabidopsis thaliana] (TAIR:AT1G79920.2); similar to HSP91 (Heat shock protein 91) [Arabidopsis thaliana] (TAIR:AT1G79930.1); similar to Os06g0679800 [Oryza sativa (japonica cultivar-group)] (GB:NP_001058371.1); similar to Os01g0180800 [Oryza sativa (japonica cultivar-group)] (GB:NP_001042210.1); similar to hypothetical pro…	EUG4#1#01149
CATMA1a10670	GST5	GST5	At1g11670.1	MATE efflux family protein,similar to MATE efflux family protein [Arabidopsis thaliana] (TAIR:AT3G21690.1); similar to MATE efflux family protein [Arabidopsis thaliana] (TAIR:AT1G61890.1); similar to MATE efflux family protein [Arabidopsis thaliana] (TAIR:AT4G21910.3); similar to Os03g0570800 [Oryza sativa (japonica cultivar-group)] (GB:NP_001050520.1); similar to Os03g0571900 [Oryza sativa (japo…	EUG4#1#01150
CATMA1a10680	GST5	GST5	At1g11680.1	CYP51G1 (CYTOCHROME P450 51); oxygen binding,putative obtusifoliol 14-alpha demethylase involved in sterol biosynthesis.	/
CATMA1a10690	GST5	GST5	At1g11690.1	unknown protein,similar to unknown protein [Arabidopsis thaliana] (TAIR:AT1G50660.1); similar to unknown protein [Oryza sativa (japonica cultivar-group)] (GB:AAT44287.1); contains domain no description (G3D.1.20.5.10)	EUG4#1#01153
CATMA1a10700	GST5	GST5	At1g11700.1	unknown protein,similar to unknown protein [Arabidopsis thaliana] (TAIR:AT1G61930.1); similar to Protein of unknown function DUF584 [Medicago truncatula] (GB:ABE80969.1); similar to Os07g0516300 [Oryza sativa (japonica cultivar-group)] (GB:NP_001059782.1); contains InterPro domain Protein of unknown function DUF584; (InterPro:IPR007608)	EUG4#1#01154
CATMA1a10710	GST5	GST5	At1g11710.1	pentatricopeptide (PPR) repeat-containing protein,similar to pentatricopeptide (PPR) repeat-containing protein [Arabidopsis thaliana] (TAIR:AT5G01110.1); similar to hypothetical protein [Oryza sativa (japonica cultivar-group)] (GB:AAT85126.1); contains InterPro domain Pentatricopeptide repeat; (InterPro:IPR002885); contains InterPro domain Protein prenyltransferase; (InterPro:IPR008940); contains…	EUG4#1#01155
CATMA1a10720	GST5	GST5	At1g11720.1	ATSS3 (STARCH SYNTHASE 3); starch synthase/ transferase, transferring glycosyl groups,Encodes a starch synthase that in addition to its role in starch biosynthesis also has a negative regulatory function in the biosynthesis of transient starch. The protein apparently contains a starch-binding domain (SBD).	EUG4#1#01156
CATMA1a10730	GST5	GST5	At1g11730.1	galactosyltransferase family protein,similar to galactosyltransferase family protein [Arabidopsis thaliana] (TAIR:AT1G05170.2); similar to galactosyltransferase family protein [Arabidopsis thaliana] (TAIR:AT2G32430.1); similar to Os03g0577500 [Oryza sativa (japonica cultivar-group)] (GB:NP_001050543.1); similar to putative Avr9 elicitor response protein [Oryza sativa (japonica cultivar-group)] (G…	/
CATMA1a10750	GST5	GST5	At1g11740.1	ankyrin repeat family protein,similar to unknown protein [Arabidopsis thaliana] (TAIR:AT1G62050.1); similar to hypothetical protein [Oryza sativa (japonica cultivar-group)] (GB:BAD31026.1); similar to Os07g0512100 [Oryza sativa (japonica cultivar-group)] (GB:NP_001059766.1); contains InterPro domain Ankyrin; (InterPro:IPR002110)	EUG4#1#01158
CATMA1a10755	GST5	GST5	At1g11750.1	CLPP6 (Clp protease proteolytic subunit 6); endopeptidase Clp,One of several nuclear-encoded ClpPs (caseinolytic protease). Contains a highly conserved catalytic triad of Ser-type proteases (Ser-His-Asp). The name reflects nomenclature described in Adam et. al (2001).	EUG4#1#01159
CATMA1a10760	GST5	GST5	At1g11755.1	unknown protein,similar to hypothetical protein MtrDRAFT_AC126792g27v1 [Medicago truncatula] (GB:ABE94701.1); contains domain FAMILY NOT NAMED (PTHR21528); contains domain Undecaprenyl diphosphate synthase (SSF64005); contains domain no description (G3D.3.40.1180.10); contains domain SUBFAMILY NOT NAMED (PTHR21528:SF2)	EUG4#1#01160
CATMA1a10770	GST5	GST5	At1g11760.1	unknown protein,similar to At1g11760 [Medicago truncatula] (GB:ABE82612.1); contains domain FAMILY NOT NAMED (PTHR21528); contains domain SUBFAMILY NOT NAMED (PTHR21528:SF2)	EUG4#1#01161
CATMA1a10780	GST5	GST5	At1g11765.1	S1 self-incompatibility protein-related,similar to self-incompatibility protein-related [Arabidopsis thaliana] (TAIR:AT3G26880.1); contains InterPro domain Plant self-incompatibility S1; (InterPro:IPR010264)	EUG4#1#01162
CATMA1a10790	GST3	GST3	At1g11770.1,At1g11780.1	FAD-binding domain-containing protein,similar to ATSEC1A, electron carrier [Arabidopsis thaliana] (TAIR:AT1G01980.1); similar to Berberine and berberine like, putative [Medicago truncatula] (GB:ABE90038.1); contains InterPro domain FAD linked oxidase, N-terminal; (InterPro:IPR006094); contains InterPro domain Berberine/berberine-like; (InterPro:IPR012951) @ oxidoreductase, 2OG-Fe(II) oxygenase fa…	EUG4#1#01163
CATMA1a10800	GST5	GST5	At1g11780.1	oxidoreductase, 2OG-Fe(II) oxygenase family protein,Identical to Alkylated DNA repair protein alkB homolog [Arabidopsis Thaliana] (GB:Q9SA98); similar to oxidoreductase, 2OG-Fe(II) oxygenase family protein [Arabidopsis thaliana] (TAIR:AT3G14160.1); similar to Os11g0488500 [Oryza sativa (japonica cultivar-group)] (GB:NP_001067920.1); similar to DNA alkylation damage repair protein (ISS) [Ostreococ…	EUG4#1#01164
CATMA1a10810	GST5	GST5	At1g11790.1,At1g11790.2	prephenate dehydratase,similar to prephenate dehydratase family protein [Arabidopsis thaliana] (TAIR:AT3G07630.2); similar to Prephenate dehydratase with ACT re (GB:ABE89101.1); contains InterPro domain Prephenate dehydratase; (InterPro:IPR001086)	EUG4#1#01165
CATMA1a10820	GST5	GST5	At1g11800.1	endonuclease/exonuclease/phosphatase family protein,similar to Zinc finger, RanBP2-type; Endonuclease/exonuclease/phosphatase [Medicago truncatula] (GB:ABE89108.1); contains InterPro domain Zinc finger, RanBP2-type; (InterPro:IPR001876); contains InterPro domain Endonuclease/exonuclease/phosphatase; (InterPro:IPR005135)	EUG4#1#01166
CATMA1a10840	GST5	GST5	At1g11820.1	hydrolase, hydrolyzing O-glycosyl compounds,similar to glycosyl hydrolase family 17 protein / beta-1,3-glucanase, putative [Arabidopsis thaliana] (TAIR:AT2G01630.2); similar to Glycoside hydrolase, family 17 [Medicago truncatula] (GB:ABE89104.1); contains InterPro domain Glycoside hydrolase, family 17; (InterPro:IPR000490)	EUG4#1#01168
CATMA1a10850	GST5	GST5	At1g11840.1,At1g11840.2,At1g11840.3,At1g11840.4,At1g11840.5	ATGLX1 (GLYOXALASE I HOMOLOG); lactoylglutathione lyase,Encodes a glyoxalase I homolog ATGLX1.	EUG4#1#01169
CATMA1a10860	GST5	GST5	At1g11850.1,At1g11850.2,At1g11850.3,At1g11850.4	unknown protein,similar to unknown protein [Arabidopsis thaliana] (TAIR:AT5G49350.1); similar to unknown protein [Arabidopsis thaliana] (TAIR:AT4G01985.1); similar to Os07g0688700 [Oryza sativa (japonica cultivar-group)] (GB:NP_001060703.1); similar to Os03g0309300 [Oryza sativa (japonica cultivar-group)] (GB:NP_001049911.1); similar to putative glycine-rich cell wall protein precursor [Oryza sat…	EUG4#1#01170
CATMA1a10870	GST5	GST5	At1g11860.1,At1g11860.2	aminomethyltransferase, putative,Identical to Aminomethyltransferase, mitochondrial precursor (EC 2.1.2.10) (Glycine cleavage system T protein) (GCVT) (GDCST) [Arabidopsis Thaliana] (GB:O65396;GB:Q42123); similar to unknown protein [Arabidopsis thaliana] (TAIR:AT1G60990.2); similar to Aminomethyltransferase, mitochondrial precursor (Glycine cleavage system T protein) (GCVT) (GB:P93256); similar t…	EUG4#1#01171
CATMA1a10880	GST5	GST3	At1g11870.1,At1g11870.2,At1g11870.3	AtSRS (OVULE ABORTION 7); serine-tRNA ligase,Seryl-tRNA synthetase targeted to chloroplasts and mitochondria. Its inactivation causes developmental arrest of chloroplasts and mitochondria in Nicotiana benthamiana.	EUG4#1#01172,EUG4#1#01173
CATMA1a10890	GST5	GST5	At1g11880.1	unknown protein,similar to Protein of unknown function DUF409 [Medicago truncatula] (GB:ABC75356.1); contains InterPro domain Mannosyltransferase, PIG-V; (InterPro:IPR007315)	EUG4#1#01174
CATMA1a10900	GST5	GST5	At1g11890.1	SEC22 (secretion 22); transporter,member of SEC22 Gene Family	EUG4#1#01176
CATMA1a10910	GST5	GST5	At1g11900.1	pentatricopeptide (PPR) repeat-containing protein,similar to pentatricopeptide (PPR) repeat-containing protein [Arabidopsis thaliana] (TAIR:AT1G51965.1); similar to pentatricopeptide (PPR) repeat-containing protein [Arabidopsis thaliana] (TAIR:AT3G06920.1); similar to unknown protein [Oryza sativa (japonica cultivar-group)] (GB:AAW56871.1); contains InterPro domain Pentatricopeptide repeat; (Inte…	/
CATMA1a10920	GST5	GST5	At1g11905.1	unknown protein,similar to unknown protein [Arabidopsis thaliana] (TAIR:AT5G42570.1); similar to unknown protein [Oryza sativa (japonica cultivar-group)] (GB:BAD69146.1); similar to Os06g0367500 [Oryza sativa (japonica cultivar-group)] (GB:NP_001057612.1); similar to Os05g0272900 [Oryza sativa (japonica cultivar-group)] (GB:NP_001055067.1); contains domain BCR-ASSOCIATED PROTEIN, BAP (PTHR12701:S…	EUG4#1#01177
CATMA1a10930	GST5	GST5	At1g11910.1	aspartyl protease family protein,similar to pepsin A [Arabidopsis thaliana] (TAIR:AT1G62290.2); similar to aspartyl protease family protein [Arabidopsis thaliana] (TAIR:AT4G04460.1); similar to aspartic protease (GB:AAB03108.1); similar to Aspartic proteinase precursor (GB:O04057); similar to aspartic proteinase [Theobroma cacao] (GB:CAC86004.1); contains InterPro domain Saposin-like; (InterPro:I…	EUG4#1#01178
CATMA1a10940	GST5	GST5	At1g11915.1	unknown protein,similar to unknown protein [Arabidopsis thaliana] (TAIR:AT3G17350.1); similar to Os05g0409100 [Oryza sativa (japonica cultivar-group)] (GB:NP_001055526.1); similar to Os06g0364500 [Oryza sativa (japonica cultivar-group)] (GB:NP_001057608.1)	EUG4#1#01179
CATMA1a10950	GST5	GST5	At1g11920.1	pectate lyase family protein,Identical to Putative pectate lyase 2 precursor (EC 4.2.2.2) [Arabidopsis Thaliana] (GB:O65388); similar to pectate lyase family protein [Arabidopsis thaliana] (TAIR:AT4G22080.1); similar to pectate lyase [Salix (GB:BAB59066.1); contains InterPro domain Virulence factor, pectin lyase fold; (InterPro:IPR011050); contains InterPro domain Pectate lyase/Amb allergen; (Int…	EUG4#1#01180
CATMA1a10960	GST5	GST5	At1g11930.1,At1g11930.2	alanine racemase family protein,similar to alanine racemase family protein [Arabidopsis thaliana] (TAIR:AT4G26860.1); similar to Os05g0150000 [Oryza sativa (japonica cultivar-group)] (GB:NP_001054662.1); similar to putative proline synthetase associated protein [Oryza sativa] (GB:CAD29783.1); contains InterPro domain Alanine racemase, N-terminal; (InterPro:IPR001608); contains InterPro domain Pro…	EUG4#1#01182
CATMA1a10970	GST5	GST5	At1g11940.1	unknown protein,similar to unknown protein [Arabidopsis thaliana] (TAIR:AT1G62305.1); similar to Os01g0695200 [Oryza sativa (japonica cultivar-group)] (GB:NP_001043958.1); similar to Protein of unknown function DUF266, plant [Medicago truncatula] (GB:ABD28621.1); similar to Os05g0170000 [Oryza sativa (japonica cultivar-group)] (GB:NP_001054766.1); contains InterPro domain Protein of unknown funct…	EUG4#1#01183
CATMA1a10980	GST5	GST5	At1g11950.1	transcription factor jumonji (jmjC) domain-containing protein,similar to transcription factor jumonji (jmjC) domain-containing protein [Arabidopsis thaliana] (TAIR:AT1G62310.1); similar to jmjC domain containing protein [Oryza sativa (japonica cultivar-group)] (GB:AAT81741.1); contains InterPro domain Transcription factor jumonji; (InterPro:IPR013129); contains InterPro domain Transcription facto…	EUG4#1#01184
CATMA1a10990	GST5	GST5	At1g11960.1	early-responsive to dehydration protein-related / ERD protein-related,similar to early-responsive to dehydration protein-related / ERD protein-related [Arabidopsis thaliana] (TAIR:AT1G62320.1); similar to Os05g0594700 [Oryza sativa (japonica cultivar-group)] (GB:NP_001056508.1); similar to Os01g0534900 [Oryza sativa (japonica cultivar-group)] (GB:NP_001043256.1); similar to hv711N16.16 [Hordeum v…	EUG4#1#01185
CATMA1a11000	GST5	GST5	At1g11970.1	unknown protein,similar to ubiquitin family protein [Arabidopsis thaliana] (TAIR:AT1G11980.1); contains InterPro domain Ubiquitin; (InterPro:IPR000626)	EUG4#1#01186
CATMA1a11030	GST5	GST5	At1g11990.1	unknown protein,similar to unknown protein [Arabidopsis thaliana] (TAIR:AT1G62330.1); similar to putative auxin-independent growth promoter [Oryza sativa (japonica cultivar-group)] (GB:BAD37877.1); contains InterPro domain Protein of unknown function DUF246, plant; (InterPro:IPR004348)	EUG4#1#01188
CATMA1a11040	GST5	GST3	At1g12000.1	pyrophosphate--fructose-6-phosphate 1-phosphotransferase beta subunit, putative / pyrophosphate-dependent 6-phosphofructose-1-kinase, putative,similar to MEE51 (maternal effect embryo arrest 51), diphosphate-fructose-6-phosphate 1-phosphotransferase [Arabidopsis thaliana] (TAIR:AT4G04040.1); similar to pyrophosphate-dependent phosphofructokinase beta subunit [Citrus x paradisi] (GB:AAC67586.1); s…	EUG4#1#01189,EUG4#1#01190
CATMA1a11050	GST5	GST3	At1g12000.1	pyrophosphate--fructose-6-phosphate 1-phosphotransferase beta subunit, putative / pyrophosphate-dependent 6-phosphofructose-1-kinase, putative,similar to MEE51 (maternal effect embryo arrest 51), diphosphate-fructose-6-phosphate 1-phosphotransferase [Arabidopsis thaliana] (TAIR:AT4G04040.1); similar to pyrophosphate-dependent phosphofructokinase beta subunit [Citrus x paradisi] (GB:AAC67586.1); s…	EUG4#1#01189,EUG4#1#01190
CATMA1a11060	GST5	GST5	At1g12010.1	1-aminocyclopropane-1-carboxylate oxidase, putative / ACC oxidase, putative,encodes a protein whose sequence is similar to 1-amino-cyclopropane-1-carboxylic acid oxidase	EUG4#1#01191
CATMA1a11070	GST5	GST5	At1g12020.1	unknown protein,similar to unknown protein [Arabidopsis thaliana] (TAIR:AT1G62422.1); similar to OSJNBa0043A12.20 [Oryza sativa (japonica cultivar-group)] (GB:CAE02815.1); similar to hypothetical protein [Oryza sativa (japonica cultivar-group)] (GB:BAD23186.1)	EUG4#1#01192
CATMA1a11080	GST5	GST5	At1g12030.1	unknown protein,similar to unknown protein [Arabidopsis thaliana] (TAIR:AT1G62420.1); similar to uncharacterized plant-specific domain TIGR01615 family protein, expressed [Oryza sativa (japonica cultivar-group)] (GB:ABA93251.2); contains InterPro domain Protein of unknown function DUF506, plant; (InterPro:IPR006502)	EUG4#1#01193
CATMA1a11090	GST5	GST5	At1g12040.1	LRX1 (LEUCINE-RICH REPEAT/EXTENSIN 1); protein binding / structural constituent of cell wall,encodes a a chimeric leucine-rich repeat/extensin protein that regulates root hair morphogenesis and elongation. Null mutants develop root hairs that frequently abort, swell, or branch. Gene is expressed in root hair cells and protein is specifically localized in the wall of the hair proper.	EUG4#1#01194
CATMA1a11100	GST5	GST5	At1g12050.1	fumarylacetoacetase, putative,similar to fumarylacetoacetase [Medicago truncatula] (GB:ABD33010.1); similar to Os02g0196800 [Oryza sativa (japonica cultivar-group)] (GB:NP_001046195.1); contains InterPro domain Fumarylacetoacetate (FAA) hydrolase; (InterPro:IPR002529); contains InterPro domain Fumarylacetoacetase; (InterPro:IPR005959)	EUG4#1#01195
CATMA1a11110	GST5	GST5	At1g12060.1	ATBAG5 (ARABIDOPSIS THALIANA BCL-2-ASSOCIATED ATHANOGENE 5); protein binding,A member of Arabidopsis BAG (Bcl-2-associated athanogene) proteins, plant homologs of mammalian regulators of apoptosis. Plant BAG proteins are multi-functional and remarkably similar to their animal counterparts, as they regulate apoptotic-like processes ranging from pathogen attack, to abiotic stress, to plant developm…	EUG4#1#01196
CATMA1a11120	GST5	GST5	At1g12064.1	unknown protein,similar to TNFR/CD27/30/40/95 cysteine-rich re (GB:ABD33006.1)	EUG4#1#01197
CATMA1a11132	GST5	GST5	At1g12080.2	unknown protein,similar to unknown protein [Arabidopsis thaliana] (TAIR:AT3G59370.1); similar to vacuolar calcium binding protein [Raphanus sativus] (GB:BAA99394.1); contains domain UNCHARACTERIZED (PTHR22683:SF23); contains domain SPORULATION PROTEIN RELATED (PTHR22683)	EUG4#1#01199
CATMA1a11135	GST5	GST5	At1g12090.1	ELP (EXTENSIN-LIKE PROTEIN); lipid binding,extensin-like protein (ELP)	EUG4#1#01200
CATMA1a11140	GST5	GST5	At1g12100.1	protease inhibitor/seed storage/lipid transfer protein (LTP) family protein,similar to protease inhibitor/seed storage/lipid transfer protein (LTP) family protein [Arabidopsis thaliana] (TAIR:AT4G12470.1); similar to arachidonic acid-induced DEA1 [Capsicum chinense] (GB:CAI51313.1); contains InterPro domain Plant lipid transfer/seed storage/trypsin-alpha amylase inhibitor; (InterPro:IPR003612)	EUG4#1#01201
CATMA1a11145	GST5	GST5	At1g12110.1	NRT1.1 (nitrate transporter 1.1); transporter,Encodes NRT1.1 (CHL1), a dual-affinity nitrate transporter. The protein is expressed in guard cells and function in stomatal opening. Mutants have less transpiration and are more tolerant to drought. Expressed in lateral roots. Involved in nitrate signaling which enables the plant root system to detect and exploit nitrate-rich soil patches. Comparing …	EUG4#1#01202
CATMA1a11150	GST5	GST5	At1g12120.1	unknown protein,similar to unknown protein [Arabidopsis thaliana] (TAIR:AT1G62530.1); similar to Os10g0553900 [Oryza sativa (japonica cultivar-group)] (GB:NP_001065339.1); contains InterPro domain Protein of unknown function DUF863, plant; (InterPro:IPR008581)	EUG4#1#01203
CATMA1a11160	GST5	GST5	At1g12130.1	flavin-containing monooxygenase family protein / FMO family protein,similar to flavin-containing monooxygenase family protein / FMO family protein [Arabidopsis thaliana] (TAIR:AT1G12160.1); similar to FMO-like protein [Thellun (GB:ABJ98059.1); contains InterPro domain NAD-binding site; (InterPro:IPR000205); contains InterPro domain Pyridine nucleotide-disulphide oxidoreductase, NAD-binding region…	/
CATMA1a11170	GST5	GST5	At1g12140.1,At1g12140.2	flavin-containing monooxygenase family protein / FMO family protein,similar to flavin-containing monooxygenase family protein / FMO family protein [Arabidopsis thaliana] (TAIR:AT1G62570.1); similar to flavin-containing monooxygenase family protein / FMO family protein [Arabidopsis thaliana] (TAIR:AT1G62560.1); similar to flavin-containing monooxygenase family protein / FMO family protein [Arabido…	EUG4#1#01204
CATMA1a11180	GST5	GST5	At1g12150.1	unknown protein,similar to myosin heavy chain-related [Arabidopsis thaliana] (TAIR:AT4G17210.1); similar to Prefoldin [Medicago truncatula] (GB:ABD28587.1); contains InterPro domain Protein of unknown function DUF827, plant; (InterPro:IPR008545)	EUG4#1#01205
CATMA1a11190	GST5	GST5	At1g12160.1	flavin-containing monooxygenase family protein / FMO family protein,similar to flavin-containing monooxygenase family protein / FMO family protein [Arabidopsis thaliana] (TAIR:AT1G12130.1); similar to FMO-like protein [Thellun (GB:ABJ98059.1); contains InterPro domain Adrenodoxin reductase; (InterPro:IPR000759); contains InterPro domain Flavin-containing monooxygenase FMO; (InterPro:IPR000960); c…	EUG4#1#01206
CATMA1a11195	GST5	GST5	At1g12170.1	F-box family protein,similar to F-box family protein [Arabidopsis thaliana] (TAIR:AT1G12190.1); similar to Putative F-Box protein, identical [Solanum demissum] (GB:AAT38719.1); contains InterPro domain Cyclin-like F-box; (InterPro:IPR001810); contains InterPro domain F-box associated type 1; (InterPro:IPR006527)	/
CATMA1a11200	GST5	GST5	At1g12180.1	unknown protein,similar to heat shock protein-related [Arabidopsis thaliana] (TAIR:AT5G47600.1); contains InterPro domain HSP20-like chaperone; (InterPro:IPR008978)	EUG4#1#01207
CATMA1a11205	GST5	GST5	At1g12190.1	F-box family protein,similar to F-box family protein [Arabidopsis thaliana] (TAIR:AT1G12170.1); similar to Putative F-box protein, identical [Solanum demissum] (GB:AAU93581.1); contains InterPro domain Cyclin-like F-box; (InterPro:IPR001810); contains InterPro domain Galactose oxidase, central; (InterPro:IPR011043); contains InterPro domain F-box associated type 1; (InterPro:IPR006527)	/
CATMA1a11220	GST5	GST5	At1g12210.1	RFL1 (RPS5-LIKE 1); ATP binding / protein binding,RFL1 has high sequence similarity to the adjacent disease resistance (R) gene RPS5.	EUG4#1#01209
CATMA1a11240	GST5	GST5	At1g12220.1	RPS5 (RESISTANT TO P. SYRINGAE 5),Resistance gene, mediates resistance against the bacterial pathogen Pseudomonas syringae. Contains a putative nucleotide binding site composed of kinase-1a (or P-loop), kinase-2a, and putative kinase-3a domains, 13 imperfect leucine-rich repeats, a potential leucine zipper, and two uncharacterized motifs that are well conserved in products of previously isolated …	EUG4#1#01210
CATMA1a11250	GST5	GST5	At1g12230.1	transaldolase, putative,similar to transaldolase [Gossypium hirsutum] (GB:AAQ17460.1); contains InterPro domain Transaldolase; (InterPro:IPR001585)	EUG4#1#01211
CATMA1a11260	GST5	GST5	At1g12240.1	ATBETAFRUCT4/VAC-INV (VACUOLAR INVERTASE); beta-fructofuranosidase/ hydrolase, hydrolyzing O-glycosyl compounds,similar to beta-fructosidase (BFRUCT3) / beta-fructofuranosidase / invertase, vacuolar [Arabidopsis thaliana] (TAIR:AT1G62660.1); similar to acid invertase [Brassica oleracea] (GB:AAG36943.1); similar to acid invertase [Brassica oleracea] (GB:AAG36942.1); similar to soluble acid inverta…	EUG4#1#01212
CATMA1a11270	GST5	GST5	At1g12244.1	DNA binding / hydrolase, acting on ester bonds / nuclease/ recombinase,similar to Os10g0555200 [Oryza sativa (japonica cultivar-group)] (GB:NP_001065346.1); similar to Conserved hypothetical protein 250 [Nocardioides sp. JS614] (GB:ZP_00658976.1); contains InterPro domain Resolvase, RNase H-like fold; (InterPro:IPR006641); contains InterPro domain Holliday junction resolvase YqgF; (InterPro:IPR00…	EUG4#1#01213
CATMA1a11280	GST5	GST5	At1g12250.1,At1g12250.2	thylakoid lumenal protein-related,similar to thylakoid lumenal 15 kDa protein, chloroplast [Arabidopsis thaliana] (TAIR:AT2G44920.2); similar to Os02g0643500 [Oryza sativa (japonica cultivar-group)] (GB:NP_001047560.1); similar to thylakoid lumenal protein-like [Oryza sativa (ISS) [Ostreococcus tauri] (GB:CAL56824.1); contains InterPro domain Pentapeptide repeat; (InterPro:IPR001646)	EUG4#1#01214
CATMA1a11290	GST5	GST5	At1g12260.1	VND4 (VASCULAR RELATED NAC-DOMAIN PROTEIN 4); transcription factor,Encodes a NAC-domain transcription factor. Expressed in the vascular tissue.	EUG4#1#01215
CATMA1a11300	GST3	GST3	At1g12270.1	stress-inducible protein, putative,similar to binding [Arabidopsis thaliana] (TAIR:AT4G12400.2); similar to stress-inducible protein, putative [Arabidopsis thaliana] (TAIR:AT1G62740.1); similar to Os02g0644100 [Oryza sativa (japonica cultivar-group)] (GB:NP_001047563.1); similar to Os04g0538000 [Oryza sativa (japonica cultivar-group)] (GB:NP_001053429.1); similar to Heat shock protein STI (Stress…	EUG4#1#01216
CATMA1a11310	GST5	GST5	At1g12280.1	disease resistance protein (CC-NBS-LRR class), putative,Identical to Probable disease resistance protein At1g12280 [Arabidopsis Thaliana] (GB:P60838;GB:Q9LNB5); similar to disease resistance protein (CC-NBS-LRR class), putative [Arabidopsis thaliana] (TAIR:AT4G10780.1); similar to RFL1 (RPS5-LIKE 1), ATP binding / protein binding [Arabidopsis thaliana] (TAIR:AT1G12210.1); similar to RPS5 (RESISTA…	EUG4#1#01217
CATMA1a11320	GST5	GST5	At1g12290.1	disease resistance protein (CC-NBS-LRR class), putative,Identical to Probable disease resistance protein At1g12290 [Arabidopsis Thaliana] (GB:P60839;GB:Q9LNB5); similar to disease resistance protein (CC-NBS-LRR class), putative [Arabidopsis thaliana] (TAIR:AT4G10780.1); similar to RFL1 (RPS5-LIKE 1), ATP binding / protein binding [Arabidopsis thaliana] (TAIR:AT1G12210.1); similar to RPS5 (RESISTA…	EUG4#1#01218
CATMA1a11330	GST5	GST5	At1g12300.1	pentatricopeptide (PPR) repeat-containing protein,similar to binding [Arabidopsis thaliana] (TAIR:AT1G12775.1); similar to pentatricopeptide (PPR) repeat-containing protein [Arabidopsis thaliana] (TAIR:AT1G12620.1); similar to pentatricopeptide (PPR) repeat-containing protein [Arabidopsis thaliana] (TAIR:AT3G22470.1); similar to pentatricopeptide repeat-containing protein [Raphanus sativus] (GB:A…	EUG4#1#01219
CATMA1a11340	GST5	GST5	At1g12310.1	calmodulin, putative,similar to calmodulin, putative [Arabidopsis thaliana] (TAIR:AT1G62820.1); similar to putative serine/threonine kinase [Vitis vinifera] (GB:AAO49473.1); similar to EF hand family protein [Solanum demissum] (GB:AAT40490.1); contains InterPro domain EF-Hand type; (InterPro:IPR011992); contains InterPro domain Calcium-binding EF-hand; (InterPro:IPR002048)	/
CATMA1a11350	GST5	GST5	At1g12320.1	unknown protein,similar to unknown protein [Arabidopsis thaliana] (TAIR:AT1G62840.1); similar to Os02g0455400 [Oryza sativa (japonica cultivar-group)] (GB:NP_001046773.1); similar to unknown protein [Oryza sativa (japonica cultivar-group)] (GB:BAD19988.1); contains InterPro domain Protein of unknown function DUF1442; (InterPro:IPR009902)	EUG4#1#01221
CATMA1a11360	GST5	GST5	At1g12330.1	unknown protein,similar to unknown protein [Arabidopsis thaliana] (TAIR:AT5G12900.1); similar to Peptidase M14, carboxypeptidase A [Medicago truncatula] (GB:ABE94280.1); contains domain TNF receptor-like (SSF57586)	EUG4#1#01222
CATMA1a11380	GST5	GST3	At1g12350.1	ATCOAB (4-PHOSPHO-PANTO-THENOYLCYSTEINE SYNTHETASE); catalytic/ phosphopantothenate--cysteine ligase,At1g12350 encodes phosphopantothenoylcysteine synthetase (phosphopantothenoylcysteine ligase). Its molecular function was shown to add cysteine forming (R)-4Æ-phospho-N-pantothenoylcysteine (PPC)	EUG4#1#01224,EUG4#1#01225
CATMA1a11390	GST5	GST5	At1g12360.1	KEU (KEULE); protein transporter,encodes a Sec1 protein and expressed throughout the plant. physically interacts with Syntaxin1 and is required for cytokinesis.	EUG4#1#01226
CATMA1a11395	GST5	GST5	At1g12370.1,At1g12370.2	PHR1 (PHOTOLYASE 1),encodes an amino acid sequence with significant homology to the recently characterized type II photolyases. The uvr2-1 mutant is unable to remove CPDs in vivo, and plant extracts lack detectable photolyase activity , is sensitive to UV-B and is an allele	EUG4#1#01227
CATMA1a11400	GST1	GST1	/	/	/
CATMA1a11410	GST5	GST5	At1g12380.1	unknown protein,similar to unknown protein [Arabidopsis thaliana] (TAIR:AT1G62870.1); similar to OSIGBa0107A02.7 [Oryza sativa (indica cultivar-group)] (GB:CAH66046.1); similar to Os02g0450000 [Oryza sativa (japonica cultivar-group)] (GB:NP_001046758.1); similar to Zinc finger, BED-type predicted [Medicago truncatula] (GB:ABE87437.1)	EUG4#1#01228
CATMA1a11425	GST5	GST5	At1g12410.1	CLPR2 (Clp protease proteolytic subunit 2); endopeptidase Clp,Encodes a ClpP-related sequence. Though similar to ClpP proteins, this does not contains the highly conserved catalytic triad of Ser-type proteases (Ser-His-Asp). The name reflects nomenclature described in Adam et. al (2001).	EUG4#1#01231
CATMA1a11430	GST5	GST5	At1g12420.1	ACR8 (ACT Domain Repeat 8),similar to ACR7 (ACT Domain Repeat 7) [Arabidopsis thaliana] (TAIR:AT4G22780.1); similar to Os03g0247900 [Oryza sativa (japonica cultivar-group)] (GB:NP_001049552.1); similar to ACT domain, putative [Medicago truncatula] (GB:ABE90521.1); similar to Os08g0118100 [Oryza sativa (japonica cultivar-group)] (GB:NP_001060867.1); contains InterPro domain Amino acid-binding ACT;…	EUG4#1#01232
CATMA1a11440	GST5	GST3	At1g12430.1	PAK (PHOSPHATIDIC ACID KINASE); microtubule motor,Encodes the kinesin-like protein PAK has an Armadillo motif tail and is involved RT in guard cell development in Arabidopsis (from Genbank record AF159052).	EUG4#1#01233,EUG4#1#01234
CATMA1a11450	GST5	GST5	At1g12440.1,At1g12440.2	zinc finger (AN1-like) family protein,Identical to Zinc finger A20 and AN1 domain-containing stress-associated protein 1 (AtSAP1) (SAP1) [Arabidopsis Thaliana] (GB:Q6NNI8;GB:Q9LNA2); similar to zinc finger (AN1-like) family protein [Arabidopsis thaliana] (TAIR:AT4G12040.2); similar to Zinc finger, AN1-type; Zinc finger, A20-type; Antihaemostatic protein [Medicago truncatula] (GB:ABE93196.1); cont…	EUG4#1#01235
CATMA1a11460	GST5	GST5	At1g12450.1	unknown protein,similar to unknown protein [Arabidopsis thaliana] (TAIR:AT4G22850.1); similar to At1g12450-related [Medicago truncatula] (GB:ABE81486.1); contains domain UNCHARACTERIZED (PTHR12677)	EUG4#1#01236
CATMA1a11470	GST5	GST5	At1g12460.1	leucine-rich repeat transmembrane protein kinase, putative,similar to leucine-rich repeat transmembrane protein kinase, putative [Arabidopsis thaliana] (TAIR:AT1G62950.1); similar to putative receptor-like protein kinase [Oryza sativa (japonica cultivar-group)] (GB:AAM88626.1); similar to Os03g0127700 [Oryza sativa (japonica cultivar-group)] (GB:NP_001048834.1); contains InterPro domain Serine/th…	EUG4#1#01237
CATMA1a11480	GST3	GST3	At1g12470.1	Pep3/Vps18/deep orange family protein,similar to vacuolar protein sorting protein 18 [Danio rerio] (GB:CAI11898.1); similar to Os08g0178100 [Oryza sativa (japonica cultivar-group)] (GB:NP_001061126.1); contains InterPro domain 7-Fold repeat in clathrin and VPS proteins; (InterPro:IPR000547); contains InterPro domain Pep3/Vps18/deep orange; (InterPro:IPR007810); contains InterPro domain Zinc finge…	EUG4#1#01238
CATMA1a11490	GST5	GST5	At1g12480.1	C4-dicarboxylate transporter/malic acid transport family protein,similar to C4-dicarboxylate transporter/malic acid transport family protein [Arabidopsis thaliana] (TAIR:AT5G24030.1); similar to C4-dicarboxylate transporter/malic acid transport family protein [Arabidopsis thaliana] (TAIR:AT4G27970.1); similar to Os04g0574700 [Oryza sativa (japonica cultivar-group)] (GB:NP_001053620.1); similar to…	EUG4#1#01239
CATMA1a11510	GST5	GST5	At1g12500.1	phosphate translocator-related,similar to organic anion transporter [Arabidopsis thaliana] (TAIR:AT3G11320.1); similar to Protein of unknown function DUF250 [Medicago truncatula] (GB:ABE81482.1); contains InterPro domain Protein of unknown function DUF6, transmembrane; (InterPro:IPR000620); contains InterPro domain Protein of unknown function DUF250; (InterPro:IPR004853)	EUG4#1#01241
CATMA1a11515	GST5	GST5	At1g12520.1,At1g12520.2,At1g12520.3	CCS1 (copper chaperone for superoxide dismutase 1); superoxide dismutase copper chaperone,Copper/zinc superoxide dismutase copper chaperone. Localized to the chloroplast. Expressed in roots and shoots. Up-regulated in response to copper and senescence. The AtACC activates all three CuZnSOD activities located in three different subcellular compartments. Contains three domains, central, ATX-1 like …	EUG4#1#01242
CATMA1a11520	GST5	GST5	At1g12530.1	unknown protein,similar to unknown protein [Arabidopsis thaliana] (TAIR:AT1G56420.1); similar to Os03g0228500 [Oryza sativa (japonica cultivar-group)] (GB:NP_001049452.1); similar to Unknown protein [Oryza sativa (japonica cultivar-group)] (GB:AAM27468.1)	EUG4#1#01243
CATMA1a11530	GST2	GST5	/	/	EUG4#1#01244
CATMA1a11540	GST5	GST5	At1g12550.1	oxidoreductase family protein,similar to oxidoreductase family protein [Arabidopsis thaliana] (TAIR:AT2G45630.2); similar to B0616E02-H0507E05.12 [Oryza sativa (indica cultivar-group)] (GB:CAH67836.1); contains InterPro domain D-isomer specific 2-hydroxyacid dehydrogenase, catalytic region; (InterPro:IPR006139); contains InterPro domain D-isomer specific 2-hydroxyacid dehydrogenase, NAD-binding; …	EUG4#1#01245
CATMA1a11550	GST5	GST5	At1g12560.1	ATEXPA7 (ARABIDOPSIS THALIANA EXPANSIN A7),Member of Alpha-Expansin Gene Family. Naming convention from the Expansin Working Group (Kende et al, 2004. Plant Mol Bio). Containing a conserved root hair-specific cis-element RHE. Expressed specifically in root hair cell.	EUG4#1#01246
CATMA1a11560	GST5	GST5	At1g12570.1	glucose-methanol-choline (GMC) oxidoreductase family protein,similar to glucose-methanol-choline (GMC) oxidoreductase family protein [Arabidopsis thaliana] (TAIR:AT5G51950.1); similar to putative mandelonitrile lyase [Oryza sativa (japonica cultivar-group)] (GB:BAD29242.1); similar to Os04g0573100 [Oryza sativa (japonica cultivar-group)] (GB:NP_001053612.1); contains InterPro domain GMC oxidoredu…	EUG4#1#01247
CATMA1a11570	GST5	GST5	At1g12580.1	PEPKR1 (PHOSPHOENOLPYRUVATE CARBOXYLASE-RELATED KINASE 1); kinase,similar to CPK34 (calcium-dependent protein kinase 34), calcium- and calmodulin-dependent protein kinase/ kinase [Arabidopsis thaliana] (TAIR:AT5G19360.1); similar to CDPK-like protein [Solanum tuberosum] (GB:AAM29184.1); contains InterPro domain Serine/threonine protein kinase; (InterPro:IPR002290); contains InterPro domain Protei…	EUG4#1#01248
CATMA1a11580	GST5	GST5	At1g12600.1	unknown protein,similar to ATUTR2/UTR2 (UDP-GALACTOSE TRANSPORTER 2) [Arabidopsis thaliana] (TAIR:AT4G23010.1); similar to hypothetical protein LOC664769 [Danio rerio] (GB:NP_001035084.1); similar to Os03g0118200 [Oryza sativa (japonica cultivar-group)] (GB:NP_001048771.1); contains InterPro domain UAA transporter; (InterPro:IPR013657)	EUG4#1#01249
CATMA1a11590	GST5	GST5	At1g12610.1	DDF1 (DWARF AND DELAYED FLOWERING 1); DNA binding / transcription factor,encodes a member of the DREB subfamily A-1 of ERF/AP2 transcription factor family (DDF1). The protein contains one AP2 domain. There are six members in this subfamily, including CBF1, CBF2, and CBF3. Overexpression of this gene results in delayed flowering and dwarfism, reduction of gibberellic acid biosynthesis, and increas…	EUG4#1#01250
CATMA1a11600	GST5	GST5	At1g12620.1	pentatricopeptide (PPR) repeat-containing protein,similar to binding [Arabidopsis thaliana] (TAIR:AT1G12775.1); similar to pentatricopeptide (PPR) repeat-containing protein [Arabidopsis thaliana] (TAIR:AT1G12300.1); similar to pentatricopeptide (PPR) repeat-containing protein [Arabidopsis thaliana] (TAIR:AT3G22470.1); similar to fertility restorer homologue [Raphanus sativus] (GB:CAD61286.1); con…	EUG4#1#01251
CATMA1a11610	GST5	GST5	At1g12630.1	DNA binding / transcription factor/ transcriptional activator,encodes a member of the DREB subfamily A-4 of ERF/AP2 transcription factor family. The protein contains one AP2 domain. There are 17 members in this subfamily including TINY.	EUG4#1#01252
CATMA1a11620	GST5	GST5	At1g12640.1	membrane bound O-acyl transferase (MBOAT) family protein,similar to membrane bound O-acyl transferase (MBOAT) family protein [Arabidopsis thaliana] (TAIR:AT1G63050.1); similar to Predicted membrane protein (ISS) [Ostreococcus tauri] (GB:CAL58542.1); similar to Os02g0676000 [Oryza sativa (japonica cultivar-group)] (GB:NP_001047723.1); contains InterPro domain Membrane bound O-acyl transferase, MBO…	EUG4#1#01253
CATMA1a11630	GST5	GST5	At1g12650.1,At1g12650.2,At1g12650.3,At1g12650.4	unknown protein,similar to PREDICTED: hypothetical protein [Strongylocentrotus purpuratus] (GB:XP_783665.2); similar to Os09g0525200 [Oryza sativa (japonica cultivar-group)] (GB:NP_001063717.1); contains InterPro domain Protein of unknown function DUF947; (InterPro:IPR009292)	EUG4#1#01254
CATMA1a11650	GST1	GST1	/	/	/
CATMA1a11670	GST5	GST5	At1g12680.1	PEPKR2 (PHOSPHOENOLPYRUVATE CARBOXYLASE-RELATED KINASE 2); kinase,similar to PEPKR1 (PHOSPHOENOLPYRUVATE CARBOXYLASE-RELATED KINASE 1), kinase [Arabidopsis thaliana] (TAIR:AT1G12580.1); similar to CPK29 (calcium-dependent protein kinase 29), calcium- and calmodulin-dependent protein kinase/ kinase [Arabidopsis thaliana] (TAIR:AT1G76040.2); similar to putative calcium-dependent protein kinase [Ory…	EUG4#1#01256
CATMA1a11690	GST5	GST5	At1g12700.1	helicase domain-containing protein / pentatricopeptide (PPR) repeat-containing protein,similar to binding [Arabidopsis thaliana] (TAIR:AT1G12775.1); similar to pentatricopeptide (PPR) repeat-containing protein [Arabidopsis thaliana] (TAIR:AT1G12620.1); similar to pentatricopeptide (PPR) repeat-containing protein [Arabidopsis thaliana] (TAIR:AT1G12300.1); similar to pentatricopeptide repeat-contai…	EUG4#1#01258
CATMA1a11700	GST5	GST5	At1g12710.1	ATPP2-A12 (Phloem protein 2-A12),similar to ATPP2-A11 (Phloem protein 2-A11) [Arabidopsis thaliana] (TAIR:AT1G63090.1); similar to Cyclin-like F-box; Galactose-binding like [Medicago truncatula] (GB:ABE90560.1); contains InterPro domain Cyclin-like F-box; (InterPro:IPR001810)	EUG4#1#01259
CATMA1a11705	GST1	GST1	/	/	/
CATMA1a11710	GST5	GST5	At1g12730.1,At1g12730.2	cell division cycle protein-related,similar to cell division cycle protein-related [Arabidopsis thaliana] (TAIR:AT1G63110.1); similar to putative transamidase complex subunit PIG-U [Oryza sativa (japonica cultivar-group)] (GB:BAD81713.1); similar to Os02g0688900 [Oryza sativa (japonica cultivar-group)] (GB:NP_001047781.1); contains InterPro domain GPI transamidase subunit PIG-U; (InterPro:IPR0096…	/
CATMA1a11720	GST5	GST5	At1g12740.1	CYP87A2 (cytochrome P450, family 87, subfamily A, polypeptide 2); oxygen binding,encodes a protein with cytochrome P450 domain	EUG4#1#01261
CATMA1a11730	GST5	GST5	At1g12750.1,At1g12750.2	rhomboid family protein,similar to ATRBL2 (ARABIDOPSIS THALIANA RHOMBOID-LIKE 2), serine-type endopeptidase [Arabidopsis thaliana] (TAIR:AT1G63120.1); similar to membrane protein [Saccharum hybrid cultivar H65-7052] (GB:AAA02747.1); similar to Os09g0525900 [Oryza sativa (japonica cultivar-group)] (GB:NP_001063723.1); contains InterPro domain Rhomboid-like protein; (InterPro:IPR002610)	EUG4#1#01262
CATMA1a11740	GST5	GST5	At1g12760.1,At1g12760.2	protein binding / ubiquitin-protein ligase/ zinc ion binding,Identical to Ubiquitin-protein ligase At1g12760 (EC 6.3.2.-) (RING finger protein At1g12760) [Arabidopsis Thaliana] (GB:Q9LN71;GB:Q2V4N8); similar to zinc finger (C3HC4-type RING finger) family protein [Arabidopsis thaliana] (TAIR:AT1G63170.1); similar to ring zinc finger protein-like [Oryza sativa (japonica cultivar-group)] (GB:BAD2946…	EUG4#1#01263
CATMA1a11750	GST5	GST5	At1g12770.1	EMB1586 (EMBRYO DEFECTIVE 1586),Identical to DEAD-box ATP-dependent RNA helicase 47 (EC 3.6.1.-) (RH47) [Arabidopsis Thaliana] (GB:Q8W4E1;GB:Q9LN70;GB:Q9LPX3); similar to eukaryotic translation initiation factor 4A, putative / eIF-4A, putative / DEAD box RNA helicase, putative [Arabidopsis thaliana] (TAIR:AT3G19760.1); similar to Os03g0219700 [Oryza sativa (japonica cultivar-group)] (GB:NP_001049…	EUG4#1#01264
CATMA1a11760	GST5	GST5	At1g12775.1	binding,similar to pentatricopeptide (PPR) repeat-containing protein [Arabidopsis thaliana] (TAIR:AT1G12620.1); similar to pentatricopeptide (PPR) repeat-containing protein [Arabidopsis thaliana] (TAIR:AT1G12300.1); similar to pentatricopeptide (PPR) repeat-containing protein [Arabidopsis thaliana] (TAIR:AT3G22470.1); similar to pentatricopeptide repeat-containing protein [Raphanus sativus] (GB:A…	EUG4#1#01265
CATMA1a11765	GST5	GST5	At1g12780.1	UGE1 (UDP-D-glucose/UDP-D-galactose 4-epimerase 1); UDP-glucose 4-epimerase/ protein dimerization,Encodes a UDP-glucose epimerase that catalyzes the interconversion of the sugar nucleotides UDP-glucose UDP-galactose via a UDP-4-keto-hexose intermediate.	EUG4#1#01267
CATMA1a11770	GST5	GST5	At1g12790.1	unknown protein,similar to unknown protein [Oryza sativa (japonica cultivar-group)] (GB:AAT37994.1); similar to Os05g0588200 [Oryza sativa (japonica cultivar-group)] (GB:NP_001056473.1); similar to Proteinase inhibitor I25, cystatin [Medicago truncatula] (GB:ABE86846.1); contains InterPro domain RuvA domain 2-like; (InterPro:IPR010994)	EUG4#1#01268
CATMA1a11780	GST5	GST5	At1g12800.1	S1 RNA-binding domain-containing protein,similar to S1 RNA-binding domain-containing protein [Arabidopsis thaliana] (TAIR:AT3G23700.1); similar to putative ribosomal S1 protein (with alternative splicing) [Oryza sativa (japonica cultivar-group)] (GB:AAS07358.1); similar to Os02g0115600 [Oryza sativa (japonica cultivar-group)] (GB:NP_001045672.1); contains InterPro domain Nucleic acid-binding, OB-…	EUG4#1#01269
CATMA1a11790	GST5	GST5	At1g12800.1	S1 RNA-binding domain-containing protein,similar to S1 RNA-binding domain-containing protein [Arabidopsis thaliana] (TAIR:AT3G23700.1); similar to putative ribosomal S1 protein (with alternative splicing) [Oryza sativa (japonica cultivar-group)] (GB:AAS07358.1); similar to Os02g0115600 [Oryza sativa (japonica cultivar-group)] (GB:NP_001045672.1); contains InterPro domain Nucleic acid-binding, OB-…	EUG4#1#01269
CATMA1a11800	GST5	GST5	At1g12805.1	nucleotide binding,	EUG4#1#01271
CATMA1a11810	GST5	GST5	At1g12810.1	proline-rich family protein,similar to proline-rich family protein [Arabidopsis thaliana] (TAIR:AT3G49840.1); similar to Os09g0510000 [Oryza sativa (japonica cultivar-group)] (GB:NP_001063632.1); similar to conserved hypothetical protein [Mycobacterium vanbaalenii PYR-1] (GB:ZP_01203978.1); similar to Os08g0536400 [Oryza sativa (japonica cultivar-group)] (GB:NP_001062364.1)	EUG4#1#01272
[truncated: 29,709 more rows]
